# Supplementary material for: Protein Phosphatase 2B Dual Function Facilitates Synaptic Integrity and Motor Learning
Source: J Neurosci. 2021 Jun 30;41(26):5579–94. doi: 10.1523/JNEUROSCI.1741-20.2021 (PMC8244972; doi:10.1523/JNEUROSCI.1741-20.2021)
Supplement: Figure 1-1 — Antibody list.xlsx: Antibody information used in this study Download Figure 1-1, XLSX file. [file ns-JN-RM-1741-20-s01.xlsx]

## Sheet: Sheet1
Antigen	Host	Company	Catalog. No.	IP	Conc. For IHC	Conc. For ICC	Conc. For WB	Band size (kDa)	note
aCaMK2	M	Millipore	05-532			1:200	1:2000	50	clone 6G9
aCaMK2	M	Invitrogen	13-7300	Y		1:200	1:1000	60
bCaMK2	R	Abcam	ab34703			1:200	1:1000	60	350-450
bCaMK2	M	Invitrogen	13-9800	Y		1:200	1:1000	60
Flag	R	Sigma	F7425	Y					M2
Calbindin D28k	GP	SYSY	214004			1:300	1:2000
GluR1-N	M	Millipore	MAB2263	Y		1:50	1:1000	100
GluR1-S831	R	Millipore	AB5847				1:500-1:1000	100
GluR1-S845	R	Millipore	AB5849				1:500-1:1000	100
GluR2	M	Millipore	MAB397			1:200	1:1000	102
GLuR2-S880	R	Millipore	07-294			http://www.jneurosci.org/content/20/19/7258.full.pdf	1:5000	105	873-883	LVYGIE(pS)VKIA
GluR3-N	M	Millipore	MAB5416			1:50	1:1000	100
Grid2	G	Santa cruz	sc-26118	Y		1:100 (2nd6471:200jackson)	1:100 (2nd 1:5000)	110	c-term
Grid2	M	BD	611006				1:500	110	665-786	extracelluar
Homer3	R	SYSY	160-303			1:250	1:1000	40	full legth(1-177)
mGluR1a	M	BD	556389			1:100	1:1000	150, 250	full-length	clone G209-2048
mGluR1-N	R	almone	AGC-006	Y		1:100	1:250	132 (see130,160)	501-516	(C)HEGVLNIDDYKIQMNK
PPP3CA	R	Genscript		Y		1:500	1:1000	60
PPP3CA	M	Santa Cruz	SC-17808	Y		1:200	1:500	60
PPP3CA	R	Abcam	ab3673	Y		1:200	1:2000	60	full length
PPP3CA	R	Genetex	GTX111207			1:500	1:2000	60
PPP3R1	R	Proteintech	13210-1-AP	Y	1:100	1:100-200	1:800	19
PPP3R1	R	Thermo	PA5-29939		1:250	1:200	1:1000	19
PPP3R1	M	Millipore	05-187	4ug/1mg lysate		1:400	1:2000	19
PSD95	M	SYSY	124011	Y see website		1:100 tube	1:500	100	64-247	0.5ug/ul (1:2 dilution in stock)
PSD95	GP	SYSY	124014	Y see website		1:200	1:1000	100	64-247
PSD-95	R	Abcam	ab18258	Y		1:1000	1:1000	80	50-150
Shank1	R	SYSY	162002			1:500	1:1000		135-149
Shank2	R	SYSY	162202			1:500	1:1000	200	1042-1475	for IHC, fix with 1%PFA in sodium acetate pH 6
Dyn1-S774	sheep	Abcam	ab254115				1:1000		blocking 2%BSA, incubate 1%BSA
Dyn1-S778	Sheep	Abcam	ab254116				1:1000		blocking 2%BSA, incubate 1%BSA
Dyn1	M	Santa cruz	58260				1:1000		blocking 2%BSA, incubate 1%BSA
Myc	Goat	abcam	ab9132			1:500	1:1000

## Sheet: Western
Antigen	Host	Company	Conc. For WB	Band size (kDa)
aCaMK2	M	Millipore	1:2000	50
aCaMK2	M	Abcam	1:1000	50
aCaMK2	R	Epitomics	1:1000	50
aCaMK2	M	Invitrogen	1:1000	60
bCaMK2	R	Abcam	1:1000	60
bCaMK2	M	Invitrogen	1:1000	60
Calbindin D28k	GP	SYSY	1:2000
GluR1-N	M	Millipore	1:1000	100
GluR1-S831	R	Millipore	1:500-1:1000	100
GluR1-S845	R	Millipore	1:500-1:1000	100
GluR2	M	Millipore	/	102
GLuR2-S880	R	Millipore	1:5000	105
GluR3-N	M	Millipore	1:1000	100
Grid2	G	Santa cruz	1:100 (2nd 1:5000)	110
Grid2	M	BD	1:500	110
Homer3	R	SYSY	1:1000	40
LPPR4	R	SYSY	1:1000	83 (see 100, 60, 50)
mGluR1a	M	BD	1:1000	150, 250
PPP3CA	M	Santa Cruz	1:500	60
				60
PPP3R1	R	Proteintech	1:200-800	19
PPP3R1	R	Thermo		19
PPP3R1	R	R&D	1:2000	19
PPP3R1	M	Millipore	1:2000	19
PSD95	M	SYSY	1:1000	100
PSD95	GP	SYSY	1:1000	100
PSD-95	R	Abcam	1:1000	80
Shank1	R	SYSY	1:1000	200
Shank2	M	StressMarq	1:1000	160
Shank2	R	SYSY	1:1000	200
20150406
1
PPP3R1	R	Thermo	1:1000	19
PPP3CA	R	Genscript	1:1000	60
mGluR1a	M	BD	1:500	150, 250
2
Homer3	R	SYSY	1:1000	40
Grid2	G	Santa cruz	1:200	110
Shank1	R	SYSY	1:1000	200
