# Supplementary material for: Protein Phosphatase 2B Dual Function Facilitates Synaptic Integrity and Motor Learning
Source: J Neurosci. 2021 Jun 30;41(26):5579–94. doi: 10.1523/JNEUROSCI.1741-20.2021 (PMC8244972; doi:10.1523/JNEUROSCI.1741-20.2021)
Supplement: Figure 2-1 — L7-PP2B iTRAQ.xls: iTRAQ results comparing L7-PP2B KO:WT Download Figure 2-1, XLS file. [file ns-JN-RM-1741-20-s02.xls]

## Sheet: Sheet1
Quantification data of quantifiable proteins	L7PP2B (Two Sets) [Zhanmin]
		Knockout / Wildtype								Experiment 1											Experiment 2
protein description	protein identifier	difference (log2)	standard deviation (log2)	difference (fold)	standard deviation (fold)	p-value TTEST	fdr SAM		protein identifier	# peptides identification	# peptides quantification	Wildtype (label 113) average area (log2)	Knockout (label 114) average area (log2)	Knockout (label 115) average area (log2)	Wildtype (label 116) average area (log2)	Knockout (label 117) average area (log2)	Wildtype (label 118) average area (log2)	Wildtype (label 119) average area (log2)	Knockout (label 121) average area (log2)		# peptides identification	# peptides quantification	Knockout (label 113) average area (log2)	Wildtype (label 114) average area (log2)	Wildtype (label 115) average area (log2)	Knockout (label 116) average area (log2)	Knockout (label 117) average area (log2)	Wildtype (label 118) average area (log2)	Knockout (label 119) average area (log2)	Wildtype (label 121) average area (log2)
Tubulin beta-2C chain	TBB2C_MOUSE	0.0621922	0.199989	1.04931	0.148895	0.760503	1.03842		TBB2C_MOUSE	2	2	-0.0785975	0.651819	0.398678	-0.211746	0.0418975	-0.33902	-0.345595	-0.117436		2	2	-0.817056	-0.183535	0.253567	-0.0792556	0.0146524	-0.0955792	0.155469	0.751737
Spectrin alpha chain, brain	SPTA2_MOUSE	0.00326264	0.0556739	1.00259	0.039492	0.9541	1.03842		SPTA2_MOUSE	95	60	0.0225059	-0.024898	-0.121243	-0.0612137	0.034188	0.200949	0.0918157	-0.142103		144	95	0.190005	0.016678	-0.0717901	-0.0423906	-0.013825	-0.0986878	0.133318	-0.113307
Band 4.1-like protein 1	E41L1_MOUSE	-0.031805	0.0911368	0.979788	0.064593	0.732346	NA		E41L1_MOUSE	8	4	-0.182232	-0.0169555	0.0857566	-0.244454	0.110098	0.236076	0.168717	-0.157005		15	6	-0.162497	-0.0592381	0.00102236	-0.250851	-0.0783875	0.0339132	0.342623	0.173416
Elongation factor 1-alpha 1	EF1A1_MOUSE	-0.0448857	0.097833	0.962969	0.0710674	0.654494	NA		EF1A1_MOUSE	1	1	0.176804	0.0588592	0.131594	0.0534665	-0.0386532	-0.0452459	-0.218337	-0.118488		2	2	-0.269685	-0.012169	-0.28478	-0.0936553	-0.0616542	0.051928	0.21214	0.457876
Actin, cytoplasmic 1	ACTB_MOUSE	-0.0596471	0.0472233	0.956768	0.0333443	0.238749	NA		ACTB_MOUSE	4	3	-0.161927	-0.0103477	0.0384721	0.218267	-0.0876224	-0.0667248	0.0641735	0.00570904		6	3	-0.0714756	0.0418317	-0.0694575	-0.00077644	-0.0820637	0.158536	-0.0304836	0.0538895
Guanine nucleotide-binding protein G(I)/G(S)/G(T) subunit beta-1	GBB1_MOUSE	-0.217335	0.184264	0.880061	0.123519	0.261114	NA		GBB1_MOUSE	5	2	-0.409047	0.347718	-0.359584	0.426625	-0.568727	0.24362	0.0897807	0.229614		5	1	-0.194243	0.0911495	-0.085027	-0.766552	0.429473	0.0433833	0.0129596	0.468856
Plectin-1	PLEC1_MOUSE	0.0859731	0.0755523	1.05585	0.0539608	0.279215	0.798329		PLEC1_MOUSE	31	17	0.0326465	-0.148907	0.141172	0.0204683	0.0986003	-0.0088355	-0.117825	-0.01732		32	14	0.185385	-0.223222	0.334374	0.0150429	-0.00333902	-0.130437	0.0732578	-0.251062
Cytoplasmic dynein 1 heavy chain 1	DYHC1_MOUSE	0.0744146	0.0298922	1.05315	0.0209062	0.0262663	0.798329		DYHC1_MOUSE	13	9	-0.0381807	0.0741482	-0.0215538	0.0425372	0.082733	-0.0521871	-0.0445689	-0.0429279		29	14	0.0378391	-0.0603908	-0.103839	-0.0338248	0.0686557	-0.0891472	0.132589	0.0481179
Ankyrin-2	ANK2_MOUSE	0.0432807	0.0573229	1.03015	0.0411458	0.462784	1.03842		ANK2_MOUSE	22	12	-0.130427	0.0651869	0.055738	0.0617727	0.00310021	0.0649062	-0.0256212	-0.0946558		59	22	0.0194379	-0.100526	-0.103256	-0.0679096	-0.063016	-0.132475	0.255241	0.192503
Microtubule-associated protein 1B	MAP1B_MOUSE	-0.0508808	0.0729789	0.960549	0.0529289	0.500288	NA		MAP1B_MOUSE	8	3	0.163679	-0.171505	0.0515392	0.139344	0.0159254	-0.00149885	-0.0858656	-0.111618		16	8	-0.0141967	-0.175549	-0.125191	-0.130189	0.0629233	-0.0704466	0.0935979	0.359052
Voltage-dependent P/Q-type calcium channel subunit alpha-1A	CAC1A_MOUSE	-0.00650627	0.0641317	0.997627	0.0452277	0.920758	NA		CAC1A_MOUSE	6	2	-0.133446	-0.148036	-0.113852	-0.0494174	0.233723	0.146635	0.031492	0.0329022		10	5	0.164469	-0.00595886	0.0278645	-0.158762	-0.0741632	-0.131832	0.0376943	0.140688
Ankyrin-1	ANK1_MOUSE	-0.0519981	0.0441693	0.96484	0.0307585	0.258823	NA		ANK1_MOUSE	12	8	0.0456864	-0.00534955	0.0727912	0.0561049	-0.11418	0.0725844	0.0151167	-0.142754		27	6	-0.0868891	-0.116201	0.0214478	-0.053961	0.000931388	-0.055202	0.121419	0.168455
Myosin-Va	MYO5A_MOUSE	-0.0716706	0.0525549	0.951752	0.0371896	0.194232	NA		MYO5A_MOUSE	13	9	-0.0626549	-0.15896	0.00786339	0.171766	-0.0261091	-0.0150404	0.0939633	-0.0108284		20	12	-0.177762	-0.022913	-0.0326237	-0.0158558	-0.0729287	-0.0407432	0.167899	0.194928
p130Cas-associated protein	SNIP_MOUSE	0.0772536	0.0687408	1.05811	0.0487853	0.28241	0.798329		SNIP_MOUSE	13	5	-0.112341	-0.078687	0.262946	-0.117222	0.219247	-0.0307851	0.0224743	-0.165632		18	6	-0.00736116	0.0577699	-0.0368933	-0.040436	-0.0681716	-0.218579	0.187109	0.126562
Tight junction protein ZO-2	ZO2_MOUSE	-0.0214463	0.0700748	0.984287	0.0481231	0.76411	NA		ZO2_MOUSE	4	4	-0.133174	0.0149423	0.0363098	-0.0140238	-0.00569293	-0.0792076	0.0504519	0.130395		7	3	-0.306553	0.233966	0.202284	-0.0170325	-0.0426394	-0.169755	0.104485	-0.00475549
ELKS/RAB6-interacting/CAST family member 1	RB6I2_MOUSE	-0.0926612	0.0476297	0.938512	0.033037	0.0729734	NA		RB6I2_MOUSE	10	6	0.0345893	-0.0454436	0.0476073	0.0850235	0.0057573	-0.0825725	0.0495178	-0.0944791		7	2	-0.093607	0.0624377	0.0231177	-0.0764097	-0.229502	-0.0140092	0.115432	0.21254
NAD(P) transhydrogenase, mitochondrial	NNTM_MOUSE	0.0298591	0.0793941	1.02273	0.0525847	0.712706	1.03842		NNTM_MOUSE	5	3	0.153356	-0.367294	0.158712	-0.120186	0.159161	-0.122261	0.0641156	0.0743973		6	2	0.0426375	0.0614673	-0.0637346	0.093805	0.0516778	0.146809	-0.0936599	-0.239002
Sarcoplasmic/endoplasmic reticulum calcium ATPase 2	AT2A2_MOUSE	-0.104312	0.0900229	0.931487	0.0637332	0.266133	NA		AT2A2_MOUSE	6	3	-0.100436	-0.0733108	0.0412856	0.128291	-0.205748	0.208822	0.0595895	-0.0584933		11	5	-0.134941	-0.163408	-0.0985611	0.0787022	-0.341817	0.0447359	0.277075	0.338213
Sarcoplasmic/endoplasmic reticulum calcium ATPase 3	AT2A3_MOUSE	-0.118263	0.0920904	0.918768	0.06618	0.22075	NA		AT2A3_MOUSE	4	1	-0.176974	0.0775792	0.261034	-0.179865	-0.0735392	0.0221533	0.283756	-0.214144		9	3	-0.114166	0.00978323	0.282785	-0.0978722	-0.0542436	-0.0602948	-0.257702	0.291711
Rap guanine nucleotide exchange factor 4	RPGF4_MOUSE	-0.0352592	0.138975	0.994932	0.0928198	0.804903	NA		RPGF4_MOUSE	3	2	0.0556817	0.048786	0.0472498	0.0317059	0.184825	-0.052814	-0.206765	-0.108669		6	1	0.521458	-0.176031	0.0454532	-0.743984	-0.116328	0.134776	0.0256253	0.30903
Sodium/potassium-transporting ATPase subunit alpha-3	AT1A3_MOUSE	0.102934	0.0959311	1.07174	0.0706026	0.30172	0.798329		AT1A3_MOUSE	21	19	-0.187778	0.0140834	-0.01253	0.118651	0.0128652	-0.0479297	-0.0867741	0.189412		31	27	-0.089746	-0.254229	-0.266747	-0.164944	0.0487839	-0.0285327	0.413813	0.341601
2-oxoglutarate dehydrogenase E1 component, mitochondrial	ODO1_MOUSE	-0.0184459	0.116622	0.990184	0.0779857	0.876624	NA		ODO1_MOUSE	4	2	0.158193	0.244963	-0.218253	-0.305298	0.0610798	-0.022693	0.0864308	-0.00442314		10	5	-0.0208219	0.291152	0.134906	0.300089	0.0428837	0.0447222	-0.479302	-0.313629
Band 4.1-like protein 2	E41L2_MOUSE	0.0949424	0.115773	1.07447	0.0854726	0.426915	0.798329		E41L2_MOUSE	5	1	-0.0452301	0.517788	0.0923744	-0.230365	-0.0724997	0.00666208	-0.276793	0.00806344		6	3	-0.0691825	-0.169514	-0.0325574	-0.378134	0.0264053	0.00805162	0.254954	0.359976
Dynamin-like 120 kDa protein, mitochondrial	OPA1_MOUSE	0.0386478	0.0965921	1.0227	0.0635136	0.69567	1.03842		OPA1_MOUSE	8	3	0.032245	-0.0384854	0.258396	-0.141606	0.03906	0.0506296	-0.112265	-0.0879739		21	9	0.118942	0.151715	0.156428	0.0104511	0.129398	0.184211	-0.275197	-0.475949
Hexokinase-1	HXK1_MOUSE	0.00755952	0.0679458	1.00635	0.0458381	0.913026	1.03842		HXK1_MOUSE	14	8	-0.0219831	0.0629316	0.0239637	-0.0687598	-0.0407908	-0.0361269	-0.0170389	0.0978042		32	19	0.194866	0.161953	0.0910858	0.0692375	-0.0920614	0.102186	-0.285713	-0.241554
Band 4.1-like protein 3	E41L3_MOUSE	0.203852	0.132517	1.15227	0.0929925	0.14637	0.719473		E41L3_MOUSE	6	1	-0.278484	0.0482074	0.37401	-0.0777714	0.344278	-0.408106	-0.112849	0.110715		12	4	-0.000244075	0.0248035	-0.0763343	-0.461901	0.0545324	-0.307319	0.345809	0.420653
AP-1 complex subunit beta-1	AP1B1_MOUSE	0.0610455	0.114524	1.04409	0.0860515	0.602374	1.03842		AP1B1_MOUSE	2	1	-0.0841235	0.00966355	0.201067	0.18457	-0.00174602	0.0542803	-0.203495	-0.160216		2	2	-0.109534	-0.119784	-0.202703	-0.230687	0.032221	-0.263955	0.503413	0.391029
Disks large homolog 1	DLG1_MOUSE	0.209098	0.0865767	1.15511	0.0620316	0.0300138	0.354216		DLG1_MOUSE	5	3	0.049476	-0.0864574	0.249707	-0.0778543	0.326291	-0.219346	-0.195696	-0.0461197		13	5	-0.069752	-0.291971	-0.0827563	0.0331276	0.13902	-0.253368	0.290576	0.235124
Clathrin coat assembly protein AP180	AP180_MOUSE	-0.0480466	0.122832	0.952232	0.0992644	0.70315	NA		AP180_MOUSE	3	3	-0.0888976	0.118115	-0.123747	0.0851209	0.134695	0.0327752	-0.284003	0.125941		5	4	-0.336169	-0.0719333	-0.11068	-0.166708	0.00613223	-0.0943367	0.0495532	0.724141
Brevican core protein	PGCB_MOUSE	0.0587204	0.113323	1.03508	0.076837	0.613211	1.03842		PGCB_MOUSE	4	3	0.0916771	0.138097	0.276528	0.254868	-0.237437	-0.144521	-0.378203	-0.00100998		10	5	-0.106519	0.186675	0.0138244	-0.0280614	-0.0922443	-0.423662	0.285527	0.16446
Dynamin-1	DYN1_MOUSE	0.0420452	0.0668367	1.03001	0.0475063	0.539454	1.03842		DYN1_MOUSE	5	2	-0.103005	0.114711	0.28325	-0.0680533	0.0822605	-0.218697	0.0741041	-0.164571		17	8	-0.00503445	-0.0864843	-0.0496629	-0.0368035	-0.0368402	0.0982431	-0.068792	0.185374
Dipeptidyl aminopeptidase-like protein 6	DPP6_MOUSE	-0.0587084	0.11909	0.960281	0.084482	0.629674	NA		DPP6_MOUSE	7	5	-0.184779	0.360364	-0.423452	0.0193486	-0.21666	0.233341	0.184937	0.0269017		7	3	-0.0414629	-0.00969779	-0.161398	0.110768	0.112841	-0.267314	-0.164133	0.420396
Vesicle-fusing ATPase	NSF_MOUSE	0.133975	0.0999304	1.09261	0.0735593	0.20212	0.798329		NSF_MOUSE	6	4	-0.139682	0.179598	0.234702	-0.0736675	-0.018901	-0.254713	-0.140675	0.213338		20	14	-0.277282	-0.148	-0.191581	-0.0582323	0.0456869	-0.0336865	0.216991	0.446105
Heat shock protein HSP 90-alpha	HS90A_MOUSE	-0.116117	0.117354	0.921439	0.0856508	0.339259	NA		HS90A_MOUSE	4	1	0.0403234	0.0682683	0.341871	0.151341	-0.293245	-0.0113644	-0.311903	0.0147092		4	2	-0.417673	-0.0553082	0.126604	-0.0961467	-0.0116958	0.536142	-0.0705567	-0.0113653
Amphiphysin	AMPH_MOUSE	0.120991	0.0509892	1.08429	0.0337357	0.0403408	0.719473		AMPH_MOUSE	2	1	-0.30961	-0.0132573	0.159048	0.074672	0.00555365	-0.103202	0.0693697	0.117427		7	7	0.0656035	-0.0419132	-0.157271	0.0366254	0.0391022	0.0579938	0.0738626	-0.0740028
Stress-70 protein, mitochondrial	GRP75_MOUSE	-0.0587259	0.119403	0.948657	0.0787703	0.632697	NA		GRP75_MOUSE	7	5	0.132978	0.100024	0.198925	-0.0626823	-0.245889	-0.0805619	-0.0572973	0.014504		10	3	-0.00187755	0.279704	0.318841	-0.0714831	0.0379488	0.281474	-0.267055	-0.577551
78 kDa glucose-regulated protein	GRP78_MOUSE	0.0487279	0.0699915	1.02877	0.0486732	0.502407	1.03842		GRP78_MOUSE	5	3	-0.0536457	0.105215	0.0880196	0.234652	-0.108567	-0.0580282	-0.165095	-0.0425501		20	10	-0.0326772	-0.293124	-0.101165	0.0799902	0.113509	0.0282218	-0.00802789	0.213273
Dihydrolipoyllysine-residue acetyltransferase component of pyruvate dehydrogenase complex, mitochondrial	ODP2_MOUSE	-0.0226964	0.0858021	0.981702	0.0579677	0.795434	NA		ODP2_MOUSE	10	8	0.167033	-0.13459	0.129984	-0.0696283	0.0118778	-0.108635	0.00398722	-2.86011e-05		12	10	0.0476083	0.2513	0.156216	0.187226	-0.0398528	0.0381361	-0.29301	-0.347624
Electron transfer flavoprotein-ubiquinone oxidoreductase, mitochondrial	ETFD_MOUSE	-0.0718633	0.0958899	0.952516	0.0655663	0.466064	NA		ETFD_MOUSE	2	2	0.206974	-0.00864981	0.147772	-0.164356	-0.08072	-0.00668261	0.148909	-0.243246		6	4	0.13191	-0.0273665	0.143751	0.226311	-0.121512	0.253763	-0.339318	-0.267539
V-type proton ATPase catalytic subunit A	VATA_MOUSE	0.00517777	0.0904265	0.998543	0.0655636	0.955238	1.03842		VATA_MOUSE	10	4	0.0296226	0.24397	0.0640555	0.105217	-0.0560387	-0.258551	-0.13652	0.00824353		12	6	-0.276667	0.0606508	-0.0947115	0.0200605	-0.0549195	-0.14475	0.0720066	0.41833
Lamin-B2	LMNB2_MOUSE	0.163985	0.197111	1.12851	0.136857	0.419467	0.798329		LMNB2_MOUSE	10	5	-0.222742	-0.387291	-0.285236	-0.164491	0.659921	0.188916	0.143905	0.0670187		11	6	0.495147	0.376573	-0.110083	-0.0218176	0.443661	0.0166894	-0.315464	-0.884706
Synapsin-2	SYN2_MOUSE	-0.0880011	0.0751997	0.940134	0.0546774	0.261502	NA		SYN2_MOUSE	5	3	-0.0386431	0.161013	0.0914456	-0.0306943	-0.140851	0.0550088	-0.0802126	-0.0170669		8	4	-0.127125	-0.0505354	-0.0440142	-0.227989	-0.184141	0.171005	0.0927089	0.370091
Zinc transporter 9	ZNT9_MOUSE	0.00501778	0.0956369	1.00214	0.0654305	0.958903	1.03842		ZNT9_MOUSE	3	3	-0.00857863	0.138335	-0.230166	-0.178188	0.183573	-0.00217236	0.108787	-0.0115913		5	2	0.184204	-0.0997104	0.221027	0.108227	-0.279697	0.263358	-0.0728142	-0.324594
Excitatory amino acid transporter 2	EAA2_MOUSE	-0.0509945	0.0983206	0.964633	0.0742817	0.612111	NA		EAA2_MOUSE	5	5	-0.0568595	0.0869961	-0.022998	0.162588	-0.0429673	-0.0843709	-0.0131789	-0.0292097		7	5	-0.169107	-0.0881072	-0.192914	-0.219035	-0.187051	0.0264737	0.379394	0.450347
60 kDa heat shock protein, mitochondrial	CH60_MOUSE	-0.124714	0.13651	0.926058	0.0933181	0.377878	NA		CH60_MOUSE	3	3	-0.0408135	0.346093	0.0762645	0.261708	-0.132749	-0.285553	-0.170389	-0.0545608		14	10	-0.595307	0.201632	0.199731	0.321007	-0.172125	0.357711	-0.28748	-0.0251695
Glutamate dehydrogenase 1, mitochondrial	DHE3_MOUSE	-0.0425622	0.156181	0.96415	0.108327	0.789328	NA		DHE3_MOUSE	8	6	0.39459	0.323422	-0.0676107	-0.0355601	-0.0550603	-0.311496	-0.254797	0.00651254		18	11	-0.311158	0.155643	0.304202	0.363104	0.0415096	0.388785	-0.470967	-0.471119
ATP synthase subunit alpha, mitochondrial	ATPA_MOUSE	-0.031183	0.11772	0.974709	0.0752945	0.795131	NA		ATPA_MOUSE	37	30	0.139977	-0.05441	-0.121354	-0.118718	-0.0979018	0.0463951	0.109313	0.0966992		42	36	0.251794	0.22667	0.193041	0.203719	0.00245316	0.100172	-0.405731	-0.572118
EH domain-containing protein 1	EHD1_MOUSE	-0.237608	0.14823	0.856178	0.101763	0.13309	NA		EHD1_MOUSE	1	1	0.0390621	0.261051	0.222356	0.228507	-0.689466	0.201217	0.18765	-0.450377		3	2	-0.276604	-0.0465125	-0.2591	-0.15375	0.0828542	0.00646602	0.0535033	0.593143
Pyruvate kinase isozymes M1/M2	KPYM_MOUSE	0.00800193	0.101763	0.998964	0.0772745	0.938555	1.03842		KPYM_MOUSE	9	5	-0.0193589	0.288523	-0.0719162	0.0203732	-0.0286608	-0.0533151	-0.204675	0.0690294		20	11	-0.269272	-0.220134	-0.118992	-0.110678	0.0292829	0.0396446	0.125698	0.524449
Voltage-dependent L-type calcium channel subunit beta-4	CACB4_MOUSE	0.0387124	0.0665263	1.02493	0.0484834	0.570594	1.03842		CACB4_MOUSE	2	1	-0.186385	0.0958932	-0.0928176	-0.0861728	0.0443777	0.296659	-0.0343214	-0.0372332		7	3	0.0174177	0.0861497	-0.028667	0.247165	-0.0949913	-0.129441	-0.0249623	-0.0726711
BTB/POZ domain-containing protein 17	BTBDH_MOUSE	0.141501	0.148332	1.0757	0.107449	0.362847	0.798329		BTBDH_MOUSE	2	1	-0.180857	-0.183302	-0.0758235	0.310633	0.144749	0.171073	-0.250497	0.0640248		6	2	-0.0968428	-0.527197	-0.325676	0.281336	0.13633	-0.340095	0.295532	0.576613
Calcium/calmodulin-dependent protein kinase type II alpha chain	KCC2A_MOUSE	-0.343975	0.0935947	0.788972	0.06473	0.00254114	0		KCC2A_MOUSE	2	2	-0.113446	-0.144891	0.100377	0.147961	-0.0573892	0.0990995	0.0452015	-0.0769136		5	3	-0.422893	0.399416	0.190734	-0.485472	-0.22093	0.183246	-0.0677894	0.423688
Vimentin	VIME_MOUSE	0.104428	0.151452	1.07977	0.106634	0.501853	0.798329		VIME_MOUSE	6	3	0.0592212	-0.399177	0.234868	-0.117946	0.398661	-0.0163183	-0.075455	-0.0838544		9	4	0.540022	-0.0768025	0.400019	0.0239929	-0.108919	0.0545746	-0.187881	-0.645007
Cytochrome b-c1 complex subunit 2, mitochondrial	QCR2_MOUSE	-0.026412	0.102667	0.973774	0.0648164	0.801774	NA		QCR2_MOUSE	20	15	0.0562603	-0.123441	-0.0690895	-0.00533898	-0.0822206	-0.00968875	0.101031	0.132488		24	16	0.165152	0.254153	0.12907	0.0429798	0.0734322	0.158412	-0.244949	-0.57825
Tubulin alpha-1A chain	TBA1A_MOUSE	-0.0711811	0.14734	0.9641	0.108794	0.637526	NA		TBA1A_MOUSE	8	8	0.132625	0.558385	0.044903	-0.0107988	-0.232071	-0.155319	-0.135115	-0.202609		11	7	-0.626819	-0.0986556	-0.0245439	-0.0606828	0.034224	0.0117704	0.199945	0.564762
Septin-7	SEPT7_MOUSE	0.0422377	0.0841869	1.02866	0.0602398	0.623737	1.03842		SEPT7_MOUSE	9	8	-0.207624	0.104704	-0.137901	0.159804	-0.0813229	0.00746758	0.0958398	0.0590319		17	12	-0.142437	-0.07229	-0.219523	-0.0455633	0.0728521	-0.175348	0.339587	0.242722
AP-2 complex subunit mu-1	AP2M1_MOUSE	0.0514131	0.108674	1.03668	0.0834949	0.643447	1.03842		AP2M1_MOUSE	4	1	0.059507	0.468236	-0.155719	-0.20611	0.0972076	-0.0992561	-0.0939357	-0.06993		11	3	-0.198325	-0.160988	-0.0352112	-0.133526	0.0189348	-0.133333	0.178773	0.463675
Aspartate aminotransferase, mitochondrial	AATM_MOUSE	-0.181845	0.1334	0.884847	0.0901545	0.194605	NA		AATM_MOUSE	9	6	-0.0232024	0.264396	-0.205743	0.28728	-0.440108	-0.109452	0.0843763	0.142455		12	9	-0.178076	0.231212	0.291887	0.21481	-0.0668717	0.34929	-0.458242	-0.384009
Glial fibrillary acidic protein	GFAP_MOUSE	0.29267	0.151559	1.22153	0.100441	0.0743323	0.354216		GFAP_MOUSE	4	3	0.106568	-0.236301	0.287505	-0.0904634	0.23766	-0.115599	-0.219162	0.0297925		5	1	0.627325	0.0688809	-0.176926	0.177839	0.256203	0.130364	-0.209342	-0.874343
Endophilin-B2	SHLB2_MOUSE	0.190623	0.124944	1.12588	0.0928063	0.154328	0.719473		SHLB2_MOUSE	3	2	-0.260588	0.425863	0.283014	0.122122	0.139315	-0.282847	-0.451027	0.0241488		10	4	-0.0504512	-0.0848599	-0.27017	-0.12006	0.00589758	-0.0535907	0.0547636	0.518471
Paralemmin	PALM_MOUSE	0.110696	0.138357	1.07388	0.100101	0.437448	0.798329		PALM_MOUSE	2	2	-0.421563	-0.0873328	0.160081	0.278801	0.365477	0.0823783	-0.34982	-0.0280216		12	3	-0.182131	-0.0370138	-0.0658134	-0.18894	-0.0695633	-0.327494	0.473217	0.397739
Isocitrate dehydrogenase [NAD] subunit alpha, mitochondrial	IDH3A_MOUSE	-0.116995	0.232314	0.950878	0.157809	0.623369	NA		IDH3A_MOUSE	2	1	0.246236	0.632433	0.130925	0.106838	-0.880798	-0.323492	-0.265871	0.353731		8	6	-0.376558	0.273728	0.364149	0.421517	-0.0877862	0.551474	-0.661444	-0.48508
Glutamine synthetase	GLNA_MOUSE	0.0665513	0.0895609	1.04758	0.064268	0.469762	0.798329		GLNA_MOUSE	12	8	-0.03875	-0.0126145	0.238641	0.0337001	0.08281	-0.174887	-0.0805712	-0.0483276		14	7	-0.291546	-0.0207057	-0.168914	-0.100835	0.142277	-0.167044	0.255801	0.350966
Phosphate carrier protein, mitochondrial	MPCP_MOUSE	0.0521308	0.108087	1.02971	0.0681285	0.638307	1.03842		MPCP_MOUSE	10	8	0.0283309	-0.138921	-0.0371873	-0.0964233	0.124089	0.0738191	0.0153233	0.0309699		15	11	0.282791	0.0535045	0.168886	0.159467	0.0197211	0.173366	-0.232406	-0.625329
Methylglutaconyl-CoA hydratase, mitochondrial	AUHM_MOUSE	-0.0938996	0.0997435	0.93381	0.0700054	0.362984	NA		AUHM_MOUSE	5	5	0.120135	0.0155982	0.141686	-0.0966667	-0.124363	0.0510959	-0.193994	0.0865086		15	7	-0.199329	0.300403	0.384233	0.118262	-0.0303704	0.0224036	-0.383591	-0.212012
60S ribosomal protein L6	RL6_MOUSE	0.12544	0.0485419	1.08982	0.0333375	0.0224053	0.719473		RL6_MOUSE	5	4	0.0442217	-0.0257944	0.0137348	-0.216918	0.183972	0.0109927	0.0437863	-0.0539951		6	4	0.048728	-0.145304	-0.125115	0.163273	0.0978727	-0.154049	0.0739678	0.0406273
14-3-3 protein zeta/delta	1433Z_MOUSE	0.0841719	0.127231	1.06548	0.09176	0.519267	0.798329		1433Z_MOUSE	3	2	0.0812428	0.502116	0.372409	-0.380493	0.0758268	-0.144298	-0.318499	-0.188305		5	3	-0.298333	0.155242	0.178596	-0.134902	0.0316699	0.219317	-0.0237931	-0.127796
V-type proton ATPase subunit E 1	VATE1_MOUSE	-0.00365985	0.0899919	0.995144	0.066445	0.968142	NA		VATE1_MOUSE	5	5	-0.00887099	0.181248	0.142091	0.0204071	-0.29784	-0.0434153	-0.0519153	0.0582951		13	10	-0.166829	-0.137643	-0.0864073	-0.0885993	0.0180206	-0.129979	0.138973	0.452463
60S ribosomal protein L14	RL14_MOUSE	0.122111	0.0775793	1.08107	0.0531735	0.147135	0.798329		RL14_MOUSE	3	1	-0.143341	0.119013	0.146798	0.203677	0.171522	-0.328606	-0.138155	-0.0309088		5	5	0.0664448	-0.169384	-0.213056	-0.0612119	-0.0361304	0.155956	0.112915	0.144467
Peroxiredoxin-2	PRDX2_MOUSE	0.0789564	0.0979241	1.05693	0.0694315	0.433601	0.798329		PRDX2_MOUSE	4	2	-0.107549	0.0100088	0.328745	0.105201	-0.302612	0.0265751	-0.154905	0.0945355		3	2	-0.14987	-0.281835	-0.0574733	0.0914097	0.00334632	-0.170646	0.240261	0.324807
Cell division control protein 42 homolog	CDC42_MOUSE	-0.051159	0.0856385	0.959789	0.0656247	0.561301	NA		CDC42_MOUSE	2	1	0.0501106	0.16918	0.124296	-0.0607004	-0.0492221	-0.100947	-0.020259	-0.112458		5	3	-0.141525	0.048722	-0.168575	-0.0735223	0.0739592	-0.03764	-0.195344	0.493924
60S ribosomal protein L18	RL18_MOUSE	0.0908401	0.099676	1.0715	0.067507	0.379987	0.798329		RL18_MOUSE	2	2	-0.250502	0.152631	0.0787621	-0.0867036	0.381823	-0.0415647	-0.210319	-0.0241269		3	1	0.0455471	0.154766	-0.0413509	0.0736704	-0.45874	0.187346	0.113793	-0.0750312
NADH dehydrogenase [ubiquinone] 1 beta subcomplex subunit 8, mitochondrial	NDUB8_MOUSE	0.0383693	0.105373	1.01565	0.0662569	0.723521	1.03842		NDUB8_MOUSE	3	2	0.0468273	-0.0623239	-0.10588	-0.0754617	0.101118	-0.0294092	0.0321708	0.092958		4	2	0.114952	0.299209	0.135699	0.0164644	0.17378	0.066997	-0.177593	-0.62951
Thy-1 membrane glycoprotein	THY1_MOUSE	-0.280329	0.195645	0.83067	0.140876	0.174044	NA		THY1_MOUSE	4	4	0.35781	0.610905	-0.285785	-0.519377	-0.719379	0.535686	0.335436	-0.315297		4	2	-0.260096	-0.0793602	0.0132755	-0.396808	0.0863101	-0.0853999	0.158835	0.563243
Cytochrome c, somatic	CYC_MOUSE	-0.0392629	0.0955804	0.969878	0.0625553	0.687839	NA		CYC_MOUSE	7	7	0.0795607	0.148678	-0.092988	-0.0182391	-0.141205	0.0619597	-0.0716483	0.0338823		8	5	-0.0513275	0.215678	0.147077	0.18352	0.0787363	0.192609	-0.316348	-0.449945
NADH dehydrogenase [ubiquinone] 1 alpha subcomplex subunit 2	NDUA2_MOUSE	-0.0593615	0.117332	0.964914	0.076628	0.621256	NA		NDUA2_MOUSE	4	3	0.107504	-0.316015	-0.101727	-0.248342	0.247835	0.000567764	0.154341	0.155835		5	3	0.184398	0.19615	0.192998	0.0470503	0.0485423	0.152331	-0.503365	-0.318105
Prolow-density lipoprotein receptor-related protein 1	LRP1_MOUSE	0.073465	0.12747	1.05761	0.0846843	0.57406	1.03842		LRP1_MOUSE	6	4	-0.0999244	0.00754083	0.282233	0.224841	0.150032	-0.297859	-0.210248	-0.0566152		9	2	-0.578669	-0.0880877	0.120292	-0.0260096	0.23392	-0.235355	0.281427	0.292482
Protein bassoon	BSN_MOUSE	-0.0427226	0.0406574	0.971778	0.0283455	0.313141	NA		BSN_MOUSE	46	20	0.0186848	-0.059243	-0.136005	0.00981034	0.147388	0.0121202	0.0771242	-0.0698791		87	35	0.0953812	0.0224961	0.0492492	-0.0420238	-0.0677248	-0.120332	-0.0387835	0.101738
Microtubule-associated protein 1A	MAP1A_MOUSE	0.072587	0.0890545	1.04357	0.0645497	0.432645	0.798329		MAP1A_MOUSE	5	2	0.385186	0.0286315	0.0135335	-0.018877	0.186592	-0.168232	-0.290432	-0.136403		20	7	0.0443901	-0.13576	-0.199608	-0.00212076	-0.0687233	-0.0422345	0.224448	0.179609
Inositol 1,4,5-trisphosphate receptor type 1	ITPR1_MOUSE	-0.0166018	0.113428	0.991511	0.082428	0.885751	NA		ITPR1_MOUSE	29	23	-0.0418681	0.220443	-0.0124558	0.139651	-0.14687	0.103528	0.0523895	-0.314817		71	41	-0.123251	-0.331531	-0.108348	0.0408682	-0.166773	-0.127412	0.436448	0.379999
Spectrin beta chain, brain 1	SPTB2_MOUSE	0.0954306	0.0524958	1.07069	0.0375918	0.0949512	0.798329		SPTB2_MOUSE	44	29	-0.0506547	-0.102665	0.0562706	0.0560519	0.151369	0.0172453	-0.0743846	-0.0532323		79	50	0.110266	-0.0410982	-0.104925	0.00376471	-0.0584715	-0.190073	0.274421	0.00611621
Spectrin beta chain, erythrocyte	SPTB1_MOUSE	-0.106218	0.110926	0.927501	0.0782691	0.354662	NA		SPTB1_MOUSE	8	3	0.403092	0.294271	-0.263851	-0.343949	-0.223878	0.261123	0.182387	-0.309195		23	9	0.156843	0.0260339	0.035693	-0.0382847	-0.0798616	-0.116435	0.0390861	-0.023074
SH3 and multiple ankyrin repeat domains protein 1	SHAN1_MOUSE	-0.407483	0.069994	0.75386	0.0485611	4.44055	0		SHAN1_MOUSE	19	7	-0.0713242	-0.216137	-0.201834	0.218708	-0.154822	0.341385	0.371869	-0.287845		26	14	0.0318298	0.258172	0.231818	-0.145073	-0.196198	0.19005	-0.459852	0.0892537
sodium channel, voltage-gated, type II, alpha 1 [Mus musculus] gi|123123541|emb|CAM15654.1| sodium channel voltage-gated type II alpha 1 [Mus musculus] gi|123211134|emb|CAM20181.1| sodium channel voltage-gated type II alpha 1 [Mus musculus]	gi|150010574	0.151661	0.0813098	1.10417	0.0563241	0.0892625	0.719473		gi|150010574	2	2	-0.101753	-0.0621272	0.15043	-0.0283777	-0.0575253	-0.00786413	-0.0563292	0.163546		5	3	0.0367385	-0.167438	-0.131485	0.0116043	0.117857	-0.419737	0.246122	0.306339
Myosin-10	MYH10_MOUSE	-0.0855279	0.0591891	0.943264	0.0415961	0.170851	NA		MYH10_MOUSE	14	7	0.0515707	0.0867857	-0.121028	0.126404	-0.0490714	0.0218636	0.00862192	-0.125147		18	7	-0.0206279	-0.162465	-0.000195454	-0.183592	-0.121059	0.0767228	0.191628	0.219589
Clathrin heavy chain 1	CLH_MOUSE	0.101191	0.0662196	1.07489	0.049373	0.150217	0.798329		CLH_MOUSE	10	7	0.0429389	0.385012	-0.0984642	-0.0651003	-0.0653513	-0.144839	-0.0624731	0.00827664		17	8	-0.00235371	-0.052583	-0.0942424	0.0821032	0.0739074	-0.199383	0.0216354	0.170916
SH3 and multiple ankyrin repeat domains protein 2	SHAN2_MOUSE	-0.385125	0.0561932	0.768377	0.0360715	4.88436	0		SHAN2_MOUSE	10	5	0.0879569	-0.183829	-0.381357	0.110875	-0.0576144	0.256678	0.233944	-0.0666533		14	6	0.00568398	0.156679	0.259728	-0.278905	-0.21441	0.226227	-0.363414	0.208412
Caskin-1	CSKI1_MOUSE	0.00848906	0.0929484	1.00623	0.0661678	0.928524	1.03842		CSKI1_MOUSE	7	2	0.255278	-0.211429	0.379573	-0.348833	-0.0823964	0.180774	-0.0177213	-0.155246		16	4	0.113611	-0.061549	-0.0686825	-0.0606126	0.0669646	-0.0714047	-0.0165081	0.0981816
Contactin-associated protein-like 2	CNTP2_MOUSE	0.0930802	0.148397	1.04643	0.110605	0.542869	0.798329		CNTP2_MOUSE	3	1	-0.378776	-0.0122765	0.38	-0.0395807	0.2465	-0.0719417	-0.239649	0.115723		8	3	-0.19068	-0.113498	0.6209	-0.213098	0.160031	-0.469577	-0.113879	0.319801
Contactin-associated protein 1	CNTP1_MOUSE	0.0984639	0.0927787	1.06902	0.0654362	0.306659	0.798329		CNTP1_MOUSE	10	5	-0.332984	0.147268	0.191346	0.0879673	0.138233	-0.0783117	-0.176804	0.0232854		14	8	-0.0839769	-0.0573672	-0.019723	-0.24921	-0.0695001	-0.136924	0.29641	0.320291
Tenascin-R	TENR_MOUSE	0.206254	0.0873503	1.15056	0.0601043	0.0340505	0.354216		TENR_MOUSE	9	2	-0.201195	-0.0807321	0.200961	0.118576	0.201831	-0.351318	0.100121	0.0117557		15	9	0.0912565	-0.0820545	-0.0952867	-0.0806684	0.111815	-0.372877	0.368797	0.0590176
Myosin-VI	MYO6_MOUSE	0.0736072	0.0955976	1.05417	0.0696453	0.454289	0.798329		MYO6_MOUSE	6	2	-0.222535	-0.191695	0.130261	0.0640549	0.340099	-0.0212755	-0.00051726	-0.0983915		12	8	-0.0325725	-0.0595353	-0.156751	-0.158231	0.00223333	-0.222095	0.302726	0.324226
Neural cell adhesion molecule L1	L1CAM_MOUSE	0.0857554	0.120104	1.05735	0.0868412	0.487167	0.798329		L1CAM_MOUSE	3	1	-0.129199	0.16959	0.221632	0.0147359	0.10542	-0.00899797	-0.0983617	-0.27482		8	5	-0.155294	-0.126378	-0.0019659	0.0094295	-0.1307	-0.460391	0.397763	0.467536
Cytoplasmic FMR1-interacting protein 1	CYFP1_MOUSE	0.0509312	0.0848371	1.02825	0.060747	0.561106	1.03842		CYFP1_MOUSE	2	2	0.14181	-0.0684371	-0.0111526	-0.0164014	0.0769663	0.0520754	-0.194381	0.0195197		2	1	-0.177175	-0.275514	-0.105352	0.149186	0.127516	-0.184118	0.0873008	0.378157
Solute carrier family 12 member 2	S12A2_MOUSE	0.0381466	0.130128	1.03622	0.085052	0.774295	1.03842		S12A2_MOUSE	2	2	-0.0558735	-0.620264	-0.0280111	0.120803	0.22092	-0.0661132	0.303442	0.125096		10	4	0.0760558	-0.331879	-0.251919	-0.182981	0.225587	0.0152217	0.336183	0.113732
Probable G-protein coupled receptor 158	GP158_MOUSE	0.0397094	0.0889791	1.02975	0.0616604	0.66233	1.03842		GP158_MOUSE	2	1	-0.0117692	-0.116133	-0.19423	-0.0447383	0.151893	-0.0340601	0.0209007	0.228137		7	2	-0.0851783	-0.333317	0.141643	-0.195821	0.105804	-0.116835	0.264366	0.219338
Metabotropic glutamate receptor 1	GRM1_MOUSE	-0.3766	0.072365	0.767342	0.0527954	0.000246146	0		GRM1_MOUSE	5	4	-0.11922	0.0276939	-0.307552	0.188083	-0.241547	0.296741	0.310149	-0.154348		14	11	-0.140823	0.307354	-0.00419039	-0.273802	-0.256589	0.142195	-0.159432	0.385287
Plasma membrane calcium-transporting ATPase 2	AT2B2_MOUSE	-0.0119393	0.0805125	0.984652	0.0589636	0.885053	NA		AT2B2_MOUSE	11	7	-0.206563	0.0843322	-0.168163	0.183256	-0.0095687	0.00235293	0.0191813	0.0951725		21	14	-0.0464346	-0.0628372	-0.217053	-0.04968	-0.0696826	-0.0741367	0.116267	0.403556
1-phosphatidylinositol-4,5-bisphosphate phosphodiesterase beta-4 [Mus musculus] gi|14193709|gb|AAK56099.1|AF332071_1 phospholipase C beta 4 [Mus musculus] gi|14193711|gb|AAK56100.1|AF332072_1 phospholipase C beta 4 [Mus musculus] gi|62635482|gb|AAX90610.1| Plcb4 [Mus musculus] gi|120537468|gb|AAI29884.1| Phospholipase C, beta 4 [Mus musculus] gi|123233641|emb|CAM26951.1| phospholipase C, beta 4 […	gi|29293803	0.0465258	0.0972104	1.02844	0.0690462	0.639998	1.03842		gi|29293803	3	2	-0.14036	-0.239815	0.0639888	-0.0781387	0.208376	0.321726	-0.247188	0.11141		7	3	0.061385	-0.0141935	-0.175393	-0.224427	0.0163255	-0.147743	0.188859	0.295186
Solute carrier family 12 member 5	S12A5_MOUSE	0.0430944	0.0791119	1.02515	0.0567985	0.596411	1.03842		S12A5_MOUSE	6	5	0.0312478	0.0530921	-0.0388818	0.0423419	-0.107826	0.157142	-0.100562	-0.0365537		12	6	0.00540859	-0.234233	-0.15427	0.00132682	0.0161004	-0.22363	0.279712	0.309585
Reticulon-4	RTN4_MOUSE	0.0876468	0.0776849	1.05901	0.0528552	0.280176	0.798329		RTN4_MOUSE	3	2	-0.110406	-0.22018	0.133379	0.0947195	0.115243	0.0673288	-0.0743989	-0.00568528		7	2	0.179688	-0.142459	-0.345728	-0.0228264	0.116923	-0.086843	0.0540462	0.247199
Voltage-dependent calcium channel subunit alpha-2/delta-1	CA2D1_MOUSE	0.0387707	0.069318	1.02443	0.0476242	0.585738	1.03842		CA2D1_MOUSE	2	1	-0.070847	0.134062	0.0341956	0.233273	-0.20367	-0.263763	0.0662828	0.0704667		3	2	0.0756791	0.015202	0.118371	-0.0506302	0.132929	-0.160729	-0.0379492	-0.0928729
Electrogenic sodium bicarbonate cotransporter 1	S4A4_MOUSE	0.0682113	0.101559	1.04146	0.0745804	0.514009	1.03842		S4A4_MOUSE	2	2	-0.258746	0.212788	0.0152995	0.204381	0.157136	-0.137259	-0.138583	-0.055016		5	4	-0.213006	-0.0482347	-0.128957	-0.131333	0.038744	-0.202099	0.248233	0.436653
Contactin-2	CNTN2_MOUSE	0.0242543	0.0999596	1.01416	0.0740831	0.811867	1.03842		CNTN2_MOUSE	6	4	-0.179741	-0.163865	0.277031	0.102407	0.17613	-0.012082	-0.187621	-0.0122603		11	7	-0.134045	-0.137771	0.0338589	-0.165707	-0.106678	-0.158438	0.22641	0.442369
PH and SEC7 domain-containing protein 3	PSD3_MOUSE	0.0282794	0.130967	1.01103	0.0859278	0.832542	1.03842		PSD3_MOUSE	3	2	-0.224939	-0.198725	-0.238429	0.0292198	0.276196	0.165942	0.0411619	0.149573		5	2	-0.0416406	0.33131	-0.655156	-0.00440035	-0.139241	0.0219763	0.309785	0.177368
2-oxoglutarate dehydrogenase-like, mitochondrial [Mus musculus]	gi|124487483	0.0285532	0.104005	1.0272	0.0693506	0.788395	1.03842		gi|124487483	5	2	0.104041	0.262687	-0.0106187	-0.113577	-0.135887	-0.155959	0.0326289	0.0166863		7	4	0.12698	0.0217301	0.0102991	0.283036	0.0659891	0.244408	-0.494659	-0.257783
Sodium/potassium-transporting ATPase subunit alpha-1	AT1A1_MOUSE	0.186752	0.0801698	1.13152	0.056782	0.0398675	0.576237		AT1A1_MOUSE	20	17	-0.264186	-0.0560438	0.115328	0.132818	0.110979	-0.0680515	-0.125889	0.155045		31	22	0.0814021	-0.179823	-0.247063	-0.0162017	0.0499889	-0.263857	0.306511	0.269043
Contactin-1	CNTN1_MOUSE	0.00667254	0.0885043	1.00863	0.06379	0.941058	1.03842		CNTN1_MOUSE	12	7	-0.0318176	0.0818359	0.10535	0.0637343	-0.307613	0.160922	-0.0161868	-0.0562254		25	17	-0.0371024	-0.111887	-0.121504	-0.0859026	-0.0662523	-0.205201	0.3926	0.23525
Sodium/potassium-transporting ATPase subunit alpha-2	AT1A2_MOUSE	0.103065	0.103377	1.06956	0.0773358	0.336451	0.798329		AT1A2_MOUSE	32	29	-0.144633	-0.0155177	0.224416	0.179549	0.0218347	-0.222745	-0.062876	0.0199713		33	25	-0.129657	-0.238608	-0.199488	-0.136174	0.015528	-0.128712	0.411857	0.405254
Glutamate receptor delta-2 subunit	GRID2_MOUSE	-0.250355	0.0710453	0.840053	0.0497869	0.00342837	0		GRID2_MOUSE	6	6	-0.179095	-0.164311	-0.112945	0.0728245	0.0396631	0.12954	0.34944	-0.135117		11	7	0.10267	0.201796	0.0987805	-0.205771	-0.247464	0.134788	-0.278144	0.193344
Uncharacterized protein C9orf172 homolog	CI172_MOUSE	-0.118922	0.0809942	0.924352	0.0544341	0.166983	NA		CI172_MOUSE	3	2	-0.0779559	-0.0200486	-0.0886198	0.274881	0.0365832	0.0238527	0.0373542	-0.186047		9	3	0.123166	0.13615	-0.125233	0.175179	-0.0915194	0.159089	-0.424383	0.0475515
Sodium/calcium exchanger 1	NAC1_MOUSE	0.120101	0.0908037	1.08888	0.0651995	0.20752	0.798329		NAC1_MOUSE	4	2	-0.147615	0.211556	-0.00996396	0.111449	-0.174854	-0.21974	0.085264	0.143903		3	3	-0.0227347	-0.23987	-0.203363	0.0947848	-0.160903	-0.0586517	0.398616	0.192121
IQ motif and SEC7 domain-containing protein 1	IQEC1_MOUSE	-0.0141787	0.111736	0.992583	0.0775609	0.900851	NA		IQEC1_MOUSE	2	2	0.0853033	0.316057	0.256042	0.129081	-0.275148	-0.0905492	-0.344996	-0.0757911		8	2	-0.0755038	0.191836	-0.124401	0.00796487	0.133811	-0.101389	-0.344148	0.311828
Catenin alpha-2	CTNA2_MOUSE	0.0662915	0.11374	1.04046	0.0765323	0.570112	1.03842		CTNA2_MOUSE	4	4	-0.126824	-0.19967	-0.263641	0.0715605	0.295943	0.0367183	0.113953	0.0719599		3	2	0.203908	0.119616	-0.463305	0.103037	0.0798103	-0.337087	-0.0261822	0.320202
Uncharacterized protein C6orf174 homolog	CF174_MOUSE	0.0141036	0.125948	1.02104	0.0806946	0.912817	1.03842		CF174_MOUSE	6	1	0.151035	-0.691382	0.233241	0.337277	0.159376	0.0136594	-0.100507	-0.1027		8	3	0.00624772	-0.213534	-0.107529	0.0609423	0.10322	-0.140299	0.287469	0.00348197
AP-2 complex subunit beta-1	AP2B1_MOUSE	0.173533	0.0848082	1.13504	0.0615425	0.0655477	0.576237		AP2B1_MOUSE	2	1	-0.227942	0.162519	0.210666	-0.112176	0.074457	0.0774076	-0.0797979	-0.105134		4	2	-0.210221	-0.0299766	-0.186605	-0.0889192	0.233378	-0.196609	0.417385	0.0615675
C-1-tetrahydrofolate synthase, cytoplasmic	C1TC_MOUSE	0.132743	0.0920561	1.09211	0.0638914	0.173375	0.798329		C1TC_MOUSE	3	2	-0.0276066	-0.000375194	0.405488	-0.0317189	0.143521	0.00418754	-0.451543	-0.0419531		4	2	0.0792459	-0.287479	-0.0206974	0.0116282	-0.0757167	0.0497814	0.00913232	0.234105
G protein-regulated inducer of neurite outgrowth 1	GRIN1_MOUSE	0.127287	0.112357	1.09507	0.0771979	0.276575	0.798329		GRIN1_MOUSE	7	1	-0.0740771	0.0340445	0.14792	0.15128	0.327716	-0.419618	0.0688407	-0.236106		17	4	-0.285383	-0.120987	-0.278055	0.204955	-0.0290089	-0.0360377	0.345013	0.199504
solute carrier family 8 (sodium/calcium exchanger), member 2 [Mus musculus] gi|20454279|gb|AAM22231.1|AF503502_1 sodium-calcium exchanger [Mus musculus] gi|35193295|gb|AAH58704.1| Solute carrier family 8 (sodium/calcium exchanger), member 2 [Mus musculus] gi|148710163|gb|EDL42109.1| solute carrier family 8 (sodium/calcium exchanger), member 2, isoform CRA_b [Mus musculus]	gi|22507355	0.00179702	0.169089	0.965344	0.114779	0.991768	NA		gi|22507355	1	1	-0.870273	-0.142992	0.0938854	0.663095	-0.0554873	0.121235	0.195217	-0.00468061		5	4	-0.105785	-0.0958663	0.0217451	-0.0155029	-0.0754418	-0.331904	0.313193	0.289562
Microtubule-associated protein 6	MAP6_MOUSE	-0.0508796	0.121249	0.959442	0.0908764	0.681403	NA		MAP6_MOUSE	8	4	0.336818	0.0410112	0.216623	-0.0253598	-0.172805	-0.206458	-0.112137	-0.0776927		15	6	-0.378989	-0.0602674	-0.0882213	-0.0685946	-0.0677823	-0.179696	0.304711	0.53884
Glutamate receptor 3	GRIA3_MOUSE	-0.0335264	0.0647547	0.979718	0.0438575	0.613942	NA		GRIA3_MOUSE	2	1	-0.197688	-0.119045	0.177455	-0.00995101	-0.060123	0.0241111	0.148544	0.0366968		6	3	0.16548	0.0319812	0.0916616	-0.0405938	-0.000744234	0.0490812	-0.293232	-0.00363397
10-formyltetrahydrofolate dehydrogenase	FTHFD_MOUSE	0.0443867	0.0926979	1.03992	0.0703856	0.641465	1.03842		FTHFD_MOUSE	3	2	-0.143539	-0.183653	0.5149	0.0115306	-0.0202297	0.120209	-0.242842	-0.056376		15	7	-0.187097	-0.00635508	-0.083824	0.159576	-0.0838956	0.120666	0.034322	0.0466079
Glutamate receptor 4	GRIA4_MOUSE	-0.0933337	0.0989198	0.932243	0.0732522	0.362901	NA		GRIA4_MOUSE	3	2	0.0462756	-0.0509682	0.0404086	0.0173589	-0.119345	-0.0532506	0.239504	-0.119984		4	2	-0.197621	-0.255329	-0.0929735	0.176472	-0.273193	-0.01726	0.170895	0.489009
Elongation factor 2	EF2_MOUSE	-0.0139617	0.0747664	0.991377	0.0516718	0.854587	NA		EF2_MOUSE	3	1	-0.0988154	-0.0530827	-0.181778	0.157062	0.149655	-0.156042	0.0931871	0.0898138		7	3	0.0631585	-0.0258081	-0.117484	-0.276478	-0.0184644	-0.0298113	0.171329	0.233558
Neurofilament medium polypeptide	NFM_MOUSE	-0.0319415	0.146568	0.99136	0.0925034	0.831239	NA		NFM_MOUSE	10	6	0.35884	-0.755973	0.237254	-0.0131041	0.0498066	-0.0399337	0.0615643	0.101546		15	7	0.246822	0.232169	0.0274904	-0.333678	0.116958	-0.142257	0.209498	-0.357002
AFG3-like protein 2	AFG32_MOUSE	0.0943427	0.100738	1.06571	0.0656718	0.365168	0.798329		AFG32_MOUSE	4	3	-0.0735449	-0.259437	-0.0145977	-0.0441352	0.0917177	0.124725	-0.110847	0.286119		9	5	0.219213	0.0871461	0.11712	0.0294571	0.180669	0.0522898	-0.15577	-0.530125
Catenin beta-1	CTNB1_MOUSE	0.0682905	0.0599282	1.04462	0.0415639	0.280375	0.798329		CTNB1_MOUSE	6	4	-0.0307017	0.0136099	-0.0162776	-0.02991	0.129409	0.00595999	-0.0560053	-0.0160846		10	6	0.0429375	0.0547596	-0.202402	-0.0864893	0.127581	-0.253878	0.0784761	0.239016
Aconitate hydratase, mitochondrial	ACON_MOUSE	-0.149262	0.114355	0.910504	0.0783033	0.216694	NA		ACON_MOUSE	17	11	0.125449	0.339873	-0.260027	-0.148364	-0.249052	0.0972322	0.0204632	0.0744261		29	17	-0.281771	0.186101	0.26158	0.173903	0.0586557	0.251154	-0.453055	-0.196568
Disks large homolog 4	DLG4_MOUSE	0.146312	0.0863125	1.11167	0.0581159	0.115334	0.719473		DLG4_MOUSE	5	3	-0.0248232	-0.347449	0.041941	0.0388517	0.130779	0.00388014	-0.13631	0.29313		9	5	0.243408	0.0641645	0.0111167	0.0562729	0.203677	-0.261931	-0.0365109	-0.280197
Mitofusin-2	MFN2_MOUSE	-0.0159549	0.0827695	0.992584	0.0604655	0.850146	NA		MFN2_MOUSE	3	1	0.0728123	-0.042747	0.116868	-0.0770719	-0.0323384	-0.0338167	0.0417424	-0.0454488		3	2	0.381012	0.105969	-0.165894	-0.0666325	-0.116847	0.255377	-0.257685	-0.135298
Mitochondrial inner membrane protein	IMMT_MOUSE	-0.0526243	0.108466	0.960154	0.0703128	0.635546	NA		IMMT_MOUSE	29	22	0.153402	-0.174695	-0.180083	-0.176962	0.0233036	0.098278	0.169311	0.087445		45	34	0.249916	0.185693	0.137304	0.0616925	0.0540414	0.145172	-0.332118	-0.5017
Synaptic vesicle glycoprotein 2A	SV2A_MOUSE	-0.0484487	0.0946939	0.962602	0.0705372	0.617445	NA		SV2A_MOUSE	8	7	-0.149045	0.200928	-0.059894	0.133584	-0.234062	0.0249795	-0.0348941	0.118404		13	8	-0.17766	0.0609846	-0.166527	-0.115421	-0.081733	-0.151421	0.155644	0.476134
LETM1 and EF-hand domain-containing protein 1, mitochondrial	LETM1_MOUSE	0.0991352	0.0992743	1.06752	0.0660236	0.335708	0.798329		LETM1_MOUSE	1	1	-0.14163	0.160312	-0.109536	0.198663	-0.228029	0.15619	-0.155461	0.119491		7	3	0.184135	0.066379	0.0784325	0.192818	0.209139	-0.13084	-0.13179	-0.468274
Alpha-adducin	ADDA_MOUSE	0.116692	0.109575	1.08231	0.0780313	0.305091	0.798329		ADDA_MOUSE	3	1	0.305336	0.00617656	0.432435	-0.0430536	-0.0684505	-0.248878	-0.260625	-0.122941		6	2	-0.211399	0.108916	-0.0252406	0.136119	0.0553755	-0.389272	0.239453	0.0860476
Peroxisomal multifunctional enzyme type 2	DHB4_MOUSE	0.118141	0.0908024	1.0775	0.0604686	0.220209	0.798329		DHB4_MOUSE	3	2	-0.41578	0.0954079	0.245161	-0.116649	-0.000917132	0.167011	0.147834	-0.122068		9	3	0.0951785	-0.333584	0.170015	-0.0870698	0.161433	-0.0834957	0.08544	-0.0079169
Microtubule-associated protein tau	TAU_MOUSE	0.0394506	0.116879	1.01996	0.0872491	0.741117	1.03842		TAU_MOUSE	10	7	0.0968897	0.239116	0.280493	0.0309582	-0.195956	-0.130135	-0.344716	0.0233512		20	11	-0.282666	-0.157953	-0.061151	0.0038662	-0.0521898	-0.139019	0.141788	0.547324
NADH-ubiquinone oxidoreductase 75 kDa subunit, mitochondrial	NDUS1_MOUSE	-0.0489743	0.104681	0.963865	0.0686191	0.647292	NA		NDUS1_MOUSE	18	9	0.07456	-0.201471	-0.0603921	-0.128236	0.128177	0.0658131	0.0429364	0.0786123		24	18	0.144286	0.0650413	0.219896	0.114366	0.000555418	0.296271	-0.400032	-0.440384
Glycerol-3-phosphate dehydrogenase, mitochondrial	GPDM_MOUSE	0.0512397	0.0666729	1.03575	0.0463236	0.454966	1.03842		GPDM_MOUSE	14	7	0.0469365	0.0750419	-0.0245882	-0.119681	-0.0828551	-0.0956192	-0.0123181	0.213083		28	17	0.102403	0.220067	0.0499435	0.108228	0.0220676	-0.0612421	-0.208422	-0.233045
Long-chain-fatty-acid--CoA ligase ACSBG1	ACBG1_MOUSE	0.0609346	0.0860985	1.04313	0.0576632	0.490728	1.03842		ACBG1_MOUSE	2	2	-0.22615	0.192632	0.0883881	-0.0272639	0.243198	0.110356	-0.350686	-0.0304733		7	2	-0.272371	0.057412	0.017058	0.072058	-0.143226	0.0159936	0.0935331	0.159543
Synapsin-1	SYN1_MOUSE	-0.030476	0.0838177	0.981548	0.0611717	0.72181	NA		SYN1_MOUSE	19	11	0.0612428	0.352181	-0.140467	-0.107881	-0.248996	-0.0056674	0.140874	-0.0512865		23	13	-0.145213	-0.0317528	-0.0989149	0.0193668	-0.000245267	-0.140678	0.0927547	0.304682
Protein kinase C gamma type	KPCG_MOUSE	-0.116347	0.114673	0.910333	0.0853279	0.333306	NA		KPCG_MOUSE	9	5	-0.0544701	-0.248717	0.170576	0.277951	-0.0262183	0.117066	-0.0209666	-0.21522		14	8	0.0155842	0.0351627	-0.0599437	-0.0923235	-0.156641	-0.413635	0.0875736	0.584222
Rabphilin-3A	RP3A_MOUSE	-0.0725309	0.0821525	0.950549	0.0606322	0.392236	NA		RP3A_MOUSE	7	4	-0.0319829	0.307886	-0.187963	-0.124407	-0.176294	0.0800253	0.160475	-0.0277393		17	4	-0.0788919	-0.00185311	-0.00522784	-0.151084	0.0167951	-0.154451	0.00716793	0.367545
Calcium-binding mitochondrial carrier protein Aralar1	CMC1_MOUSE	-0.0375501	0.102897	0.975633	0.0680604	0.720644	NA		CMC1_MOUSE	8	6	0.0162148	-0.223552	-0.111307	0.0760589	0.0949839	-0.127071	0.181321	0.0933517		16	11	0.26261	0.240549	0.110071	0.0719333	0.0642283	0.0421492	-0.402448	-0.389093
Annexin A6	ANXA6_MOUSE	0.134628	0.0955001	1.09458	0.0645375	0.181101	0.798329		ANXA6_MOUSE	5	4	-0.142877	-0.310882	0.301062	0.178423	0.143931	-0.0373928	-0.257567	0.125304		10	6	0.120193	0.0523119	-0.177164	0.0720238	0.0463777	-0.368755	0.040504	0.21451
Protein kinase C beta type	KPCB_MOUSE	0.0838572	0.123579	1.04164	0.0937846	0.512697	0.798329		KPCB_MOUSE	5	3	-0.126464	0.0652186	0.169268	0.317001	-0.0406661	-0.306146	-0.105425	0.0272136		8	5	-0.0552469	-0.138066	-0.193259	-0.138473	-0.0325642	-0.342884	0.340679	0.559814
Lamin-A/C	LMNA_MOUSE	0.0488335	0.203324	1.09139	0.153498	0.815733	1.03842		LMNA_MOUSE	7	4	-0.194265	-0.770965	-0.546911	-0.159325	0.89948	0.131254	0.344263	0.29647		14	5	0.456965	-0.0796073	-0.21741	-0.0177102	0.102496	0.0655714	-0.224489	-0.0858151
Succinate dehydrogenase [ubiquinone] flavoprotein subunit, mitochondrial	DHSA_MOUSE	-0.0731294	0.0952894	0.948228	0.0624323	0.455951	NA		DHSA_MOUSE	10	9	0.1378	0.116795	-0.237975	-0.125405	-0.0285688	0.120822	-0.0388711	0.0554029		21	15	0.098854	0.197405	0.208243	0.0721895	-0.00699863	0.174472	-0.362217	-0.381948
Heat shock cognate 71 kDa protein	HSP7C_MOUSE	-0.026858	0.0538636	0.980858	0.0383737	0.625927	NA		HSP7C_MOUSE	12	11	-0.0194078	0.0345461	-0.119135	0.112454	-0.0189971	-0.0707299	0.0621291	0.0191401		24	20	-0.0739722	-0.0594202	-0.112951	-0.145132	0.0285892	-0.0375417	0.167529	0.232899
Breast carcinoma-amplified sequence 1 homolog	BCAS1_MOUSE	0.075096	0.105009	1.0647	0.075616	0.489974	0.798329		BCAS1_MOUSE	5	5	-0.0796075	-0.128254	0.071062	-0.0317091	0.121682	-0.0963412	0.0330634	0.110105		10	5	-0.362456	-0.0657785	-0.293226	-0.192912	0.189096	0.0461139	0.492062	0.187101
Sodium- and chloride-dependent GABA transporter 3	S6A11_MOUSE	-0.0974698	0.130438	0.937291	0.0906831	0.467414	NA		S6A11_MOUSE	7	4	0.188604	-0.292915	0.235526	0.0178785	-0.103111	-0.349859	0.123227	0.180648		8	6	-0.389554	-0.0977756	-0.133374	-0.368265	0.0926054	0.181293	0.255185	0.459885
Myelin-associated glycoprotein	MAG_MOUSE	0.00192617	0.166754	1.01663	0.118273	0.990963	NA		MAG_MOUSE	4	2	-0.43527	-0.428753	-0.108867	0.157504	0.269813	0.164667	0.313402	0.067504		4	2	0.049766	-0.133457	-0.306384	-0.568581	0.0804962	-0.051447	0.646326	0.28328
Transketolase	TKT_MOUSE	-0.111219	0.107939	0.922263	0.0773546	0.320807	NA		TKT_MOUSE	4	2	0.230703	0.214527	-0.407648	0.215659	-0.0524999	-0.0379487	-0.083279	-0.0795132		8	5	-0.239507	0.0374489	-0.21085	-8.9136e-05	0.127352	-0.177526	-0.0075	0.470672
Mitochondrial import receptor subunit TOM70	TOM70_MOUSE	-0.00347998	0.0957152	1.00491	0.0657372	0.97163	NA		TOM70_MOUSE	1	1	-0.0702137	-0.368346	0.147987	-0.206403	0.16593	-0.105461	0.102784	0.333722		7	4	0.065622	0.143535	0.0540191	-0.0211775	-0.0618872	0.179466	-0.27577	-0.0838066
Immunoglobulin superfamily member 8	IGSF8_MOUSE	0.151247	0.0905269	1.10555	0.064279	0.119058	0.719473		IGSF8_MOUSE	13	7	-0.355386	0.0454403	0.242198	0.141357	0.143586	-0.159052	-0.117394	0.0592507		14	9	0.0337772	-0.0564963	-0.157222	-0.130362	-0.0934017	-0.203189	0.304501	0.302393
Protein LYRIC	LYRIC_MOUSE	0.065424	0.127825	1.05929	0.0967252	0.618168	1.03842		LYRIC_MOUSE	1	1	-0.056485	-0.0428531	0.606639	-0.041824	-0.193151	-0.0480352	-0.0952696	-0.12902		4	2	-0.0279704	-0.246719	0.334345	0.276492	0.143847	-0.250087	-0.372286	0.142379
Dolichyl-diphosphooligosaccharide--protein glycosyltransferase subunit 1	RPN1_MOUSE	0.129056	0.0681821	1.08943	0.0498203	0.0835695	0.719473		RPN1_MOUSE	4	3	-0.108114	-0.0374937	0.112772	0.294543	0.0510114	-0.181362	-0.171913	0.0405564		6	4	0.044272	-0.133065	-0.0998742	0.0672756	-0.0412136	-0.174803	0.279045	0.0583628
Syntaxin-binding protein 1	STXB1_MOUSE	0.00604696	0.127209	1.00787	0.0956884	0.962768	1.03842		STXB1_MOUSE	12	9	-0.136861	0.499926	-0.230108	-0.0660816	-0.278287	0.120879	0.189154	-0.0986208		25	18	-0.131723	-0.198977	-0.263789	-0.0826921	0.0395571	-0.116415	0.306136	0.447902
ATPase family AAA domain-containing protein 3	ATAD3_MOUSE	0.0257567	0.109826	1.01194	0.0711331	0.818358	1.03842		ATAD3_MOUSE	7	4	0.185732	-0.112375	-0.0680875	-0.136566	-0.0123022	-0.0434874	0.0976132	0.0894727		9	3	0.180062	0.0318886	0.246341	0.0624623	0.266994	0.0813733	-0.3032	-0.565922
Calnexin	CALX_MOUSE	-0.0190536	0.0694519	0.985993	0.0486129	0.78788	NA		CALX_MOUSE	4	4	-0.0148388	0.0731397	0.101407	0.251635	-0.11252	0.0344518	-0.243718	-0.089556		13	6	-0.0985769	-0.0517931	-0.0616501	0.0326393	-0.182612	0.0201142	0.199866	0.142013
Lamin-B1	LMNB1_MOUSE	0.123576	0.177381	1.11418	0.124832	0.499594	0.798329		LMNB1_MOUSE	13	6	-0.251386	-0.622059	-0.345312	-0.144697	0.634311	0.251303	0.29052	0.18732		18	10	0.428914	0.0183908	-0.0460515	0.00422414	0.378236	-0.0810482	-0.171331	-0.531333
MAGUK p55 subfamily member 3	MPP3_MOUSE	-0.134672	0.217846	0.883683	0.179783	0.547131	NA		MPP3_MOUSE	6	2	-0.0559931	0.302762	0.256744	0.0910097	0.209384	-0.0727928	-0.432718	-0.298395		4	2	0.0385925	-0.357766	1.09299	-0.745228	-0.376829	-0.155571	0.0742848	0.429524
Potassium voltage-gated channel subfamily C member 1	KCNC1_MOUSE	0.0349104	0.103776	1.03022	0.0719445	0.74206	1.03842		KCNC1_MOUSE	3	2	-0.0336621	-0.337518	0.317863	0.194169	-0.256511	0.191552	-0.244913	0.169021		5	3	0.105189	-0.135504	-0.0587295	-0.00214598	-0.114522	-0.182898	0.258266	0.130344
Cytoskeleton-associated protein 4	CKAP4_MOUSE	0.205703	0.0637408	1.14905	0.0434187	0.00809933	0.354216		CKAP4_MOUSE	5	4	-0.110967	0.129735	0.239289	0.0941549	0.166341	-0.201733	-0.332664	0.0158449		10	7	0.0407149	-0.168594	-0.053961	0.173392	0.067342	-0.18782	-0.00984873	0.138774
Dihydropyrimidinase-related protein 2	DPYL2_MOUSE	0.0327114	0.125566	1.02207	0.0893616	0.798262	1.03842		DPYL2_MOUSE	15	9	0.0693691	0.206662	0.324446	0.0618013	-0.141534	-0.332369	-0.268507	0.0801311		16	11	-0.443415	-0.0195791	-0.0509507	-0.153422	0.0324169	-0.0805564	0.225561	0.489946
Vesicular glutamate transporter 1	VGLU1_MOUSE	-0.0139967	0.138464	0.989752	0.104024	0.920916	NA		VGLU1_MOUSE	1	1	-0.252078	-0.0956808	0.406667	0.564791	-0.381784	-0.145542	-0.136208	0.0398347		4	3	-0.0266003	-0.184977	-0.0747983	-0.0592343	-0.29637	0.0193406	0.35718	0.265459
Glycerol kinase	GLPK_MOUSE	0.0763588	0.0832257	1.05832	0.0568811	0.376143	0.798329		GLPK_MOUSE	2	1	-0.0142062	-0.247848	0.11879	0.158925	0.0948752	0.0221658	-0.261559	0.128858		4	3	0.253656	0.0775883	-0.175316	0.220452	-0.0266732	-0.0185117	-0.236674	-0.0945212
Protein BAT5	BAT5_MOUSE	-0.00856686	0.0731082	0.993132	0.0515954	0.908397	NA		BAT5_MOUSE	6	2	-0.205239	0.13265	0.199051	0.0330411	0.0636099	0.0233313	-0.0655414	-0.180903		7	5	0.0377113	-0.00912831	0.114186	-0.0292518	-0.0739895	-0.143632	-0.183145	0.28725
MAGUK p55 subfamily member 6	MPP6_MOUSE	0.0562761	0.0897367	1.03552	0.063225	0.541521	1.03842		MPP6_MOUSE	7	4	-0.224378	0.107375	0.156349	-0.00760908	0.106237	-0.0884958	0.118467	-0.167946		13	6	-0.160844	0.0765887	-0.308605	-0.0322895	-0.0334764	-0.121997	0.249699	0.330925
Dihydrolipoyl dehydrogenase, mitochondrial	DLDH_MOUSE	-0.0309625	0.13199	0.983837	0.0865249	0.818069	NA		DLDH_MOUSE	5	4	0.1843	0.16907	-0.0102109	-0.0515168	-0.0792184	-0.288229	0.05832	0.0174857		13	10	-0.122112	0.138623	0.10408	0.179842	0.344363	0.333177	-0.623068	-0.354904
Excitatory amino acid transporter 1	EAA1_MOUSE	0.00721098	0.0959961	0.995384	0.0708879	0.941553	1.03842		EAA1_MOUSE	8	6	-0.275877	0.0979906	-0.0938563	0.0541692	0.0836332	0.0941857	0.133976	-0.0942212		8	7	0.00465909	-0.144827	-0.222593	-0.100726	-0.0954321	-0.133713	0.226797	0.465836
Neurofilament light polypeptide	NFL_MOUSE	0.0164722	0.159222	1.02206	0.10685	0.919198	1.03842		NFL_MOUSE	8	4	0.436713	-0.756817	0.222973	-0.0452127	-0.0451241	0.260459	-0.0719721	-0.00101895		16	7	0.21153	0.050834	-0.023158	-0.0729537	0.0108702	-0.380894	0.49643	-0.292658
Brain-specific angiogenesis inhibitor 1-associated protein 2	BAIP2_MOUSE	-0.0604534	0.0782949	0.959139	0.0556166	0.452881	NA		BAIP2_MOUSE	4	2	-0.0571667	0.0209855	-0.130796	0.126349	0.305189	-0.223507	0.0716608	-0.112714		5	2	-0.150251	-0.154613	0.223489	-0.0284562	-0.171038	0.113789	0.0252671	0.141813
Putative adenosylhomocysteinase 2	SAHH2_MOUSE	0.118928	0.0662605	1.08444	0.0465445	0.0951835	0.719473		SAHH2_MOUSE	3	3	-0.0384685	0.0471503	0.0675857	0.0314443	0.131855	-0.207875	-0.0144822	-0.0172098		10	8	-0.0564218	-0.162249	-0.28257	-0.0229073	0.0128388	0.0519235	0.312822	0.146563
ATP synthase subunit beta, mitochondrial	ATPB_MOUSE	0.030538	0.13595	1.02309	0.0869521	0.825523	1.03842		ATPB_MOUSE	23	16	0.0723304	-0.258256	-0.0614731	-0.0974717	0.204264	-0.0790841	-0.00717686	0.226868		24	20	0.268757	0.267256	0.206243	0.190274	0.070005	0.104913	-0.518286	-0.589163
4F2 cell-surface antigen heavy chain	4F2_MOUSE	0.129089	0.0753562	1.09055	0.0542602	0.11049	0.719473		4F2_MOUSE	7	6	-0.154858	0.0379081	0.0732372	0.113657	0.17322	-0.122711	-0.0538047	-0.0666481		13	10	-0.00866852	-0.241913	-0.22465	-0.0574747	0.0475715	-0.0880877	0.31721	0.256013
UPF0626 protein B	U626B_MOUSE	-0.311666	0.0815654	0.807824	0.0560452	0.00204183	0		U626B_MOUSE	6	3	-0.0280668	-0.268235	0.133569	0.0630277	-0.0511764	-0.0289525	0.326906	-0.147073		5	1	-0.297253	0.195422	0.228512	-0.432998	-0.183354	0.330837	-0.000145378	0.15898
Amine oxidase [flavin-containing] B	AOFB_MOUSE	0.0273839	0.0930685	1.01808	0.0654822	0.77293	1.03842		AOFB_MOUSE	2	1	0.197919	0.337472	-0.0429701	-0.0703684	-0.156796	-0.0712065	-0.316516	0.122466		4	2	0.133629	-0.221957	0.241207	0.0248302	-0.177122	0.0692248	-0.131973	0.0621616
Succinyl-CoA:3-ketoacid-coenzyme A transferase 1, mitochondrial	SCOT1_MOUSE	-0.342746	0.16417	0.81385	0.108932	0.064878	0.2433		SCOT1_MOUSE	3	2	0.334118	0.435089	-0.179775	0.216818	-0.754882	-0.0698668	-0.113803	0.132302		6	3	-0.59934	0.191267	0.313824	0.301975	-0.322236	0.376963	-0.384116	0.121663
V-type proton ATPase subunit B, brain isoform	VATB2_MOUSE	-0.0217749	0.126602	0.981263	0.0971676	0.865918	NA		VATB2_MOUSE	7	4	-0.106198	0.370421	0.149663	0.0190533	-0.350425	-0.0269627	-0.0511213	-0.00443056		15	6	-0.340374	0.00311929	-0.166936	0.0661989	-0.0647579	-0.213627	0.0866046	0.629773
Fumarate hydratase, mitochondrial	FUMH_MOUSE	-0.0915116	0.0939596	0.94196	0.0655528	0.34759	NA		FUMH_MOUSE	2	2	0.0975011	0.000810975	-0.186558	0.0167472	-0.0595247	-0.152001	-0.00207089	0.285095		8	6	-0.194428	0.31903	0.0930317	0.162012	0.00204046	0.169908	-0.375494	-0.1761
Alpha-internexin	AINX_MOUSE	-0.00731929	0.135393	0.997387	0.0868536	0.957663	NA		AINX_MOUSE	25	18	0.26505	-0.645364	0.173918	0.076699	0.057273	0.276142	-0.0525272	-0.151191		28	15	0.205631	0.227882	-0.0827119	-0.0170893	0.163919	-0.29189	0.183626	-0.389367
Pyruvate dehydrogenase protein X component, mitochondrial	ODPX_MOUSE	-0.100561	0.121676	0.930817	0.0785914	0.422569	NA		ODPX_MOUSE	3	2	0.241828	-0.0335727	-0.448514	-0.101892	-0.0203411	0.106149	0.0605123	0.195831		5	2	-0.033277	0.180215	0.154469	0.219383	0.0311281	0.275244	-0.31288	-0.514282
Septin-8	SEPT8_MOUSE	-0.0494157	0.100851	0.96935	0.070789	0.631927	NA		SEPT8_MOUSE	5	3	0.0294588	0.215456	0.0828508	-0.309706	-0.155104	0.144552	0.183742	-0.19125		6	4	-0.269278	-0.0283775	-0.131566	-0.196633	-0.0157526	0.0401671	0.332048	0.269392
Cytochrome b-c1 complex subunit 1, mitochondrial	QCR1_MOUSE	-0.0812537	0.116654	0.94025	0.0738548	0.498322	NA		QCR1_MOUSE	12	9	0.105872	-0.115428	-0.0691147	-0.0799718	-0.0867289	0.0611349	0.127663	0.056573		15	10	0.20885	0.249482	0.17175	0.0844223	0.0530365	0.244459	-0.456625	-0.555375
Septin-4	SEPT4_MOUSE	-0.120515	0.0756838	0.920388	0.0534788	0.133742	NA		SEPT4_MOUSE	9	8	-0.0545289	0.151696	-0.105913	-0.0829719	-0.0539352	0.26763	0.0589295	-0.180907		13	10	-0.308499	0.0302464	0.0261268	-0.147179	0.0572168	-0.0594791	0.105458	0.296108
NADH dehydrogenase [ubiquinone] iron-sulfur protein 2, mitochondrial	NDUS2_MOUSE	-0.15566	0.196387	0.897726	0.125769	0.44123	NA		NDUS2_MOUSE	6	3	0.1683	-0.417201	-0.485301	0.0243133	0.285564	0.102847	0.105473	0.216005		10	3	0.220655	0.55582	0.425795	0.0872266	0.166045	0.0210344	-0.695636	-0.78094
Citrate synthase, mitochondrial	CISY_MOUSE	-0.0825258	0.113477	0.946487	0.079274	0.479215	NA		CISY_MOUSE	10	8	0.232244	0.349354	-0.0231985	-0.104124	-0.213434	-0.216665	-0.109801	0.0856249		10	8	0.0404373	0.100995	0.375199	0.0140279	-0.106595	0.194486	-0.476319	-0.142231
NADH dehydrogenase [ubiquinone] flavoprotein 1, mitochondrial	NDUV1_MOUSE	-0.0847814	0.106041	0.938598	0.068824	0.438339	NA		NDUV1_MOUSE	7	4	0.142925	-0.0279993	-0.0270886	-0.0157171	0.0140709	0.0135394	-0.0044706	-0.0952594		18	10	0.151557	0.176758	0.255744	0.16832	-0.113203	0.253913	-0.409524	-0.483565
Gamma-aminobutyric acid receptor subunit alpha-1	GBRA1_MOUSE	0.167553	0.0870538	1.11895	0.0603286	0.0763214	0.719473		GBRA1_MOUSE	2	1	-0.0662006	-0.214008	0.227835	-0.0176927	0.103037	-0.137312	-0.123153	0.227495		4	2	-0.0212349	0.014527	-0.302632	0.0435539	0.190861	-0.330248	0.112672	0.292501
Dihydrolipoyllysine-residue succinyltransferase component of 2-oxoglutarate dehydrogenase complex, mitochondrial	ODO2_MOUSE	-0.00011531	0.10261	0.998026	0.06791	0.999119	NA		ODO2_MOUSE	6	4	0.0687184	0.205735	-0.101481	-0.0836951	0.088002	-0.113123	-0.113424	0.0492673		10	9	-0.0458818	0.227315	0.226313	0.0823857	0.139776	0.177699	-0.418264	-0.389342
Elongation factor Tu, mitochondrial	EFTU_MOUSE	-0.139692	0.100683	0.911894	0.0675715	0.188721	NA		EFTU_MOUSE	2	1	0.0166825	0.126723	0.172802	0.115548	-0.125811	-0.0312961	-0.199431	-0.0752178		6	2	-0.311282	0.22907	0.288449	0.15349	-0.0363156	0.215164	-0.463158	-0.0754174
Elongation factor 1-gamma	EF1G_MOUSE	-0.151914	0.170764	0.900274	0.130676	0.388798	NA		EF1G_MOUSE	3	3	0.146727	0.0806339	0.453923	-0.115064	-0.0642455	-0.0870438	-0.238273	-0.176658		6	2	-0.761251	0.153875	-0.0444812	-0.195152	-0.146829	-0.0278054	0.201921	0.819722
Alpha-enolase	ENOA_MOUSE	0.033647	0.0981839	1.0288	0.0688902	0.737428	1.03842		ENOA_MOUSE	6	4	-0.0411988	0.338834	0.148073	-0.084025	0.0484235	-0.107932	-0.240827	-0.0613479		10	9	-0.229677	0.140771	0.128229	0.24825	-0.0436049	0.221321	-0.314362	-0.150927
Flotillin-1	FLOT1_MOUSE	0.164725	0.0952903	1.11621	0.0698226	0.107424	0.719473		FLOT1_MOUSE	3	2	0.119521	0.181802	0.0407333	-0.0386943	-0.0190545	-0.299376	-0.0669291	0.0819974		7	2	0.0598505	-0.24476	-0.232637	-0.109157	-0.0049192	-0.21959	0.427649	0.323563
Acetyl-CoA acetyltransferase, mitochondrial	THIL_MOUSE	-0.0585318	0.0848503	0.953523	0.0573177	0.505681	NA		THIL_MOUSE	5	5	0.0047973	0.0999439	0.0314934	-0.0815579	-0.0719627	0.0170914	0.0332348	-0.0330402		8	7	-0.0880653	0.228881	0.13875	0.101646	-0.0573859	0.297053	-0.216757	-0.404123
Synaptotagmin-12	SYT12_MOUSE	0.0299082	0.0796631	1.01963	0.0565063	0.713044	1.03842		SYT12_MOUSE	3	2	-0.0401255	0.230045	-0.0644841	0.00500107	-0.0634912	0.189463	-0.220677	-0.0357315		6	4	-0.171867	-0.186245	-0.129033	0.122948	-0.100708	0.0111577	0.202922	0.250826
2',3'-cyclic-nucleotide 3'-phosphodiesterase	CN37_MOUSE	0.111645	0.114015	1.08427	0.0849798	0.344302	0.798329		CN37_MOUSE	26	22	-0.361411	-0.181891	-0.0295557	0.130026	0.0394341	0.0418017	0.172247	0.189348		39	33	-0.0463117	-0.245199	-0.298311	-0.142105	0.0390689	-0.024255	0.578592	0.138521
Creatine kinase, ubiquitous mitochondrial	KCRU_MOUSE	-0.0810061	0.0890768	0.948351	0.0602782	0.37917	NA		KCRU_MOUSE	7	4	0.106667	0.28556	-0.223558	0.0305722	-0.12952	0.0210579	0.0617918	-0.152571		9	5	0.0812673	0.12128	0.195296	0.0333786	0.0879572	0.114543	-0.306539	-0.327184
Hepatocyte cell adhesion molecule	HECAM_MOUSE	0.0141659	0.0871686	1.01361	0.0624668	0.873424	1.03842		HECAM_MOUSE	10	7	-0.163993	0.256678	-0.0269665	0.057448	0.0857623	-0.0242829	0.0967069	-0.281353		9	7	-0.110787	-0.107687	-0.0753209	-0.135627	-0.0323669	-0.120258	0.301323	0.280724
Phosphoglycerate kinase 1	PGK1_MOUSE	0.11997	0.107273	1.07774	0.0746675	0.2855	0.798329		PGK1_MOUSE	1	1	-0.0879402	0.280597	-0.00635214	0.340457	0.259944	-0.326954	-0.407843	-0.0519076		7	3	-0.208458	-0.196664	0.0433551	0.00768683	0.0604563	0.214233	0.137914	-0.0585216
cAMP-dependent protein kinase type II-alpha regulatory subunit	KAP2_MOUSE	0.252223	0.107209	1.19388	0.0794633	0.0341406	0.354216		KAP2_MOUSE	3	2	-0.148254	0.153198	0.467121	-0.117926	0.169079	-0.0577991	-0.333223	-0.132196		7	2	-0.0447849	-0.300711	-0.164378	-0.163958	0.174563	-0.196266	0.385872	0.309663
Cell adhesion molecule 3	CADM3_MOUSE	-0.00166302	0.118568	1.00153	0.0827827	0.98901	NA		CADM3_MOUSE	3	1	-0.193165	0.217602	-0.347109	0.145245	-0.0987878	-0.13212	0.15102	0.257314		7	3	-0.186056	-0.124134	-0.312349	-0.249088	0.099196	0.127221	0.300276	0.344933
Pyruvate dehydrogenase E1 component subunit alpha, somatic form, mitochondrial	ODPA_MOUSE	-0.041433	0.119934	0.966029	0.0783807	0.735144	NA		ODPA_MOUSE	7	6	0.191834	0.117461	0.0640306	-0.0553917	-0.0625317	-0.217155	-0.0851091	0.0468618		15	10	-0.00110726	0.322736	0.276645	0.124417	0.0654132	0.171951	-0.520277	-0.439778
NAD-dependent deacetylase sirtuin-2	SIRT2_MOUSE	0.139256	0.0594312	1.09908	0.041408	0.0363058	0.719473		SIRT2_MOUSE	3	2	-0.184094	0.0727943	0.0496679	0.12043	0.238248	-0.221601	-0.119142	0.0436971		9	6	-0.0164708	0.016647	-0.117872	-0.0741405	0.15625	0.122615	0.0869793	-0.174008
Cell adhesion molecule 4	CADM4_MOUSE	-0.0141146	0.14993	0.983187	0.111586	0.926372	NA		CADM4_MOUSE	5	4	-0.11124	0.215544	-0.407009	-0.141656	-0.0686286	0.12874	0.377549	0.00669916		5	4	-0.00846073	-0.0981811	-0.285352	-0.256076	-0.0243137	-0.376007	0.485787	0.562605
Gap junction alpha-1 protein	CXA1_MOUSE	0.199023	0.0784256	1.14888	0.0578138	0.0237894	0.354216		CXA1_MOUSE	7	3	-0.142005	-0.0425595	0.357168	0.0207452	0.0955197	-0.164349	-0.15774	0.0332214		10	5	0.1166	-0.234516	-0.197408	-0.0916461	0.00304427	-0.14236	0.324746	0.221539
Creatine kinase B-type	KCRB_MOUSE	-0.043996	0.149066	0.979156	0.107442	0.772503	NA		KCRB_MOUSE	3	2	0.0713777	0.451678	0.297273	0.0887092	-0.373036	-0.110341	-0.277616	-0.148044		10	6	-0.465178	-0.0431718	0.220435	0.298476	-0.106108	0.491713	-0.131045	-0.265122
cAMP-dependent protein kinase type I-alpha regulatory subunit	KAP0_MOUSE	0.170548	0.125928	1.12327	0.097748	0.197104	0.719473		KAP0_MOUSE	4	2	-0.0570977	0.179796	0.537727	-0.192563	-0.0453151	-0.193949	-0.212058	-0.0165409		5	3	-0.294219	-0.249146	-0.214879	0.0562423	-0.012912	-0.0869122	0.277413	0.524413
NADH dehydrogenase [ubiquinone] 1 alpha subcomplex subunit 9, mitochondrial	NDUA9_MOUSE	0.0284347	0.108836	1.02901	0.0707136	0.798563	1.03842		NDUA9_MOUSE	7	7	0.117127	-0.475604	0.0657103	-0.126197	0.272594	0.0737019	-0.08543	0.158099		15	8	0.176076	0.140187	0.0235474	0.169025	0.0633384	0.0692728	-0.315499	-0.325947
Guanine nucleotide-binding protein subunit alpha-13	GNA13_MOUSE	-0.124249	0.22323	0.91898	0.156337	0.586702	NA		GNA13_MOUSE	1	1	0.200942	0.487507	-0.188327	-0.379574	-0.167621	0.264369	0.873365	-1.09066		7	3	0.166056	-0.442292	-0.142099	-0.0245791	0.079137	-0.058004	0.241493	0.180288
Septin-5	SEPT5_MOUSE	0.100747	0.0861518	1.06263	0.0645429	0.270201	0.798329		SEPT5_MOUSE	6	5	-0.0122929	-4.02427e-05	0.170018	0.0423835	-0.0293725	-0.136706	-0.120677	0.0866865		11	7	-0.0984254	-0.257886	-0.195928	0.0388416	0.0360334	-0.167532	0.199248	0.445648
Fructose-bisphosphate aldolase A	ALDOA_MOUSE	0.0269182	0.0839366	1.01405	0.0611645	0.753847	1.03842		ALDOA_MOUSE	13	10	0.00408418	0.230284	0.0661474	0.0974014	-0.0215445	-0.156148	-0.140936	-0.0792881		19	15	-0.0773304	-0.260086	-0.0757796	-0.128409	-0.0645077	0.0438547	0.182321	0.379936
Fructose-bisphosphate aldolase C	ALDOC_MOUSE	0.0536171	0.059883	1.03798	0.0420981	0.385729	0.798329		ALDOC_MOUSE	9	5	-0.190025	0.0590778	-0.0455626	-0.0706256	0.2641	0.124741	-0.193191	0.0514864		15	8	-0.107185	0.027632	-0.0206585	0.0827686	0.0110648	0.00554642	-0.101281	0.102113
Limbic system-associated membrane protein	LSAMP_MOUSE	-0.0337467	0.120699	0.975114	0.0913845	0.78388	NA		LSAMP_MOUSE	11	9	0.0654277	0.260987	0.201294	0.00257672	-0.127414	-0.0359917	-0.131305	-0.235575		12	8	-0.356025	-0.0331385	-0.139539	-0.173488	0.046031	-0.179109	0.249203	0.586065
Septin-2	SEPT2_MOUSE	0.102297	0.119001	1.06819	0.0874553	0.404784	0.798329		SEPT2_MOUSE	4	4	-0.119274	0.017189	0.171907	-0.0521615	0.191205	-0.0714355	-0.141903	0.00447302		4	1	-0.349456	0.515785	-0.270312	0.205741	0.322745	0.0356922	-0.154618	-0.305577
Pyruvate dehydrogenase E1 component subunit beta, mitochondrial	ODPB_MOUSE	-0.0253104	0.13908	0.982287	0.0881742	0.858203	NA		ODPB_MOUSE	8	6	-0.0272738	0.113166	0.0116451	-0.0465651	-0.205761	0.0307919	0.0703294	0.0536682		8	5	0.124882	0.125565	0.396314	0.266239	0.147742	0.137846	-0.612823	-0.585766
Guanine nucleotide-binding protein G(q) subunit alpha	GNAQ_MOUSE	0.0535572	0.0970793	1.03144	0.0695914	0.591003	1.03842		GNAQ_MOUSE	2	1	-0.128725	0.191268	0.0958811	-0.140677	-0.217273	0.15789	0.0966556	-0.0550202		9	5	-0.0828769	-0.2901	-0.227682	-0.0660088	0.12192	-0.0738065	0.226338	0.392216
Homer protein homolog 3	HOME3_MOUSE	-0.417293	0.0667396	0.745958	0.0494227	6.46257	0		HOME3_MOUSE	15	10	-0.0782765	-0.262476	-0.209134	0.0231621	-0.0441883	0.367689	0.351095	-0.147871		22	12	-0.183862	0.193783	0.181263	-0.214713	-0.248218	0.264957	-0.358708	0.365499
Ganglioside-induced differentiation-associated protein 1	GDAP1_MOUSE	-0.120569	0.0973367	0.922018	0.0677922	0.236292	NA		GDAP1_MOUSE	2	1	0.156909	-0.344998	0.285121	-0.194121	0.037347	0.0206371	-0.00642409	0.0455294		6	4	-0.106482	0.336798	0.235082	-0.00865789	-0.047868	0.0676799	-0.342267	-0.134285
NADH dehydrogenase [ubiquinone] 1 alpha subcomplex subunit 10, mitochondrial	NDUAA_MOUSE	0.0852116	0.110854	1.05315	0.0720266	0.456724	0.798329		NDUAA_MOUSE	4	2	0.200358	0.0869784	0.0150083	-0.371465	0.0349275	-0.0182716	0.00861758	0.0438472		12	7	0.333515	0.132771	0.0871312	0.0352547	0.096268	0.138318	-0.304952	-0.518305
Guanine nucleotide-binding protein G(i), alpha-2 subunit	GNAI2_MOUSE	0.0479845	0.111248	1.04054	0.0782046	0.673526	1.03842		GNAI2_MOUSE	3	2	-0.145746	0.186874	0.299374	-0.0664845	0.182306	0.0191148	-0.0773574	-0.39808		6	2	-0.131338	-0.0269383	-0.284063	-0.174434	-0.083434	0.0438247	0.310671	0.345712
Ezrin-radixin-moesin-binding phosphoprotein 50	NHERF_MOUSE	-0.0114601	0.0704157	0.993498	0.0481602	0.873124	NA		NHERF_MOUSE	2	2	-0.176293	-0.271945	0.138575	0.164878	0.154192	-0.0560723	-0.000732801	0.0473981		5	3	0.0562714	0.203169	0.00492653	0.0617782	-0.194192	0.00660896	-0.037918	-0.100645
V-type proton ATPase subunit d 1	VA0D1_MOUSE	-0.0337274	0.0689622	0.974153	0.0500927	0.633209	NA		VA0D1_MOUSE	4	4	-0.00984812	0.0315904	0.0649851	0.276478	-0.0936527	-0.0866062	-0.0823936	-0.100553		6	4	0.0114359	0.00160545	-0.136007	-0.139651	-0.100805	-0.0817127	0.19174	0.253394
Neuronal growth regulator 1	NEGR1_MOUSE	-0.0144297	0.100598	0.982478	0.0728709	0.888353	NA		NEGR1_MOUSE	4	3	-0.138855	0.162552	0.0514246	0.0948946	-0.0202038	-0.0725776	-0.0823664	0.00513091		5	4	-0.248466	0.294923	-0.264851	-0.0228438	-0.181522	-0.187737	0.196209	0.414288
Neurotrimin	NTRI_MOUSE	-0.017931	0.110847	0.978355	0.0810514	0.874253	NA		NTRI_MOUSE	6	4	0.135504	0.204135	-0.0310875	0.0738247	0.0155774	0.172149	-0.335735	-0.234367		9	3	-0.0982543	-0.0751561	-0.150279	-0.109342	-0.0767074	-0.242617	0.258322	0.494034
Sideroflexin-5	SFXN5_MOUSE	0.105156	0.0652802	1.07472	0.0439601	0.129873	0.798329		SFXN5_MOUSE	7	4	0.0693005	0.174521	0.0852109	-0.211197	0.120646	-0.0686795	-0.0310805	-0.138722		11	4	0.200239	0.0540485	0.00492666	0.0794063	-0.0916683	0.0682838	-0.00900913	-0.306227
Malate dehydrogenase, mitochondrial	MDHM_MOUSE	-0.162086	0.109226	0.897252	0.0738173	0.160924	NA		MDHM_MOUSE	19	17	0.124889	0.213074	-0.0149838	0.0843757	-0.30717	-0.100405	-0.123394	0.123614		24	16	-0.24476	0.277792	0.293065	0.0909721	-0.0277173	0.271781	-0.481372	-0.179759
Secretory carrier-associated membrane protein 1	SCAM1_MOUSE	0.310416	0.130351	1.22482	0.089366	0.0349828	0.354216		SCAM1_MOUSE	1	1	-0.269449	0.333338	0.200402	0.0414463	0.376348	-0.647913	-0.43359	0.399417		5	3	-0.0861803	-0.205774	-0.0890067	0.0529863	-0.0288863	-0.0126932	-0.00576184	0.375316
L-lactate dehydrogenase B chain	LDHB_MOUSE	-0.00768077	0.125258	0.99229	0.0865472	0.951979	NA		LDHB_MOUSE	2	2	-0.0332483	0.11548	0.22553	0.154069	0.275195	-0.435169	-0.221578	-0.0802778		5	3	-0.345691	0.179025	0.0825027	0.198827	-0.157846	0.408682	-0.261941	-0.10356
Glyceraldehyde-3-phosphate dehydrogenase	G3P_MOUSE	-0.0859221	0.0767418	0.937552	0.0574062	0.285603	NA		G3P_MOUSE	6	5	0.144619	0.122924	-0.0335075	0.0865745	-0.085222	-0.0870405	-0.0684096	-0.0799375		13	11	-0.241899	-0.0622694	-0.138958	-0.0967574	-0.00697069	0.0326318	0.0776823	0.436541
Cytochrome c1, heme protein, mitochondrial	CY1_MOUSE	-0.114832	0.145921	0.917785	0.0923739	0.444991	NA		CY1_MOUSE	5	2	0.328026	0.129125	-0.540014	-0.25359	-0.256814	0.23889	0.212268	0.14211		5	4	0.103485	0.178573	0.137788	0.0835158	0.13856	0.226112	-0.259295	-0.608739
Aquaporin-4	AQP4_MOUSE	0.049679	0.131843	1.03327	0.0930893	0.711996	1.03842		AQP4_MOUSE	1	1	-0.426218	0.10394	-0.0658356	0.243484	0.257342	0.197835	-0.0392555	-0.271292		5	4	-0.305651	-0.325828	-0.0835011	-0.0340894	0.0617825	-0.109378	0.452519	0.344146
Transcriptional activator protein Pur-alpha	PURA_MOUSE	0.10311	0.13478	1.05838	0.0975935	0.459542	0.798329		PURA_MOUSE	2	1	-0.316488	0.171816	-0.213974	0.348975	0.212532	0.190934	-0.224363	-0.169433		4	3	0.12143	-0.282021	-0.304914	-0.0208734	-0.0515368	-0.276117	0.362478	0.451554
Mitochondrial 2-oxoglutarate/malate carrier protein	M2OM_MOUSE	-0.118515	0.10007	0.925921	0.0665873	0.257722	NA		M2OM_MOUSE	3	1	0.163753	-0.400218	0.122571	0.212525	-0.234504	0.061778	0.102428	-0.0283331		8	5	0.0981983	0.0953801	0.186023	0.256196	0.00516423	-0.0430461	-0.293135	-0.30478
Synaptophysin	SYPH_MOUSE	0.0727063	0.113032	1.05018	0.0810807	0.530556	1.03842		SYPH_MOUSE	1	1	-0.193565	-0.169139	0.0947407	-0.457611	-0.159104	0.0784789	0.337831	0.468368		5	3	-0.020492	-0.039834	-0.143963	0.0315958	-0.135478	0.0169999	0.180333	0.110838
Myristoylated alanine-rich C-kinase substrate	MARCS_MOUSE	-0.165953	0.147256	0.910815	0.0980435	0.285477	NA		MARCS_MOUSE	3	3	-0.0487756	0.45372	-0.106266	0.134822	-0.116407	0.00215747	-0.276616	-0.0426361		3	2	-0.765304	0.189633	0.152344	0.33291	-0.128959	0.317523	-0.290869	0.19272
Sodium/potassium-transporting ATPase subunit beta-1	AT1B1_MOUSE	0.19771	0.101892	1.14489	0.0721817	0.0729259	0.576237		AT1B1_MOUSE	9	3	-0.182625	-0.149179	-0.146808	0.17045	0.2306	-0.118306	-0.0359999	0.231868		15	13	0.0839947	-0.376687	-0.315403	0.100927	0.0231792	-0.159259	0.416257	0.226991
Prohibitin-2	PHB2_MOUSE	-0.0113386	0.0979566	0.989175	0.0632251	0.909575	NA		PHB2_MOUSE	13	9	-0.0239954	-0.207657	-0.0384161	-0.0508908	0.0435596	0.0944194	0.121835	0.061146		16	8	0.184732	0.208729	0.127998	0.187178	0.0221694	0.0562311	-0.298066	-0.488972
ADP/ATP translocase 2	ADT2_MOUSE	0.0545022	0.100877	1.03998	0.067612	0.59752	1.03842		ADT2_MOUSE	5	4	0.130987	-0.0752935	-0.254761	0.0659425	0.0570559	-0.147971	0.00280718	0.221232		12	10	0.321542	0.0308422	0.0174261	0.173417	0.000452086	0.140447	-0.225636	-0.458491
ADP/ATP translocase 1	ADT1_MOUSE	0.0111435	0.0935008	1.00696	0.0629914	0.906831	1.03842		ADT1_MOUSE	4	3	0.070867	0.148553	-0.331305	-0.210402	-0.073911	0.0532837	0.156992	0.185921		8	7	0.231999	-0.0580745	0.0650836	-0.0274679	-0.0419643	0.228469	-0.0472508	-0.350794
ATP synthase subunit gamma, mitochondrial	ATPG_MOUSE	-0.0122035	0.0871894	0.985866	0.058178	0.89115	NA		ATPG_MOUSE	8	7	0.118185	-0.167517	0.0627509	-0.197427	0.0318001	-0.0573554	0.178747	0.0308156		16	16	0.217849	0.196113	0.136184	0.00441856	-0.0869102	0.0810431	-0.142022	-0.406677
Voltage-dependent anion-selective channel protein 1	VDAC1_MOUSE	-0.0654891	0.0929954	0.952064	0.0606175	0.493868	NA		VDAC1_MOUSE	15	12	0.18265	-0.14658	-0.0723398	-0.0283441	-0.0562808	0.0193403	0.0352493	0.0663049		17	15	0.186017	0.177434	0.180532	0.119683	-0.0559048	0.145085	-0.302856	-0.449989
Voltage-dependent anion-selective channel protein 2	VDAC2_MOUSE	-0.0723194	0.0872228	0.948018	0.0582544	0.422116	NA		VDAC2_MOUSE	7	6	0.175185	-0.134103	-0.115859	-0.00617773	-0.0625525	-0.0261693	0.0154032	0.154273		11	10	0.0551447	0.224144	0.142152	0.165841	-0.107554	0.161825	-0.244468	-0.397085
Sodium/potassium-transporting ATPase subunit beta-2	AT1B2_MOUSE	0.0493374	0.0916052	1.02984	0.0653648	0.599505	1.03842		AT1B2_MOUSE	3	2	-0.108821	0.0232481	0.0516188	0.193386	0.0667959	-0.0672809	-0.00339986	-0.155547		8	6	-0.203168	-0.0979962	-0.139025	0.0764064	0.0512924	-0.32829	0.286703	0.354077
Syntaxin-1B	STX1B_MOUSE	0.13953	0.102478	1.09441	0.0738023	0.197481	0.798329		STX1B_MOUSE	14	10	-0.256715	0.020925	-0.0873511	0.198244	-0.00138597	-0.100189	0.0242474	0.202224		16	14	0.0398956	-0.308874	-0.278895	-0.130202	0.135892	-0.177337	0.378122	0.341399
Protein NipSnap homolog 1	NIPS1_MOUSE	-0.0404895	0.125269	0.972073	0.0841529	0.751306	NA		NIPS1_MOUSE	4	4	-0.0497915	0.286441	0.0810772	0.0644062	0.0385226	-0.197917	-0.148261	-0.074478		6	4	-0.0721167	0.320634	0.292916	0.200525	-0.0720694	0.234206	-0.549859	-0.354235
Succinate dehydrogenase [ubiquinone] iron-sulfur subunit, mitochondrial	DHSB_MOUSE	-0.00379518	0.105668	0.994985	0.0697028	0.971863	NA		DHSB_MOUSE	5	5	0.0700663	0.101268	0.00134933	-0.0525158	-0.0455513	-0.219993	-0.0513592	0.196736		10	8	0.0680535	0.192901	0.251253	-0.0544391	0.156702	0.208034	-0.439299	-0.383206
Myelin proteolipid protein	MYPR_MOUSE	0.159262	0.190694	1.12568	0.136985	0.41787	0.798329		MYPR_MOUSE	7	6	-0.68479	-0.585611	-0.171464	0.472514	0.335573	0.175643	0.0848652	0.373269		7	5	0.0281072	-0.305878	-0.297749	-0.177459	0.1062	-0.149441	0.728433	0.0677873
Cytochrome b-c1 complex subunit Rieske, mitochondrial	UCRI_MOUSE	-0.105828	0.11471	0.927249	0.0736588	0.372104	NA		UCRI_MOUSE	4	4	0.177871	-0.406164	-0.14889	-0.0165358	0.125619	0.10378	0.0466902	0.11763		8	6	0.0483155	0.306324	0.103592	0.0772263	0.0950577	0.199602	-0.332105	-0.498013
Coiled-coil-helix-coiled-coil-helix domain-containing protein 6	CHCH6_MOUSE	0.026498	0.10499	1.02269	0.0741802	0.804556	1.03842		CHCH6_MOUSE	3	2	-0.0142373	-0.113064	0.448146	-0.0967932	0.00257969	-0.246505	0.0861624	-0.0662881		3	2	0.12726	0.150633	0.179099	-0.00113974	0.0721944	0.144056	-0.363696	-0.308406
Prohibitin	PHB_MOUSE	0.0545691	0.108207	1.03043	0.0678606	0.62352	1.03842		PHB_MOUSE	16	12	0.0295195	-0.123349	0.0164255	-0.174131	0.0627399	0.0701542	0.0680551	0.050586		15	13	0.25054	0.155757	0.181405	0.172079	0.0475594	0.0687199	-0.258305	-0.617757
60S ribosomal protein L7a	RL7A_MOUSE	0.00611863	0.0735157	1.00205	0.0494345	0.934925	1.03842		RL7A_MOUSE	3	3	0.0437877	-0.00757799	-0.0131973	-0.0559822	0.163458	0.0214865	0.0127346	-0.16471		7	5	0.0848026	-0.346554	0.101991	-0.187802	0.0256948	-0.0322805	0.123806	0.230342
NADH dehydrogenase [ubiquinone] iron-sulfur protein 3, mitochondrial	NDUS3_MOUSE	-0.013721	0.128335	0.994202	0.0837368	0.916392	NA		NDUS3_MOUSE	8	5	0.0944871	-0.267131	-0.182595	-0.123693	0.0713239	0.0567035	0.101742	0.249163		15	10	0.337635	0.158882	0.0717276	0.0562883	0.13459	0.231556	-0.454158	-0.536521
60S ribosomal protein L8	RL8_MOUSE	0.00947809	0.0942254	1.01001	0.0645584	0.921387	1.03842		RL8_MOUSE	3	3	0.068621	0.13251	-0.182177	-0.219168	0.28821	0.223259	0.0576585	-0.368913		6	4	0.0929952	-0.151108	-0.113061	0.0865958	-0.114216	-0.0965116	0.102908	0.192397
ATP synthase subunit b, mitochondrial	AT5F1_MOUSE	-0.0495787	0.112464	0.961278	0.0747963	0.666552	NA		AT5F1_MOUSE	6	5	0.175466	-0.00780587	-0.30244	-0.132802	-0.0344602	0.0654595	0.166615	0.0699677		12	8	0.274139	-0.00454677	0.0866365	0.0404907	0.0540967	0.341932	-0.292303	-0.500446
14-3-3 protein epsilon	1433E_MOUSE	-0.0229916	0.130753	1.00162	0.102401	0.863699	NA		1433E_MOUSE	3	1	-0.130826	0.683007	-0.0864447	-0.0819219	-0.232914	-0.176368	-0.0564159	0.081883		4	2	-0.114553	0.169013	-0.0749303	-0.42356	0.0934722	0.111949	-0.0928574	0.331466
NADH dehydrogenase [ubiquinone] flavoprotein 2, mitochondrial	NDUV2_MOUSE	-0.0450656	0.140176	0.966674	0.0920548	0.752644	NA		NDUV2_MOUSE	2	1	0.255339	-0.0728781	-0.452943	-0.258648	0.0409062	-0.0502088	0.220086	0.318345		6	3	0.21819	0.22964	0.222711	0.181815	-0.122796	0.122019	-0.290903	-0.560677
Myelin-oligodendrocyte glycoprotein	MOG_MOUSE	-0.0212484	0.144895	0.994251	0.0999717	0.885641	NA		MOG_MOUSE	5	3	-0.399991	-0.625743	0.103607	0.336744	0.0332763	0.253929	0.142179	0.155999		5	3	-0.151519	-0.1157	-0.220611	-0.0785946	-0.0529845	-0.0327489	0.530965	0.121193
Vesicle-associated membrane protein-associated protein B	VAPB_MOUSE	-0.0376411	0.0695096	0.971176	0.046783	0.597996	NA		VAPB_MOUSE	3	1	0.110904	-0.0158141	0.0230908	0.0791825	-0.134421	0.162352	-0.277906	0.052611		10	5	-0.229453	-0.109553	0.107455	0.0244123	0.0860566	-0.108177	0.042953	0.186306
Synaptogyrin-3	SNG3_MOUSE	-0.0577412	0.124747	0.959411	0.0903306	0.650587	NA		SNG3_MOUSE	1	1	0.0566524	0.333665	0.0172041	0.464604	-0.203436	-0.226072	-0.101761	-0.340857		3	2	-0.125127	0.0624904	-0.285967	-0.253985	0.0851693	-0.0457827	0.256401	0.3068
Cytochrome c oxidase subunit 2	COX2_MOUSE	0.0232054	0.161508	1.00181	0.101683	0.888128	1.03842		COX2_MOUSE	3	2	0.027138	-0.266696	0.021052	-0.111451	-0.0843076	0.129023	0.122931	0.162311		4	3	0.386309	-0.0602977	0.386673	0.21749	0.0254145	0.278627	-0.368751	-0.865464
NADH dehydrogenase [ubiquinone] iron-sulfur protein 7, mitochondrial	NDUS7_MOUSE	-0.00459181	0.103589	0.99637	0.0693091	0.965271	NA		NDUS7_MOUSE	4	3	0.0582667	-0.199673	-0.102417	-0.0834053	0.196727	-0.104438	0.103466	0.131473		4	3	0.115317	0.226634	0.208165	0.241353	-0.0787968	0.0395302	-0.32235	-0.429851
Peroxiredoxin-6	PRDX6_MOUSE	0.0470502	0.0923638	1.03263	0.0644608	0.618416	1.03842		PRDX6_MOUSE	1	1	-0.0547675	0.245557	0.275463	0.108331	-0.128391	-0.309825	-0.193416	0.0570487		6	5	-0.256699	0.0175008	0.272548	0.038759	0.0513832	0.105084	-0.0949195	-0.133656
Ras-related protein Rab-3A	RAB3A_MOUSE	-0.0254462	0.14339	0.979688	0.104549	0.861698	NA		RAB3A_MOUSE	1	1	-0.293378	0.390602	-0.399038	0.302614	-0.170522	0.126851	-0.171927	0.214799		5	2	0.0920998	-0.302779	-0.0228096	-0.219465	0.2145	-0.0774426	-0.22476	0.540657
Tubulin polymerization-promoting protein	TPPP_MOUSE	0.109334	0.0852899	1.08074	0.0602686	0.221142	0.798329		TPPP_MOUSE	5	3	-0.262297	-0.11822	0.344383	0.0740962	0.0845546	-0.118537	-0.0681348	0.0641555		8	4	-0.202753	-0.247811	-0.0750856	-0.0689852	0.0889976	0.0884923	0.245206	0.171939
Glutathione S-transferase Mu 1	GSTM1_MOUSE	0.00555221	0.100708	1.00401	0.073293	0.956813	1.03842		GSTM1_MOUSE	2	1	-0.159028	0.359948	0.205273	-0.153114	-0.248941	-0.179214	0.291946	-0.11687		12	8	-0.081595	-0.131926	-0.0482264	-0.17479	0.0394197	0.302663	0.0397646	0.0546899
Ras-related protein Rab-11A	RB11A_MOUSE	0.0844487	0.123644	1.0587	0.0884775	0.505773	0.798329		RB11A_MOUSE	4	4	-0.394851	0.428963	0.163371	0.163655	-0.16436	-0.224808	-0.0764106	0.104442		6	5	-0.317315	-0.0733611	0.0560422	-0.172022	0.120478	-0.202911	0.174238	0.41485
ATP synthase subunit O, mitochondrial	ATPO_MOUSE	-0.122475	0.118217	0.918571	0.076304	0.31776	NA		ATPO_MOUSE	13	11	0.162928	0.0826461	-0.393322	-0.0662547	-0.0662651	0.0221125	0.134155	0.124001		14	13	0.106647	0.323017	0.220051	0.133233	-0.022877	0.144057	-0.453962	-0.450166
NADH dehydrogenase [ubiquinone] iron-sulfur protein 8, mitochondrial	NDUS8_MOUSE	0.0429379	0.0868151	1.02969	0.061879	0.628574	1.03842		NDUS8_MOUSE	4	3	0.0146119	-0.067883	-0.0606135	-0.253277	0.294647	-0.0907103	-0.0763982	0.239624		4	2	-0.0158183	0.279099	0.0290837	0.0567334	-0.0597666	0.141331	-0.215171	-0.215491
60S ribosomal protein L13	RL13_MOUSE	0.0894873	0.0641381	1.06233	0.0435283	0.185976	0.798329		RL13_MOUSE	9	5	0.104903	0.0145237	0.0458633	0.0889734	0.000392777	-0.00900774	-0.0986151	-0.147033		9	4	0.0824201	-0.326443	-0.031484	0.0444518	0.0591348	-0.141953	0.258196	0.0556775
Ras-related protein Rab-18	RAB18_MOUSE	-0.15295	0.0893304	0.899449	0.0630434	0.108919	NA		RAB18_MOUSE	1	1	-0.13624	-0.136741	-0.413791	0.0885566	0.0466088	0.195928	0.399835	-0.0441562		4	3	-0.108887	0.123728	0.0116721	-0.106847	-0.073593	-0.145722	0.225605	0.0740424
Synaptosomal-associated protein 25	SNP25_MOUSE	0.0823313	0.0881379	1.05421	0.0653122	0.367319	0.798329		SNP25_MOUSE	9	6	-0.103632	0.0028421	0.132952	-0.0721293	-0.0580008	-0.13972	0.0724628	0.165225		13	8	-0.177091	-0.197006	-0.188221	-0.0904754	0.0794886	-0.108422	0.274385	0.407343
Ras-related protein Rab-10	RAB10_MOUSE	-0.184209	0.229241	0.913414	0.176711	0.437064	NA		RAB10_MOUSE	2	1	0.555624	0.924921	-0.764605	-0.374769	-0.719017	0.0761881	0.61346	-0.311802		5	4	-0.0996739	-0.0135522	-0.237486	-0.0219222	0.0493516	-0.134044	0.205912	0.251415
Peroxiredoxin-1	PRDX1_MOUSE	0.131995	0.0671748	1.09248	0.0464453	0.0729111	0.719473		PRDX1_MOUSE	4	4	-0.030132	0.019321	0.156098	0.121926	0.13372	-0.105114	-0.236771	-0.0590489		12	6	-0.00899428	-0.297583	-0.0837381	0.0394603	-0.00264003	-0.0672438	0.250062	0.170677
Membrane-associated progesterone receptor component 1	PGRC1_MOUSE	-0.235826	0.0832063	0.848049	0.0586717	0.0133717	0.136856		PGRC1_MOUSE	5	1	-0.1062	0.0969397	-0.202483	0.177458	-0.405212	0.404947	0.114001	-0.0794494		5	4	-0.237902	-0.0572302	0.201851	-0.0702533	-0.0480116	-0.0370192	0.00306831	0.245497
NADH dehydrogenase [ubiquinone] 1 beta subcomplex subunit 5, mitochondrial	NDUB5_MOUSE	0.00161097	0.133346	0.995553	0.0846305	0.990541	NA		NDUB5_MOUSE	3	3	0.111995	-0.0499839	-0.275214	-0.0979063	0.0336801	0.0551558	0.150503	0.0717706		4	4	0.332979	0.191744	-0.00947733	0.0902278	0.18023	0.269752	-0.377246	-0.678209
Regulator of G-protein signaling 8	RGS8_MOUSE	-0.00891094	0.115865	0.977804	0.0878066	0.940273	NA		RGS8_MOUSE	1	1	-0.257096	-0.0813481	0.00962272	-0.170271	0.199577	0.540911	-0.0606217	-0.180774		2	2	-0.00434944	-0.0135554	-0.288732	-0.148447	0.0278018	-0.0965478	0.142274	0.381556
NADH dehydrogenase [ubiquinone] 1 beta subcomplex subunit 9	NDUB9_MOUSE	-0.0986531	0.110805	0.927699	0.0715183	0.390448	NA		NDUB9_MOUSE	6	3	0.0436124	-0.10201	-0.205522	0.0246281	-0.0133702	0.0252716	0.107476	0.119914		8	4	0.0983674	0.242442	0.279124	0.168246	-0.125228	0.215653	-0.335009	-0.543595
NADH dehydrogenase [ubiquinone] iron-sulfur protein 4, mitochondrial	NDUS4_MOUSE	-0.0337021	0.121968	0.969943	0.0788203	0.786782	NA		NDUS4_MOUSE	5	4	0.120925	-0.120203	-0.184686	-0.108245	0.049412	0.0408129	0.0741596	0.127823		9	7	0.264644	0.245376	0.315274	0.0980695	-0.00498578	0.0481854	-0.364883	-0.60168
Alpha-crystallin B chain	CRYAB_MOUSE	0.0705794	0.143115	1.05119	0.102136	0.629575	1.03842		CRYAB_MOUSE	1	1	-0.061659	0.089938	0.451261	0.417314	0.0190532	-0.219517	-0.271294	-0.425095		2	2	-0.36035	-0.139918	-0.297541	0.0738902	0.223361	-0.0724773	0.21026	0.362776
Cytochrome c oxidase subunit 4 isoform 1, mitochondrial	COX41_MOUSE	-0.0265417	0.119494	0.974801	0.0750012	0.82786	NA		COX41_MOUSE	12	10	0.132626	-0.225558	-0.184577	-0.0474275	0.0346259	0.0514462	0.116876	0.121988		12	11	0.266067	0.114105	0.144715	0.0784365	0.0693492	0.241904	-0.2665	-0.648078
ATP synthase subunit delta, mitochondrial	ATPD_MOUSE	-0.0444828	0.139238	0.96772	0.0894778	0.754095	NA		ATPD_MOUSE	7	5	0.0212399	-0.119514	-0.0941538	-0.139242	0.0781791	-0.0223713	0.0455304	0.230331		5	4	0.105323	0.358019	0.326171	0.0445824	0.198596	0.134268	-0.621276	-0.545684
Cofilin-1	COF1_MOUSE	-0.054378	0.0984141	0.971355	0.0622132	0.592203	NA		COF1_MOUSE	4	4	0.0410694	0.25669	0.0976403	0.0520098	-0.115533	-0.223081	-0.0611076	-0.0476877		8	5	-0.578438	0.0236896	0.0444723	0.0527554	0.0621167	0.186436	0.0549445	0.154023
60S ribosomal protein L12	RL12_MOUSE	0.0967821	0.0900759	1.0684	0.0599838	0.300866	0.798329		RL12_MOUSE	3	1	0.103863	-0.0753146	0.104148	-0.274977	0.276798	-0.361611	0.162942	0.0641518		4	2	0.157347	-0.0557649	-0.0600192	0.0699961	0.0977949	0.100952	-0.307794	-0.00251231
Peptidyl-prolyl cis-trans isomerase A	PPIA_MOUSE	-0.126621	0.138882	0.916587	0.101089	0.377353	NA		PPIA_MOUSE	5	4	0.24521	0.468492	0.0131588	0.111721	-0.289718	-0.140878	-0.355405	-0.0525806		10	8	-0.51052	-0.119004	0.0355572	-0.0848603	0.0245213	0.186122	-0.0749793	0.543163
Calmodulin	CALM_MOUSE	0.129435	0.079079	1.09363	0.0575189	0.123972	0.719473		CALM_MOUSE	2	2	-0.167529	-0.119362	-0.0203844	0.205679	-0.030084	-0.187228	-0.0721484	0.391056		5	3	0.0594344	-0.277259	-0.0315288	-0.00216244	0.0836218	-0.10655	0.155619	0.118826
ATP synthase subunit d, mitochondrial	ATP5H_MOUSE	-0.127182	0.128176	0.909898	0.0822669	0.339053	NA		ATP5H_MOUSE	9	7	0.0241783	-0.140194	-0.30962	-0.0732122	0.120833	0.0615826	0.234336	0.0820958		10	9	0.116843	0.320219	0.220906	0.0676028	0.0187742	0.283455	-0.465063	-0.562736
60S ribosomal protein L24	RL24_MOUSE	0.0607312	0.104079	1.03703	0.069991	0.56973	1.03842		RL24_MOUSE	3	3	0.182142	0.108818	-0.332568	-0.429278	0.266135	0.0880861	0.0982917	0.0183725		6	4	0.117197	-0.11033	-0.23316	0.0861133	-0.0278716	-0.133071	0.00672874	0.294393
Cytochrome b5 type B	CYB5B_MOUSE	-0.0943686	0.0748394	0.939032	0.052077	0.229283	NA		CYB5B_MOUSE	2	2	0.0431576	-0.0545572	0.26186	0.0641773	-0.0505202	0.0362067	-0.101546	-0.198778		2	2	-0.314625	0.223293	0.194888	0.0254215	-0.0437192	0.0709954	-0.00255594	-0.153698
Cytochrome c oxidase subunit 5A, mitochondrial	COX5A_MOUSE	0.0366008	0.128102	1.0194	0.0807449	0.779561	1.03842		COX5A_MOUSE	6	3	-0.0270141	-0.0524336	-0.244957	-0.0436475	0.194674	-0.114762	0.139553	0.148587		7	5	0.1931	0.270893	0.122256	0.12325	0.160268	0.16336	-0.376085	-0.657041
60S ribosomal protein L26	RL26_MOUSE	-0.0785014	0.112876	0.95293	0.0797885	0.498978	NA		RL26_MOUSE	1	1	0.0545874	-0.123855	-0.367729	0.14125	0.405329	-0.111983	0.322869	-0.320467		2	2	-0.0685548	0.0254197	-0.293484	0.192999	-0.0719282	-0.0347664	0.0402013	0.210114
NADH dehydrogenase [ubiquinone] 1 alpha subcomplex subunit 13	NDUAD_MOUSE	0.0499669	0.0769769	1.03366	0.052988	0.526994	1.03842		NDUAD_MOUSE	6	5	0.0254684	-0.141408	-0.0718811	-0.0139617	0.17834	-0.137764	0.0885275	0.0726788		7	4	0.139872	-0.0233804	0.254909	0.148825	0.0680693	-0.0857875	-0.194629	-0.307879
Hemoglobin subunit alpha	HBA_MOUSE	0.145652	0.13361	1.10093	0.0975588	0.294259	0.798329		HBA_MOUSE	3	3	0.106035	0.275494	0.229703	0.524928	-0.3303	-0.383748	-0.25582	-0.166292		3	3	0.347712	-0.110313	-0.0741336	-0.165225	0.189088	-0.218867	0.202429	-0.17069
NADH dehydrogenase [ubiquinone] 1 beta subcomplex subunit 4	NDUB4_MOUSE	-0.107457	0.0850726	0.924315	0.0593911	0.22963	NA		NDUB4_MOUSE	6	6	0.0744192	0.0365609	-0.224215	-0.139632	-0.0833281	0.0939479	0.338488	-0.0962415		6	4	0.104758	0.225389	-0.0725445	0.0868111	0.00787446	0.164466	-0.262049	-0.254705
Cytochrome c oxidase subunit 5B, mitochondrial	COX5B_MOUSE	-0.053212	0.160765	0.978454	0.107155	0.746098	NA		COX5B_MOUSE	3	1	0.173229	-0.508051	-0.302282	0.203891	0.0485066	-0.142751	0.238396	0.289061		5	3	0.489414	-0.00643487	0.07728	0.196088	0.0775998	0.206482	-0.503185	-0.537244
Histone H2B type 1-C/E/G	H2B1C_MOUSE	-0.0885344	0.264894	0.893512	0.216622	0.743813	NA		H2B1C_MOUSE	3	3	1.23481	-0.823238	0.340053	-0.329461	0.286212	-0.209235	-0.206714	-0.292427		2	2	0.425764	0.20821	0.144156	0.0417744	0.0145773	0.38613	-0.346853	-0.873759
NADH dehydrogenase [ubiquinone] 1 subunit C2	NDUC2_MOUSE	0.0179096	0.115376	1.00387	0.0735077	0.879306	1.03842		NDUC2_MOUSE	3	3	0.0667295	-0.206153	-0.0154124	-0.106384	0.218276	-0.0290751	0.115121	-0.043101		4	4	0.277006	0.242712	0.11367	0.00277127	0.0254049	0.167673	-0.187153	-0.642085
V-type proton ATPase subunit F	VATF_MOUSE	0.0140365	0.10087	1.01047	0.0726984	0.891315	1.03842		VATF_MOUSE	2	2	0.0173088	0.340099	0.0308273	-0.293724	-0.00130389	0.0229021	0.0706908	-0.186801		2	2	-0.21308	-0.139609	-0.107737	0.116756	-0.225288	-0.0106316	0.194937	0.384654
V-type proton ATPase subunit G 2	VATG2_MOUSE	0.0218704	0.124903	1.01625	0.0919134	0.863524	1.03842		VATG2_MOUSE	2	1	-0.0942926	0.404219	0.0536736	0.075445	-0.433163	-0.112192	-0.13488	0.24119		6	3	-0.122479	-0.297773	-0.00508219	-0.0434537	-0.150891	-0.0375597	0.138386	0.518853
NADH dehydrogenase [ubiquinone] iron-sulfur protein 6, mitochondrial	NDUS6_MOUSE	-0.120838	0.100997	0.918513	0.0673538	0.251553	NA		NDUS6_MOUSE	3	2	0.214047	-0.157625	-0.280204	-0.125192	0.0973939	0.11101	0.0667669	0.0738031		5	3	0.168499	0.279935	0.100903	0.0753555	-0.10751	0.201462	-0.353065	-0.36558
Vesicle-associated membrane protein 2	VAMP2_MOUSE	-0.0713956	0.135056	0.933913	0.113521	0.607406	NA		VAMP2_MOUSE	2	2	-0.104165	0.255457	-0.0170361	0.109616	0.0149981	-0.216777	-0.0728294	0.0307365		2	1	-0.359742	-0.148285	-0.00189591	-0.0185283	-0.251998	-0.0993362	0.0605309	0.819255
NADH dehydrogenase [ubiquinone] 1 alpha subcomplex subunit 7	NDUA7_MOUSE	-0.0673629	0.10142	0.954108	0.0657201	0.517363	NA		NDUA7_MOUSE	9	8	0.0345343	-0.175471	0.0221594	-0.0677551	0.0941681	0.0683881	0.0723067	-0.048331		10	9	0.22532	0.214106	0.207973	0.0054261	0.0470899	0.158587	-0.439814	-0.418689
Cytochrome b-c1 complex subunit 7	QCR7_MOUSE	-0.0246659	0.106384	0.979562	0.0695337	0.820151	NA		QCR7_MOUSE	6	4	0.233623	0.105356	-0.145596	-0.165244	-0.12307	0.0585416	0.0392609	-0.00287115		11	7	0.217664	0.220789	0.148326	0.116879	0.097945	0.038593	-0.364971	-0.475226
CDGSH iron sulfur domain-containing protein 1	CISD1_MOUSE	-0.0662264	0.123644	0.949431	0.0867992	0.601063	NA		CISD1_MOUSE	2	1	-0.0842332	0.202427	-0.309293	-0.146353	0.22671	0.232517	-0.135936	0.0141603		5	5	0.0458525	0.127534	0.463368	0.0830285	-0.231345	0.207788	-0.296447	-0.39978
ATP synthase-coupling factor 6, mitochondrial	ATP5J_MOUSE	0.0872349	0.132122	1.05465	0.085063	0.520699	0.798329		ATP5J_MOUSE	2	2	0.128552	-0.17493	-0.143651	-0.319305	0.203536	-0.0859332	0.199545	0.192187		6	4	0.33906	0.077445	0.142609	0.0659771	0.161247	0.16235	-0.294485	-0.654202
ATPase inhibitor, mitochondrial	ATIF1_MOUSE	0.0264481	0.155692	1.00803	0.0984166	0.867757	1.03842		ATIF1_MOUSE	4	4	0.198936	-0.175781	-0.293718	-0.260423	0.146824	0.0442751	0.177273	0.162613		4	4	0.265022	0.066096	0.377885	0.194655	0.206189	0.060138	-0.400013	-0.769973
ATP synthase subunit g, mitochondrial	ATP5L_MOUSE	0.0658041	0.137369	1.04751	0.0967845	0.639312	1.03842		ATP5L_MOUSE	3	1	0.30895	-0.0592525	-0.27336	-0.17102	0.442711	-0.413069	0.148807	0.0162324		6	3	0.399111	0.0399394	0.193191	0.142116	-0.18097	0.0522561	-0.223371	-0.422272
Histone H4	H4_MOUSE	-0.0726929	0.35707	0.872136	0.262284	0.842313	NA		H4_MOUSE	5	5	1.31742	-0.752922	-0.0231145	-0.458436	0.174364	-0.0853211	0.0763671	-0.248354		7	6	0.833715	0.28707	0.256457	0.0490793	0.291546	0.594398	-0.615085	-1.69718
10 kDa heat shock protein, mitochondrial	CH10_MOUSE	-0.0618396	0.203004	0.975057	0.157885	0.765308	NA		CH10_MOUSE	1	1	-0.198914	0.887446	-0.204539	0.401548	-0.192744	-0.443182	-0.136375	-0.113239		8	8	-0.142175	0.168226	0.352803	0.169549	0.026967	0.475653	-0.678623	-0.3724
Cytochrome b-c1 complex subunit 6, mitochondrial	QCR6_MOUSE	-0.165141	0.125331	0.886859	0.084516	0.210338	NA		QCR6_MOUSE	4	4	0.0172165	0.127526	-0.102621	-0.0902516	-0.307795	0.187874	0.351378	-0.183327		4	2	0.316569	0.218996	0.227441	-0.124376	-0.0745636	0.27166	-0.311977	-0.523749
ATP synthase subunit f, mitochondrial	ATPK_MOUSE	-0.0498884	0.152081	0.956828	0.0972015	0.748127	NA		ATPK_MOUSE	4	3	0.304695	0.00269088	-0.368084	-0.24294	0.0209108	0.231082	-0.0448543	0.0964996		7	5	0.296871	0.182104	0.337627	0.133172	0.0776598	0.116709	-0.459274	-0.684868
Cytochrome c oxidase subunit VIb isoform 1	CX6B1_MOUSE	-0.203768	0.175506	0.86089	0.10968	0.265731	NA		CX6B1_MOUSE	3	1	0.444171	0.101274	-0.785453	0.0351932	-0.152521	-0.111468	0.440166	0.0286371		7	5	0.228808	0.326176	0.207018	0.0399786	0.000187794	0.193656	-0.275984	-0.71984
Cytochrome b-c1 complex subunit 8	QCR8_MOUSE	0.0251773	0.138809	1.00265	0.0863176	0.859386	1.03842		QCR8_MOUSE	8	6	0.106549	0.0551322	-0.18473	-0.236662	-0.0382142	0.039992	0.247734	0.0101986		8	5	0.201967	0.105966	0.308934	0.24793	0.123129	0.0892608	-0.314703	-0.762483
NADH dehydrogenase [ubiquinone] 1 alpha subcomplex subunit 4	NDUA4_MOUSE	0.0471881	0.137029	1.0292	0.0872971	0.7358	1.03842		NDUA4_MOUSE	6	5	0.121258	0.0982406	-0.32245	-0.0537502	0.0811317	-0.0499505	-0.0699091	0.19543		9	6	0.303674	0.0560696	0.14282	0.161561	0.0819208	0.334118	-0.410756	-0.669408
Cytochrome c oxidase polypeptide VIc	COX6C_MOUSE	-0.12573	0.129993	0.911354	0.0815844	0.350865	NA		COX6C_MOUSE	6	6	0.146568	0.0352025	-0.375766	-0.0776992	-0.111185	0.117101	0.238188	0.0275896		7	6	0.180241	0.225929	0.261208	0.11348	0.0544053	0.197546	-0.426887	-0.605922
Guanine nucleotide-binding protein G(I)/G(S)/G(O) subunit gamma-12	GBG12_MOUSE	-0.0738158	0.122614	0.945601	0.0912496	0.557089	NA		GBG12_MOUSE	3	2	-0.262016	0.30021	-0.15323	0.262601	-0.213223	0.187043	-0.184875	0.0634896		3	2	-0.10365	-0.102733	-0.116038	-0.218184	-0.245237	-0.0138433	0.274561	0.525125
ATP synthase subunit e, mitochondrial	ATP5I_MOUSE	-0.0534615	0.121365	0.963211	0.0792552	0.666313	NA		ATP5I_MOUSE	6	5	0.100885	-0.225904	-0.169711	-0.08699	0.279075	-0.0223833	0.12034	0.00468836		8	6	0.195868	0.261026	0.125798	0.113645	0.0250699	0.230943	-0.436578	-0.515771
NADH dehydrogenase [ubiquinone] 1 alpha subcomplex subunit 1	NDUA1_MOUSE	-0.0681279	0.125244	0.949195	0.0822229	0.59537	NA		NDUA1_MOUSE	2	2	0.171605	-0.175693	0.19955	0.0475065	0.118268	-0.00630807	-0.214933	-0.139996		1	1	0.015103	0.258372	0.175782	0.17576	0.00824312	0.337839	-0.473748	-0.497352
ATP synthase protein 8	ATP8_MOUSE	-0.0186793	0.126464	0.987242	0.0843821	0.884682	NA		ATP8_MOUSE	5	5	0.178108	-0.160248	-0.211397	-0.324053	0.282872	0.0608671	0.0225442	0.151308		4	4	0.058096	0.295766	0.234065	0.243467	0.0222794	0.0131223	-0.461093	-0.405702
Cytochrome c oxidase subunit 7C, mitochondrial	COX7C_MOUSE	-0.285883	0.241997	0.798349	0.166231	0.258736	NA		COX7C_MOUSE	2	2	0.726367	0.229644	-0.976354	-0.817539	-0.125066	0.777905	0.501626	-0.316582		3	2	0.15011	0.106242	-0.0113923	0.297756	-0.108176	0.247014	-0.294862	-0.386692
Up-regulated during skeletal muscle growth protein 5	USMG5_MOUSE	-0.0497699	0.111422	0.97504	0.078204	0.663252	NA		USMG5_MOUSE	1	1	-0.204188	-0.232116	-0.381998	-0.0109934	0.395389	0.254515	0.0732066	0.106184		3	2	0.0916064	0.251998	-0.143224	-0.0672012	0.189065	-0.0489531	-0.30001	0.0267188
ATP synthase subunit epsilon, mitochondrial	ATP5E_MOUSE	-0.0502781	0.114651	0.960652	0.0750835	0.668131	NA		ATP5E_MOUSE	4	4	0.00770873	0.0889226	-0.066939	-0.0186306	-0.0067461	-0.0631742	0.0790036	-0.020145		7	5	0.129437	0.360462	0.204774	0.213825	-0.100055	0.145047	-0.439412	-0.514078
Versican core protein	CSPG2_MOUSE	0.0617841	0.106938	1.04267	0.0726801	0.572606	1.03842		CSPG2_MOUSE	3	2	-0.0582951	-0.42476	0.0959253	0.212366	0.107631	0.11879	-0.247988	0.196332		7	4	-0.0961627	-0.253498	-0.189966	0.128423	0.000720742	-0.130936	0.239027	0.302392
spectrin beta chain, brain 2 [Mus musculus] gi|51259658|gb|AAH79860.1| Spectrin beta 3 [Mus musculus] gi|148701112|gb|EDL33059.1| spectrin beta 3 [Mus musculus]	gi|55926127	-0.0266291	0.0700916	0.984557	0.0504958	0.710327	NA		gi|55926127	35	22	0.0362716	-0.23194	-0.0971086	-0.0439514	0.115295	0.229987	0.0497208	-0.0582742		66	37	0.311802	0.0124355	0.0397969	-0.0450914	-0.063176	-0.0407108	-0.0380232	-0.177033
receptor-type tyrosine-protein phosphatase zeta precursor [Mus musculus] gi|223462343|gb|AAI51072.1| Protein tyrosine phosphatase, receptor type Z, polypeptide 1 [Mus musculus]	gi|124486807	-0.0924576	0.103937	0.930692	0.0734889	0.391425	NA		gi|124486807	1	1	-0.156819	0.136809	-0.0698945	0.302514	-0.238249	0.288405	-0.0543743	-0.208391		4	3	0.0662446	-0.263297	0.34132	-0.207986	0.136626	-0.212632	0.0150102	0.124713
Myosin-9	MYH9_MOUSE	-0.456872	0.292664	0.736239	0.21709	0.140836	0.576237		MYH9_MOUSE	3	2	0.498198	0.852983	-0.719249	-0.804819	-1.17173	0.844895	0.913379	-0.41366		5	1	-0.0893649	-0.0661401	0.00251878	-0.281246	0.0442367	-0.101225	-0.049462	0.540683
Microtubule-associated protein 2	MAP2_MOUSE	-0.0673258	0.12395	0.941971	0.0869677	0.597835	NA		MAP2_MOUSE	1	1	0.0256964	-0.0883008	0.137795	0.444443	-0.0812098	-0.425698	0.197668	-0.210394		3	2	-0.262607	-0.234016	-0.234845	0.139248	0.197421	0.324955	-0.101256	0.171101
Band 3 anion transport protein	B3AT_MOUSE	-0.0782641	0.287378	0.907978	0.24257	0.789624	NA		B3AT_MOUSE	3	2	1.2669	0.825456	-0.172978	0.337723	-0.653166	-0.807101	-0.381576	-0.415257		2	1	0.161297	-0.0939507	0.21499	0.159019	0.287991	0.308176	-0.505417	-0.532105
ADAM 22	ADA22_MOUSE	0.104505	0.144041	1.06591	0.104482	0.480758	0.798329		ADA22_MOUSE	2	1	-0.214044	-0.210364	0.287618	0.482122	0.0508693	-0.00114109	-0.533154	0.138094		3	2	-0.0210668	-0.140223	-0.0909494	-0.02585	-0.284254	-0.232494	0.482974	0.311863
Long-chain-fatty-acid--CoA ligase 6	ACSL6_MOUSE	0.179025	0.0835298	1.12766	0.0585604	0.0522271	0.576237		ACSL6_MOUSE	1	1	-0.0139073	0.34378	-0.044987	0.24744	0.148299	-0.279907	-0.355413	-0.0453046		8	5	0.112645	-0.195862	-0.0761012	0.0977085	-0.0541734	-0.102899	0.15813	0.0605509
Cytoplasmic dynein 1 intermediate chain 1	DC1I1_MOUSE	0.115759	0.0398378	1.08487	0.0287168	0.0134968	0.719473		DC1I1_MOUSE	1	1	-0.136932	0.156267	-0.0083893	0.0227079	0.0702688	-0.0365997	-0.11401	0.0466874		4	2	0.0150779	-0.123322	-0.047253	-0.00024169	-0.0537551	-0.0208077	0.237123	-0.00682087
Putative adenosylhomocysteinase 3	SAHH3_MOUSE	0.0036739	0.0715548	1.00197	0.049418	0.95978	NA		SAHH3_MOUSE	3	1	0.109594	-0.0441004	0.0835047	-0.133713	0.213371	0.141201	-0.175312	-0.194545		5	2	-0.186335	-0.161659	-0.0741944	0.0463232	0.0591152	0.11231	0.0373621	0.167078
Dihydropyrimidinase-related protein 4	DPYL4_MOUSE	0.140084	0.112287	1.10024	0.0804426	0.232731	0.798329		DPYL4_MOUSE	5	1	-0.221729	0.431553	0.20661	0.0371753	0.0339812	-0.399943	-0.189569	0.101921		9	2	-0.283048	-0.166144	0.0710574	0.199862	-0.0952409	-0.0540855	-0.0353008	0.3629
T-complex protein 1 subunit zeta	TCPZ_MOUSE	0.0154662	0.119549	0.998845	0.0889897	0.899325	1.03842		TCPZ_MOUSE	2	2	0.13273	-0.0576388	-0.0157431	0.22233	-0.214544	0.0331093	-0.152211	0.0519678		2	2	-0.0646727	-0.348888	-0.203186	0.00189107	-0.0274918	-0.264536	0.388097	0.518788
Aldehyde dehydrogenase, cytosolic 1	AL1A7_MOUSE	0.119686	0.0812331	1.08678	0.055029	0.162782	0.798329		AL1A7_MOUSE	1	1	-0.194729	0.0313315	0.303317	0.044874	0.142524	-0.0693691	-0.374028	0.11608		3	2	-0.183453	0.0519535	0.0957283	0.0715148	0.157458	-0.0997603	-0.160027	0.0665864
V-type proton ATPase subunit H	VATH_MOUSE	0.154112	0.116379	1.10689	0.0836761	0.207741	0.798329		VATH_MOUSE	1	1	-0.0643459	0.453871	0.220316	-0.0184201	-0.193066	-0.0154456	-0.322095	-0.0608137		8	6	0.0239535	-0.480773	-0.0361367	-0.0819042	0.0802397	-0.0862487	0.173853	0.407016
Regulator of microtubule dynamics protein 3	RMD3_MOUSE	-0.037542	0.097212	0.977759	0.066881	0.705451	NA		RMD3_MOUSE	2	1	-0.146608	-0.420728	0.344151	0.0710954	-0.0436014	-0.0171328	0.262668	-0.0498448		5	3	0.0387199	0.0558028	0.183675	0.112176	-0.110891	0.0150944	-0.0201503	-0.274426
Septin-6	SEPT6_MOUSE	-0.0581395	0.14852	0.945439	0.111038	0.702246	NA		SEPT6_MOUSE	2	2	0.0399032	0.0300483	0.211886	0.51794	-0.252618	-0.054048	-0.147811	-0.345301		3	1	-0.264876	-0.425643	-0.112975	0.0495633	0.0614444	-0.174438	0.277294	0.589631
Isocitrate dehydrogenase [NAD] subunit gamma, mitochondrial	IDH3G_MOUSE	-0.142711	0.107729	0.91293	0.0783629	0.209143	NA		IDH3G_MOUSE	3	3	0.206007	0.438365	-0.151282	-0.211465	-0.278894	0.0172403	-0.0858675	0.0658961		5	3	-0.220103	0.110481	0.31272	0.0789082	-0.210683	0.210493	-0.293054	0.0112369
isocitrate dehydrogenase 3, beta subunit [Mus musculus] gi|14290508|gb|AAH09022.1| Isocitrate dehydrogenase 3 (NAD+) beta [Mus musculus] gi|14572524|gb|AAK64606.1| tumor-related protein [Mus musculus] gi|123858417|emb|CAM17547.1| isocitrate dehydrogenase 3 (NAD+) beta [Mus musculus] gi|148696308|gb|EDL28255.1| isocitrate dehydrogenase 3 (NAD+) beta [Mus musculus]	gi|18700024	-0.141325	0.144525	0.913632	0.0975684	0.34578	NA		gi|18700024	4	2	0.0513589	0.318445	-0.076195	-0.101111	-0.113837	-0.0933368	-0.0669602	0.0816358		6	5	-0.170096	0.431676	0.284914	0.277594	-0.167595	0.330866	-0.71525	-0.272109
V-type proton ATPase subunit C 1	VATC1_MOUSE	0.102749	0.106095	1.0766	0.0756536	0.349445	0.798329		VATC1_MOUSE	1	1	0.13688	0.415524	-0.082382	-0.279856	-0.216776	0.132873	-0.132639	0.0263752		5	2	-0.107041	-0.375543	-0.0822542	-0.0587004	0.0851012	0.0529223	0.348893	0.136622
Protein NDRG2	NDRG2_MOUSE	0.012481	0.109631	1.01115	0.0780942	0.911	1.03842		NDRG2_MOUSE	1	1	-0.22434	-0.0390331	-0.0247035	0.323421	0.00451396	-0.287666	-0.0792938	0.327101		3	3	-0.333188	0.046854	0.00142512	0.334816	-0.211471	0.219132	-0.00811225	-0.0494562
Coiled-coil domain-containing protein 109A	C109A_MOUSE	-0.00276174	0.0857854	0.993141	0.058933	0.974855	NA		C109A_MOUSE	2	1	0.0916629	-0.0435018	-0.012461	-0.373456	0.0426748	0.257794	0.0213344	0.0159531		3	3	0.271114	0.140496	0.142115	-0.0031447	-0.143666	-0.0900423	-0.138016	-0.178857
proline-rich transmembrane protein 2 [Mus musculus]	gi|156523248	0.0548279	0.231253	1.08484	0.196095	0.816564	1.03842		gi|156523248	2	2	-0.130964	1.15888	-0.206977	-0.593968	-0.716276	0.321549	0.442257	-0.274499		8	6	0.130984	-0.155905	-0.291136	-0.0971022	-0.083413	-0.138479	0.307716	0.327334
Succinyl-CoA ligase [GDP-forming] subunit alpha, mitochondrial	SUCA_MOUSE	-0.197261	0.130299	0.873167	0.0881976	0.152372	NA		SUCA_MOUSE	6	3	-0.190573	0.165421	0.0787014	0.243171	-0.312587	-0.193634	0.199077	0.0104242		11	7	-0.26056	0.344678	0.440403	0.146199	-0.0159904	0.110667	-0.600652	-0.164744
Sideroflexin-1	SFXN1_MOUSE	0.0258744	0.0785711	1.0197	0.0542736	0.746912	1.03842		SFXN1_MOUSE	2	2	-0.076089	0.247769	-0.107249	-0.167824	-0.0349328	0.0226411	0.0539507	0.061734		6	3	0.0416701	0.0589646	0.219707	0.20003	-0.0208891	0.0249759	-0.284635	-0.239824
Sideroflexin-3	SFXN3_MOUSE	0.0269575	0.105985	1.01323	0.0693529	0.803285	1.03842		SFXN3_MOUSE	10	9	-0.0861975	0.0134189	-0.0576379	-0.0590042	0.188389	0.0186298	-0.00522801	-0.0123706		11	8	0.145458	0.0378385	0.262098	0.198113	-0.0261895	0.246524	-0.341352	-0.52249
Lipid phosphate phosphohydrolase 3	LPP3_MOUSE	0.251163	0.0990261	1.18493	0.0713734	0.0245677	0.354216		LPP3_MOUSE	3	1	-0.173159	0.0816622	0.418402	-0.176594	0.182514	-0.0642608	-0.128408	-0.140156		4	2	0.134037	-0.394669	-0.054874	0.0583784	-0.00955327	-0.342972	0.279366	0.330286
Voltage-dependent anion-selective channel protein 3	VDAC3_MOUSE	-0.0438416	0.0950008	0.970185	0.062369	0.65154	NA		VDAC3_MOUSE	3	3	-0.053385	-0.177052	-0.130102	0.000230318	-0.029786	0.171901	0.0677513	0.150442		6	6	0.117657	0.133644	0.175713	0.210418	0.0323071	0.0878301	-0.349251	-0.408318
Beta-lactamase-like protein FLJ75971 homolog	YE006_MOUSE	-0.153069	0.18398	0.907665	0.131561	0.419642	NA		YE006_MOUSE	2	2	0.325636	0.614555	-0.512823	-0.45475	-0.587811	0.465935	0.353478	-0.20422		2	1	0.143386	-0.120729	-0.151704	-0.226568	0.0016167	-0.179037	0.159587	0.373447
nebulette [Mus musculus] gi|12835961|dbj|BAB23436.1| unnamed protein product [Mus musculus] gi|19484137|gb|AAH25863.1| Nebulette [Mus musculus] gi|122890254|emb|CAM14501.1| nebulette [Mus musculus] gi|123232932|emb|CAM17882.1| nebulette [Mus musculus] gi|123858001|emb|CAM21080.1| nebulette [Mus musculus] gi|148676141|gb|EDL08088.1| nebulette, isoform CRA_a [Mus musculus]	gi|21311871	0.0170581	0.11783	1.01487	0.0877801	0.887007	1.03842		gi|21311871	2	2	-0.11035	0.0199977	0.413508	-0.0883536	-0.0415033	-0.0650121	-0.114403	-0.0138842		3	1	-0.383376	-0.200282	0.0990812	-0.219748	0.00784276	-0.0745049	0.285395	0.485592
60S ribosomal protein L7	RL7_MOUSE	-0.10809	0.0780803	0.926975	0.0555842	0.188038	NA		RL7_MOUSE	3	2	0.0880256	-0.0318834	0.125517	-0.163496	0.0753328	0.101167	0.0374217	-0.232084		4	1	-0.145683	-0.096423	0.112649	-0.26276	-0.0647891	-0.0186094	0.103991	0.371624
Vesicle-associated membrane protein-associated protein A	VAPA_MOUSE	0.0109628	0.0810658	1.0116	0.0573259	0.894603	1.03842		VAPA_MOUSE	2	2	-0.0841957	0.0182592	-0.0324981	0.240864	0.0762992	0.0337831	-0.151083	-0.101429		7	3	0.180922	-0.107015	-0.0797133	-0.10019	-0.307589	0.000613295	0.310077	0.102895
Sodium channel subunit beta-1	SCN1B_MOUSE	0.0351298	0.120062	1.02438	0.0830735	0.774127	1.03842		SCN1B_MOUSE	1	1	-0.479887	0.0609957	-0.0222191	0.307784	-0.191213	0.154766	-0.119318	0.289091		3	2	-0.112699	0.0972836	-0.0484216	-0.317752	0.0439161	-0.17368	0.390399	0.120954
Ras-related protein Rab-14	RAB14_MOUSE	0.0775619	0.0888675	1.04583	0.06313	0.403643	0.798329		RAB14_MOUSE	2	2	-0.347614	0.170983	0.00810528	0.115927	0.163737	-0.0237808	-0.212131	0.124774		4	3	-0.0993797	-0.0846851	-0.202266	-0.0820799	0.0149421	0.0623157	0.00916602	0.381987
Cysteine and glycine-rich protein 1	CSRP1_MOUSE	0.0269652	0.0916031	1.02291	0.0642491	0.773134	1.03842		CSRP1_MOUSE	1	1	0.0216665	-0.221124	0.26807	-0.0528924	0.126273	0.113437	-0.0690293	-0.1864		4	3	-0.136733	-0.241254	-0.172406	-0.159532	0.205751	0.0501601	0.211556	0.242457
Cerebellin-1	CBLN1_MOUSE	-0.118849	0.127554	0.921615	0.0915149	0.367292	NA		CBLN1_MOUSE	2	1	-0.146198	-0.500524	0.236669	0.488307	0.107914	0.180391	-0.187441	-0.179118		3	2	-0.0753239	0.334167	-0.13566	0.292923	-0.190632	0.00479621	-0.167304	-0.0629661
NADH dehydrogenase [ubiquinone] 1 beta subcomplex subunit 10	NDUBA_MOUSE	-0.0767164	0.165326	0.9519	0.118174	0.649868	NA		NDUBA_MOUSE	2	1	-0.193722	0.251959	-0.155964	-0.0303655	0.280131	0.0365227	-0.0405867	-0.147973		5	2	0.399763	0.119669	0.180068	-0.274996	0.00986743	0.649702	-0.669652	-0.414422
NADH dehydrogenase [ubiquinone] 1 alpha subcomplex subunit 8	NDUA8_MOUSE	0.0491479	0.120496	1.0227	0.0807418	0.691068	1.03842		NDUA8_MOUSE	3	2	0.297308	-0.163503	-0.154299	-0.406149	0.253646	-0.128964	0.276402	0.0255572		4	2	0.212531	0.0147926	0.074907	0.11956	0.0683382	0.162202	-0.165239	-0.487091
NADH dehydrogenase [ubiquinone] 1 beta subcomplex subunit 11, mitochondrial	NDUBB_MOUSE	-0.0219709	0.127399	0.973229	0.082973	0.866153	NA		NDUBB_MOUSE	2	2	0.0322177	-0.160728	-0.156895	-0.160622	0.0446512	0.107146	0.202019	0.0922116		2	2	0.154325	0.174661	0.372538	-0.2237	0.281814	0.0183816	-0.119561	-0.658458
Myosin light polypeptide 6	MYL6_MOUSE	0.0158468	0.0916943	1.01131	0.0676767	0.865265	1.03842		MYL6_MOUSE	3	2	-0.262101	-0.0674432	0.408462	0.149413	0.00782099	-0.0258076	-0.182773	-0.0275715		6	3	-0.186548	-0.025306	0.00169648	0.0758799	-0.15338	-0.0465455	0.00616747	0.328036
myelin basic protein isoform 6 [Mus musculus] gi|387415|gb|AAA39497.1| 14 kd myelin basic protein gi|387416|gb|AAA39499.1| 14 kd myelin basic protein gi|12836839|dbj|BAB23830.1| unnamed protein product [Mus musculus] gi|74190970|dbj|BAE28256.1| unnamed protein product [Mus musculus]	gi|69885073	-0.000945949	0.110998	0.99917	0.0777252	0.993321	NA		gi|69885073	2	2	-0.395207	-0.153872	0.119048	0.0970011	-0.0504592	0.225661	0.0630667	0.0947618		2	2	-0.283098	-0.0264825	0.000545275	-0.187392	0.0501667	-0.240345	0.407061	0.279545
NADH dehydrogenase [ubiquinone] 1 beta subcomplex subunit 3	NDUB3_MOUSE	-0.0365923	0.0914358	0.974188	0.0609333	0.695085	NA		NDUB3_MOUSE	2	1	-0.00945205	0.0599457	-0.115892	0.16506	-0.180501	-0.0399747	-0.0701946	0.191009		6	4	0.175135	0.144119	0.163464	0.0743816	-0.041835	0.171951	-0.308612	-0.378604
6.8 kDa mitochondrial proteolipid	68MP_MOUSE	0.120868	0.160566	1.09356	0.108865	0.464333	0.798329		68MP_MOUSE	2	2	-0.198889	0.123593	-0.129076	-0.269555	0.125094	-0.037619	0.0770186	0.309434		2	2	0.505066	-0.0669557	0.345441	-0.177535	0.305405	0.249189	-0.57851	-0.5821
Tubulin beta-5 chain	TBB5_MOUSE	-0.0315916	0.131394	0.9845	0.0945476	0.813555	NA		TBB5_MOUSE	2	1	-0.0321956	0.54574	0.270732	0.0387627	-0.286186	-0.523525	0.041818	-0.0551456		3	2	-0.223545	0.0726771	0.331386	-0.170249	-0.086316	0.0810646	-0.121396	0.116378
Tubulin beta-4 chain	TBB4_MOUSE	-0.0298645	0.177663	0.9942	0.138955	0.869114	NA		TBB4_MOUSE	2	2	-0.0239791	0.635289	0.325223	0.110782	-0.318938	-0.222451	-0.243465	-0.262461		6	4	-0.443054	-0.121429	-0.108727	-0.269474	-0.185898	0.0371412	0.399855	0.691586
Tubulin beta-3 chain	TBB3_MOUSE	0.0780348	0.209043	1.06287	0.180442	0.714553	1.03842		TBB3_MOUSE	2	2	-0.0355517	0.971504	0.291922	-0.0246655	-0.14373	-0.270444	-0.553999	-0.235036		4	4	-0.401833	-0.0874199	0.044744	-0.141954	-0.161568	-0.221729	0.132833	0.836926
Actin-related protein 3	ARP3_MOUSE	0.0902699	0.133631	1.05328	0.0885848	0.51206	0.798329		ARP3_MOUSE	1	1	0.357692	-0.178326	0.302224	-0.679266	0.179284	0.00481248	0.129394	-0.115814		3	2	0.113325	-0.0338628	-0.105307	-0.151108	-0.10742	-0.236398	0.318915	0.201856
GTPase HRas	RASH_MOUSE	0.0679958	0.135447	1.05064	0.0991612	0.623574	1.03842		RASH_MOUSE	2	2	-0.211711	0.360062	0.200943	0.0847547	-0.0874573	-0.0189621	-0.228888	-0.0987407		2	2	-0.434754	-0.256635	-0.0579606	-0.214251	0.355011	-0.107398	0.191171	0.524817

## Sheet: AnalysisSettings
Analysis settings
minnumpeptidepattern	2	1
peptideduplselectioncrit	no-by peptide score
quantmethod	iTraq8plex
itraqminsignal	2000
useuniquepeptides	1
contrasttype	biological
mascotscoremeasure	homology
itraqsignaloffset	2
labelsinstandardizationstring
spectrafornorm	annotateduniqueonly
normalization	1
identitythreshold	90
coveragethreshold	0.85
searchconfigid	41	33
mascotscoremeasure	homology
peptideannotationselection	bestscore
includepeptidesinreport	significant
confidencelevel	0.05
fdrlevel	0.05

## Sheet: Sheet2
Quantification data of quantifiable proteins	L7PP2B (Two Sets) [Zhanmin]
		Knockout / Wildtype							Experiment 1										Experiment 2
protein description	protein identifier	difference (log2)	standard deviation (log2)	difference (fold)	standard deviation (fold)	p-value TTEST	fdr SAM	protein identifier	# peptides identification	# peptides quantification	Wildtype (label 113) average area (log2)	Knockout (label 114) average area (log2)	Knockout (label 115) average area (log2)	Wildtype (label 116) average area (log2)	Knockout (label 117) average area (log2)	Wildtype (label 118) average area (log2)	Wildtype (label 119) average area (log2)	Knockout (label 121) average area (log2)	# peptides identification	# peptides quantification	Knockout (label 113) average area (log2)	Wildtype (label 114) average area (log2)	Wildtype (label 115) average area (log2)	Knockout (label 116) average area (log2)	Knockout (label 117) average area (log2)	Wildtype (label 118) average area (log2)	Knockout (label 119) average area (log2)	Wildtype (label 121) average area (log2)
Tubulin beta-2C chain	TBB2C_MOUSE	0.0621922	0.199989	1.04931	0.148895	0.760503	1.03842	TBB2C_MOUSE	2	2	-0.0785975	0.651819	0.398678	-0.211746	0.0418975	-0.33902	-0.345595	-0.117436	2	2	-0.817056	-0.183535	0.253567	-0.0792556	0.0146524	-0.0955792	0.155469	0.751737
Spectrin alpha chain, brain	SPTA2_MOUSE	0.00326264	0.0556739	1.00259	0.039492	0.9541	1.03842	SPTA2_MOUSE	95	60	0.0225059	-0.024898	-0.121243	-0.0612137	0.034188	0.200949	0.0918157	-0.142103	144	95	0.190005	0.016678	-0.0717901	-0.0423906	-0.013825	-0.0986878	0.133318	-0.113307
Band 4.1-like protein 1	E41L1_MOUSE	-0.031805	0.0911368	0.979788	0.064593	0.732346	NA	E41L1_MOUSE	8	4	-0.182232	-0.0169555	0.0857566	-0.244454	0.110098	0.236076	0.168717	-0.157005	15	6	-0.162497	-0.0592381	0.00102236	-0.250851	-0.0783875	0.0339132	0.342623	0.173416
Elongation factor 1-alpha 1	EF1A1_MOUSE	-0.0448857	0.097833	0.962969	0.0710674	0.654494	NA	EF1A1_MOUSE	1	1	0.176804	0.0588592	0.131594	0.0534665	-0.0386532	-0.0452459	-0.218337	-0.118488	2	2	-0.269685	-0.012169	-0.28478	-0.0936553	-0.0616542	0.051928	0.21214	0.457876
Actin, cytoplasmic 1	ACTB_MOUSE	-0.0596471	0.0472233	0.956768	0.0333443	0.238749	NA	ACTB_MOUSE	4	3	-0.161927	-0.0103477	0.0384721	0.218267	-0.0876224	-0.0667248	0.0641735	0.00570904	6	3	-0.0714756	0.0418317	-0.0694575	-0.00077644	-0.0820637	0.158536	-0.0304836	0.0538895
Guanine nucleotide-binding protein G(I)/G(S)/G(T) subunit beta-1	GBB1_MOUSE	-0.217335	0.184264	0.880061	0.123519	0.261114	NA	GBB1_MOUSE	5	2	-0.409047	0.347718	-0.359584	0.426625	-0.568727	0.24362	0.0897807	0.229614	5	1	-0.194243	0.0911495	-0.085027	-0.766552	0.429473	0.0433833	0.0129596	0.468856
Plectin-1	PLEC1_MOUSE	0.0859731	0.0755523	1.05585	0.0539608	0.279215	0.798329	PLEC1_MOUSE	31	17	0.0326465	-0.148907	0.141172	0.0204683	0.0986003	-0.0088355	-0.117825	-0.01732	32	14	0.185385	-0.223222	0.334374	0.0150429	-0.00333902	-0.130437	0.0732578	-0.251062
Cytoplasmic dynein 1 heavy chain 1	DYHC1_MOUSE	0.0744146	0.0298922	1.05315	0.0209062	0.0262663	0.798329	DYHC1_MOUSE	13	9	-0.0381807	0.0741482	-0.0215538	0.0425372	0.082733	-0.0521871	-0.0445689	-0.0429279	29	14	0.0378391	-0.0603908	-0.103839	-0.0338248	0.0686557	-0.0891472	0.132589	0.0481179
Ankyrin-2	ANK2_MOUSE	0.0432807	0.0573229	1.03015	0.0411458	0.462784	1.03842	ANK2_MOUSE	22	12	-0.130427	0.0651869	0.055738	0.0617727	0.00310021	0.0649062	-0.0256212	-0.0946558	59	22	0.0194379	-0.100526	-0.103256	-0.0679096	-0.063016	-0.132475	0.255241	0.192503
Microtubule-associated protein 1B	MAP1B_MOUSE	-0.0508808	0.0729789	0.960549	0.0529289	0.500288	NA	MAP1B_MOUSE	8	3	0.163679	-0.171505	0.0515392	0.139344	0.0159254	-0.00149885	-0.0858656	-0.111618	16	8	-0.0141967	-0.175549	-0.125191	-0.130189	0.0629233	-0.0704466	0.0935979	0.359052
Voltage-dependent P/Q-type calcium channel subunit alpha-1A	CAC1A_MOUSE	-0.00650627	0.0641317	0.997627	0.0452277	0.920758	NA	CAC1A_MOUSE	6	2	-0.133446	-0.148036	-0.113852	-0.0494174	0.233723	0.146635	0.031492	0.0329022	10	5	0.164469	-0.00595886	0.0278645	-0.158762	-0.0741632	-0.131832	0.0376943	0.140688
Ankyrin-1	ANK1_MOUSE	-0.0519981	0.0441693	0.96484	0.0307585	0.258823	NA	ANK1_MOUSE	12	8	0.0456864	-0.00534955	0.0727912	0.0561049	-0.11418	0.0725844	0.0151167	-0.142754	27	6	-0.0868891	-0.116201	0.0214478	-0.053961	0.000931388	-0.055202	0.121419	0.168455
Myosin-Va	MYO5A_MOUSE	-0.0716706	0.0525549	0.951752	0.0371896	0.194232	NA	MYO5A_MOUSE	13	9	-0.0626549	-0.15896	0.00786339	0.171766	-0.0261091	-0.0150404	0.0939633	-0.0108284	20	12	-0.177762	-0.022913	-0.0326237	-0.0158558	-0.0729287	-0.0407432	0.167899	0.194928
p130Cas-associated protein	SNIP_MOUSE	0.0772536	0.0687408	1.05811	0.0487853	0.28241	0.798329	SNIP_MOUSE	13	5	-0.112341	-0.078687	0.262946	-0.117222	0.219247	-0.0307851	0.0224743	-0.165632	18	6	-0.00736116	0.0577699	-0.0368933	-0.040436	-0.0681716	-0.218579	0.187109	0.126562
Tight junction protein ZO-2	ZO2_MOUSE	-0.0214463	0.0700748	0.984287	0.0481231	0.76411	NA	ZO2_MOUSE	4	4	-0.133174	0.0149423	0.0363098	-0.0140238	-0.00569293	-0.0792076	0.0504519	0.130395	7	3	-0.306553	0.233966	0.202284	-0.0170325	-0.0426394	-0.169755	0.104485	-0.00475549
ELKS/RAB6-interacting/CAST family member 1	RB6I2_MOUSE	-0.0926612	0.0476297	0.938512	0.033037	0.0729734	NA	RB6I2_MOUSE	10	6	0.0345893	-0.0454436	0.0476073	0.0850235	0.0057573	-0.0825725	0.0495178	-0.0944791	7	2	-0.093607	0.0624377	0.0231177	-0.0764097	-0.229502	-0.0140092	0.115432	0.21254
NAD(P) transhydrogenase, mitochondrial	NNTM_MOUSE	0.0298591	0.0793941	1.02273	0.0525847	0.712706	1.03842	NNTM_MOUSE	5	3	0.153356	-0.367294	0.158712	-0.120186	0.159161	-0.122261	0.0641156	0.0743973	6	2	0.0426375	0.0614673	-0.0637346	0.093805	0.0516778	0.146809	-0.0936599	-0.239002
Sarcoplasmic/endoplasmic reticulum calcium ATPase 2	AT2A2_MOUSE	-0.104312	0.0900229	0.931487	0.0637332	0.266133	NA	AT2A2_MOUSE	6	3	-0.100436	-0.0733108	0.0412856	0.128291	-0.205748	0.208822	0.0595895	-0.0584933	11	5	-0.134941	-0.163408	-0.0985611	0.0787022	-0.341817	0.0447359	0.277075	0.338213
Sarcoplasmic/endoplasmic reticulum calcium ATPase 3	AT2A3_MOUSE	-0.118263	0.0920904	0.918768	0.06618	0.22075	NA	AT2A3_MOUSE	4	1	-0.176974	0.0775792	0.261034	-0.179865	-0.0735392	0.0221533	0.283756	-0.214144	9	3	-0.114166	0.00978323	0.282785	-0.0978722	-0.0542436	-0.0602948	-0.257702	0.291711
Rap guanine nucleotide exchange factor 4	RPGF4_MOUSE	-0.0352592	0.138975	0.994932	0.0928198	0.804903	NA	RPGF4_MOUSE	3	2	0.0556817	0.048786	0.0472498	0.0317059	0.184825	-0.052814	-0.206765	-0.108669	6	1	0.521458	-0.176031	0.0454532	-0.743984	-0.116328	0.134776	0.0256253	0.30903
Sodium/potassium-transporting ATPase subunit alpha-3	AT1A3_MOUSE	0.102934	0.0959311	1.07174	0.0706026	0.30172	0.798329	AT1A3_MOUSE	21	19	-0.187778	0.0140834	-0.01253	0.118651	0.0128652	-0.0479297	-0.0867741	0.189412	31	27	-0.089746	-0.254229	-0.266747	-0.164944	0.0487839	-0.0285327	0.413813	0.341601
2-oxoglutarate dehydrogenase E1 component, mitochondrial	ODO1_MOUSE	-0.0184459	0.116622	0.990184	0.0779857	0.876624	NA	ODO1_MOUSE	4	2	0.158193	0.244963	-0.218253	-0.305298	0.0610798	-0.022693	0.0864308	-0.00442314	10	5	-0.0208219	0.291152	0.134906	0.300089	0.0428837	0.0447222	-0.479302	-0.313629
Band 4.1-like protein 2	E41L2_MOUSE	0.0949424	0.115773	1.07447	0.0854726	0.426915	0.798329	E41L2_MOUSE	5	1	-0.0452301	0.517788	0.0923744	-0.230365	-0.0724997	0.00666208	-0.276793	0.00806344	6	3	-0.0691825	-0.169514	-0.0325574	-0.378134	0.0264053	0.00805162	0.254954	0.359976
Dynamin-like 120 kDa protein, mitochondrial	OPA1_MOUSE	0.0386478	0.0965921	1.0227	0.0635136	0.69567	1.03842	OPA1_MOUSE	8	3	0.032245	-0.0384854	0.258396	-0.141606	0.03906	0.0506296	-0.112265	-0.0879739	21	9	0.118942	0.151715	0.156428	0.0104511	0.129398	0.184211	-0.275197	-0.475949
Hexokinase-1	HXK1_MOUSE	0.00755952	0.0679458	1.00635	0.0458381	0.913026	1.03842	HXK1_MOUSE	14	8	-0.0219831	0.0629316	0.0239637	-0.0687598	-0.0407908	-0.0361269	-0.0170389	0.0978042	32	19	0.194866	0.161953	0.0910858	0.0692375	-0.0920614	0.102186	-0.285713	-0.241554
Myosin-9	MYH9_MOUSE	-0.456872	0.292664	0.736239	0.21709	0.140836	0.576237	MYH9_MOUSE	3	2	0.498198	0.852983	-0.719249	-0.804819	-1.17173	0.844895	0.913379	-0.41366	5	1	-0.0893649	-0.0661401	0.00251878	-0.281246	0.0442367	-0.101225	-0.049462	0.540683
AP-1 complex subunit beta-1	AP1B1_MOUSE	0.0610455	0.114524	1.04409	0.0860515	0.602374	1.03842	AP1B1_MOUSE	2	1	-0.0841235	0.00966355	0.201067	0.18457	-0.00174602	0.0542803	-0.203495	-0.160216	2	2	-0.109534	-0.119784	-0.202703	-0.230687	0.032221	-0.263955	0.503413	0.391029
Homer protein homolog 3	HOME3_MOUSE	-0.417293	0.0667396	0.745958	0.0494227	6.46257	0	HOME3_MOUSE	15	10	-0.0782765	-0.262476	-0.209134	0.0231621	-0.0441883	0.367689	0.351095	-0.147871	22	12	-0.183862	0.193783	0.181263	-0.214713	-0.248218	0.264957	-0.358708	0.365499
Clathrin coat assembly protein AP180	AP180_MOUSE	-0.0480466	0.122832	0.952232	0.0992644	0.70315	NA	AP180_MOUSE	3	3	-0.0888976	0.118115	-0.123747	0.0851209	0.134695	0.0327752	-0.284003	0.125941	5	4	-0.336169	-0.0719333	-0.11068	-0.166708	0.00613223	-0.0943367	0.0495532	0.724141
Brevican core protein	PGCB_MOUSE	0.0587204	0.113323	1.03508	0.076837	0.613211	1.03842	PGCB_MOUSE	4	3	0.0916771	0.138097	0.276528	0.254868	-0.237437	-0.144521	-0.378203	-0.00100998	10	5	-0.106519	0.186675	0.0138244	-0.0280614	-0.0922443	-0.423662	0.285527	0.16446
Dynamin-1	DYN1_MOUSE	0.0420452	0.0668367	1.03001	0.0475063	0.539454	1.03842	DYN1_MOUSE	5	2	-0.103005	0.114711	0.28325	-0.0680533	0.0822605	-0.218697	0.0741041	-0.164571	17	8	-0.00503445	-0.0864843	-0.0496629	-0.0368035	-0.0368402	0.0982431	-0.068792	0.185374
Dipeptidyl aminopeptidase-like protein 6	DPP6_MOUSE	-0.0587084	0.11909	0.960281	0.084482	0.629674	NA	DPP6_MOUSE	7	5	-0.184779	0.360364	-0.423452	0.0193486	-0.21666	0.233341	0.184937	0.0269017	7	3	-0.0414629	-0.00969779	-0.161398	0.110768	0.112841	-0.267314	-0.164133	0.420396
Vesicle-fusing ATPase	NSF_MOUSE	0.133975	0.0999304	1.09261	0.0735593	0.20212	0.798329	NSF_MOUSE	6	4	-0.139682	0.179598	0.234702	-0.0736675	-0.018901	-0.254713	-0.140675	0.213338	20	14	-0.277282	-0.148	-0.191581	-0.0582323	0.0456869	-0.0336865	0.216991	0.446105
Heat shock protein HSP 90-alpha	HS90A_MOUSE	-0.116117	0.117354	0.921439	0.0856508	0.339259	NA	HS90A_MOUSE	4	1	0.0403234	0.0682683	0.341871	0.151341	-0.293245	-0.0113644	-0.311903	0.0147092	4	2	-0.417673	-0.0553082	0.126604	-0.0961467	-0.0116958	0.536142	-0.0705567	-0.0113653
Shank1	SHAN1_MOUSE	-0.407483	0.069994	0.75386	0.0485611	4.44055	0	SHAN1_MOUSE	19	7	-0.0713242	-0.216137	-0.201834	0.218708	-0.154822	0.341385	0.371869	-0.287845	26	14	0.0318298	0.258172	0.231818	-0.145073	-0.196198	0.19005	-0.459852	0.0892537
Stress-70 protein, mitochondrial	GRP75_MOUSE	-0.0587259	0.119403	0.948657	0.0787703	0.632697	NA	GRP75_MOUSE	7	5	0.132978	0.100024	0.198925	-0.0626823	-0.245889	-0.0805619	-0.0572973	0.014504	10	3	-0.00187755	0.279704	0.318841	-0.0714831	0.0379488	0.281474	-0.267055	-0.577551
78 kDa glucose-regulated protein	GRP78_MOUSE	0.0487279	0.0699915	1.02877	0.0486732	0.502407	1.03842	GRP78_MOUSE	5	3	-0.0536457	0.105215	0.0880196	0.234652	-0.108567	-0.0580282	-0.165095	-0.0425501	20	10	-0.0326772	-0.293124	-0.101165	0.0799902	0.113509	0.0282218	-0.00802789	0.213273
Dihydrolipoyllysine-residue acetyltransferase component of pyruvate dehydrogenase complex, mitochondrial	ODP2_MOUSE	-0.0226964	0.0858021	0.981702	0.0579677	0.795434	NA	ODP2_MOUSE	10	8	0.167033	-0.13459	0.129984	-0.0696283	0.0118778	-0.108635	0.00398722	-2.86011e-05	12	10	0.0476083	0.2513	0.156216	0.187226	-0.0398528	0.0381361	-0.29301	-0.347624
Electron transfer flavoprotein-ubiquinone oxidoreductase, mitochondrial	ETFD_MOUSE	-0.0718633	0.0958899	0.952516	0.0655663	0.466064	NA	ETFD_MOUSE	2	2	0.206974	-0.00864981	0.147772	-0.164356	-0.08072	-0.00668261	0.148909	-0.243246	6	4	0.13191	-0.0273665	0.143751	0.226311	-0.121512	0.253763	-0.339318	-0.267539
V-type proton ATPase catalytic subunit A	VATA_MOUSE	0.00517777	0.0904265	0.998543	0.0655636	0.955238	1.03842	VATA_MOUSE	10	4	0.0296226	0.24397	0.0640555	0.105217	-0.0560387	-0.258551	-0.13652	0.00824353	12	6	-0.276667	0.0606508	-0.0947115	0.0200605	-0.0549195	-0.14475	0.0720066	0.41833
Lamin-B2	LMNB2_MOUSE	0.163985	0.197111	1.12851	0.136857	0.419467	0.798329	LMNB2_MOUSE	10	5	-0.222742	-0.387291	-0.285236	-0.164491	0.659921	0.188916	0.143905	0.0670187	11	6	0.495147	0.376573	-0.110083	-0.0218176	0.443661	0.0166894	-0.315464	-0.884706
Synapsin-2	SYN2_MOUSE	-0.0880011	0.0751997	0.940134	0.0546774	0.261502	NA	SYN2_MOUSE	5	3	-0.0386431	0.161013	0.0914456	-0.0306943	-0.140851	0.0550088	-0.0802126	-0.0170669	8	4	-0.127125	-0.0505354	-0.0440142	-0.227989	-0.184141	0.171005	0.0927089	0.370091
Zinc transporter 9	ZNT9_MOUSE	0.00501778	0.0956369	1.00214	0.0654305	0.958903	1.03842	ZNT9_MOUSE	3	3	-0.00857863	0.138335	-0.230166	-0.178188	0.183573	-0.00217236	0.108787	-0.0115913	5	2	0.184204	-0.0997104	0.221027	0.108227	-0.279697	0.263358	-0.0728142	-0.324594
Excitatory amino acid transporter 2	EAA2_MOUSE	-0.0509945	0.0983206	0.964633	0.0742817	0.612111	NA	EAA2_MOUSE	5	5	-0.0568595	0.0869961	-0.022998	0.162588	-0.0429673	-0.0843709	-0.0131789	-0.0292097	7	5	-0.169107	-0.0881072	-0.192914	-0.219035	-0.187051	0.0264737	0.379394	0.450347
60 kDa heat shock protein, mitochondrial	CH60_MOUSE	-0.124714	0.13651	0.926058	0.0933181	0.377878	NA	CH60_MOUSE	3	3	-0.0408135	0.346093	0.0762645	0.261708	-0.132749	-0.285553	-0.170389	-0.0545608	14	10	-0.595307	0.201632	0.199731	0.321007	-0.172125	0.357711	-0.28748	-0.0251695
Glutamate dehydrogenase 1, mitochondrial	DHE3_MOUSE	-0.0425622	0.156181	0.96415	0.108327	0.789328	NA	DHE3_MOUSE	8	6	0.39459	0.323422	-0.0676107	-0.0355601	-0.0550603	-0.311496	-0.254797	0.00651254	18	11	-0.311158	0.155643	0.304202	0.363104	0.0415096	0.388785	-0.470967	-0.471119
ATP synthase subunit alpha, mitochondrial	ATPA_MOUSE	-0.031183	0.11772	0.974709	0.0752945	0.795131	NA	ATPA_MOUSE	37	30	0.139977	-0.05441	-0.121354	-0.118718	-0.0979018	0.0463951	0.109313	0.0966992	42	36	0.251794	0.22667	0.193041	0.203719	0.00245316	0.100172	-0.405731	-0.572118
EH domain-containing protein 1	EHD1_MOUSE	-0.237608	0.14823	0.856178	0.101763	0.13309	NA	EHD1_MOUSE	1	1	0.0390621	0.261051	0.222356	0.228507	-0.689466	0.201217	0.18765	-0.450377	3	2	-0.276604	-0.0465125	-0.2591	-0.15375	0.0828542	0.00646602	0.0535033	0.593143
Pyruvate kinase isozymes M1/M2	KPYM_MOUSE	0.00800193	0.101763	0.998964	0.0772745	0.938555	1.03842	KPYM_MOUSE	9	5	-0.0193589	0.288523	-0.0719162	0.0203732	-0.0286608	-0.0533151	-0.204675	0.0690294	20	11	-0.269272	-0.220134	-0.118992	-0.110678	0.0292829	0.0396446	0.125698	0.524449
Voltage-dependent L-type calcium channel subunit beta-4	CACB4_MOUSE	0.0387124	0.0665263	1.02493	0.0484834	0.570594	1.03842	CACB4_MOUSE	2	1	-0.186385	0.0958932	-0.0928176	-0.0861728	0.0443777	0.296659	-0.0343214	-0.0372332	7	3	0.0174177	0.0861497	-0.028667	0.247165	-0.0949913	-0.129441	-0.0249623	-0.0726711
BTB/POZ domain-containing protein 17	BTBDH_MOUSE	0.141501	0.148332	1.0757	0.107449	0.362847	0.798329	BTBDH_MOUSE	2	1	-0.180857	-0.183302	-0.0758235	0.310633	0.144749	0.171073	-0.250497	0.0640248	6	2	-0.0968428	-0.527197	-0.325676	0.281336	0.13633	-0.340095	0.295532	0.576613
mGulR1	GRM1_MOUSE	-0.3766	0.072365	0.767342	0.0527954	0.000246146	0	GRM1_MOUSE	5	4	-0.11922	0.0276939	-0.307552	0.188083	-0.241547	0.296741	0.310149	-0.154348	14	11	-0.140823	0.307354	-0.00419039	-0.273802	-0.256589	0.142195	-0.159432	0.385287
Vimentin	VIME_MOUSE	0.104428	0.151452	1.07977	0.106634	0.501853	0.798329	VIME_MOUSE	6	3	0.0592212	-0.399177	0.234868	-0.117946	0.398661	-0.0163183	-0.075455	-0.0838544	9	4	0.540022	-0.0768025	0.400019	0.0239929	-0.108919	0.0545746	-0.187881	-0.645007
Cytochrome b-c1 complex subunit 2, mitochondrial	QCR2_MOUSE	-0.026412	0.102667	0.973774	0.0648164	0.801774	NA	QCR2_MOUSE	20	15	0.0562603	-0.123441	-0.0690895	-0.00533898	-0.0822206	-0.00968875	0.101031	0.132488	24	16	0.165152	0.254153	0.12907	0.0429798	0.0734322	0.158412	-0.244949	-0.57825
Tubulin alpha-1A chain	TBA1A_MOUSE	-0.0711811	0.14734	0.9641	0.108794	0.637526	NA	TBA1A_MOUSE	8	8	0.132625	0.558385	0.044903	-0.0107988	-0.232071	-0.155319	-0.135115	-0.202609	11	7	-0.626819	-0.0986556	-0.0245439	-0.0606828	0.034224	0.0117704	0.199945	0.564762
Septin-7	SEPT7_MOUSE	0.0422377	0.0841869	1.02866	0.0602398	0.623737	1.03842	SEPT7_MOUSE	9	8	-0.207624	0.104704	-0.137901	0.159804	-0.0813229	0.00746758	0.0958398	0.0590319	17	12	-0.142437	-0.07229	-0.219523	-0.0455633	0.0728521	-0.175348	0.339587	0.242722
AP-2 complex subunit mu-1	AP2M1_MOUSE	0.0514131	0.108674	1.03668	0.0834949	0.643447	1.03842	AP2M1_MOUSE	4	1	0.059507	0.468236	-0.155719	-0.20611	0.0972076	-0.0992561	-0.0939357	-0.06993	11	3	-0.198325	-0.160988	-0.0352112	-0.133526	0.0189348	-0.133333	0.178773	0.463675
Aspartate aminotransferase, mitochondrial	AATM_MOUSE	-0.181845	0.1334	0.884847	0.0901545	0.194605	NA	AATM_MOUSE	9	6	-0.0232024	0.264396	-0.205743	0.28728	-0.440108	-0.109452	0.0843763	0.142455	12	9	-0.178076	0.231212	0.291887	0.21481	-0.0668717	0.34929	-0.458242	-0.384009
Shank2	SHAN2_MOUSE	-0.385125	0.0561932	0.768377	0.0360715	4.88436	0	SHAN2_MOUSE	10	5	0.0879569	-0.183829	-0.381357	0.110875	-0.0576144	0.256678	0.233944	-0.0666533	14	6	0.00568398	0.156679	0.259728	-0.278905	-0.21441	0.226227	-0.363414	0.208412
CaMK2a	KCC2A_MOUSE	-0.343975	0.0935947	0.788972	0.06473	0.00254114	0	KCC2A_MOUSE	2	2	-0.113446	-0.144891	0.100377	0.147961	-0.0573892	0.0990995	0.0452015	-0.0769136	5	3	-0.422893	0.399416	0.190734	-0.485472	-0.22093	0.183246	-0.0677894	0.423688
Paralemmin	PALM_MOUSE	0.110696	0.138357	1.07388	0.100101	0.437448	0.798329	PALM_MOUSE	2	2	-0.421563	-0.0873328	0.160081	0.278801	0.365477	0.0823783	-0.34982	-0.0280216	12	3	-0.182131	-0.0370138	-0.0658134	-0.18894	-0.0695633	-0.327494	0.473217	0.397739
Isocitrate dehydrogenase [NAD] subunit alpha, mitochondrial	IDH3A_MOUSE	-0.116995	0.232314	0.950878	0.157809	0.623369	NA	IDH3A_MOUSE	2	1	0.246236	0.632433	0.130925	0.106838	-0.880798	-0.323492	-0.265871	0.353731	8	6	-0.376558	0.273728	0.364149	0.421517	-0.0877862	0.551474	-0.661444	-0.48508
Glutamine synthetase	GLNA_MOUSE	0.0665513	0.0895609	1.04758	0.064268	0.469762	0.798329	GLNA_MOUSE	12	8	-0.03875	-0.0126145	0.238641	0.0337001	0.08281	-0.174887	-0.0805712	-0.0483276	14	7	-0.291546	-0.0207057	-0.168914	-0.100835	0.142277	-0.167044	0.255801	0.350966
Phosphate carrier protein, mitochondrial	MPCP_MOUSE	0.0521308	0.108087	1.02971	0.0681285	0.638307	1.03842	MPCP_MOUSE	10	8	0.0283309	-0.138921	-0.0371873	-0.0964233	0.124089	0.0738191	0.0153233	0.0309699	15	11	0.282791	0.0535045	0.168886	0.159467	0.0197211	0.173366	-0.232406	-0.625329
Methylglutaconyl-CoA hydratase, mitochondrial	AUHM_MOUSE	-0.0938996	0.0997435	0.93381	0.0700054	0.362984	NA	AUHM_MOUSE	5	5	0.120135	0.0155982	0.141686	-0.0966667	-0.124363	0.0510959	-0.193994	0.0865086	15	7	-0.199329	0.300403	0.384233	0.118262	-0.0303704	0.0224036	-0.383591	-0.212012
SHSA6	SHSA6_MOUSE	-0.311666	0.0815654	0.807824	0.0560452	0.00204183	0	U626B_MOUSE	6	3	-0.0280668	-0.268235	0.133569	0.0630277	-0.0511764	-0.0289525	0.326906	-0.147073	5	1	-0.297253	0.195422	0.228512	-0.432998	-0.183354	0.330837	-0.000145378	0.15898
14-3-3 protein zeta/delta	1433Z_MOUSE	0.0841719	0.127231	1.06548	0.09176	0.519267	0.798329	1433Z_MOUSE	3	2	0.0812428	0.502116	0.372409	-0.380493	0.0758268	-0.144298	-0.318499	-0.188305	5	3	-0.298333	0.155242	0.178596	-0.134902	0.0316699	0.219317	-0.0237931	-0.127796
V-type proton ATPase subunit E 1	VATE1_MOUSE	-0.00365985	0.0899919	0.995144	0.066445	0.968142	NA	VATE1_MOUSE	5	5	-0.00887099	0.181248	0.142091	0.0204071	-0.29784	-0.0434153	-0.0519153	0.0582951	13	10	-0.166829	-0.137643	-0.0864073	-0.0885993	0.0180206	-0.129979	0.138973	0.452463
60S ribosomal protein L14	RL14_MOUSE	0.122111	0.0775793	1.08107	0.0531735	0.147135	0.798329	RL14_MOUSE	3	1	-0.143341	0.119013	0.146798	0.203677	0.171522	-0.328606	-0.138155	-0.0309088	5	5	0.0664448	-0.169384	-0.213056	-0.0612119	-0.0361304	0.155956	0.112915	0.144467
Peroxiredoxin-2	PRDX2_MOUSE	0.0789564	0.0979241	1.05693	0.0694315	0.433601	0.798329	PRDX2_MOUSE	4	2	-0.107549	0.0100088	0.328745	0.105201	-0.302612	0.0265751	-0.154905	0.0945355	3	2	-0.14987	-0.281835	-0.0574733	0.0914097	0.00334632	-0.170646	0.240261	0.324807
Cell division control protein 42 homolog	CDC42_MOUSE	-0.051159	0.0856385	0.959789	0.0656247	0.561301	NA	CDC42_MOUSE	2	1	0.0501106	0.16918	0.124296	-0.0607004	-0.0492221	-0.100947	-0.020259	-0.112458	5	3	-0.141525	0.048722	-0.168575	-0.0735223	0.0739592	-0.03764	-0.195344	0.493924
60S ribosomal protein L18	RL18_MOUSE	0.0908401	0.099676	1.0715	0.067507	0.379987	0.798329	RL18_MOUSE	2	2	-0.250502	0.152631	0.0787621	-0.0867036	0.381823	-0.0415647	-0.210319	-0.0241269	3	1	0.0455471	0.154766	-0.0413509	0.0736704	-0.45874	0.187346	0.113793	-0.0750312
NADH dehydrogenase [ubiquinone] 1 beta subcomplex subunit 8, mitochondrial	NDUB8_MOUSE	0.0383693	0.105373	1.01565	0.0662569	0.723521	1.03842	NDUB8_MOUSE	3	2	0.0468273	-0.0623239	-0.10588	-0.0754617	0.101118	-0.0294092	0.0321708	0.092958	4	2	0.114952	0.299209	0.135699	0.0164644	0.17378	0.066997	-0.177593	-0.62951
Thy-1 membrane glycoprotein	THY1_MOUSE	-0.280329	0.195645	0.83067	0.140876	0.174044	NA	THY1_MOUSE	4	4	0.35781	0.610905	-0.285785	-0.519377	-0.719379	0.535686	0.335436	-0.315297	4	2	-0.260096	-0.0793602	0.0132755	-0.396808	0.0863101	-0.0853999	0.158835	0.563243
Cytochrome c, somatic	CYC_MOUSE	-0.0392629	0.0955804	0.969878	0.0625553	0.687839	NA	CYC_MOUSE	7	7	0.0795607	0.148678	-0.092988	-0.0182391	-0.141205	0.0619597	-0.0716483	0.0338823	8	5	-0.0513275	0.215678	0.147077	0.18352	0.0787363	0.192609	-0.316348	-0.449945
NADH dehydrogenase [ubiquinone] 1 alpha subcomplex subunit 2	NDUA2_MOUSE	-0.0593615	0.117332	0.964914	0.076628	0.621256	NA	NDUA2_MOUSE	4	3	0.107504	-0.316015	-0.101727	-0.248342	0.247835	0.000567764	0.154341	0.155835	5	3	0.184398	0.19615	0.192998	0.0470503	0.0485423	0.152331	-0.503365	-0.318105
Prolow-density lipoprotein receptor-related protein 1	LRP1_MOUSE	0.073465	0.12747	1.05761	0.0846843	0.57406	1.03842	LRP1_MOUSE	6	4	-0.0999244	0.00754083	0.282233	0.224841	0.150032	-0.297859	-0.210248	-0.0566152	9	2	-0.578669	-0.0880877	0.120292	-0.0260096	0.23392	-0.235355	0.281427	0.292482
Protein bassoon	BSN_MOUSE	-0.0427226	0.0406574	0.971778	0.0283455	0.313141	NA	BSN_MOUSE	46	20	0.0186848	-0.059243	-0.136005	0.00981034	0.147388	0.0121202	0.0771242	-0.0698791	87	35	0.0953812	0.0224961	0.0492492	-0.0420238	-0.0677248	-0.120332	-0.0387835	0.101738
Microtubule-associated protein 1A	MAP1A_MOUSE	0.072587	0.0890545	1.04357	0.0645497	0.432645	0.798329	MAP1A_MOUSE	5	2	0.385186	0.0286315	0.0135335	-0.018877	0.186592	-0.168232	-0.290432	-0.136403	20	7	0.0443901	-0.13576	-0.199608	-0.00212076	-0.0687233	-0.0422345	0.224448	0.179609
Inositol 1,4,5-trisphosphate receptor type 1	ITPR1_MOUSE	-0.0166018	0.113428	0.991511	0.082428	0.885751	NA	ITPR1_MOUSE	29	23	-0.0418681	0.220443	-0.0124558	0.139651	-0.14687	0.103528	0.0523895	-0.314817	71	41	-0.123251	-0.331531	-0.108348	0.0408682	-0.166773	-0.127412	0.436448	0.379999
Spectrin beta chain, brain 1	SPTB2_MOUSE	0.0954306	0.0524958	1.07069	0.0375918	0.0949512	0.798329	SPTB2_MOUSE	44	29	-0.0506547	-0.102665	0.0562706	0.0560519	0.151369	0.0172453	-0.0743846	-0.0532323	79	50	0.110266	-0.0410982	-0.104925	0.00376471	-0.0584715	-0.190073	0.274421	0.00611621
Spectrin beta chain, erythrocyte	SPTB1_MOUSE	-0.106218	0.110926	0.927501	0.0782691	0.354662	NA	SPTB1_MOUSE	8	3	0.403092	0.294271	-0.263851	-0.343949	-0.223878	0.261123	0.182387	-0.309195	23	9	0.156843	0.0260339	0.035693	-0.0382847	-0.0798616	-0.116435	0.0390861	-0.023074
Succinyl-CoA:3-ketoacid-coenzyme A transferase 1, mitochondrial	SCOT1_MOUSE	-0.342746	0.16417	0.81385	0.108932	0.064878	0.2433	SCOT1_MOUSE	3	2	0.334118	0.435089	-0.179775	0.216818	-0.754882	-0.0698668	-0.113803	0.132302	6	3	-0.59934	0.191267	0.313824	0.301975	-0.322236	0.376963	-0.384116	0.121663
Grid2	GRID2_MOUSE	-0.250355	0.0710453	0.840053	0.0497869	0.00342837	0	GRID2_MOUSE	6	6	-0.179095	-0.164311	-0.112945	0.0728245	0.0396631	0.12954	0.34944	-0.135117	11	7	0.10267	0.201796	0.0987805	-0.205771	-0.247464	0.134788	-0.278144	0.193344
Myosin-10	MYH10_MOUSE	-0.0855279	0.0591891	0.943264	0.0415961	0.170851	NA	MYH10_MOUSE	14	7	0.0515707	0.0867857	-0.121028	0.126404	-0.0490714	0.0218636	0.00862192	-0.125147	18	7	-0.0206279	-0.162465	-0.000195454	-0.183592	-0.121059	0.0767228	0.191628	0.219589
Clathrin heavy chain 1	CLH_MOUSE	0.101191	0.0662196	1.07489	0.049373	0.150217	0.798329	CLH_MOUSE	10	7	0.0429389	0.385012	-0.0984642	-0.0651003	-0.0653513	-0.144839	-0.0624731	0.00827664	17	8	-0.00235371	-0.052583	-0.0942424	0.0821032	0.0739074	-0.199383	0.0216354	0.170916
Membrane-associated progesterone receptor component 1	PGRC1_MOUSE	-0.235826	0.0832063	0.848049	0.0586717	0.0133717	0.136856	PGRC1_MOUSE	5	1	-0.1062	0.0969397	-0.202483	0.177458	-0.405212	0.404947	0.114001	-0.0794494	5	4	-0.237902	-0.0572302	0.201851	-0.0702533	-0.0480116	-0.0370192	0.00306831	0.245497
Caskin-1	CSKI1_MOUSE	0.00848906	0.0929484	1.00623	0.0661678	0.928524	1.03842	CSKI1_MOUSE	7	2	0.255278	-0.211429	0.379573	-0.348833	-0.0823964	0.180774	-0.0177213	-0.155246	16	4	0.113611	-0.061549	-0.0686825	-0.0606126	0.0669646	-0.0714047	-0.0165081	0.0981816
Contactin-associated protein-like 2	CNTP2_MOUSE	0.0930802	0.148397	1.04643	0.110605	0.542869	0.798329	CNTP2_MOUSE	3	1	-0.378776	-0.0122765	0.38	-0.0395807	0.2465	-0.0719417	-0.239649	0.115723	8	3	-0.19068	-0.113498	0.6209	-0.213098	0.160031	-0.469577	-0.113879	0.319801
Contactin-associated protein 1	CNTP1_MOUSE	0.0984639	0.0927787	1.06902	0.0654362	0.306659	0.798329	CNTP1_MOUSE	10	5	-0.332984	0.147268	0.191346	0.0879673	0.138233	-0.0783117	-0.176804	0.0232854	14	8	-0.0839769	-0.0573672	-0.019723	-0.24921	-0.0695001	-0.136924	0.29641	0.320291
Amphiphysin	AMPH_MOUSE	0.120991	0.0509892	1.08429	0.0337357	0.0403408	0.719473	AMPH_MOUSE	2	1	-0.30961	-0.0132573	0.159048	0.074672	0.00555365	-0.103202	0.0693697	0.117427	7	7	0.0656035	-0.0419132	-0.157271	0.0366254	0.0391022	0.0579938	0.0738626	-0.0740028
Myosin-VI	MYO6_MOUSE	0.0736072	0.0955976	1.05417	0.0696453	0.454289	0.798329	MYO6_MOUSE	6	2	-0.222535	-0.191695	0.130261	0.0640549	0.340099	-0.0212755	-0.00051726	-0.0983915	12	8	-0.0325725	-0.0595353	-0.156751	-0.158231	0.00223333	-0.222095	0.302726	0.324226
Neural cell adhesion molecule L1	L1CAM_MOUSE	0.0857554	0.120104	1.05735	0.0868412	0.487167	0.798329	L1CAM_MOUSE	3	1	-0.129199	0.16959	0.221632	0.0147359	0.10542	-0.00899797	-0.0983617	-0.27482	8	5	-0.155294	-0.126378	-0.0019659	0.0094295	-0.1307	-0.460391	0.397763	0.467536
Cytoplasmic FMR1-interacting protein 1	CYFP1_MOUSE	0.0509312	0.0848371	1.02825	0.060747	0.561106	1.03842	CYFP1_MOUSE	2	2	0.14181	-0.0684371	-0.0111526	-0.0164014	0.0769663	0.0520754	-0.194381	0.0195197	2	1	-0.177175	-0.275514	-0.105352	0.149186	0.127516	-0.184118	0.0873008	0.378157
Solute carrier family 12 member 2	S12A2_MOUSE	0.0381466	0.130128	1.03622	0.085052	0.774295	1.03842	S12A2_MOUSE	2	2	-0.0558735	-0.620264	-0.0280111	0.120803	0.22092	-0.0661132	0.303442	0.125096	10	4	0.0760558	-0.331879	-0.251919	-0.182981	0.225587	0.0152217	0.336183	0.113732
Probable G-protein coupled receptor 158	GP158_MOUSE	0.0397094	0.0889791	1.02975	0.0616604	0.66233	1.03842	GP158_MOUSE	2	1	-0.0117692	-0.116133	-0.19423	-0.0447383	0.151893	-0.0340601	0.0209007	0.228137	7	2	-0.0851783	-0.333317	0.141643	-0.195821	0.105804	-0.116835	0.264366	0.219338
Putative adenosylhomocysteinase 2	SAHH2_MOUSE	0.118928	0.0662605	1.08444	0.0465445	0.0951835	0.719473	SAHH2_MOUSE	3	3	-0.0384685	0.0471503	0.0675857	0.0314443	0.131855	-0.207875	-0.0144822	-0.0172098	10	8	-0.0564218	-0.162249	-0.28257	-0.0229073	0.0128388	0.0519235	0.312822	0.146563
Plasma membrane calcium-transporting ATPase 2	AT2B2_MOUSE	-0.0119393	0.0805125	0.984652	0.0589636	0.885053	NA	AT2B2_MOUSE	11	7	-0.206563	0.0843322	-0.168163	0.183256	-0.0095687	0.00235293	0.0191813	0.0951725	21	14	-0.0464346	-0.0628372	-0.217053	-0.04968	-0.0696826	-0.0741367	0.116267	0.403556
1-phosphatidylinositol-4,5-bisphosphate phosphodiesterase beta-4 [Mus musculus] gi|14193709|gb|AAK56099.1|AF332071_1 phospholipase C beta 4 [Mus musculus] gi|14193711|gb|AAK56100.1|AF332072_1 phospholipase C beta 4 [Mus musculus] gi|62635482|gb|AAX90610.1| Plcb4 [Mus musculus] gi|120537468|gb|AAI29884.1| Phospholipase C, beta 4 [Mus musculus] gi|123233641|emb|CAM26951.1| phospholipase C, beta 4 […	gi|29293803	0.0465258	0.0972104	1.02844	0.0690462	0.639998	1.03842	gi|29293803	3	2	-0.14036	-0.239815	0.0639888	-0.0781387	0.208376	0.321726	-0.247188	0.11141	7	3	0.061385	-0.0141935	-0.175393	-0.224427	0.0163255	-0.147743	0.188859	0.295186
Solute carrier family 12 member 5	S12A5_MOUSE	0.0430944	0.0791119	1.02515	0.0567985	0.596411	1.03842	S12A5_MOUSE	6	5	0.0312478	0.0530921	-0.0388818	0.0423419	-0.107826	0.157142	-0.100562	-0.0365537	12	6	0.00540859	-0.234233	-0.15427	0.00132682	0.0161004	-0.22363	0.279712	0.309585
Reticulon-4	RTN4_MOUSE	0.0876468	0.0776849	1.05901	0.0528552	0.280176	0.798329	RTN4_MOUSE	3	2	-0.110406	-0.22018	0.133379	0.0947195	0.115243	0.0673288	-0.0743989	-0.00568528	7	2	0.179688	-0.142459	-0.345728	-0.0228264	0.116923	-0.086843	0.0540462	0.247199
Voltage-dependent calcium channel subunit alpha-2/delta-1	CA2D1_MOUSE	0.0387707	0.069318	1.02443	0.0476242	0.585738	1.03842	CA2D1_MOUSE	2	1	-0.070847	0.134062	0.0341956	0.233273	-0.20367	-0.263763	0.0662828	0.0704667	3	2	0.0756791	0.015202	0.118371	-0.0506302	0.132929	-0.160729	-0.0379492	-0.0928729
Electrogenic sodium bicarbonate cotransporter 1	S4A4_MOUSE	0.0682113	0.101559	1.04146	0.0745804	0.514009	1.03842	S4A4_MOUSE	2	2	-0.258746	0.212788	0.0152995	0.204381	0.157136	-0.137259	-0.138583	-0.055016	5	4	-0.213006	-0.0482347	-0.128957	-0.131333	0.038744	-0.202099	0.248233	0.436653
Contactin-2	CNTN2_MOUSE	0.0242543	0.0999596	1.01416	0.0740831	0.811867	1.03842	CNTN2_MOUSE	6	4	-0.179741	-0.163865	0.277031	0.102407	0.17613	-0.012082	-0.187621	-0.0122603	11	7	-0.134045	-0.137771	0.0338589	-0.165707	-0.106678	-0.158438	0.22641	0.442369
PH and SEC7 domain-containing protein 3	PSD3_MOUSE	0.0282794	0.130967	1.01103	0.0859278	0.832542	1.03842	PSD3_MOUSE	3	2	-0.224939	-0.198725	-0.238429	0.0292198	0.276196	0.165942	0.0411619	0.149573	5	2	-0.0416406	0.33131	-0.655156	-0.00440035	-0.139241	0.0219763	0.309785	0.177368
2-oxoglutarate dehydrogenase-like, mitochondrial [Mus musculus]	gi|124487483	0.0285532	0.104005	1.0272	0.0693506	0.788395	1.03842	gi|124487483	5	2	0.104041	0.262687	-0.0106187	-0.113577	-0.135887	-0.155959	0.0326289	0.0166863	7	4	0.12698	0.0217301	0.0102991	0.283036	0.0659891	0.244408	-0.494659	-0.257783
Cytoplasmic dynein 1 intermediate chain 1	DC1I1_MOUSE	0.115759	0.0398378	1.08487	0.0287168	0.0134968	0.719473	DC1I1_MOUSE	1	1	-0.136932	0.156267	-0.0083893	0.0227079	0.0702688	-0.0365997	-0.11401	0.0466874	4	2	0.0150779	-0.123322	-0.047253	-0.00024169	-0.0537551	-0.0208077	0.237123	-0.00682087
Contactin-1	CNTN1_MOUSE	0.00667254	0.0885043	1.00863	0.06379	0.941058	1.03842	CNTN1_MOUSE	12	7	-0.0318176	0.0818359	0.10535	0.0637343	-0.307613	0.160922	-0.0161868	-0.0562254	25	17	-0.0371024	-0.111887	-0.121504	-0.0859026	-0.0662523	-0.205201	0.3926	0.23525
Sodium/potassium-transporting ATPase subunit alpha-2	AT1A2_MOUSE	0.103065	0.103377	1.06956	0.0773358	0.336451	0.798329	AT1A2_MOUSE	32	29	-0.144633	-0.0155177	0.224416	0.179549	0.0218347	-0.222745	-0.062876	0.0199713	33	25	-0.129657	-0.238608	-0.199488	-0.136174	0.015528	-0.128712	0.411857	0.405254
Dolichyl-diphosphooligosaccharide--protein glycosyltransferase subunit 1	RPN1_MOUSE	0.129056	0.0681821	1.08943	0.0498203	0.0835695	0.719473	RPN1_MOUSE	4	3	-0.108114	-0.0374937	0.112772	0.294543	0.0510114	-0.181362	-0.171913	0.0405564	6	4	0.044272	-0.133065	-0.0998742	0.0672756	-0.0412136	-0.174803	0.279045	0.0583628
Uncharacterized protein C9orf172 homolog	CI172_MOUSE	-0.118922	0.0809942	0.924352	0.0544341	0.166983	NA	CI172_MOUSE	3	2	-0.0779559	-0.0200486	-0.0886198	0.274881	0.0365832	0.0238527	0.0373542	-0.186047	9	3	0.123166	0.13615	-0.125233	0.175179	-0.0915194	0.159089	-0.424383	0.0475515
Sodium/calcium exchanger 1	NAC1_MOUSE	0.120101	0.0908037	1.08888	0.0651995	0.20752	0.798329	NAC1_MOUSE	4	2	-0.147615	0.211556	-0.00996396	0.111449	-0.174854	-0.21974	0.085264	0.143903	3	3	-0.0227347	-0.23987	-0.203363	0.0947848	-0.160903	-0.0586517	0.398616	0.192121
IQ motif and SEC7 domain-containing protein 1	IQEC1_MOUSE	-0.0141787	0.111736	0.992583	0.0775609	0.900851	NA	IQEC1_MOUSE	2	2	0.0853033	0.316057	0.256042	0.129081	-0.275148	-0.0905492	-0.344996	-0.0757911	8	2	-0.0755038	0.191836	-0.124401	0.00796487	0.133811	-0.101389	-0.344148	0.311828
Catenin alpha-2	CTNA2_MOUSE	0.0662915	0.11374	1.04046	0.0765323	0.570112	1.03842	CTNA2_MOUSE	4	4	-0.126824	-0.19967	-0.263641	0.0715605	0.295943	0.0367183	0.113953	0.0719599	3	2	0.203908	0.119616	-0.463305	0.103037	0.0798103	-0.337087	-0.0261822	0.320202
Uncharacterized protein C6orf174 homolog	CF174_MOUSE	0.0141036	0.125948	1.02104	0.0806946	0.912817	1.03842	CF174_MOUSE	6	1	0.151035	-0.691382	0.233241	0.337277	0.159376	0.0136594	-0.100507	-0.1027	8	3	0.00624772	-0.213534	-0.107529	0.0609423	0.10322	-0.140299	0.287469	0.00348197
60S ribosomal protein L6	RL6_MOUSE	0.12544	0.0485419	1.08982	0.0333375	0.0224053	0.719473	RL6_MOUSE	5	4	0.0442217	-0.0257944	0.0137348	-0.216918	0.183972	0.0109927	0.0437863	-0.0539951	6	4	0.048728	-0.145304	-0.125115	0.163273	0.0978727	-0.154049	0.0739678	0.0406273
C-1-tetrahydrofolate synthase, cytoplasmic	C1TC_MOUSE	0.132743	0.0920561	1.09211	0.0638914	0.173375	0.798329	C1TC_MOUSE	3	2	-0.0276066	-0.000375194	0.405488	-0.0317189	0.143521	0.00418754	-0.451543	-0.0419531	4	2	0.0792459	-0.287479	-0.0206974	0.0116282	-0.0757167	0.0497814	0.00913232	0.234105
G protein-regulated inducer of neurite outgrowth 1	GRIN1_MOUSE	0.127287	0.112357	1.09507	0.0771979	0.276575	0.798329	GRIN1_MOUSE	7	1	-0.0740771	0.0340445	0.14792	0.15128	0.327716	-0.419618	0.0688407	-0.236106	17	4	-0.285383	-0.120987	-0.278055	0.204955	-0.0290089	-0.0360377	0.345013	0.199504
solute carrier family 8 (sodium/calcium exchanger), member 2 [Mus musculus] gi|20454279|gb|AAM22231.1|AF503502_1 sodium-calcium exchanger [Mus musculus] gi|35193295|gb|AAH58704.1| Solute carrier family 8 (sodium/calcium exchanger), member 2 [Mus musculus] gi|148710163|gb|EDL42109.1| solute carrier family 8 (sodium/calcium exchanger), member 2, isoform CRA_b [Mus musculus]	gi|22507355	0.00179702	0.169089	0.965344	0.114779	0.991768	NA	gi|22507355	1	1	-0.870273	-0.142992	0.0938854	0.663095	-0.0554873	0.121235	0.195217	-0.00468061	5	4	-0.105785	-0.0958663	0.0217451	-0.0155029	-0.0754418	-0.331904	0.313193	0.289562
Microtubule-associated protein 6	MAP6_MOUSE	-0.0508796	0.121249	0.959442	0.0908764	0.681403	NA	MAP6_MOUSE	8	4	0.336818	0.0410112	0.216623	-0.0253598	-0.172805	-0.206458	-0.112137	-0.0776927	15	6	-0.378989	-0.0602674	-0.0882213	-0.0685946	-0.0677823	-0.179696	0.304711	0.53884
Glutamate receptor 3	GRIA3_MOUSE	-0.0335264	0.0647547	0.979718	0.0438575	0.613942	NA	GRIA3_MOUSE	2	1	-0.197688	-0.119045	0.177455	-0.00995101	-0.060123	0.0241111	0.148544	0.0366968	6	3	0.16548	0.0319812	0.0916616	-0.0405938	-0.000744234	0.0490812	-0.293232	-0.00363397
10-formyltetrahydrofolate dehydrogenase	FTHFD_MOUSE	0.0443867	0.0926979	1.03992	0.0703856	0.641465	1.03842	FTHFD_MOUSE	3	2	-0.143539	-0.183653	0.5149	0.0115306	-0.0202297	0.120209	-0.242842	-0.056376	15	7	-0.187097	-0.00635508	-0.083824	0.159576	-0.0838956	0.120666	0.034322	0.0466079
Glutamate receptor 4	GRIA4_MOUSE	-0.0933337	0.0989198	0.932243	0.0732522	0.362901	NA	GRIA4_MOUSE	3	2	0.0462756	-0.0509682	0.0404086	0.0173589	-0.119345	-0.0532506	0.239504	-0.119984	4	2	-0.197621	-0.255329	-0.0929735	0.176472	-0.273193	-0.01726	0.170895	0.489009
Elongation factor 2	EF2_MOUSE	-0.0139617	0.0747664	0.991377	0.0516718	0.854587	NA	EF2_MOUSE	3	1	-0.0988154	-0.0530827	-0.181778	0.157062	0.149655	-0.156042	0.0931871	0.0898138	7	3	0.0631585	-0.0258081	-0.117484	-0.276478	-0.0184644	-0.0298113	0.171329	0.233558
Neurofilament medium polypeptide	NFM_MOUSE	-0.0319415	0.146568	0.99136	0.0925034	0.831239	NA	NFM_MOUSE	10	6	0.35884	-0.755973	0.237254	-0.0131041	0.0498066	-0.0399337	0.0615643	0.101546	15	7	0.246822	0.232169	0.0274904	-0.333678	0.116958	-0.142257	0.209498	-0.357002
AFG3-like protein 2	AFG32_MOUSE	0.0943427	0.100738	1.06571	0.0656718	0.365168	0.798329	AFG32_MOUSE	4	3	-0.0735449	-0.259437	-0.0145977	-0.0441352	0.0917177	0.124725	-0.110847	0.286119	9	5	0.219213	0.0871461	0.11712	0.0294571	0.180669	0.0522898	-0.15577	-0.530125
Catenin beta-1	CTNB1_MOUSE	0.0682905	0.0599282	1.04462	0.0415639	0.280375	0.798329	CTNB1_MOUSE	6	4	-0.0307017	0.0136099	-0.0162776	-0.02991	0.129409	0.00595999	-0.0560053	-0.0160846	10	6	0.0429375	0.0547596	-0.202402	-0.0864893	0.127581	-0.253878	0.0784761	0.239016
Aconitate hydratase, mitochondrial	ACON_MOUSE	-0.149262	0.114355	0.910504	0.0783033	0.216694	NA	ACON_MOUSE	17	11	0.125449	0.339873	-0.260027	-0.148364	-0.249052	0.0972322	0.0204632	0.0744261	29	17	-0.281771	0.186101	0.26158	0.173903	0.0586557	0.251154	-0.453055	-0.196568
4F2 cell-surface antigen heavy chain	4F2_MOUSE	0.129089	0.0753562	1.09055	0.0542602	0.11049	0.719473	4F2_MOUSE	7	6	-0.154858	0.0379081	0.0732372	0.113657	0.17322	-0.122711	-0.0538047	-0.0666481	13	10	-0.00866852	-0.241913	-0.22465	-0.0574747	0.0475715	-0.0880877	0.31721	0.256013
Mitofusin-2	MFN2_MOUSE	-0.0159549	0.0827695	0.992584	0.0604655	0.850146	NA	MFN2_MOUSE	3	1	0.0728123	-0.042747	0.116868	-0.0770719	-0.0323384	-0.0338167	0.0417424	-0.0454488	3	2	0.381012	0.105969	-0.165894	-0.0666325	-0.116847	0.255377	-0.257685	-0.135298
Mitochondrial inner membrane protein	IMMT_MOUSE	-0.0526243	0.108466	0.960154	0.0703128	0.635546	NA	IMMT_MOUSE	29	22	0.153402	-0.174695	-0.180083	-0.176962	0.0233036	0.098278	0.169311	0.087445	45	34	0.249916	0.185693	0.137304	0.0616925	0.0540414	0.145172	-0.332118	-0.5017
Synaptic vesicle glycoprotein 2A	SV2A_MOUSE	-0.0484487	0.0946939	0.962602	0.0705372	0.617445	NA	SV2A_MOUSE	8	7	-0.149045	0.200928	-0.059894	0.133584	-0.234062	0.0249795	-0.0348941	0.118404	13	8	-0.17766	0.0609846	-0.166527	-0.115421	-0.081733	-0.151421	0.155644	0.476134
LETM1 and EF-hand domain-containing protein 1, mitochondrial	LETM1_MOUSE	0.0991352	0.0992743	1.06752	0.0660236	0.335708	0.798329	LETM1_MOUSE	1	1	-0.14163	0.160312	-0.109536	0.198663	-0.228029	0.15619	-0.155461	0.119491	7	3	0.184135	0.066379	0.0784325	0.192818	0.209139	-0.13084	-0.13179	-0.468274
Alpha-adducin	ADDA_MOUSE	0.116692	0.109575	1.08231	0.0780313	0.305091	0.798329	ADDA_MOUSE	3	1	0.305336	0.00617656	0.432435	-0.0430536	-0.0684505	-0.248878	-0.260625	-0.122941	6	2	-0.211399	0.108916	-0.0252406	0.136119	0.0553755	-0.389272	0.239453	0.0860476
Peroxisomal multifunctional enzyme type 2	DHB4_MOUSE	0.118141	0.0908024	1.0775	0.0604686	0.220209	0.798329	DHB4_MOUSE	3	2	-0.41578	0.0954079	0.245161	-0.116649	-0.000917132	0.167011	0.147834	-0.122068	9	3	0.0951785	-0.333584	0.170015	-0.0870698	0.161433	-0.0834957	0.08544	-0.0079169
Microtubule-associated protein tau	TAU_MOUSE	0.0394506	0.116879	1.01996	0.0872491	0.741117	1.03842	TAU_MOUSE	10	7	0.0968897	0.239116	0.280493	0.0309582	-0.195956	-0.130135	-0.344716	0.0233512	20	11	-0.282666	-0.157953	-0.061151	0.0038662	-0.0521898	-0.139019	0.141788	0.547324
NADH-ubiquinone oxidoreductase 75 kDa subunit, mitochondrial	NDUS1_MOUSE	-0.0489743	0.104681	0.963865	0.0686191	0.647292	NA	NDUS1_MOUSE	18	9	0.07456	-0.201471	-0.0603921	-0.128236	0.128177	0.0658131	0.0429364	0.0786123	24	18	0.144286	0.0650413	0.219896	0.114366	0.000555418	0.296271	-0.400032	-0.440384
Glycerol-3-phosphate dehydrogenase, mitochondrial	GPDM_MOUSE	0.0512397	0.0666729	1.03575	0.0463236	0.454966	1.03842	GPDM_MOUSE	14	7	0.0469365	0.0750419	-0.0245882	-0.119681	-0.0828551	-0.0956192	-0.0123181	0.213083	28	17	0.102403	0.220067	0.0499435	0.108228	0.0220676	-0.0612421	-0.208422	-0.233045
Long-chain-fatty-acid--CoA ligase ACSBG1	ACBG1_MOUSE	0.0609346	0.0860985	1.04313	0.0576632	0.490728	1.03842	ACBG1_MOUSE	2	2	-0.22615	0.192632	0.0883881	-0.0272639	0.243198	0.110356	-0.350686	-0.0304733	7	2	-0.272371	0.057412	0.017058	0.072058	-0.143226	0.0159936	0.0935331	0.159543
Synapsin-1	SYN1_MOUSE	-0.030476	0.0838177	0.981548	0.0611717	0.72181	NA	SYN1_MOUSE	19	11	0.0612428	0.352181	-0.140467	-0.107881	-0.248996	-0.0056674	0.140874	-0.0512865	23	13	-0.145213	-0.0317528	-0.0989149	0.0193668	-0.000245267	-0.140678	0.0927547	0.304682
Protein kinase C gamma type	KPCG_MOUSE	-0.116347	0.114673	0.910333	0.0853279	0.333306	NA	KPCG_MOUSE	9	5	-0.0544701	-0.248717	0.170576	0.277951	-0.0262183	0.117066	-0.0209666	-0.21522	14	8	0.0155842	0.0351627	-0.0599437	-0.0923235	-0.156641	-0.413635	0.0875736	0.584222
Rabphilin-3A	RP3A_MOUSE	-0.0725309	0.0821525	0.950549	0.0606322	0.392236	NA	RP3A_MOUSE	7	4	-0.0319829	0.307886	-0.187963	-0.124407	-0.176294	0.0800253	0.160475	-0.0277393	17	4	-0.0788919	-0.00185311	-0.00522784	-0.151084	0.0167951	-0.154451	0.00716793	0.367545
Calcium-binding mitochondrial carrier protein Aralar1	CMC1_MOUSE	-0.0375501	0.102897	0.975633	0.0680604	0.720644	NA	CMC1_MOUSE	8	6	0.0162148	-0.223552	-0.111307	0.0760589	0.0949839	-0.127071	0.181321	0.0933517	16	11	0.26261	0.240549	0.110071	0.0719333	0.0642283	0.0421492	-0.402448	-0.389093
Annexin A6	ANXA6_MOUSE	0.134628	0.0955001	1.09458	0.0645375	0.181101	0.798329	ANXA6_MOUSE	5	4	-0.142877	-0.310882	0.301062	0.178423	0.143931	-0.0373928	-0.257567	0.125304	10	6	0.120193	0.0523119	-0.177164	0.0720238	0.0463777	-0.368755	0.040504	0.21451
Protein kinase C beta type	KPCB_MOUSE	0.0838572	0.123579	1.04164	0.0937846	0.512697	0.798329	KPCB_MOUSE	5	3	-0.126464	0.0652186	0.169268	0.317001	-0.0406661	-0.306146	-0.105425	0.0272136	8	5	-0.0552469	-0.138066	-0.193259	-0.138473	-0.0325642	-0.342884	0.340679	0.559814
Lamin-A/C	LMNA_MOUSE	0.0488335	0.203324	1.09139	0.153498	0.815733	1.03842	LMNA_MOUSE	7	4	-0.194265	-0.770965	-0.546911	-0.159325	0.89948	0.131254	0.344263	0.29647	14	5	0.456965	-0.0796073	-0.21741	-0.0177102	0.102496	0.0655714	-0.224489	-0.0858151
Succinate dehydrogenase [ubiquinone] flavoprotein subunit, mitochondrial	DHSA_MOUSE	-0.0731294	0.0952894	0.948228	0.0624323	0.455951	NA	DHSA_MOUSE	10	9	0.1378	0.116795	-0.237975	-0.125405	-0.0285688	0.120822	-0.0388711	0.0554029	21	15	0.098854	0.197405	0.208243	0.0721895	-0.00699863	0.174472	-0.362217	-0.381948
Heat shock cognate 71 kDa protein	HSP7C_MOUSE	-0.026858	0.0538636	0.980858	0.0383737	0.625927	NA	HSP7C_MOUSE	12	11	-0.0194078	0.0345461	-0.119135	0.112454	-0.0189971	-0.0707299	0.0621291	0.0191401	24	20	-0.0739722	-0.0594202	-0.112951	-0.145132	0.0285892	-0.0375417	0.167529	0.232899
Breast carcinoma-amplified sequence 1 homolog	BCAS1_MOUSE	0.075096	0.105009	1.0647	0.075616	0.489974	0.798329	BCAS1_MOUSE	5	5	-0.0796075	-0.128254	0.071062	-0.0317091	0.121682	-0.0963412	0.0330634	0.110105	10	5	-0.362456	-0.0657785	-0.293226	-0.192912	0.189096	0.0461139	0.492062	0.187101
Sodium- and chloride-dependent GABA transporter 3	S6A11_MOUSE	-0.0974698	0.130438	0.937291	0.0906831	0.467414	NA	S6A11_MOUSE	7	4	0.188604	-0.292915	0.235526	0.0178785	-0.103111	-0.349859	0.123227	0.180648	8	6	-0.389554	-0.0977756	-0.133374	-0.368265	0.0926054	0.181293	0.255185	0.459885
Myelin-associated glycoprotein	MAG_MOUSE	0.00192617	0.166754	1.01663	0.118273	0.990963	NA	MAG_MOUSE	4	2	-0.43527	-0.428753	-0.108867	0.157504	0.269813	0.164667	0.313402	0.067504	4	2	0.049766	-0.133457	-0.306384	-0.568581	0.0804962	-0.051447	0.646326	0.28328
Transketolase	TKT_MOUSE	-0.111219	0.107939	0.922263	0.0773546	0.320807	NA	TKT_MOUSE	4	2	0.230703	0.214527	-0.407648	0.215659	-0.0524999	-0.0379487	-0.083279	-0.0795132	8	5	-0.239507	0.0374489	-0.21085	-8.9136e-05	0.127352	-0.177526	-0.0075	0.470672
Mitochondrial import receptor subunit TOM70	TOM70_MOUSE	-0.00347998	0.0957152	1.00491	0.0657372	0.97163	NA	TOM70_MOUSE	1	1	-0.0702137	-0.368346	0.147987	-0.206403	0.16593	-0.105461	0.102784	0.333722	7	4	0.065622	0.143535	0.0540191	-0.0211775	-0.0618872	0.179466	-0.27577	-0.0838066
Peroxiredoxin-1	PRDX1_MOUSE	0.131995	0.0671748	1.09248	0.0464453	0.0729111	0.719473	PRDX1_MOUSE	4	4	-0.030132	0.019321	0.156098	0.121926	0.13372	-0.105114	-0.236771	-0.0590489	12	6	-0.00899428	-0.297583	-0.0837381	0.0394603	-0.00264003	-0.0672438	0.250062	0.170677
Protein LYRIC	LYRIC_MOUSE	0.065424	0.127825	1.05929	0.0967252	0.618168	1.03842	LYRIC_MOUSE	1	1	-0.056485	-0.0428531	0.606639	-0.041824	-0.193151	-0.0480352	-0.0952696	-0.12902	4	2	-0.0279704	-0.246719	0.334345	0.276492	0.143847	-0.250087	-0.372286	0.142379
Calmodulin	CALM_MOUSE	0.129435	0.079079	1.09363	0.0575189	0.123972	0.719473	CALM_MOUSE	2	2	-0.167529	-0.119362	-0.0203844	0.205679	-0.030084	-0.187228	-0.0721484	0.391056	5	3	0.0594344	-0.277259	-0.0315288	-0.00216244	0.0836218	-0.10655	0.155619	0.118826
Syntaxin-binding protein 1	STXB1_MOUSE	0.00604696	0.127209	1.00787	0.0956884	0.962768	1.03842	STXB1_MOUSE	12	9	-0.136861	0.499926	-0.230108	-0.0660816	-0.278287	0.120879	0.189154	-0.0986208	25	18	-0.131723	-0.198977	-0.263789	-0.0826921	0.0395571	-0.116415	0.306136	0.447902
ATPase family AAA domain-containing protein 3	ATAD3_MOUSE	0.0257567	0.109826	1.01194	0.0711331	0.818358	1.03842	ATAD3_MOUSE	7	4	0.185732	-0.112375	-0.0680875	-0.136566	-0.0123022	-0.0434874	0.0976132	0.0894727	9	3	0.180062	0.0318886	0.246341	0.0624623	0.266994	0.0813733	-0.3032	-0.565922
Calnexin	CALX_MOUSE	-0.0190536	0.0694519	0.985993	0.0486129	0.78788	NA	CALX_MOUSE	4	4	-0.0148388	0.0731397	0.101407	0.251635	-0.11252	0.0344518	-0.243718	-0.089556	13	6	-0.0985769	-0.0517931	-0.0616501	0.0326393	-0.182612	0.0201142	0.199866	0.142013
Lamin-B1	LMNB1_MOUSE	0.123576	0.177381	1.11418	0.124832	0.499594	0.798329	LMNB1_MOUSE	13	6	-0.251386	-0.622059	-0.345312	-0.144697	0.634311	0.251303	0.29052	0.18732	18	10	0.428914	0.0183908	-0.0460515	0.00422414	0.378236	-0.0810482	-0.171331	-0.531333
MAGUK p55 subfamily member 3	MPP3_MOUSE	-0.134672	0.217846	0.883683	0.179783	0.547131	NA	MPP3_MOUSE	6	2	-0.0559931	0.302762	0.256744	0.0910097	0.209384	-0.0727928	-0.432718	-0.298395	4	2	0.0385925	-0.357766	1.09299	-0.745228	-0.376829	-0.155571	0.0742848	0.429524
Potassium voltage-gated channel subfamily C member 1	KCNC1_MOUSE	0.0349104	0.103776	1.03022	0.0719445	0.74206	1.03842	KCNC1_MOUSE	3	2	-0.0336621	-0.337518	0.317863	0.194169	-0.256511	0.191552	-0.244913	0.169021	5	3	0.105189	-0.135504	-0.0587295	-0.00214598	-0.114522	-0.182898	0.258266	0.130344
NAD-dependent deacetylase sirtuin-2	SIRT2_MOUSE	0.139256	0.0594312	1.09908	0.041408	0.0363058	0.719473	SIRT2_MOUSE	3	2	-0.184094	0.0727943	0.0496679	0.12043	0.238248	-0.221601	-0.119142	0.0436971	9	6	-0.0164708	0.016647	-0.117872	-0.0741405	0.15625	0.122615	0.0869793	-0.174008
Dihydropyrimidinase-related protein 2	DPYL2_MOUSE	0.0327114	0.125566	1.02207	0.0893616	0.798262	1.03842	DPYL2_MOUSE	15	9	0.0693691	0.206662	0.324446	0.0618013	-0.141534	-0.332369	-0.268507	0.0801311	16	11	-0.443415	-0.0195791	-0.0509507	-0.153422	0.0324169	-0.0805564	0.225561	0.489946
Vesicular glutamate transporter 1	VGLU1_MOUSE	-0.0139967	0.138464	0.989752	0.104024	0.920916	NA	VGLU1_MOUSE	1	1	-0.252078	-0.0956808	0.406667	0.564791	-0.381784	-0.145542	-0.136208	0.0398347	4	3	-0.0266003	-0.184977	-0.0747983	-0.0592343	-0.29637	0.0193406	0.35718	0.265459
Glycerol kinase	GLPK_MOUSE	0.0763588	0.0832257	1.05832	0.0568811	0.376143	0.798329	GLPK_MOUSE	2	1	-0.0142062	-0.247848	0.11879	0.158925	0.0948752	0.0221658	-0.261559	0.128858	4	3	0.253656	0.0775883	-0.175316	0.220452	-0.0266732	-0.0185117	-0.236674	-0.0945212
Protein BAT5	BAT5_MOUSE	-0.00856686	0.0731082	0.993132	0.0515954	0.908397	NA	BAT5_MOUSE	6	2	-0.205239	0.13265	0.199051	0.0330411	0.0636099	0.0233313	-0.0655414	-0.180903	7	5	0.0377113	-0.00912831	0.114186	-0.0292518	-0.0739895	-0.143632	-0.183145	0.28725
MAGUK p55 subfamily member 6	MPP6_MOUSE	0.0562761	0.0897367	1.03552	0.063225	0.541521	1.03842	MPP6_MOUSE	7	4	-0.224378	0.107375	0.156349	-0.00760908	0.106237	-0.0884958	0.118467	-0.167946	13	6	-0.160844	0.0765887	-0.308605	-0.0322895	-0.0334764	-0.121997	0.249699	0.330925
Dihydrolipoyl dehydrogenase, mitochondrial	DLDH_MOUSE	-0.0309625	0.13199	0.983837	0.0865249	0.818069	NA	DLDH_MOUSE	5	4	0.1843	0.16907	-0.0102109	-0.0515168	-0.0792184	-0.288229	0.05832	0.0174857	13	10	-0.122112	0.138623	0.10408	0.179842	0.344363	0.333177	-0.623068	-0.354904
Excitatory amino acid transporter 1	EAA1_MOUSE	0.00721098	0.0959961	0.995384	0.0708879	0.941553	1.03842	EAA1_MOUSE	8	6	-0.275877	0.0979906	-0.0938563	0.0541692	0.0836332	0.0941857	0.133976	-0.0942212	8	7	0.00465909	-0.144827	-0.222593	-0.100726	-0.0954321	-0.133713	0.226797	0.465836
Neurofilament light polypeptide	NFL_MOUSE	0.0164722	0.159222	1.02206	0.10685	0.919198	1.03842	NFL_MOUSE	8	4	0.436713	-0.756817	0.222973	-0.0452127	-0.0451241	0.260459	-0.0719721	-0.00101895	16	7	0.21153	0.050834	-0.023158	-0.0729537	0.0108702	-0.380894	0.49643	-0.292658
Brain-specific angiogenesis inhibitor 1-associated protein 2	BAIP2_MOUSE	-0.0604534	0.0782949	0.959139	0.0556166	0.452881	NA	BAIP2_MOUSE	4	2	-0.0571667	0.0209855	-0.130796	0.126349	0.305189	-0.223507	0.0716608	-0.112714	5	2	-0.150251	-0.154613	0.223489	-0.0284562	-0.171038	0.113789	0.0252671	0.141813
sodium channel, voltage-gated, type II, alpha 1 [Mus musculus] gi|123123541|emb|CAM15654.1| sodium channel voltage-gated type II alpha 1 [Mus musculus] gi|123211134|emb|CAM20181.1| sodium channel voltage-gated type II alpha 1 [Mus musculus]	gi|150010574	0.151661	0.0813098	1.10417	0.0563241	0.0892625	0.719473	gi|150010574	2	2	-0.101753	-0.0621272	0.15043	-0.0283777	-0.0575253	-0.00786413	-0.0563292	0.163546	5	3	0.0367385	-0.167438	-0.131485	0.0116043	0.117857	-0.419737	0.246122	0.306339
ATP synthase subunit beta, mitochondrial	ATPB_MOUSE	0.030538	0.13595	1.02309	0.0869521	0.825523	1.03842	ATPB_MOUSE	23	16	0.0723304	-0.258256	-0.0614731	-0.0974717	0.204264	-0.0790841	-0.00717686	0.226868	24	20	0.268757	0.267256	0.206243	0.190274	0.070005	0.104913	-0.518286	-0.589163
Immunoglobulin superfamily member 8	IGSF8_MOUSE	0.151247	0.0905269	1.10555	0.064279	0.119058	0.719473	IGSF8_MOUSE	13	7	-0.355386	0.0454403	0.242198	0.141357	0.143586	-0.159052	-0.117394	0.0592507	14	9	0.0337772	-0.0564963	-0.157222	-0.130362	-0.0934017	-0.203189	0.304501	0.302393
Disks large homolog 4	DLG4_MOUSE	0.146312	0.0863125	1.11167	0.0581159	0.115334	0.719473	DLG4_MOUSE	5	3	-0.0248232	-0.347449	0.041941	0.0388517	0.130779	0.00388014	-0.13631	0.29313	9	5	0.243408	0.0641645	0.0111167	0.0562729	0.203677	-0.261931	-0.0365109	-0.280197
Amine oxidase [flavin-containing] B	AOFB_MOUSE	0.0273839	0.0930685	1.01808	0.0654822	0.77293	1.03842	AOFB_MOUSE	2	1	0.197919	0.337472	-0.0429701	-0.0703684	-0.156796	-0.0712065	-0.316516	0.122466	4	2	0.133629	-0.221957	0.241207	0.0248302	-0.177122	0.0692248	-0.131973	0.0621616
Flotillin-1	FLOT1_MOUSE	0.164725	0.0952903	1.11621	0.0698226	0.107424	0.719473	FLOT1_MOUSE	3	2	0.119521	0.181802	0.0407333	-0.0386943	-0.0190545	-0.299376	-0.0669291	0.0819974	7	2	0.0598505	-0.24476	-0.232637	-0.109157	-0.0049192	-0.21959	0.427649	0.323563
V-type proton ATPase subunit B, brain isoform	VATB2_MOUSE	-0.0217749	0.126602	0.981263	0.0971676	0.865918	NA	VATB2_MOUSE	7	4	-0.106198	0.370421	0.149663	0.0190533	-0.350425	-0.0269627	-0.0511213	-0.00443056	15	6	-0.340374	0.00311929	-0.166936	0.0661989	-0.0647579	-0.213627	0.0866046	0.629773
Fumarate hydratase, mitochondrial	FUMH_MOUSE	-0.0915116	0.0939596	0.94196	0.0655528	0.34759	NA	FUMH_MOUSE	2	2	0.0975011	0.000810975	-0.186558	0.0167472	-0.0595247	-0.152001	-0.00207089	0.285095	8	6	-0.194428	0.31903	0.0930317	0.162012	0.00204046	0.169908	-0.375494	-0.1761
Alpha-internexin	AINX_MOUSE	-0.00731929	0.135393	0.997387	0.0868536	0.957663	NA	AINX_MOUSE	25	18	0.26505	-0.645364	0.173918	0.076699	0.057273	0.276142	-0.0525272	-0.151191	28	15	0.205631	0.227882	-0.0827119	-0.0170893	0.163919	-0.29189	0.183626	-0.389367
Pyruvate dehydrogenase protein X component, mitochondrial	ODPX_MOUSE	-0.100561	0.121676	0.930817	0.0785914	0.422569	NA	ODPX_MOUSE	3	2	0.241828	-0.0335727	-0.448514	-0.101892	-0.0203411	0.106149	0.0605123	0.195831	5	2	-0.033277	0.180215	0.154469	0.219383	0.0311281	0.275244	-0.31288	-0.514282
Septin-8	SEPT8_MOUSE	-0.0494157	0.100851	0.96935	0.070789	0.631927	NA	SEPT8_MOUSE	5	3	0.0294588	0.215456	0.0828508	-0.309706	-0.155104	0.144552	0.183742	-0.19125	6	4	-0.269278	-0.0283775	-0.131566	-0.196633	-0.0157526	0.0401671	0.332048	0.269392
Cytochrome b-c1 complex subunit 1, mitochondrial	QCR1_MOUSE	-0.0812537	0.116654	0.94025	0.0738548	0.498322	NA	QCR1_MOUSE	12	9	0.105872	-0.115428	-0.0691147	-0.0799718	-0.0867289	0.0611349	0.127663	0.056573	15	10	0.20885	0.249482	0.17175	0.0844223	0.0530365	0.244459	-0.456625	-0.555375
Septin-4	SEPT4_MOUSE	-0.120515	0.0756838	0.920388	0.0534788	0.133742	NA	SEPT4_MOUSE	9	8	-0.0545289	0.151696	-0.105913	-0.0829719	-0.0539352	0.26763	0.0589295	-0.180907	13	10	-0.308499	0.0302464	0.0261268	-0.147179	0.0572168	-0.0594791	0.105458	0.296108
NADH dehydrogenase [ubiquinone] iron-sulfur protein 2, mitochondrial	NDUS2_MOUSE	-0.15566	0.196387	0.897726	0.125769	0.44123	NA	NDUS2_MOUSE	6	3	0.1683	-0.417201	-0.485301	0.0243133	0.285564	0.102847	0.105473	0.216005	10	3	0.220655	0.55582	0.425795	0.0872266	0.166045	0.0210344	-0.695636	-0.78094
Citrate synthase, mitochondrial	CISY_MOUSE	-0.0825258	0.113477	0.946487	0.079274	0.479215	NA	CISY_MOUSE	10	8	0.232244	0.349354	-0.0231985	-0.104124	-0.213434	-0.216665	-0.109801	0.0856249	10	8	0.0404373	0.100995	0.375199	0.0140279	-0.106595	0.194486	-0.476319	-0.142231
NADH dehydrogenase [ubiquinone] flavoprotein 1, mitochondrial	NDUV1_MOUSE	-0.0847814	0.106041	0.938598	0.068824	0.438339	NA	NDUV1_MOUSE	7	4	0.142925	-0.0279993	-0.0270886	-0.0157171	0.0140709	0.0135394	-0.0044706	-0.0952594	18	10	0.151557	0.176758	0.255744	0.16832	-0.113203	0.253913	-0.409524	-0.483565
Gamma-aminobutyric acid receptor subunit alpha-1	GBRA1_MOUSE	0.167553	0.0870538	1.11895	0.0603286	0.0763214	0.719473	GBRA1_MOUSE	2	1	-0.0662006	-0.214008	0.227835	-0.0176927	0.103037	-0.137312	-0.123153	0.227495	4	2	-0.0212349	0.014527	-0.302632	0.0435539	0.190861	-0.330248	0.112672	0.292501
Dihydrolipoyllysine-residue succinyltransferase component of 2-oxoglutarate dehydrogenase complex, mitochondrial	ODO2_MOUSE	-0.00011531	0.10261	0.998026	0.06791	0.999119	NA	ODO2_MOUSE	6	4	0.0687184	0.205735	-0.101481	-0.0836951	0.088002	-0.113123	-0.113424	0.0492673	10	9	-0.0458818	0.227315	0.226313	0.0823857	0.139776	0.177699	-0.418264	-0.389342
Elongation factor Tu, mitochondrial	EFTU_MOUSE	-0.139692	0.100683	0.911894	0.0675715	0.188721	NA	EFTU_MOUSE	2	1	0.0166825	0.126723	0.172802	0.115548	-0.125811	-0.0312961	-0.199431	-0.0752178	6	2	-0.311282	0.22907	0.288449	0.15349	-0.0363156	0.215164	-0.463158	-0.0754174
Elongation factor 1-gamma	EF1G_MOUSE	-0.151914	0.170764	0.900274	0.130676	0.388798	NA	EF1G_MOUSE	3	3	0.146727	0.0806339	0.453923	-0.115064	-0.0642455	-0.0870438	-0.238273	-0.176658	6	2	-0.761251	0.153875	-0.0444812	-0.195152	-0.146829	-0.0278054	0.201921	0.819722
Alpha-enolase	ENOA_MOUSE	0.033647	0.0981839	1.0288	0.0688902	0.737428	1.03842	ENOA_MOUSE	6	4	-0.0411988	0.338834	0.148073	-0.084025	0.0484235	-0.107932	-0.240827	-0.0613479	10	9	-0.229677	0.140771	0.128229	0.24825	-0.0436049	0.221321	-0.314362	-0.150927
cAMP-dependent protein kinase type I-alpha regulatory subunit	KAP0_MOUSE	0.170548	0.125928	1.12327	0.097748	0.197104	0.719473	KAP0_MOUSE	4	2	-0.0570977	0.179796	0.537727	-0.192563	-0.0453151	-0.193949	-0.212058	-0.0165409	5	3	-0.294219	-0.249146	-0.214879	0.0562423	-0.012912	-0.0869122	0.277413	0.524413
Acetyl-CoA acetyltransferase, mitochondrial	THIL_MOUSE	-0.0585318	0.0848503	0.953523	0.0573177	0.505681	NA	THIL_MOUSE	5	5	0.0047973	0.0999439	0.0314934	-0.0815579	-0.0719627	0.0170914	0.0332348	-0.0330402	8	7	-0.0880653	0.228881	0.13875	0.101646	-0.0573859	0.297053	-0.216757	-0.404123
Synaptotagmin-12	SYT12_MOUSE	0.0299082	0.0796631	1.01963	0.0565063	0.713044	1.03842	SYT12_MOUSE	3	2	-0.0401255	0.230045	-0.0644841	0.00500107	-0.0634912	0.189463	-0.220677	-0.0357315	6	4	-0.171867	-0.186245	-0.129033	0.122948	-0.100708	0.0111577	0.202922	0.250826
2',3'-cyclic-nucleotide 3'-phosphodiesterase	CN37_MOUSE	0.111645	0.114015	1.08427	0.0849798	0.344302	0.798329	CN37_MOUSE	26	22	-0.361411	-0.181891	-0.0295557	0.130026	0.0394341	0.0418017	0.172247	0.189348	39	33	-0.0463117	-0.245199	-0.298311	-0.142105	0.0390689	-0.024255	0.578592	0.138521
Creatine kinase, ubiquitous mitochondrial	KCRU_MOUSE	-0.0810061	0.0890768	0.948351	0.0602782	0.37917	NA	KCRU_MOUSE	7	4	0.106667	0.28556	-0.223558	0.0305722	-0.12952	0.0210579	0.0617918	-0.152571	9	5	0.0812673	0.12128	0.195296	0.0333786	0.0879572	0.114543	-0.306539	-0.327184
Hepatocyte cell adhesion molecule	HECAM_MOUSE	0.0141659	0.0871686	1.01361	0.0624668	0.873424	1.03842	HECAM_MOUSE	10	7	-0.163993	0.256678	-0.0269665	0.057448	0.0857623	-0.0242829	0.0967069	-0.281353	9	7	-0.110787	-0.107687	-0.0753209	-0.135627	-0.0323669	-0.120258	0.301323	0.280724
Phosphoglycerate kinase 1	PGK1_MOUSE	0.11997	0.107273	1.07774	0.0746675	0.2855	0.798329	PGK1_MOUSE	1	1	-0.0879402	0.280597	-0.00635214	0.340457	0.259944	-0.326954	-0.407843	-0.0519076	7	3	-0.208458	-0.196664	0.0433551	0.00768683	0.0604563	0.214233	0.137914	-0.0585216
Endophilin-B2	SHLB2_MOUSE	0.190623	0.124944	1.12588	0.0928063	0.154328	0.719473	SHLB2_MOUSE	3	2	-0.260588	0.425863	0.283014	0.122122	0.139315	-0.282847	-0.451027	0.0241488	10	4	-0.0504512	-0.0848599	-0.27017	-0.12006	0.00589758	-0.0535907	0.0547636	0.518471
Cell adhesion molecule 3	CADM3_MOUSE	-0.00166302	0.118568	1.00153	0.0827827	0.98901	NA	CADM3_MOUSE	3	1	-0.193165	0.217602	-0.347109	0.145245	-0.0987878	-0.13212	0.15102	0.257314	7	3	-0.186056	-0.124134	-0.312349	-0.249088	0.099196	0.127221	0.300276	0.344933
Pyruvate dehydrogenase E1 component subunit alpha, somatic form, mitochondrial	ODPA_MOUSE	-0.041433	0.119934	0.966029	0.0783807	0.735144	NA	ODPA_MOUSE	7	6	0.191834	0.117461	0.0640306	-0.0553917	-0.0625317	-0.217155	-0.0851091	0.0468618	15	10	-0.00110726	0.322736	0.276645	0.124417	0.0654132	0.171951	-0.520277	-0.439778
Long-chain-fatty-acid--CoA ligase 6	ACSL6_MOUSE	0.179025	0.0835298	1.12766	0.0585604	0.0522271	0.576237	ACSL6_MOUSE	1	1	-0.0139073	0.34378	-0.044987	0.24744	0.148299	-0.279907	-0.355413	-0.0453046	8	5	0.112645	-0.195862	-0.0761012	0.0977085	-0.0541734	-0.102899	0.15813	0.0605509
Cell adhesion molecule 4	CADM4_MOUSE	-0.0141146	0.14993	0.983187	0.111586	0.926372	NA	CADM4_MOUSE	5	4	-0.11124	0.215544	-0.407009	-0.141656	-0.0686286	0.12874	0.377549	0.00669916	5	4	-0.00846073	-0.0981811	-0.285352	-0.256076	-0.0243137	-0.376007	0.485787	0.562605
Sodium/potassium-transporting ATPase subunit alpha-1	AT1A1_MOUSE	0.186752	0.0801698	1.13152	0.056782	0.0398675	0.576237	AT1A1_MOUSE	20	17	-0.264186	-0.0560438	0.115328	0.132818	0.110979	-0.0680515	-0.125889	0.155045	31	22	0.0814021	-0.179823	-0.247063	-0.0162017	0.0499889	-0.263857	0.306511	0.269043
Creatine kinase B-type	KCRB_MOUSE	-0.043996	0.149066	0.979156	0.107442	0.772503	NA	KCRB_MOUSE	3	2	0.0713777	0.451678	0.297273	0.0887092	-0.373036	-0.110341	-0.277616	-0.148044	10	6	-0.465178	-0.0431718	0.220435	0.298476	-0.106108	0.491713	-0.131045	-0.265122
AP-2 complex subunit beta-1	AP2B1_MOUSE	0.173533	0.0848082	1.13504	0.0615425	0.0655477	0.576237	AP2B1_MOUSE	2	1	-0.227942	0.162519	0.210666	-0.112176	0.074457	0.0774076	-0.0797979	-0.105134	4	2	-0.210221	-0.0299766	-0.186605	-0.0889192	0.233378	-0.196609	0.417385	0.0615675
NADH dehydrogenase [ubiquinone] 1 alpha subcomplex subunit 9, mitochondrial	NDUA9_MOUSE	0.0284347	0.108836	1.02901	0.0707136	0.798563	1.03842	NDUA9_MOUSE	7	7	0.117127	-0.475604	0.0657103	-0.126197	0.272594	0.0737019	-0.08543	0.158099	15	8	0.176076	0.140187	0.0235474	0.169025	0.0633384	0.0692728	-0.315499	-0.325947
Guanine nucleotide-binding protein subunit alpha-13	GNA13_MOUSE	-0.124249	0.22323	0.91898	0.156337	0.586702	NA	GNA13_MOUSE	1	1	0.200942	0.487507	-0.188327	-0.379574	-0.167621	0.264369	0.873365	-1.09066	7	3	0.166056	-0.442292	-0.142099	-0.0245791	0.079137	-0.058004	0.241493	0.180288
Septin-5	SEPT5_MOUSE	0.100747	0.0861518	1.06263	0.0645429	0.270201	0.798329	SEPT5_MOUSE	6	5	-0.0122929	-4.02427e-05	0.170018	0.0423835	-0.0293725	-0.136706	-0.120677	0.0866865	11	7	-0.0984254	-0.257886	-0.195928	0.0388416	0.0360334	-0.167532	0.199248	0.445648
Fructose-bisphosphate aldolase A	ALDOA_MOUSE	0.0269182	0.0839366	1.01405	0.0611645	0.753847	1.03842	ALDOA_MOUSE	13	10	0.00408418	0.230284	0.0661474	0.0974014	-0.0215445	-0.156148	-0.140936	-0.0792881	19	15	-0.0773304	-0.260086	-0.0757796	-0.128409	-0.0645077	0.0438547	0.182321	0.379936
Fructose-bisphosphate aldolase C	ALDOC_MOUSE	0.0536171	0.059883	1.03798	0.0420981	0.385729	0.798329	ALDOC_MOUSE	9	5	-0.190025	0.0590778	-0.0455626	-0.0706256	0.2641	0.124741	-0.193191	0.0514864	15	8	-0.107185	0.027632	-0.0206585	0.0827686	0.0110648	0.00554642	-0.101281	0.102113
Limbic system-associated membrane protein	LSAMP_MOUSE	-0.0337467	0.120699	0.975114	0.0913845	0.78388	NA	LSAMP_MOUSE	11	9	0.0654277	0.260987	0.201294	0.00257672	-0.127414	-0.0359917	-0.131305	-0.235575	12	8	-0.356025	-0.0331385	-0.139539	-0.173488	0.046031	-0.179109	0.249203	0.586065
Septin-2	SEPT2_MOUSE	0.102297	0.119001	1.06819	0.0874553	0.404784	0.798329	SEPT2_MOUSE	4	4	-0.119274	0.017189	0.171907	-0.0521615	0.191205	-0.0714355	-0.141903	0.00447302	4	1	-0.349456	0.515785	-0.270312	0.205741	0.322745	0.0356922	-0.154618	-0.305577
Pyruvate dehydrogenase E1 component subunit beta, mitochondrial	ODPB_MOUSE	-0.0253104	0.13908	0.982287	0.0881742	0.858203	NA	ODPB_MOUSE	8	6	-0.0272738	0.113166	0.0116451	-0.0465651	-0.205761	0.0307919	0.0703294	0.0536682	8	5	0.124882	0.125565	0.396314	0.266239	0.147742	0.137846	-0.612823	-0.585766
Guanine nucleotide-binding protein G(q) subunit alpha	GNAQ_MOUSE	0.0535572	0.0970793	1.03144	0.0695914	0.591003	1.03842	GNAQ_MOUSE	2	1	-0.128725	0.191268	0.0958811	-0.140677	-0.217273	0.15789	0.0966556	-0.0550202	9	5	-0.0828769	-0.2901	-0.227682	-0.0660088	0.12192	-0.0738065	0.226338	0.392216
Sodium/potassium-transporting ATPase subunit beta-1	AT1B1_MOUSE	0.19771	0.101892	1.14489	0.0721817	0.0729259	0.576237	AT1B1_MOUSE	9	3	-0.182625	-0.149179	-0.146808	0.17045	0.2306	-0.118306	-0.0359999	0.231868	15	13	0.0839947	-0.376687	-0.315403	0.100927	0.0231792	-0.159259	0.416257	0.226991
Ganglioside-induced differentiation-associated protein 1	GDAP1_MOUSE	-0.120569	0.0973367	0.922018	0.0677922	0.236292	NA	GDAP1_MOUSE	2	1	0.156909	-0.344998	0.285121	-0.194121	0.037347	0.0206371	-0.00642409	0.0455294	6	4	-0.106482	0.336798	0.235082	-0.00865789	-0.047868	0.0676799	-0.342267	-0.134285
NADH dehydrogenase [ubiquinone] 1 alpha subcomplex subunit 10, mitochondrial	NDUAA_MOUSE	0.0852116	0.110854	1.05315	0.0720266	0.456724	0.798329	NDUAA_MOUSE	4	2	0.200358	0.0869784	0.0150083	-0.371465	0.0349275	-0.0182716	0.00861758	0.0438472	12	7	0.333515	0.132771	0.0871312	0.0352547	0.096268	0.138318	-0.304952	-0.518305
Guanine nucleotide-binding protein G(i), alpha-2 subunit	GNAI2_MOUSE	0.0479845	0.111248	1.04054	0.0782046	0.673526	1.03842	GNAI2_MOUSE	3	2	-0.145746	0.186874	0.299374	-0.0664845	0.182306	0.0191148	-0.0773574	-0.39808	6	2	-0.131338	-0.0269383	-0.284063	-0.174434	-0.083434	0.0438247	0.310671	0.345712
Ezrin-radixin-moesin-binding phosphoprotein 50	NHERF_MOUSE	-0.0114601	0.0704157	0.993498	0.0481602	0.873124	NA	NHERF_MOUSE	2	2	-0.176293	-0.271945	0.138575	0.164878	0.154192	-0.0560723	-0.000732801	0.0473981	5	3	0.0562714	0.203169	0.00492653	0.0617782	-0.194192	0.00660896	-0.037918	-0.100645
V-type proton ATPase subunit d 1	VA0D1_MOUSE	-0.0337274	0.0689622	0.974153	0.0500927	0.633209	NA	VA0D1_MOUSE	4	4	-0.00984812	0.0315904	0.0649851	0.276478	-0.0936527	-0.0866062	-0.0823936	-0.100553	6	4	0.0114359	0.00160545	-0.136007	-0.139651	-0.100805	-0.0817127	0.19174	0.253394
Neuronal growth regulator 1	NEGR1_MOUSE	-0.0144297	0.100598	0.982478	0.0728709	0.888353	NA	NEGR1_MOUSE	4	3	-0.138855	0.162552	0.0514246	0.0948946	-0.0202038	-0.0725776	-0.0823664	0.00513091	5	4	-0.248466	0.294923	-0.264851	-0.0228438	-0.181522	-0.187737	0.196209	0.414288
Neurotrimin	NTRI_MOUSE	-0.017931	0.110847	0.978355	0.0810514	0.874253	NA	NTRI_MOUSE	6	4	0.135504	0.204135	-0.0310875	0.0738247	0.0155774	0.172149	-0.335735	-0.234367	9	3	-0.0982543	-0.0751561	-0.150279	-0.109342	-0.0767074	-0.242617	0.258322	0.494034
Sideroflexin-5	SFXN5_MOUSE	0.105156	0.0652802	1.07472	0.0439601	0.129873	0.798329	SFXN5_MOUSE	7	4	0.0693005	0.174521	0.0852109	-0.211197	0.120646	-0.0686795	-0.0310805	-0.138722	11	4	0.200239	0.0540485	0.00492666	0.0794063	-0.0916683	0.0682838	-0.00900913	-0.306227
Malate dehydrogenase, mitochondrial	MDHM_MOUSE	-0.162086	0.109226	0.897252	0.0738173	0.160924	NA	MDHM_MOUSE	19	17	0.124889	0.213074	-0.0149838	0.0843757	-0.30717	-0.100405	-0.123394	0.123614	24	16	-0.24476	0.277792	0.293065	0.0909721	-0.0277173	0.271781	-0.481372	-0.179759
Gap junction alpha-1 protein	CXA1_MOUSE	0.199023	0.0784256	1.14888	0.0578138	0.0237894	0.354216	CXA1_MOUSE	7	3	-0.142005	-0.0425595	0.357168	0.0207452	0.0955197	-0.164349	-0.15774	0.0332214	10	5	0.1166	-0.234516	-0.197408	-0.0916461	0.00304427	-0.14236	0.324746	0.221539
L-lactate dehydrogenase B chain	LDHB_MOUSE	-0.00768077	0.125258	0.99229	0.0865472	0.951979	NA	LDHB_MOUSE	2	2	-0.0332483	0.11548	0.22553	0.154069	0.275195	-0.435169	-0.221578	-0.0802778	5	3	-0.345691	0.179025	0.0825027	0.198827	-0.157846	0.408682	-0.261941	-0.10356
Glyceraldehyde-3-phosphate dehydrogenase	G3P_MOUSE	-0.0859221	0.0767418	0.937552	0.0574062	0.285603	NA	G3P_MOUSE	6	5	0.144619	0.122924	-0.0335075	0.0865745	-0.085222	-0.0870405	-0.0684096	-0.0799375	13	11	-0.241899	-0.0622694	-0.138958	-0.0967574	-0.00697069	0.0326318	0.0776823	0.436541
Cytochrome c1, heme protein, mitochondrial	CY1_MOUSE	-0.114832	0.145921	0.917785	0.0923739	0.444991	NA	CY1_MOUSE	5	2	0.328026	0.129125	-0.540014	-0.25359	-0.256814	0.23889	0.212268	0.14211	5	4	0.103485	0.178573	0.137788	0.0835158	0.13856	0.226112	-0.259295	-0.608739
Aquaporin-4	AQP4_MOUSE	0.049679	0.131843	1.03327	0.0930893	0.711996	1.03842	AQP4_MOUSE	1	1	-0.426218	0.10394	-0.0658356	0.243484	0.257342	0.197835	-0.0392555	-0.271292	5	4	-0.305651	-0.325828	-0.0835011	-0.0340894	0.0617825	-0.109378	0.452519	0.344146
Transcriptional activator protein Pur-alpha	PURA_MOUSE	0.10311	0.13478	1.05838	0.0975935	0.459542	0.798329	PURA_MOUSE	2	1	-0.316488	0.171816	-0.213974	0.348975	0.212532	0.190934	-0.224363	-0.169433	4	3	0.12143	-0.282021	-0.304914	-0.0208734	-0.0515368	-0.276117	0.362478	0.451554
Mitochondrial 2-oxoglutarate/malate carrier protein	M2OM_MOUSE	-0.118515	0.10007	0.925921	0.0665873	0.257722	NA	M2OM_MOUSE	3	1	0.163753	-0.400218	0.122571	0.212525	-0.234504	0.061778	0.102428	-0.0283331	8	5	0.0981983	0.0953801	0.186023	0.256196	0.00516423	-0.0430461	-0.293135	-0.30478
Synaptophysin	SYPH_MOUSE	0.0727063	0.113032	1.05018	0.0810807	0.530556	1.03842	SYPH_MOUSE	1	1	-0.193565	-0.169139	0.0947407	-0.457611	-0.159104	0.0784789	0.337831	0.468368	5	3	-0.020492	-0.039834	-0.143963	0.0315958	-0.135478	0.0169999	0.180333	0.110838
Myristoylated alanine-rich C-kinase substrate	MARCS_MOUSE	-0.165953	0.147256	0.910815	0.0980435	0.285477	NA	MARCS_MOUSE	3	3	-0.0487756	0.45372	-0.106266	0.134822	-0.116407	0.00215747	-0.276616	-0.0426361	3	2	-0.765304	0.189633	0.152344	0.33291	-0.128959	0.317523	-0.290869	0.19272
Cytoskeleton-associated protein 4	CKAP4_MOUSE	0.205703	0.0637408	1.14905	0.0434187	0.00809933	0.354216	CKAP4_MOUSE	5	4	-0.110967	0.129735	0.239289	0.0941549	0.166341	-0.201733	-0.332664	0.0158449	10	7	0.0407149	-0.168594	-0.053961	0.173392	0.067342	-0.18782	-0.00984873	0.138774
Prohibitin-2	PHB2_MOUSE	-0.0113386	0.0979566	0.989175	0.0632251	0.909575	NA	PHB2_MOUSE	13	9	-0.0239954	-0.207657	-0.0384161	-0.0508908	0.0435596	0.0944194	0.121835	0.061146	16	8	0.184732	0.208729	0.127998	0.187178	0.0221694	0.0562311	-0.298066	-0.488972
ADP/ATP translocase 2	ADT2_MOUSE	0.0545022	0.100877	1.03998	0.067612	0.59752	1.03842	ADT2_MOUSE	5	4	0.130987	-0.0752935	-0.254761	0.0659425	0.0570559	-0.147971	0.00280718	0.221232	12	10	0.321542	0.0308422	0.0174261	0.173417	0.000452086	0.140447	-0.225636	-0.458491
ADP/ATP translocase 1	ADT1_MOUSE	0.0111435	0.0935008	1.00696	0.0629914	0.906831	1.03842	ADT1_MOUSE	4	3	0.070867	0.148553	-0.331305	-0.210402	-0.073911	0.0532837	0.156992	0.185921	8	7	0.231999	-0.0580745	0.0650836	-0.0274679	-0.0419643	0.228469	-0.0472508	-0.350794
ATP synthase subunit gamma, mitochondrial	ATPG_MOUSE	-0.0122035	0.0871894	0.985866	0.058178	0.89115	NA	ATPG_MOUSE	8	7	0.118185	-0.167517	0.0627509	-0.197427	0.0318001	-0.0573554	0.178747	0.0308156	16	16	0.217849	0.196113	0.136184	0.00441856	-0.0869102	0.0810431	-0.142022	-0.406677
Voltage-dependent anion-selective channel protein 1	VDAC1_MOUSE	-0.0654891	0.0929954	0.952064	0.0606175	0.493868	NA	VDAC1_MOUSE	15	12	0.18265	-0.14658	-0.0723398	-0.0283441	-0.0562808	0.0193403	0.0352493	0.0663049	17	15	0.186017	0.177434	0.180532	0.119683	-0.0559048	0.145085	-0.302856	-0.449989
Voltage-dependent anion-selective channel protein 2	VDAC2_MOUSE	-0.0723194	0.0872228	0.948018	0.0582544	0.422116	NA	VDAC2_MOUSE	7	6	0.175185	-0.134103	-0.115859	-0.00617773	-0.0625525	-0.0261693	0.0154032	0.154273	11	10	0.0551447	0.224144	0.142152	0.165841	-0.107554	0.161825	-0.244468	-0.397085
Sodium/potassium-transporting ATPase subunit beta-2	AT1B2_MOUSE	0.0493374	0.0916052	1.02984	0.0653648	0.599505	1.03842	AT1B2_MOUSE	3	2	-0.108821	0.0232481	0.0516188	0.193386	0.0667959	-0.0672809	-0.00339986	-0.155547	8	6	-0.203168	-0.0979962	-0.139025	0.0764064	0.0512924	-0.32829	0.286703	0.354077
Syntaxin-1B	STX1B_MOUSE	0.13953	0.102478	1.09441	0.0738023	0.197481	0.798329	STX1B_MOUSE	14	10	-0.256715	0.020925	-0.0873511	0.198244	-0.00138597	-0.100189	0.0242474	0.202224	16	14	0.0398956	-0.308874	-0.278895	-0.130202	0.135892	-0.177337	0.378122	0.341399
Protein NipSnap homolog 1	NIPS1_MOUSE	-0.0404895	0.125269	0.972073	0.0841529	0.751306	NA	NIPS1_MOUSE	4	4	-0.0497915	0.286441	0.0810772	0.0644062	0.0385226	-0.197917	-0.148261	-0.074478	6	4	-0.0721167	0.320634	0.292916	0.200525	-0.0720694	0.234206	-0.549859	-0.354235
Succinate dehydrogenase [ubiquinone] iron-sulfur subunit, mitochondrial	DHSB_MOUSE	-0.00379518	0.105668	0.994985	0.0697028	0.971863	NA	DHSB_MOUSE	5	5	0.0700663	0.101268	0.00134933	-0.0525158	-0.0455513	-0.219993	-0.0513592	0.196736	10	8	0.0680535	0.192901	0.251253	-0.0544391	0.156702	0.208034	-0.439299	-0.383206
Myelin proteolipid protein	MYPR_MOUSE	0.159262	0.190694	1.12568	0.136985	0.41787	0.798329	MYPR_MOUSE	7	6	-0.68479	-0.585611	-0.171464	0.472514	0.335573	0.175643	0.0848652	0.373269	7	5	0.0281072	-0.305878	-0.297749	-0.177459	0.1062	-0.149441	0.728433	0.0677873
Cytochrome b-c1 complex subunit Rieske, mitochondrial	UCRI_MOUSE	-0.105828	0.11471	0.927249	0.0736588	0.372104	NA	UCRI_MOUSE	4	4	0.177871	-0.406164	-0.14889	-0.0165358	0.125619	0.10378	0.0466902	0.11763	8	6	0.0483155	0.306324	0.103592	0.0772263	0.0950577	0.199602	-0.332105	-0.498013
Coiled-coil-helix-coiled-coil-helix domain-containing protein 6	CHCH6_MOUSE	0.026498	0.10499	1.02269	0.0741802	0.804556	1.03842	CHCH6_MOUSE	3	2	-0.0142373	-0.113064	0.448146	-0.0967932	0.00257969	-0.246505	0.0861624	-0.0662881	3	2	0.12726	0.150633	0.179099	-0.00113974	0.0721944	0.144056	-0.363696	-0.308406
Prohibitin	PHB_MOUSE	0.0545691	0.108207	1.03043	0.0678606	0.62352	1.03842	PHB_MOUSE	16	12	0.0295195	-0.123349	0.0164255	-0.174131	0.0627399	0.0701542	0.0680551	0.050586	15	13	0.25054	0.155757	0.181405	0.172079	0.0475594	0.0687199	-0.258305	-0.617757
60S ribosomal protein L7a	RL7A_MOUSE	0.00611863	0.0735157	1.00205	0.0494345	0.934925	1.03842	RL7A_MOUSE	3	3	0.0437877	-0.00757799	-0.0131973	-0.0559822	0.163458	0.0214865	0.0127346	-0.16471	7	5	0.0848026	-0.346554	0.101991	-0.187802	0.0256948	-0.0322805	0.123806	0.230342
NADH dehydrogenase [ubiquinone] iron-sulfur protein 3, mitochondrial	NDUS3_MOUSE	-0.013721	0.128335	0.994202	0.0837368	0.916392	NA	NDUS3_MOUSE	8	5	0.0944871	-0.267131	-0.182595	-0.123693	0.0713239	0.0567035	0.101742	0.249163	15	10	0.337635	0.158882	0.0717276	0.0562883	0.13459	0.231556	-0.454158	-0.536521
60S ribosomal protein L8	RL8_MOUSE	0.00947809	0.0942254	1.01001	0.0645584	0.921387	1.03842	RL8_MOUSE	3	3	0.068621	0.13251	-0.182177	-0.219168	0.28821	0.223259	0.0576585	-0.368913	6	4	0.0929952	-0.151108	-0.113061	0.0865958	-0.114216	-0.0965116	0.102908	0.192397
ATP synthase subunit b, mitochondrial	AT5F1_MOUSE	-0.0495787	0.112464	0.961278	0.0747963	0.666552	NA	AT5F1_MOUSE	6	5	0.175466	-0.00780587	-0.30244	-0.132802	-0.0344602	0.0654595	0.166615	0.0699677	12	8	0.274139	-0.00454677	0.0866365	0.0404907	0.0540967	0.341932	-0.292303	-0.500446
14-3-3 protein epsilon	1433E_MOUSE	-0.0229916	0.130753	1.00162	0.102401	0.863699	NA	1433E_MOUSE	3	1	-0.130826	0.683007	-0.0864447	-0.0819219	-0.232914	-0.176368	-0.0564159	0.081883	4	2	-0.114553	0.169013	-0.0749303	-0.42356	0.0934722	0.111949	-0.0928574	0.331466
NADH dehydrogenase [ubiquinone] flavoprotein 2, mitochondrial	NDUV2_MOUSE	-0.0450656	0.140176	0.966674	0.0920548	0.752644	NA	NDUV2_MOUSE	2	1	0.255339	-0.0728781	-0.452943	-0.258648	0.0409062	-0.0502088	0.220086	0.318345	6	3	0.21819	0.22964	0.222711	0.181815	-0.122796	0.122019	-0.290903	-0.560677
Myelin-oligodendrocyte glycoprotein	MOG_MOUSE	-0.0212484	0.144895	0.994251	0.0999717	0.885641	NA	MOG_MOUSE	5	3	-0.399991	-0.625743	0.103607	0.336744	0.0332763	0.253929	0.142179	0.155999	5	3	-0.151519	-0.1157	-0.220611	-0.0785946	-0.0529845	-0.0327489	0.530965	0.121193
Vesicle-associated membrane protein-associated protein B	VAPB_MOUSE	-0.0376411	0.0695096	0.971176	0.046783	0.597996	NA	VAPB_MOUSE	3	1	0.110904	-0.0158141	0.0230908	0.0791825	-0.134421	0.162352	-0.277906	0.052611	10	5	-0.229453	-0.109553	0.107455	0.0244123	0.0860566	-0.108177	0.042953	0.186306
Synaptogyrin-3	SNG3_MOUSE	-0.0577412	0.124747	0.959411	0.0903306	0.650587	NA	SNG3_MOUSE	1	1	0.0566524	0.333665	0.0172041	0.464604	-0.203436	-0.226072	-0.101761	-0.340857	3	2	-0.125127	0.0624904	-0.285967	-0.253985	0.0851693	-0.0457827	0.256401	0.3068
Cytochrome c oxidase subunit 2	COX2_MOUSE	0.0232054	0.161508	1.00181	0.101683	0.888128	1.03842	COX2_MOUSE	3	2	0.027138	-0.266696	0.021052	-0.111451	-0.0843076	0.129023	0.122931	0.162311	4	3	0.386309	-0.0602977	0.386673	0.21749	0.0254145	0.278627	-0.368751	-0.865464
NADH dehydrogenase [ubiquinone] iron-sulfur protein 7, mitochondrial	NDUS7_MOUSE	-0.00459181	0.103589	0.99637	0.0693091	0.965271	NA	NDUS7_MOUSE	4	3	0.0582667	-0.199673	-0.102417	-0.0834053	0.196727	-0.104438	0.103466	0.131473	4	3	0.115317	0.226634	0.208165	0.241353	-0.0787968	0.0395302	-0.32235	-0.429851
Peroxiredoxin-6	PRDX6_MOUSE	0.0470502	0.0923638	1.03263	0.0644608	0.618416	1.03842	PRDX6_MOUSE	1	1	-0.0547675	0.245557	0.275463	0.108331	-0.128391	-0.309825	-0.193416	0.0570487	6	5	-0.256699	0.0175008	0.272548	0.038759	0.0513832	0.105084	-0.0949195	-0.133656
Ras-related protein Rab-3A	RAB3A_MOUSE	-0.0254462	0.14339	0.979688	0.104549	0.861698	NA	RAB3A_MOUSE	1	1	-0.293378	0.390602	-0.399038	0.302614	-0.170522	0.126851	-0.171927	0.214799	5	2	0.0920998	-0.302779	-0.0228096	-0.219465	0.2145	-0.0774426	-0.22476	0.540657
Tubulin polymerization-promoting protein	TPPP_MOUSE	0.109334	0.0852899	1.08074	0.0602686	0.221142	0.798329	TPPP_MOUSE	5	3	-0.262297	-0.11822	0.344383	0.0740962	0.0845546	-0.118537	-0.0681348	0.0641555	8	4	-0.202753	-0.247811	-0.0750856	-0.0689852	0.0889976	0.0884923	0.245206	0.171939
Glutathione S-transferase Mu 1	GSTM1_MOUSE	0.00555221	0.100708	1.00401	0.073293	0.956813	1.03842	GSTM1_MOUSE	2	1	-0.159028	0.359948	0.205273	-0.153114	-0.248941	-0.179214	0.291946	-0.11687	12	8	-0.081595	-0.131926	-0.0482264	-0.17479	0.0394197	0.302663	0.0397646	0.0546899
Ras-related protein Rab-11A	RB11A_MOUSE	0.0844487	0.123644	1.0587	0.0884775	0.505773	0.798329	RB11A_MOUSE	4	4	-0.394851	0.428963	0.163371	0.163655	-0.16436	-0.224808	-0.0764106	0.104442	6	5	-0.317315	-0.0733611	0.0560422	-0.172022	0.120478	-0.202911	0.174238	0.41485
ATP synthase subunit O, mitochondrial	ATPO_MOUSE	-0.122475	0.118217	0.918571	0.076304	0.31776	NA	ATPO_MOUSE	13	11	0.162928	0.0826461	-0.393322	-0.0662547	-0.0662651	0.0221125	0.134155	0.124001	14	13	0.106647	0.323017	0.220051	0.133233	-0.022877	0.144057	-0.453962	-0.450166
NADH dehydrogenase [ubiquinone] iron-sulfur protein 8, mitochondrial	NDUS8_MOUSE	0.0429379	0.0868151	1.02969	0.061879	0.628574	1.03842	NDUS8_MOUSE	4	3	0.0146119	-0.067883	-0.0606135	-0.253277	0.294647	-0.0907103	-0.0763982	0.239624	4	2	-0.0158183	0.279099	0.0290837	0.0567334	-0.0597666	0.141331	-0.215171	-0.215491
60S ribosomal protein L13	RL13_MOUSE	0.0894873	0.0641381	1.06233	0.0435283	0.185976	0.798329	RL13_MOUSE	9	5	0.104903	0.0145237	0.0458633	0.0889734	0.000392777	-0.00900774	-0.0986151	-0.147033	9	4	0.0824201	-0.326443	-0.031484	0.0444518	0.0591348	-0.141953	0.258196	0.0556775
Ras-related protein Rab-18	RAB18_MOUSE	-0.15295	0.0893304	0.899449	0.0630434	0.108919	NA	RAB18_MOUSE	1	1	-0.13624	-0.136741	-0.413791	0.0885566	0.0466088	0.195928	0.399835	-0.0441562	4	3	-0.108887	0.123728	0.0116721	-0.106847	-0.073593	-0.145722	0.225605	0.0740424
Synaptosomal-associated protein 25	SNP25_MOUSE	0.0823313	0.0881379	1.05421	0.0653122	0.367319	0.798329	SNP25_MOUSE	9	6	-0.103632	0.0028421	0.132952	-0.0721293	-0.0580008	-0.13972	0.0724628	0.165225	13	8	-0.177091	-0.197006	-0.188221	-0.0904754	0.0794886	-0.108422	0.274385	0.407343
Ras-related protein Rab-10	RAB10_MOUSE	-0.184209	0.229241	0.913414	0.176711	0.437064	NA	RAB10_MOUSE	2	1	0.555624	0.924921	-0.764605	-0.374769	-0.719017	0.0761881	0.61346	-0.311802	5	4	-0.0996739	-0.0135522	-0.237486	-0.0219222	0.0493516	-0.134044	0.205912	0.251415
Tenascin-R	TENR_MOUSE	0.206254	0.0873503	1.15056	0.0601043	0.0340505	0.354216	TENR_MOUSE	9	2	-0.201195	-0.0807321	0.200961	0.118576	0.201831	-0.351318	0.100121	0.0117557	15	9	0.0912565	-0.0820545	-0.0952867	-0.0806684	0.111815	-0.372877	0.368797	0.0590176
Band 4.1-like protein 3	E41L3_MOUSE	0.203852	0.132517	1.15227	0.0929925	0.14637	0.719473	E41L3_MOUSE	6	1	-0.278484	0.0482074	0.37401	-0.0777714	0.344278	-0.408106	-0.112849	0.110715	12	4	-0.000244075	0.0248035	-0.0763343	-0.461901	0.0545324	-0.307319	0.345809	0.420653
NADH dehydrogenase [ubiquinone] 1 beta subcomplex subunit 5, mitochondrial	NDUB5_MOUSE	0.00161097	0.133346	0.995553	0.0846305	0.990541	NA	NDUB5_MOUSE	3	3	0.111995	-0.0499839	-0.275214	-0.0979063	0.0336801	0.0551558	0.150503	0.0717706	4	4	0.332979	0.191744	-0.00947733	0.0902278	0.18023	0.269752	-0.377246	-0.678209
Regulator of G-protein signaling 8	RGS8_MOUSE	-0.00891094	0.115865	0.977804	0.0878066	0.940273	NA	RGS8_MOUSE	1	1	-0.257096	-0.0813481	0.00962272	-0.170271	0.199577	0.540911	-0.0606217	-0.180774	2	2	-0.00434944	-0.0135554	-0.288732	-0.148447	0.0278018	-0.0965478	0.142274	0.381556
NADH dehydrogenase [ubiquinone] 1 beta subcomplex subunit 9	NDUB9_MOUSE	-0.0986531	0.110805	0.927699	0.0715183	0.390448	NA	NDUB9_MOUSE	6	3	0.0436124	-0.10201	-0.205522	0.0246281	-0.0133702	0.0252716	0.107476	0.119914	8	4	0.0983674	0.242442	0.279124	0.168246	-0.125228	0.215653	-0.335009	-0.543595
NADH dehydrogenase [ubiquinone] iron-sulfur protein 4, mitochondrial	NDUS4_MOUSE	-0.0337021	0.121968	0.969943	0.0788203	0.786782	NA	NDUS4_MOUSE	5	4	0.120925	-0.120203	-0.184686	-0.108245	0.049412	0.0408129	0.0741596	0.127823	9	7	0.264644	0.245376	0.315274	0.0980695	-0.00498578	0.0481854	-0.364883	-0.60168
Alpha-crystallin B chain	CRYAB_MOUSE	0.0705794	0.143115	1.05119	0.102136	0.629575	1.03842	CRYAB_MOUSE	1	1	-0.061659	0.089938	0.451261	0.417314	0.0190532	-0.219517	-0.271294	-0.425095	2	2	-0.36035	-0.139918	-0.297541	0.0738902	0.223361	-0.0724773	0.21026	0.362776
Cytochrome c oxidase subunit 4 isoform 1, mitochondrial	COX41_MOUSE	-0.0265417	0.119494	0.974801	0.0750012	0.82786	NA	COX41_MOUSE	12	10	0.132626	-0.225558	-0.184577	-0.0474275	0.0346259	0.0514462	0.116876	0.121988	12	11	0.266067	0.114105	0.144715	0.0784365	0.0693492	0.241904	-0.2665	-0.648078
ATP synthase subunit delta, mitochondrial	ATPD_MOUSE	-0.0444828	0.139238	0.96772	0.0894778	0.754095	NA	ATPD_MOUSE	7	5	0.0212399	-0.119514	-0.0941538	-0.139242	0.0781791	-0.0223713	0.0455304	0.230331	5	4	0.105323	0.358019	0.326171	0.0445824	0.198596	0.134268	-0.621276	-0.545684
Cofilin-1	COF1_MOUSE	-0.054378	0.0984141	0.971355	0.0622132	0.592203	NA	COF1_MOUSE	4	4	0.0410694	0.25669	0.0976403	0.0520098	-0.115533	-0.223081	-0.0611076	-0.0476877	8	5	-0.578438	0.0236896	0.0444723	0.0527554	0.0621167	0.186436	0.0549445	0.154023
60S ribosomal protein L12	RL12_MOUSE	0.0967821	0.0900759	1.0684	0.0599838	0.300866	0.798329	RL12_MOUSE	3	1	0.103863	-0.0753146	0.104148	-0.274977	0.276798	-0.361611	0.162942	0.0641518	4	2	0.157347	-0.0557649	-0.0600192	0.0699961	0.0977949	0.100952	-0.307794	-0.00251231
Peptidyl-prolyl cis-trans isomerase A	PPIA_MOUSE	-0.126621	0.138882	0.916587	0.101089	0.377353	NA	PPIA_MOUSE	5	4	0.24521	0.468492	0.0131588	0.111721	-0.289718	-0.140878	-0.355405	-0.0525806	10	8	-0.51052	-0.119004	0.0355572	-0.0848603	0.0245213	0.186122	-0.0749793	0.543163
Disks large homolog 1	DLG1_MOUSE	0.209098	0.0865767	1.15511	0.0620316	0.0300138	0.354216	DLG1_MOUSE	5	3	0.049476	-0.0864574	0.249707	-0.0778543	0.326291	-0.219346	-0.195696	-0.0461197	13	5	-0.069752	-0.291971	-0.0827563	0.0331276	0.13902	-0.253368	0.290576	0.235124
ATP synthase subunit d, mitochondrial	ATP5H_MOUSE	-0.127182	0.128176	0.909898	0.0822669	0.339053	NA	ATP5H_MOUSE	9	7	0.0241783	-0.140194	-0.30962	-0.0732122	0.120833	0.0615826	0.234336	0.0820958	10	9	0.116843	0.320219	0.220906	0.0676028	0.0187742	0.283455	-0.465063	-0.562736
60S ribosomal protein L24	RL24_MOUSE	0.0607312	0.104079	1.03703	0.069991	0.56973	1.03842	RL24_MOUSE	3	3	0.182142	0.108818	-0.332568	-0.429278	0.266135	0.0880861	0.0982917	0.0183725	6	4	0.117197	-0.11033	-0.23316	0.0861133	-0.0278716	-0.133071	0.00672874	0.294393
Cytochrome b5 type B	CYB5B_MOUSE	-0.0943686	0.0748394	0.939032	0.052077	0.229283	NA	CYB5B_MOUSE	2	2	0.0431576	-0.0545572	0.26186	0.0641773	-0.0505202	0.0362067	-0.101546	-0.198778	2	2	-0.314625	0.223293	0.194888	0.0254215	-0.0437192	0.0709954	-0.00255594	-0.153698
Cytochrome c oxidase subunit 5A, mitochondrial	COX5A_MOUSE	0.0366008	0.128102	1.0194	0.0807449	0.779561	1.03842	COX5A_MOUSE	6	3	-0.0270141	-0.0524336	-0.244957	-0.0436475	0.194674	-0.114762	0.139553	0.148587	7	5	0.1931	0.270893	0.122256	0.12325	0.160268	0.16336	-0.376085	-0.657041
60S ribosomal protein L26	RL26_MOUSE	-0.0785014	0.112876	0.95293	0.0797885	0.498978	NA	RL26_MOUSE	1	1	0.0545874	-0.123855	-0.367729	0.14125	0.405329	-0.111983	0.322869	-0.320467	2	2	-0.0685548	0.0254197	-0.293484	0.192999	-0.0719282	-0.0347664	0.0402013	0.210114
NADH dehydrogenase [ubiquinone] 1 alpha subcomplex subunit 13	NDUAD_MOUSE	0.0499669	0.0769769	1.03366	0.052988	0.526994	1.03842	NDUAD_MOUSE	6	5	0.0254684	-0.141408	-0.0718811	-0.0139617	0.17834	-0.137764	0.0885275	0.0726788	7	4	0.139872	-0.0233804	0.254909	0.148825	0.0680693	-0.0857875	-0.194629	-0.307879
Hemoglobin subunit alpha	HBA_MOUSE	0.145652	0.13361	1.10093	0.0975588	0.294259	0.798329	HBA_MOUSE	3	3	0.106035	0.275494	0.229703	0.524928	-0.3303	-0.383748	-0.25582	-0.166292	3	3	0.347712	-0.110313	-0.0741336	-0.165225	0.189088	-0.218867	0.202429	-0.17069
NADH dehydrogenase [ubiquinone] 1 beta subcomplex subunit 4	NDUB4_MOUSE	-0.107457	0.0850726	0.924315	0.0593911	0.22963	NA	NDUB4_MOUSE	6	6	0.0744192	0.0365609	-0.224215	-0.139632	-0.0833281	0.0939479	0.338488	-0.0962415	6	4	0.104758	0.225389	-0.0725445	0.0868111	0.00787446	0.164466	-0.262049	-0.254705
Cytochrome c oxidase subunit 5B, mitochondrial	COX5B_MOUSE	-0.053212	0.160765	0.978454	0.107155	0.746098	NA	COX5B_MOUSE	3	1	0.173229	-0.508051	-0.302282	0.203891	0.0485066	-0.142751	0.238396	0.289061	5	3	0.489414	-0.00643487	0.07728	0.196088	0.0775998	0.206482	-0.503185	-0.537244
Histone H2B type 1-C/E/G	H2B1C_MOUSE	-0.0885344	0.264894	0.893512	0.216622	0.743813	NA	H2B1C_MOUSE	3	3	1.23481	-0.823238	0.340053	-0.329461	0.286212	-0.209235	-0.206714	-0.292427	2	2	0.425764	0.20821	0.144156	0.0417744	0.0145773	0.38613	-0.346853	-0.873759
NADH dehydrogenase [ubiquinone] 1 subunit C2	NDUC2_MOUSE	0.0179096	0.115376	1.00387	0.0735077	0.879306	1.03842	NDUC2_MOUSE	3	3	0.0667295	-0.206153	-0.0154124	-0.106384	0.218276	-0.0290751	0.115121	-0.043101	4	4	0.277006	0.242712	0.11367	0.00277127	0.0254049	0.167673	-0.187153	-0.642085
V-type proton ATPase subunit F	VATF_MOUSE	0.0140365	0.10087	1.01047	0.0726984	0.891315	1.03842	VATF_MOUSE	2	2	0.0173088	0.340099	0.0308273	-0.293724	-0.00130389	0.0229021	0.0706908	-0.186801	2	2	-0.21308	-0.139609	-0.107737	0.116756	-0.225288	-0.0106316	0.194937	0.384654
V-type proton ATPase subunit G 2	VATG2_MOUSE	0.0218704	0.124903	1.01625	0.0919134	0.863524	1.03842	VATG2_MOUSE	2	1	-0.0942926	0.404219	0.0536736	0.075445	-0.433163	-0.112192	-0.13488	0.24119	6	3	-0.122479	-0.297773	-0.00508219	-0.0434537	-0.150891	-0.0375597	0.138386	0.518853
NADH dehydrogenase [ubiquinone] iron-sulfur protein 6, mitochondrial	NDUS6_MOUSE	-0.120838	0.100997	0.918513	0.0673538	0.251553	NA	NDUS6_MOUSE	3	2	0.214047	-0.157625	-0.280204	-0.125192	0.0973939	0.11101	0.0667669	0.0738031	5	3	0.168499	0.279935	0.100903	0.0753555	-0.10751	0.201462	-0.353065	-0.36558
Vesicle-associated membrane protein 2	VAMP2_MOUSE	-0.0713956	0.135056	0.933913	0.113521	0.607406	NA	VAMP2_MOUSE	2	2	-0.104165	0.255457	-0.0170361	0.109616	0.0149981	-0.216777	-0.0728294	0.0307365	2	1	-0.359742	-0.148285	-0.00189591	-0.0185283	-0.251998	-0.0993362	0.0605309	0.819255
NADH dehydrogenase [ubiquinone] 1 alpha subcomplex subunit 7	NDUA7_MOUSE	-0.0673629	0.10142	0.954108	0.0657201	0.517363	NA	NDUA7_MOUSE	9	8	0.0345343	-0.175471	0.0221594	-0.0677551	0.0941681	0.0683881	0.0723067	-0.048331	10	9	0.22532	0.214106	0.207973	0.0054261	0.0470899	0.158587	-0.439814	-0.418689
Cytochrome b-c1 complex subunit 7	QCR7_MOUSE	-0.0246659	0.106384	0.979562	0.0695337	0.820151	NA	QCR7_MOUSE	6	4	0.233623	0.105356	-0.145596	-0.165244	-0.12307	0.0585416	0.0392609	-0.00287115	11	7	0.217664	0.220789	0.148326	0.116879	0.097945	0.038593	-0.364971	-0.475226
CDGSH iron sulfur domain-containing protein 1	CISD1_MOUSE	-0.0662264	0.123644	0.949431	0.0867992	0.601063	NA	CISD1_MOUSE	2	1	-0.0842332	0.202427	-0.309293	-0.146353	0.22671	0.232517	-0.135936	0.0141603	5	5	0.0458525	0.127534	0.463368	0.0830285	-0.231345	0.207788	-0.296447	-0.39978
ATP synthase-coupling factor 6, mitochondrial	ATP5J_MOUSE	0.0872349	0.132122	1.05465	0.085063	0.520699	0.798329	ATP5J_MOUSE	2	2	0.128552	-0.17493	-0.143651	-0.319305	0.203536	-0.0859332	0.199545	0.192187	6	4	0.33906	0.077445	0.142609	0.0659771	0.161247	0.16235	-0.294485	-0.654202
ATPase inhibitor, mitochondrial	ATIF1_MOUSE	0.0264481	0.155692	1.00803	0.0984166	0.867757	1.03842	ATIF1_MOUSE	4	4	0.198936	-0.175781	-0.293718	-0.260423	0.146824	0.0442751	0.177273	0.162613	4	4	0.265022	0.066096	0.377885	0.194655	0.206189	0.060138	-0.400013	-0.769973
ATP synthase subunit g, mitochondrial	ATP5L_MOUSE	0.0658041	0.137369	1.04751	0.0967845	0.639312	1.03842	ATP5L_MOUSE	3	1	0.30895	-0.0592525	-0.27336	-0.17102	0.442711	-0.413069	0.148807	0.0162324	6	3	0.399111	0.0399394	0.193191	0.142116	-0.18097	0.0522561	-0.223371	-0.422272
Histone H4	H4_MOUSE	-0.0726929	0.35707	0.872136	0.262284	0.842313	NA	H4_MOUSE	5	5	1.31742	-0.752922	-0.0231145	-0.458436	0.174364	-0.0853211	0.0763671	-0.248354	7	6	0.833715	0.28707	0.256457	0.0490793	0.291546	0.594398	-0.615085	-1.69718
10 kDa heat shock protein, mitochondrial	CH10_MOUSE	-0.0618396	0.203004	0.975057	0.157885	0.765308	NA	CH10_MOUSE	1	1	-0.198914	0.887446	-0.204539	0.401548	-0.192744	-0.443182	-0.136375	-0.113239	8	8	-0.142175	0.168226	0.352803	0.169549	0.026967	0.475653	-0.678623	-0.3724
Cytochrome b-c1 complex subunit 6, mitochondrial	QCR6_MOUSE	-0.165141	0.125331	0.886859	0.084516	0.210338	NA	QCR6_MOUSE	4	4	0.0172165	0.127526	-0.102621	-0.0902516	-0.307795	0.187874	0.351378	-0.183327	4	2	0.316569	0.218996	0.227441	-0.124376	-0.0745636	0.27166	-0.311977	-0.523749
ATP synthase subunit f, mitochondrial	ATPK_MOUSE	-0.0498884	0.152081	0.956828	0.0972015	0.748127	NA	ATPK_MOUSE	4	3	0.304695	0.00269088	-0.368084	-0.24294	0.0209108	0.231082	-0.0448543	0.0964996	7	5	0.296871	0.182104	0.337627	0.133172	0.0776598	0.116709	-0.459274	-0.684868
Cytochrome c oxidase subunit VIb isoform 1	CX6B1_MOUSE	-0.203768	0.175506	0.86089	0.10968	0.265731	NA	CX6B1_MOUSE	3	1	0.444171	0.101274	-0.785453	0.0351932	-0.152521	-0.111468	0.440166	0.0286371	7	5	0.228808	0.326176	0.207018	0.0399786	0.000187794	0.193656	-0.275984	-0.71984
Cytochrome b-c1 complex subunit 8	QCR8_MOUSE	0.0251773	0.138809	1.00265	0.0863176	0.859386	1.03842	QCR8_MOUSE	8	6	0.106549	0.0551322	-0.18473	-0.236662	-0.0382142	0.039992	0.247734	0.0101986	8	5	0.201967	0.105966	0.308934	0.24793	0.123129	0.0892608	-0.314703	-0.762483
NADH dehydrogenase [ubiquinone] 1 alpha subcomplex subunit 4	NDUA4_MOUSE	0.0471881	0.137029	1.0292	0.0872971	0.7358	1.03842	NDUA4_MOUSE	6	5	0.121258	0.0982406	-0.32245	-0.0537502	0.0811317	-0.0499505	-0.0699091	0.19543	9	6	0.303674	0.0560696	0.14282	0.161561	0.0819208	0.334118	-0.410756	-0.669408
Cytochrome c oxidase polypeptide VIc	COX6C_MOUSE	-0.12573	0.129993	0.911354	0.0815844	0.350865	NA	COX6C_MOUSE	6	6	0.146568	0.0352025	-0.375766	-0.0776992	-0.111185	0.117101	0.238188	0.0275896	7	6	0.180241	0.225929	0.261208	0.11348	0.0544053	0.197546	-0.426887	-0.605922
Guanine nucleotide-binding protein G(I)/G(S)/G(O) subunit gamma-12	GBG12_MOUSE	-0.0738158	0.122614	0.945601	0.0912496	0.557089	NA	GBG12_MOUSE	3	2	-0.262016	0.30021	-0.15323	0.262601	-0.213223	0.187043	-0.184875	0.0634896	3	2	-0.10365	-0.102733	-0.116038	-0.218184	-0.245237	-0.0138433	0.274561	0.525125
ATP synthase subunit e, mitochondrial	ATP5I_MOUSE	-0.0534615	0.121365	0.963211	0.0792552	0.666313	NA	ATP5I_MOUSE	6	5	0.100885	-0.225904	-0.169711	-0.08699	0.279075	-0.0223833	0.12034	0.00468836	8	6	0.195868	0.261026	0.125798	0.113645	0.0250699	0.230943	-0.436578	-0.515771
NADH dehydrogenase [ubiquinone] 1 alpha subcomplex subunit 1	NDUA1_MOUSE	-0.0681279	0.125244	0.949195	0.0822229	0.59537	NA	NDUA1_MOUSE	2	2	0.171605	-0.175693	0.19955	0.0475065	0.118268	-0.00630807	-0.214933	-0.139996	1	1	0.015103	0.258372	0.175782	0.17576	0.00824312	0.337839	-0.473748	-0.497352
ATP synthase protein 8	ATP8_MOUSE	-0.0186793	0.126464	0.987242	0.0843821	0.884682	NA	ATP8_MOUSE	5	5	0.178108	-0.160248	-0.211397	-0.324053	0.282872	0.0608671	0.0225442	0.151308	4	4	0.058096	0.295766	0.234065	0.243467	0.0222794	0.0131223	-0.461093	-0.405702
Cytochrome c oxidase subunit 7C, mitochondrial	COX7C_MOUSE	-0.285883	0.241997	0.798349	0.166231	0.258736	NA	COX7C_MOUSE	2	2	0.726367	0.229644	-0.976354	-0.817539	-0.125066	0.777905	0.501626	-0.316582	3	2	0.15011	0.106242	-0.0113923	0.297756	-0.108176	0.247014	-0.294862	-0.386692
Up-regulated during skeletal muscle growth protein 5	USMG5_MOUSE	-0.0497699	0.111422	0.97504	0.078204	0.663252	NA	USMG5_MOUSE	1	1	-0.204188	-0.232116	-0.381998	-0.0109934	0.395389	0.254515	0.0732066	0.106184	3	2	0.0916064	0.251998	-0.143224	-0.0672012	0.189065	-0.0489531	-0.30001	0.0267188
ATP synthase subunit epsilon, mitochondrial	ATP5E_MOUSE	-0.0502781	0.114651	0.960652	0.0750835	0.668131	NA	ATP5E_MOUSE	4	4	0.00770873	0.0889226	-0.066939	-0.0186306	-0.0067461	-0.0631742	0.0790036	-0.020145	7	5	0.129437	0.360462	0.204774	0.213825	-0.100055	0.145047	-0.439412	-0.514078
Versican core protein	CSPG2_MOUSE	0.0617841	0.106938	1.04267	0.0726801	0.572606	1.03842	CSPG2_MOUSE	3	2	-0.0582951	-0.42476	0.0959253	0.212366	0.107631	0.11879	-0.247988	0.196332	7	4	-0.0961627	-0.253498	-0.189966	0.128423	0.000720742	-0.130936	0.239027	0.302392
spectrin beta chain, brain 2 [Mus musculus] gi|51259658|gb|AAH79860.1| Spectrin beta 3 [Mus musculus] gi|148701112|gb|EDL33059.1| spectrin beta 3 [Mus musculus]	gi|55926127	-0.0266291	0.0700916	0.984557	0.0504958	0.710327	NA	gi|55926127	35	22	0.0362716	-0.23194	-0.0971086	-0.0439514	0.115295	0.229987	0.0497208	-0.0582742	66	37	0.311802	0.0124355	0.0397969	-0.0450914	-0.063176	-0.0407108	-0.0380232	-0.177033
receptor-type tyrosine-protein phosphatase zeta precursor [Mus musculus] gi|223462343|gb|AAI51072.1| Protein tyrosine phosphatase, receptor type Z, polypeptide 1 [Mus musculus]	gi|124486807	-0.0924576	0.103937	0.930692	0.0734889	0.391425	NA	gi|124486807	1	1	-0.156819	0.136809	-0.0698945	0.302514	-0.238249	0.288405	-0.0543743	-0.208391	4	3	0.0662446	-0.263297	0.34132	-0.207986	0.136626	-0.212632	0.0150102	0.124713
Lipid phosphate phosphohydrolase 3	LPP3_MOUSE	0.251163	0.0990261	1.18493	0.0713734	0.0245677	0.354216	LPP3_MOUSE	3	1	-0.173159	0.0816622	0.418402	-0.176594	0.182514	-0.0642608	-0.128408	-0.140156	4	2	0.134037	-0.394669	-0.054874	0.0583784	-0.00955327	-0.342972	0.279366	0.330286
Microtubule-associated protein 2	MAP2_MOUSE	-0.0673258	0.12395	0.941971	0.0869677	0.597835	NA	MAP2_MOUSE	1	1	0.0256964	-0.0883008	0.137795	0.444443	-0.0812098	-0.425698	0.197668	-0.210394	3	2	-0.262607	-0.234016	-0.234845	0.139248	0.197421	0.324955	-0.101256	0.171101
Band 3 anion transport protein	B3AT_MOUSE	-0.0782641	0.287378	0.907978	0.24257	0.789624	NA	B3AT_MOUSE	3	2	1.2669	0.825456	-0.172978	0.337723	-0.653166	-0.807101	-0.381576	-0.415257	2	1	0.161297	-0.0939507	0.21499	0.159019	0.287991	0.308176	-0.505417	-0.532105
ADAM 22	ADA22_MOUSE	0.104505	0.144041	1.06591	0.104482	0.480758	0.798329	ADA22_MOUSE	2	1	-0.214044	-0.210364	0.287618	0.482122	0.0508693	-0.00114109	-0.533154	0.138094	3	2	-0.0210668	-0.140223	-0.0909494	-0.02585	-0.284254	-0.232494	0.482974	0.311863
cAMP-dependent protein kinase type II-alpha regulatory subunit	KAP2_MOUSE	0.252223	0.107209	1.19388	0.0794633	0.0341406	0.354216	KAP2_MOUSE	3	2	-0.148254	0.153198	0.467121	-0.117926	0.169079	-0.0577991	-0.333223	-0.132196	7	2	-0.0447849	-0.300711	-0.164378	-0.163958	0.174563	-0.196266	0.385872	0.309663
Glial fibrillary acidic protein	GFAP_MOUSE	0.29267	0.151559	1.22153	0.100441	0.0743323	0.354216	GFAP_MOUSE	4	3	0.106568	-0.236301	0.287505	-0.0904634	0.23766	-0.115599	-0.219162	0.0297925	5	1	0.627325	0.0688809	-0.176926	0.177839	0.256203	0.130364	-0.209342	-0.874343
Putative adenosylhomocysteinase 3	SAHH3_MOUSE	0.0036739	0.0715548	1.00197	0.049418	0.95978	NA	SAHH3_MOUSE	3	1	0.109594	-0.0441004	0.0835047	-0.133713	0.213371	0.141201	-0.175312	-0.194545	5	2	-0.186335	-0.161659	-0.0741944	0.0463232	0.0591152	0.11231	0.0373621	0.167078
Dihydropyrimidinase-related protein 4	DPYL4_MOUSE	0.140084	0.112287	1.10024	0.0804426	0.232731	0.798329	DPYL4_MOUSE	5	1	-0.221729	0.431553	0.20661	0.0371753	0.0339812	-0.399943	-0.189569	0.101921	9	2	-0.283048	-0.166144	0.0710574	0.199862	-0.0952409	-0.0540855	-0.0353008	0.3629
T-complex protein 1 subunit zeta	TCPZ_MOUSE	0.0154662	0.119549	0.998845	0.0889897	0.899325	1.03842	TCPZ_MOUSE	2	2	0.13273	-0.0576388	-0.0157431	0.22233	-0.214544	0.0331093	-0.152211	0.0519678	2	2	-0.0646727	-0.348888	-0.203186	0.00189107	-0.0274918	-0.264536	0.388097	0.518788
Aldehyde dehydrogenase, cytosolic 1	AL1A7_MOUSE	0.119686	0.0812331	1.08678	0.055029	0.162782	0.798329	AL1A7_MOUSE	1	1	-0.194729	0.0313315	0.303317	0.044874	0.142524	-0.0693691	-0.374028	0.11608	3	2	-0.183453	0.0519535	0.0957283	0.0715148	0.157458	-0.0997603	-0.160027	0.0665864
V-type proton ATPase subunit H	VATH_MOUSE	0.154112	0.116379	1.10689	0.0836761	0.207741	0.798329	VATH_MOUSE	1	1	-0.0643459	0.453871	0.220316	-0.0184201	-0.193066	-0.0154456	-0.322095	-0.0608137	8	6	0.0239535	-0.480773	-0.0361367	-0.0819042	0.0802397	-0.0862487	0.173853	0.407016
Regulator of microtubule dynamics protein 3	RMD3_MOUSE	-0.037542	0.097212	0.977759	0.066881	0.705451	NA	RMD3_MOUSE	2	1	-0.146608	-0.420728	0.344151	0.0710954	-0.0436014	-0.0171328	0.262668	-0.0498448	5	3	0.0387199	0.0558028	0.183675	0.112176	-0.110891	0.0150944	-0.0201503	-0.274426
Septin-6	SEPT6_MOUSE	-0.0581395	0.14852	0.945439	0.111038	0.702246	NA	SEPT6_MOUSE	2	2	0.0399032	0.0300483	0.211886	0.51794	-0.252618	-0.054048	-0.147811	-0.345301	3	1	-0.264876	-0.425643	-0.112975	0.0495633	0.0614444	-0.174438	0.277294	0.589631
Isocitrate dehydrogenase [NAD] subunit gamma, mitochondrial	IDH3G_MOUSE	-0.142711	0.107729	0.91293	0.0783629	0.209143	NA	IDH3G_MOUSE	3	3	0.206007	0.438365	-0.151282	-0.211465	-0.278894	0.0172403	-0.0858675	0.0658961	5	3	-0.220103	0.110481	0.31272	0.0789082	-0.210683	0.210493	-0.293054	0.0112369
isocitrate dehydrogenase 3, beta subunit [Mus musculus] gi|14290508|gb|AAH09022.1| Isocitrate dehydrogenase 3 (NAD+) beta [Mus musculus] gi|14572524|gb|AAK64606.1| tumor-related protein [Mus musculus] gi|123858417|emb|CAM17547.1| isocitrate dehydrogenase 3 (NAD+) beta [Mus musculus] gi|148696308|gb|EDL28255.1| isocitrate dehydrogenase 3 (NAD+) beta [Mus musculus]	gi|18700024	-0.141325	0.144525	0.913632	0.0975684	0.34578	NA	gi|18700024	4	2	0.0513589	0.318445	-0.076195	-0.101111	-0.113837	-0.0933368	-0.0669602	0.0816358	6	5	-0.170096	0.431676	0.284914	0.277594	-0.167595	0.330866	-0.71525	-0.272109
V-type proton ATPase subunit C 1	VATC1_MOUSE	0.102749	0.106095	1.0766	0.0756536	0.349445	0.798329	VATC1_MOUSE	1	1	0.13688	0.415524	-0.082382	-0.279856	-0.216776	0.132873	-0.132639	0.0263752	5	2	-0.107041	-0.375543	-0.0822542	-0.0587004	0.0851012	0.0529223	0.348893	0.136622
Protein NDRG2	NDRG2_MOUSE	0.012481	0.109631	1.01115	0.0780942	0.911	1.03842	NDRG2_MOUSE	1	1	-0.22434	-0.0390331	-0.0247035	0.323421	0.00451396	-0.287666	-0.0792938	0.327101	3	3	-0.333188	0.046854	0.00142512	0.334816	-0.211471	0.219132	-0.00811225	-0.0494562
Coiled-coil domain-containing protein 109A	C109A_MOUSE	-0.00276174	0.0857854	0.993141	0.058933	0.974855	NA	C109A_MOUSE	2	1	0.0916629	-0.0435018	-0.012461	-0.373456	0.0426748	0.257794	0.0213344	0.0159531	3	3	0.271114	0.140496	0.142115	-0.0031447	-0.143666	-0.0900423	-0.138016	-0.178857
proline-rich transmembrane protein 2 [Mus musculus]	gi|156523248	0.0548279	0.231253	1.08484	0.196095	0.816564	1.03842	gi|156523248	2	2	-0.130964	1.15888	-0.206977	-0.593968	-0.716276	0.321549	0.442257	-0.274499	8	6	0.130984	-0.155905	-0.291136	-0.0971022	-0.083413	-0.138479	0.307716	0.327334
Succinyl-CoA ligase [GDP-forming] subunit alpha, mitochondrial	SUCA_MOUSE	-0.197261	0.130299	0.873167	0.0881976	0.152372	NA	SUCA_MOUSE	6	3	-0.190573	0.165421	0.0787014	0.243171	-0.312587	-0.193634	0.199077	0.0104242	11	7	-0.26056	0.344678	0.440403	0.146199	-0.0159904	0.110667	-0.600652	-0.164744
Sideroflexin-1	SFXN1_MOUSE	0.0258744	0.0785711	1.0197	0.0542736	0.746912	1.03842	SFXN1_MOUSE	2	2	-0.076089	0.247769	-0.107249	-0.167824	-0.0349328	0.0226411	0.0539507	0.061734	6	3	0.0416701	0.0589646	0.219707	0.20003	-0.0208891	0.0249759	-0.284635	-0.239824
Sideroflexin-3	SFXN3_MOUSE	0.0269575	0.105985	1.01323	0.0693529	0.803285	1.03842	SFXN3_MOUSE	10	9	-0.0861975	0.0134189	-0.0576379	-0.0590042	0.188389	0.0186298	-0.00522801	-0.0123706	11	8	0.145458	0.0378385	0.262098	0.198113	-0.0261895	0.246524	-0.341352	-0.52249
Secretory carrier-associated membrane protein 1	SCAM1_MOUSE	0.310416	0.130351	1.22482	0.089366	0.0349828	0.354216	SCAM1_MOUSE	1	1	-0.269449	0.333338	0.200402	0.0414463	0.376348	-0.647913	-0.43359	0.399417	5	3	-0.0861803	-0.205774	-0.0890067	0.0529863	-0.0288863	-0.0126932	-0.00576184	0.375316
Voltage-dependent anion-selective channel protein 3	VDAC3_MOUSE	-0.0438416	0.0950008	0.970185	0.062369	0.65154	NA	VDAC3_MOUSE	3	3	-0.053385	-0.177052	-0.130102	0.000230318	-0.029786	0.171901	0.0677513	0.150442	6	6	0.117657	0.133644	0.175713	0.210418	0.0323071	0.0878301	-0.349251	-0.408318
Beta-lactamase-like protein FLJ75971 homolog	YE006_MOUSE	-0.153069	0.18398	0.907665	0.131561	0.419642	NA	YE006_MOUSE	2	2	0.325636	0.614555	-0.512823	-0.45475	-0.587811	0.465935	0.353478	-0.20422	2	1	0.143386	-0.120729	-0.151704	-0.226568	0.0016167	-0.179037	0.159587	0.373447
nebulette [Mus musculus] gi|12835961|dbj|BAB23436.1| unnamed protein product [Mus musculus] gi|19484137|gb|AAH25863.1| Nebulette [Mus musculus] gi|122890254|emb|CAM14501.1| nebulette [Mus musculus] gi|123232932|emb|CAM17882.1| nebulette [Mus musculus] gi|123858001|emb|CAM21080.1| nebulette [Mus musculus] gi|148676141|gb|EDL08088.1| nebulette, isoform CRA_a [Mus musculus]	gi|21311871	0.0170581	0.11783	1.01487	0.0877801	0.887007	1.03842	gi|21311871	2	2	-0.11035	0.0199977	0.413508	-0.0883536	-0.0415033	-0.0650121	-0.114403	-0.0138842	3	1	-0.383376	-0.200282	0.0990812	-0.219748	0.00784276	-0.0745049	0.285395	0.485592
60S ribosomal protein L7	RL7_MOUSE	-0.10809	0.0780803	0.926975	0.0555842	0.188038	NA	RL7_MOUSE	3	2	0.0880256	-0.0318834	0.125517	-0.163496	0.0753328	0.101167	0.0374217	-0.232084	4	1	-0.145683	-0.096423	0.112649	-0.26276	-0.0647891	-0.0186094	0.103991	0.371624
Vesicle-associated membrane protein-associated protein A	VAPA_MOUSE	0.0109628	0.0810658	1.0116	0.0573259	0.894603	1.03842	VAPA_MOUSE	2	2	-0.0841957	0.0182592	-0.0324981	0.240864	0.0762992	0.0337831	-0.151083	-0.101429	7	3	0.180922	-0.107015	-0.0797133	-0.10019	-0.307589	0.000613295	0.310077	0.102895
Sodium channel subunit beta-1	SCN1B_MOUSE	0.0351298	0.120062	1.02438	0.0830735	0.774127	1.03842	SCN1B_MOUSE	1	1	-0.479887	0.0609957	-0.0222191	0.307784	-0.191213	0.154766	-0.119318	0.289091	3	2	-0.112699	0.0972836	-0.0484216	-0.317752	0.0439161	-0.17368	0.390399	0.120954
Ras-related protein Rab-14	RAB14_MOUSE	0.0775619	0.0888675	1.04583	0.06313	0.403643	0.798329	RAB14_MOUSE	2	2	-0.347614	0.170983	0.00810528	0.115927	0.163737	-0.0237808	-0.212131	0.124774	4	3	-0.0993797	-0.0846851	-0.202266	-0.0820799	0.0149421	0.0623157	0.00916602	0.381987
Cysteine and glycine-rich protein 1	CSRP1_MOUSE	0.0269652	0.0916031	1.02291	0.0642491	0.773134	1.03842	CSRP1_MOUSE	1	1	0.0216665	-0.221124	0.26807	-0.0528924	0.126273	0.113437	-0.0690293	-0.1864	4	3	-0.136733	-0.241254	-0.172406	-0.159532	0.205751	0.0501601	0.211556	0.242457
Cerebellin-1	CBLN1_MOUSE	-0.118849	0.127554	0.921615	0.0915149	0.367292	NA	CBLN1_MOUSE	2	1	-0.146198	-0.500524	0.236669	0.488307	0.107914	0.180391	-0.187441	-0.179118	3	2	-0.0753239	0.334167	-0.13566	0.292923	-0.190632	0.00479621	-0.167304	-0.0629661
NADH dehydrogenase [ubiquinone] 1 beta subcomplex subunit 10	NDUBA_MOUSE	-0.0767164	0.165326	0.9519	0.118174	0.649868	NA	NDUBA_MOUSE	2	1	-0.193722	0.251959	-0.155964	-0.0303655	0.280131	0.0365227	-0.0405867	-0.147973	5	2	0.399763	0.119669	0.180068	-0.274996	0.00986743	0.649702	-0.669652	-0.414422
NADH dehydrogenase [ubiquinone] 1 alpha subcomplex subunit 8	NDUA8_MOUSE	0.0491479	0.120496	1.0227	0.0807418	0.691068	1.03842	NDUA8_MOUSE	3	2	0.297308	-0.163503	-0.154299	-0.406149	0.253646	-0.128964	0.276402	0.0255572	4	2	0.212531	0.0147926	0.074907	0.11956	0.0683382	0.162202	-0.165239	-0.487091
NADH dehydrogenase [ubiquinone] 1 beta subcomplex subunit 11, mitochondrial	NDUBB_MOUSE	-0.0219709	0.127399	0.973229	0.082973	0.866153	NA	NDUBB_MOUSE	2	2	0.0322177	-0.160728	-0.156895	-0.160622	0.0446512	0.107146	0.202019	0.0922116	2	2	0.154325	0.174661	0.372538	-0.2237	0.281814	0.0183816	-0.119561	-0.658458
Myosin light polypeptide 6	MYL6_MOUSE	0.0158468	0.0916943	1.01131	0.0676767	0.865265	1.03842	MYL6_MOUSE	3	2	-0.262101	-0.0674432	0.408462	0.149413	0.00782099	-0.0258076	-0.182773	-0.0275715	6	3	-0.186548	-0.025306	0.00169648	0.0758799	-0.15338	-0.0465455	0.00616747	0.328036
myelin basic protein isoform 6 [Mus musculus] gi|387415|gb|AAA39497.1| 14 kd myelin basic protein gi|387416|gb|AAA39499.1| 14 kd myelin basic protein gi|12836839|dbj|BAB23830.1| unnamed protein product [Mus musculus] gi|74190970|dbj|BAE28256.1| unnamed protein product [Mus musculus]	gi|69885073	-0.000945949	0.110998	0.99917	0.0777252	0.993321	NA	gi|69885073	2	2	-0.395207	-0.153872	0.119048	0.0970011	-0.0504592	0.225661	0.0630667	0.0947618	2	2	-0.283098	-0.0264825	0.000545275	-0.187392	0.0501667	-0.240345	0.407061	0.279545
NADH dehydrogenase [ubiquinone] 1 beta subcomplex subunit 3	NDUB3_MOUSE	-0.0365923	0.0914358	0.974188	0.0609333	0.695085	NA	NDUB3_MOUSE	2	1	-0.00945205	0.0599457	-0.115892	0.16506	-0.180501	-0.0399747	-0.0701946	0.191009	6	4	0.175135	0.144119	0.163464	0.0743816	-0.041835	0.171951	-0.308612	-0.378604
6.8 kDa mitochondrial proteolipid	68MP_MOUSE	0.120868	0.160566	1.09356	0.108865	0.464333	0.798329	68MP_MOUSE	2	2	-0.198889	0.123593	-0.129076	-0.269555	0.125094	-0.037619	0.0770186	0.309434	2	2	0.505066	-0.0669557	0.345441	-0.177535	0.305405	0.249189	-0.57851	-0.5821
Tubulin beta-5 chain	TBB5_MOUSE	-0.0315916	0.131394	0.9845	0.0945476	0.813555	NA	TBB5_MOUSE	2	1	-0.0321956	0.54574	0.270732	0.0387627	-0.286186	-0.523525	0.041818	-0.0551456	3	2	-0.223545	0.0726771	0.331386	-0.170249	-0.086316	0.0810646	-0.121396	0.116378
Tubulin beta-4 chain	TBB4_MOUSE	-0.0298645	0.177663	0.9942	0.138955	0.869114	NA	TBB4_MOUSE	2	2	-0.0239791	0.635289	0.325223	0.110782	-0.318938	-0.222451	-0.243465	-0.262461	6	4	-0.443054	-0.121429	-0.108727	-0.269474	-0.185898	0.0371412	0.399855	0.691586
Tubulin beta-3 chain	TBB3_MOUSE	0.0780348	0.209043	1.06287	0.180442	0.714553	1.03842	TBB3_MOUSE	2	2	-0.0355517	0.971504	0.291922	-0.0246655	-0.14373	-0.270444	-0.553999	-0.235036	4	4	-0.401833	-0.0874199	0.044744	-0.141954	-0.161568	-0.221729	0.132833	0.836926
Actin-related protein 3	ARP3_MOUSE	0.0902699	0.133631	1.05328	0.0885848	0.51206	0.798329	ARP3_MOUSE	1	1	0.357692	-0.178326	0.302224	-0.679266	0.179284	0.00481248	0.129394	-0.115814	3	2	0.113325	-0.0338628	-0.105307	-0.151108	-0.10742	-0.236398	0.318915	0.201856
GTPase HRas	RASH_MOUSE	0.0679958	0.135447	1.05064	0.0991612	0.623574	1.03842	RASH_MOUSE	2	2	-0.211711	0.360062	0.200943	0.0847547	-0.0874573	-0.0189621	-0.228888	-0.0987407	2	2	-0.434754	-0.256635	-0.0579606	-0.214251	0.355011	-0.107398	0.191171	0.524817

## Sheet: Sheet3
		Knockout / Wildtype							Experiment 1										Experiment 2
protein description	protein identifier	difference (log2)	standard deviation (log2)	difference (fold)	standard deviation (fold)	p-value TTEST	fdr SAM	protein identifier	# peptides identification	# peptides quantification	Wildtype (label 113) average area (log2)	Knockout (label 114) average area (log2)	Knockout (label 115) average area (log2)	Wildtype (label 116) average area (log2)	Knockout (label 117) average area (log2)	Wildtype (label 118) average area (log2)	Wildtype (label 119) average area (log2)	Knockout (label 121) average area (log2)	# peptides identification	# peptides quantification	Knockout (label 113) average area (log2)	Wildtype (label 114) average area (log2)	Wildtype (label 115) average area (log2)	Knockout (label 116) average area (log2)	Knockout (label 117) average area (log2)	Wildtype (label 118) average area (log2)	Knockout (label 119) average area (log2)	Wildtype (label 121) average area (log2)
Homer protein homolog 3	HOME3_MOUSE	-0.417293	0.0667396	0.745958	0.0494227	6.46257	0	HOME3_MOUSE	15	10	-0.0782765	-0.262476	-0.209134	0.0231621	-0.0441883	0.367689	0.351095	-0.147871	22	12	-0.183862	0.193783	0.181263	-0.214713	-0.248218	0.264957	-0.358708	0.365499
SH3 and multiple ankyrin repeat domains protein 1	SHAN1_MOUSE	-0.407483	0.069994	0.75386	0.0485611	4.44055	0	SHAN1_MOUSE	19	7	-0.0713242	-0.216137	-0.201834	0.218708	-0.154822	0.341385	0.371869	-0.287845	26	14	0.0318298	0.258172	0.231818	-0.145073	-0.196198	0.19005	-0.459852	0.0892537
Metabotropic glutamate receptor 1	GRM1_MOUSE	-0.3766	0.072365	0.767342	0.0527954	0.000246146	0	GRM1_MOUSE	5	4	-0.11922	0.0276939	-0.307552	0.188083	-0.241547	0.296741	0.310149	-0.154348	14	11	-0.140823	0.307354	-0.00419039	-0.273802	-0.256589	0.142195	-0.159432	0.385287
SH3 and multiple ankyrin repeat domains protein 2	SHAN2_MOUSE	-0.385125	0.0561932	0.768377	0.0360715	4.88436	0	SHAN2_MOUSE	10	5	0.0879569	-0.183829	-0.381357	0.110875	-0.0576144	0.256678	0.233944	-0.0666533	14	6	0.00568398	0.156679	0.259728	-0.278905	-0.21441	0.226227	-0.363414	0.208412
Calcium/calmodulin-dependent protein kinase type II alpha chain	KCC2A_MOUSE	-0.343975	0.0935947	0.788972	0.06473	0.00254114	0	KCC2A_MOUSE	2	2	-0.113446	-0.144891	0.100377	0.147961	-0.0573892	0.0990995	0.0452015	-0.0769136	5	3	-0.422893	0.399416	0.190734	-0.485472	-0.22093	0.183246	-0.0677894	0.423688
UPF0626 protein B	U626B_MOUSE	-0.311666	0.0815654	0.807824	0.0560452	0.00204183	0	U626B_MOUSE	6	3	-0.0280668	-0.268235	0.133569	0.0630277	-0.0511764	-0.0289525	0.326906	-0.147073	5	1	-0.297253	0.195422	0.228512	-0.432998	-0.183354	0.330837	-0.000145378	0.15898
Glutamate receptor delta-2 subunit	GRID2_MOUSE	-0.250355	0.0710453	0.840053	0.0497869	0.00342837	0	GRID2_MOUSE	6	6	-0.179095	-0.164311	-0.112945	0.0728245	0.0396631	0.12954	0.34944	-0.135117	11	7	0.10267	0.201796	0.0987805	-0.205771	-0.247464	0.134788	-0.278144	0.193344
Membrane-associated progesterone receptor component 1	PGRC1_MOUSE	-0.235826	0.0832063	0.848049	0.0586717	0.0133717	0.136856	PGRC1_MOUSE	5	1	-0.1062	0.0969397	-0.202483	0.177458	-0.405212	0.404947	0.114001	-0.0794494	5	4	-0.237902	-0.0572302	0.201851	-0.0702533	-0.0480116	-0.0370192	0.00306831	0.245497
Succinyl-CoA:3-ketoacid-coenzyme A transferase 1, mitochondrial	SCOT1_MOUSE	-0.342746	0.16417	0.81385	0.108932	0.064878	0.2433	SCOT1_MOUSE	3	2	0.334118	0.435089	-0.179775	0.216818	-0.754882	-0.0698668	-0.113803	0.132302	6	3	-0.59934	0.191267	0.313824	0.301975	-0.322236	0.376963	-0.384116	0.121663
Gap junction alpha-1 protein	CXA1_MOUSE	0.199023	0.0784256	1.14888	0.0578138	0.0237894	0.354216	CXA1_MOUSE	7	3	-0.142005	-0.0425595	0.357168	0.0207452	0.0955197	-0.164349	-0.15774	0.0332214	10	5	0.1166	-0.234516	-0.197408	-0.0916461	0.00304427	-0.14236	0.324746	0.221539
Cytoskeleton-associated protein 4	CKAP4_MOUSE	0.205703	0.0637408	1.14905	0.0434187	0.00809933	0.354216	CKAP4_MOUSE	5	4	-0.110967	0.129735	0.239289	0.0941549	0.166341	-0.201733	-0.332664	0.0158449	10	7	0.0407149	-0.168594	-0.053961	0.173392	0.067342	-0.18782	-0.00984873	0.138774
Tenascin-R	TENR_MOUSE	0.206254	0.0873503	1.15056	0.0601043	0.0340505	0.354216	TENR_MOUSE	9	2	-0.201195	-0.0807321	0.200961	0.118576	0.201831	-0.351318	0.100121	0.0117557	15	9	0.0912565	-0.0820545	-0.0952867	-0.0806684	0.111815	-0.372877	0.368797	0.0590176
Disks large homolog 1	DLG1_MOUSE	0.209098	0.0865767	1.15511	0.0620316	0.0300138	0.354216	DLG1_MOUSE	5	3	0.049476	-0.0864574	0.249707	-0.0778543	0.326291	-0.219346	-0.195696	-0.0461197	13	5	-0.069752	-0.291971	-0.0827563	0.0331276	0.13902	-0.253368	0.290576	0.235124
Lipid phosphate phosphohydrolase 3	LPP3_MOUSE	0.251163	0.0990261	1.18493	0.0713734	0.0245677	0.354216	LPP3_MOUSE	3	1	-0.173159	0.0816622	0.418402	-0.176594	0.182514	-0.0642608	-0.128408	-0.140156	4	2	0.134037	-0.394669	-0.054874	0.0583784	-0.00955327	-0.342972	0.279366	0.330286
cAMP-dependent protein kinase type II-alpha regulatory subunit	KAP2_MOUSE	0.252223	0.107209	1.19388	0.0794633	0.0341406	0.354216	KAP2_MOUSE	3	2	-0.148254	0.153198	0.467121	-0.117926	0.169079	-0.0577991	-0.333223	-0.132196	7	2	-0.0447849	-0.300711	-0.164378	-0.163958	0.174563	-0.196266	0.385872	0.309663
Glial fibrillary acidic protein	GFAP_MOUSE	0.29267	0.151559	1.22153	0.100441	0.0743323	0.354216	GFAP_MOUSE	4	3	0.106568	-0.236301	0.287505	-0.0904634	0.23766	-0.115599	-0.219162	0.0297925	5	1	0.627325	0.0688809	-0.176926	0.177839	0.256203	0.130364	-0.209342	-0.874343
Secretory carrier-associated membrane protein 1	SCAM1_MOUSE	0.310416	0.130351	1.22482	0.089366	0.0349828	0.354216	SCAM1_MOUSE	1	1	-0.269449	0.333338	0.200402	0.0414463	0.376348	-0.647913	-0.43359	0.399417	5	3	-0.0861803	-0.205774	-0.0890067	0.0529863	-0.0288863	-0.0126932	-0.00576184	0.375316
Myosin-9	MYH9_MOUSE	-0.456872	0.292664	0.736239	0.21709	0.140836	0.576237	MYH9_MOUSE	3	2	0.498198	0.852983	-0.719249	-0.804819	-1.17173	0.844895	0.913379	-0.41366	5	1	-0.0893649	-0.0661401	0.00251878	-0.281246	0.0442367	-0.101225	-0.049462	0.540683
Long-chain-fatty-acid--CoA ligase 6	ACSL6_MOUSE	0.179025	0.0835298	1.12766	0.0585604	0.0522271	0.576237	ACSL6_MOUSE	1	1	-0.0139073	0.34378	-0.044987	0.24744	0.148299	-0.279907	-0.355413	-0.0453046	8	5	0.112645	-0.195862	-0.0761012	0.0977085	-0.0541734	-0.102899	0.15813	0.0605509
Sodium/potassium-transporting ATPase subunit alpha-1	AT1A1_MOUSE	0.186752	0.0801698	1.13152	0.056782	0.0398675	0.576237	AT1A1_MOUSE	20	17	-0.264186	-0.0560438	0.115328	0.132818	0.110979	-0.0680515	-0.125889	0.155045	31	22	0.0814021	-0.179823	-0.247063	-0.0162017	0.0499889	-0.263857	0.306511	0.269043
AP-2 complex subunit beta-1	AP2B1_MOUSE	0.173533	0.0848082	1.13504	0.0615425	0.0655477	0.576237	AP2B1_MOUSE	2	1	-0.227942	0.162519	0.210666	-0.112176	0.074457	0.0774076	-0.0797979	-0.105134	4	2	-0.210221	-0.0299766	-0.186605	-0.0889192	0.233378	-0.196609	0.417385	0.0615675
Sodium/potassium-transporting ATPase subunit beta-1	AT1B1_MOUSE	0.19771	0.101892	1.14489	0.0721817	0.0729259	0.576237	AT1B1_MOUSE	9	3	-0.182625	-0.149179	-0.146808	0.17045	0.2306	-0.118306	-0.0359999	0.231868	15	13	0.0839947	-0.376687	-0.315403	0.100927	0.0231792	-0.159259	0.416257	0.226991
Cytochrome c oxidase subunit 7C, mitochondrial	COX7C_MOUSE	-0.285883	0.241997	0.798349	0.166231	0.258736	NA	COX7C_MOUSE	2	2	0.726367	0.229644	-0.976354	-0.817539	-0.125066	0.777905	0.501626	-0.316582	3	2	0.15011	0.106242	-0.0113923	0.297756	-0.108176	0.247014	-0.294862	-0.386692
Thy-1 membrane glycoprotein	THY1_MOUSE	-0.280329	0.195645	0.83067	0.140876	0.174044	NA	THY1_MOUSE	4	4	0.35781	0.610905	-0.285785	-0.519377	-0.719379	0.535686	0.335436	-0.315297	4	2	-0.260096	-0.0793602	0.0132755	-0.396808	0.0863101	-0.0853999	0.158835	0.563243
EH domain-containing protein 1	EHD1_MOUSE	-0.237608	0.14823	0.856178	0.101763	0.13309	NA	EHD1_MOUSE	1	1	0.0390621	0.261051	0.222356	0.228507	-0.689466	0.201217	0.18765	-0.450377	3	2	-0.276604	-0.0465125	-0.2591	-0.15375	0.0828542	0.00646602	0.0535033	0.593143
Cytochrome c oxidase subunit VIb isoform 1	CX6B1_MOUSE	-0.203768	0.175506	0.86089	0.10968	0.265731	NA	CX6B1_MOUSE	3	1	0.444171	0.101274	-0.785453	0.0351932	-0.152521	-0.111468	0.440166	0.0286371	7	5	0.228808	0.326176	0.207018	0.0399786	0.000187794	0.193656	-0.275984	-0.71984
Histone H4	H4_MOUSE	-0.0726929	0.35707	0.872136	0.262284	0.842313	NA	H4_MOUSE	5	5	1.31742	-0.752922	-0.0231145	-0.458436	0.174364	-0.0853211	0.0763671	-0.248354	7	6	0.833715	0.28707	0.256457	0.0490793	0.291546	0.594398	-0.615085	-1.69718
Succinyl-CoA ligase [GDP-forming] subunit alpha, mitochondrial	SUCA_MOUSE	-0.197261	0.130299	0.873167	0.0881976	0.152372	NA	SUCA_MOUSE	6	3	-0.190573	0.165421	0.0787014	0.243171	-0.312587	-0.193634	0.199077	0.0104242	11	7	-0.26056	0.344678	0.440403	0.146199	-0.0159904	0.110667	-0.600652	-0.164744
Guanine nucleotide-binding protein G(I)/G(S)/G(T) subunit beta-1	GBB1_MOUSE	-0.217335	0.184264	0.880061	0.123519	0.261114	NA	GBB1_MOUSE	5	2	-0.409047	0.347718	-0.359584	0.426625	-0.568727	0.24362	0.0897807	0.229614	5	1	-0.194243	0.0911495	-0.085027	-0.766552	0.429473	0.0433833	0.0129596	0.468856
MAGUK p55 subfamily member 3	MPP3_MOUSE	-0.134672	0.217846	0.883683	0.179783	0.547131	NA	MPP3_MOUSE	6	2	-0.0559931	0.302762	0.256744	0.0910097	0.209384	-0.0727928	-0.432718	-0.298395	4	2	0.0385925	-0.357766	1.09299	-0.745228	-0.376829	-0.155571	0.0742848	0.429524
Aspartate aminotransferase, mitochondrial	AATM_MOUSE	-0.181845	0.1334	0.884847	0.0901545	0.194605	NA	AATM_MOUSE	9	6	-0.0232024	0.264396	-0.205743	0.28728	-0.440108	-0.109452	0.0843763	0.142455	12	9	-0.178076	0.231212	0.291887	0.21481	-0.0668717	0.34929	-0.458242	-0.384009
Cytochrome b-c1 complex subunit 6, mitochondrial	QCR6_MOUSE	-0.165141	0.125331	0.886859	0.084516	0.210338	NA	QCR6_MOUSE	4	4	0.0172165	0.127526	-0.102621	-0.0902516	-0.307795	0.187874	0.351378	-0.183327	4	2	0.316569	0.218996	0.227441	-0.124376	-0.0745636	0.27166	-0.311977	-0.523749
Histone H2B type 1-C/E/G	H2B1C_MOUSE	-0.0885344	0.264894	0.893512	0.216622	0.743813	NA	H2B1C_MOUSE	3	3	1.23481	-0.823238	0.340053	-0.329461	0.286212	-0.209235	-0.206714	-0.292427	2	2	0.425764	0.20821	0.144156	0.0417744	0.0145773	0.38613	-0.346853	-0.873759
Malate dehydrogenase, mitochondrial	MDHM_MOUSE	-0.162086	0.109226	0.897252	0.0738173	0.160924	NA	MDHM_MOUSE	19	17	0.124889	0.213074	-0.0149838	0.0843757	-0.30717	-0.100405	-0.123394	0.123614	24	16	-0.24476	0.277792	0.293065	0.0909721	-0.0277173	0.271781	-0.481372	-0.179759
NADH dehydrogenase [ubiquinone] iron-sulfur protein 2, mitochondrial	NDUS2_MOUSE	-0.15566	0.196387	0.897726	0.125769	0.44123	NA	NDUS2_MOUSE	6	3	0.1683	-0.417201	-0.485301	0.0243133	0.285564	0.102847	0.105473	0.216005	10	3	0.220655	0.55582	0.425795	0.0872266	0.166045	0.0210344	-0.695636	-0.78094
Ras-related protein Rab-18	RAB18_MOUSE	-0.15295	0.0893304	0.899449	0.0630434	0.108919	NA	RAB18_MOUSE	1	1	-0.13624	-0.136741	-0.413791	0.0885566	0.0466088	0.195928	0.399835	-0.0441562	4	3	-0.108887	0.123728	0.0116721	-0.106847	-0.073593	-0.145722	0.225605	0.0740424
Elongation factor 1-gamma	EF1G_MOUSE	-0.151914	0.170764	0.900274	0.130676	0.388798	NA	EF1G_MOUSE	3	3	0.146727	0.0806339	0.453923	-0.115064	-0.0642455	-0.0870438	-0.238273	-0.176658	6	2	-0.761251	0.153875	-0.0444812	-0.195152	-0.146829	-0.0278054	0.201921	0.819722
Beta-lactamase-like protein FLJ75971 homolog	YE006_MOUSE	-0.153069	0.18398	0.907665	0.131561	0.419642	NA	YE006_MOUSE	2	2	0.325636	0.614555	-0.512823	-0.45475	-0.587811	0.465935	0.353478	-0.20422	2	1	0.143386	-0.120729	-0.151704	-0.226568	0.0016167	-0.179037	0.159587	0.373447
Band 3 anion transport protein	B3AT_MOUSE	-0.0782641	0.287378	0.907978	0.24257	0.789624	NA	B3AT_MOUSE	3	2	1.2669	0.825456	-0.172978	0.337723	-0.653166	-0.807101	-0.381576	-0.415257	2	1	0.161297	-0.0939507	0.21499	0.159019	0.287991	0.308176	-0.505417	-0.532105
ATP synthase subunit d, mitochondrial	ATP5H_MOUSE	-0.127182	0.128176	0.909898	0.0822669	0.339053	NA	ATP5H_MOUSE	9	7	0.0241783	-0.140194	-0.30962	-0.0732122	0.120833	0.0615826	0.234336	0.0820958	10	9	0.116843	0.320219	0.220906	0.0676028	0.0187742	0.283455	-0.465063	-0.562736
Protein kinase C gamma type	KPCG_MOUSE	-0.116347	0.114673	0.910333	0.0853279	0.333306	NA	KPCG_MOUSE	9	5	-0.0544701	-0.248717	0.170576	0.277951	-0.0262183	0.117066	-0.0209666	-0.21522	14	8	0.0155842	0.0351627	-0.0599437	-0.0923235	-0.156641	-0.413635	0.0875736	0.584222
Aconitate hydratase, mitochondrial	ACON_MOUSE	-0.149262	0.114355	0.910504	0.0783033	0.216694	NA	ACON_MOUSE	17	11	0.125449	0.339873	-0.260027	-0.148364	-0.249052	0.0972322	0.0204632	0.0744261	29	17	-0.281771	0.186101	0.26158	0.173903	0.0586557	0.251154	-0.453055	-0.196568
Myristoylated alanine-rich C-kinase substrate	MARCS_MOUSE	-0.165953	0.147256	0.910815	0.0980435	0.285477	NA	MARCS_MOUSE	3	3	-0.0487756	0.45372	-0.106266	0.134822	-0.116407	0.00215747	-0.276616	-0.0426361	3	2	-0.765304	0.189633	0.152344	0.33291	-0.128959	0.317523	-0.290869	0.19272
Cytochrome c oxidase polypeptide VIc	COX6C_MOUSE	-0.12573	0.129993	0.911354	0.0815844	0.350865	NA	COX6C_MOUSE	6	6	0.146568	0.0352025	-0.375766	-0.0776992	-0.111185	0.117101	0.238188	0.0275896	7	6	0.180241	0.225929	0.261208	0.11348	0.0544053	0.197546	-0.426887	-0.605922
Elongation factor Tu, mitochondrial	EFTU_MOUSE	-0.139692	0.100683	0.911894	0.0675715	0.188721	NA	EFTU_MOUSE	2	1	0.0166825	0.126723	0.172802	0.115548	-0.125811	-0.0312961	-0.199431	-0.0752178	6	2	-0.311282	0.22907	0.288449	0.15349	-0.0363156	0.215164	-0.463158	-0.0754174
Isocitrate dehydrogenase [NAD] subunit gamma, mitochondrial	IDH3G_MOUSE	-0.142711	0.107729	0.91293	0.0783629	0.209143	NA	IDH3G_MOUSE	3	3	0.206007	0.438365	-0.151282	-0.211465	-0.278894	0.0172403	-0.0858675	0.0658961	5	3	-0.220103	0.110481	0.31272	0.0789082	-0.210683	0.210493	-0.293054	0.0112369
Ras-related protein Rab-10	RAB10_MOUSE	-0.184209	0.229241	0.913414	0.176711	0.437064	NA	RAB10_MOUSE	2	1	0.555624	0.924921	-0.764605	-0.374769	-0.719017	0.0761881	0.61346	-0.311802	5	4	-0.0996739	-0.0135522	-0.237486	-0.0219222	0.0493516	-0.134044	0.205912	0.251415
isocitrate dehydrogenase 3, beta subunit [Mus musculus] gi|14290508|gb|AAH09022.1| Isocitrate dehydrogenase 3 (NAD+) beta [Mus musculus] gi|14572524|gb|AAK64606.1| tumor-related protein [Mus musculus] gi|123858417|emb|CAM17547.1| isocitrate dehydrogenase 3 (NAD+) beta [Mus musculus] gi|148696308|gb|EDL28255.1| isocitrate dehydrogenase 3 (NAD+) beta [Mus musculus]	gi|18700024	-0.141325	0.144525	0.913632	0.0975684	0.34578	NA	gi|18700024	4	2	0.0513589	0.318445	-0.076195	-0.101111	-0.113837	-0.0933368	-0.0669602	0.0816358	6	5	-0.170096	0.431676	0.284914	0.277594	-0.167595	0.330866	-0.71525	-0.272109
Peptidyl-prolyl cis-trans isomerase A	PPIA_MOUSE	-0.126621	0.138882	0.916587	0.101089	0.377353	NA	PPIA_MOUSE	5	4	0.24521	0.468492	0.0131588	0.111721	-0.289718	-0.140878	-0.355405	-0.0525806	10	8	-0.51052	-0.119004	0.0355572	-0.0848603	0.0245213	0.186122	-0.0749793	0.543163
Cytochrome c1, heme protein, mitochondrial	CY1_MOUSE	-0.114832	0.145921	0.917785	0.0923739	0.444991	NA	CY1_MOUSE	5	2	0.328026	0.129125	-0.540014	-0.25359	-0.256814	0.23889	0.212268	0.14211	5	4	0.103485	0.178573	0.137788	0.0835158	0.13856	0.226112	-0.259295	-0.608739
NADH dehydrogenase [ubiquinone] iron-sulfur protein 6, mitochondrial	NDUS6_MOUSE	-0.120838	0.100997	0.918513	0.0673538	0.251553	NA	NDUS6_MOUSE	3	2	0.214047	-0.157625	-0.280204	-0.125192	0.0973939	0.11101	0.0667669	0.0738031	5	3	0.168499	0.279935	0.100903	0.0753555	-0.10751	0.201462	-0.353065	-0.36558
ATP synthase subunit O, mitochondrial	ATPO_MOUSE	-0.122475	0.118217	0.918571	0.076304	0.31776	NA	ATPO_MOUSE	13	11	0.162928	0.0826461	-0.393322	-0.0662547	-0.0662651	0.0221125	0.134155	0.124001	14	13	0.106647	0.323017	0.220051	0.133233	-0.022877	0.144057	-0.453962	-0.450166
Sarcoplasmic/endoplasmic reticulum calcium ATPase 3	AT2A3_MOUSE	-0.118263	0.0920904	0.918768	0.06618	0.22075	NA	AT2A3_MOUSE	4	1	-0.176974	0.0775792	0.261034	-0.179865	-0.0735392	0.0221533	0.283756	-0.214144	9	3	-0.114166	0.00978323	0.282785	-0.0978722	-0.0542436	-0.0602948	-0.257702	0.291711
Guanine nucleotide-binding protein subunit alpha-13	GNA13_MOUSE	-0.124249	0.22323	0.91898	0.156337	0.586702	NA	GNA13_MOUSE	1	1	0.200942	0.487507	-0.188327	-0.379574	-0.167621	0.264369	0.873365	-1.09066	7	3	0.166056	-0.442292	-0.142099	-0.0245791	0.079137	-0.058004	0.241493	0.180288
Septin-4	SEPT4_MOUSE	-0.120515	0.0756838	0.920388	0.0534788	0.133742	NA	SEPT4_MOUSE	9	8	-0.0545289	0.151696	-0.105913	-0.0829719	-0.0539352	0.26763	0.0589295	-0.180907	13	10	-0.308499	0.0302464	0.0261268	-0.147179	0.0572168	-0.0594791	0.105458	0.296108
Heat shock protein HSP 90-alpha	HS90A_MOUSE	-0.116117	0.117354	0.921439	0.0856508	0.339259	NA	HS90A_MOUSE	4	1	0.0403234	0.0682683	0.341871	0.151341	-0.293245	-0.0113644	-0.311903	0.0147092	4	2	-0.417673	-0.0553082	0.126604	-0.0961467	-0.0116958	0.536142	-0.0705567	-0.0113653
Cerebellin-1	CBLN1_MOUSE	-0.118849	0.127554	0.921615	0.0915149	0.367292	NA	CBLN1_MOUSE	2	1	-0.146198	-0.500524	0.236669	0.488307	0.107914	0.180391	-0.187441	-0.179118	3	2	-0.0753239	0.334167	-0.13566	0.292923	-0.190632	0.00479621	-0.167304	-0.0629661
Ganglioside-induced differentiation-associated protein 1	GDAP1_MOUSE	-0.120569	0.0973367	0.922018	0.0677922	0.236292	NA	GDAP1_MOUSE	2	1	0.156909	-0.344998	0.285121	-0.194121	0.037347	0.0206371	-0.00642409	0.0455294	6	4	-0.106482	0.336798	0.235082	-0.00865789	-0.047868	0.0676799	-0.342267	-0.134285
Transketolase	TKT_MOUSE	-0.111219	0.107939	0.922263	0.0773546	0.320807	NA	TKT_MOUSE	4	2	0.230703	0.214527	-0.407648	0.215659	-0.0524999	-0.0379487	-0.083279	-0.0795132	8	5	-0.239507	0.0374489	-0.21085	-8.9136e-05	0.127352	-0.177526	-0.0075	0.470672
NADH dehydrogenase [ubiquinone] 1 beta subcomplex subunit 4	NDUB4_MOUSE	-0.107457	0.0850726	0.924315	0.0593911	0.22963	NA	NDUB4_MOUSE	6	6	0.0744192	0.0365609	-0.224215	-0.139632	-0.0833281	0.0939479	0.338488	-0.0962415	6	4	0.104758	0.225389	-0.0725445	0.0868111	0.00787446	0.164466	-0.262049	-0.254705
Uncharacterized protein C9orf172 homolog	CI172_MOUSE	-0.118922	0.0809942	0.924352	0.0544341	0.166983	NA	CI172_MOUSE	3	2	-0.0779559	-0.0200486	-0.0886198	0.274881	0.0365832	0.0238527	0.0373542	-0.186047	9	3	0.123166	0.13615	-0.125233	0.175179	-0.0915194	0.159089	-0.424383	0.0475515
Mitochondrial 2-oxoglutarate/malate carrier protein	M2OM_MOUSE	-0.118515	0.10007	0.925921	0.0665873	0.257722	NA	M2OM_MOUSE	3	1	0.163753	-0.400218	0.122571	0.212525	-0.234504	0.061778	0.102428	-0.0283331	8	5	0.0981983	0.0953801	0.186023	0.256196	0.00516423	-0.0430461	-0.293135	-0.30478
60 kDa heat shock protein, mitochondrial	CH60_MOUSE	-0.124714	0.13651	0.926058	0.0933181	0.377878	NA	CH60_MOUSE	3	3	-0.0408135	0.346093	0.0762645	0.261708	-0.132749	-0.285553	-0.170389	-0.0545608	14	10	-0.595307	0.201632	0.199731	0.321007	-0.172125	0.357711	-0.28748	-0.0251695
60S ribosomal protein L7	RL7_MOUSE	-0.10809	0.0780803	0.926975	0.0555842	0.188038	NA	RL7_MOUSE	3	2	0.0880256	-0.0318834	0.125517	-0.163496	0.0753328	0.101167	0.0374217	-0.232084	4	1	-0.145683	-0.096423	0.112649	-0.26276	-0.0647891	-0.0186094	0.103991	0.371624
Cytochrome b-c1 complex subunit Rieske, mitochondrial	UCRI_MOUSE	-0.105828	0.11471	0.927249	0.0736588	0.372104	NA	UCRI_MOUSE	4	4	0.177871	-0.406164	-0.14889	-0.0165358	0.125619	0.10378	0.0466902	0.11763	8	6	0.0483155	0.306324	0.103592	0.0772263	0.0950577	0.199602	-0.332105	-0.498013
Spectrin beta chain, erythrocyte	SPTB1_MOUSE	-0.106218	0.110926	0.927501	0.0782691	0.354662	NA	SPTB1_MOUSE	8	3	0.403092	0.294271	-0.263851	-0.343949	-0.223878	0.261123	0.182387	-0.309195	23	9	0.156843	0.0260339	0.035693	-0.0382847	-0.0798616	-0.116435	0.0390861	-0.023074
NADH dehydrogenase [ubiquinone] 1 beta subcomplex subunit 9	NDUB9_MOUSE	-0.0986531	0.110805	0.927699	0.0715183	0.390448	NA	NDUB9_MOUSE	6	3	0.0436124	-0.10201	-0.205522	0.0246281	-0.0133702	0.0252716	0.107476	0.119914	8	4	0.0983674	0.242442	0.279124	0.168246	-0.125228	0.215653	-0.335009	-0.543595
receptor-type tyrosine-protein phosphatase zeta precursor [Mus musculus] gi|223462343|gb|AAI51072.1| Protein tyrosine phosphatase, receptor type Z, polypeptide 1 [Mus musculus]	gi|124486807	-0.0924576	0.103937	0.930692	0.0734889	0.391425	NA	gi|124486807	1	1	-0.156819	0.136809	-0.0698945	0.302514	-0.238249	0.288405	-0.0543743	-0.208391	4	3	0.0662446	-0.263297	0.34132	-0.207986	0.136626	-0.212632	0.0150102	0.124713
Pyruvate dehydrogenase protein X component, mitochondrial	ODPX_MOUSE	-0.100561	0.121676	0.930817	0.0785914	0.422569	NA	ODPX_MOUSE	3	2	0.241828	-0.0335727	-0.448514	-0.101892	-0.0203411	0.106149	0.0605123	0.195831	5	2	-0.033277	0.180215	0.154469	0.219383	0.0311281	0.275244	-0.31288	-0.514282
Sarcoplasmic/endoplasmic reticulum calcium ATPase 2	AT2A2_MOUSE	-0.104312	0.0900229	0.931487	0.0637332	0.266133	NA	AT2A2_MOUSE	6	3	-0.100436	-0.0733108	0.0412856	0.128291	-0.205748	0.208822	0.0595895	-0.0584933	11	5	-0.134941	-0.163408	-0.0985611	0.0787022	-0.341817	0.0447359	0.277075	0.338213
Glutamate receptor 4	GRIA4_MOUSE	-0.0933337	0.0989198	0.932243	0.0732522	0.362901	NA	GRIA4_MOUSE	3	2	0.0462756	-0.0509682	0.0404086	0.0173589	-0.119345	-0.0532506	0.239504	-0.119984	4	2	-0.197621	-0.255329	-0.0929735	0.176472	-0.273193	-0.01726	0.170895	0.489009
Methylglutaconyl-CoA hydratase, mitochondrial	AUHM_MOUSE	-0.0938996	0.0997435	0.93381	0.0700054	0.362984	NA	AUHM_MOUSE	5	5	0.120135	0.0155982	0.141686	-0.0966667	-0.124363	0.0510959	-0.193994	0.0865086	15	7	-0.199329	0.300403	0.384233	0.118262	-0.0303704	0.0224036	-0.383591	-0.212012
Vesicle-associated membrane protein 2	VAMP2_MOUSE	-0.0713956	0.135056	0.933913	0.113521	0.607406	NA	VAMP2_MOUSE	2	2	-0.104165	0.255457	-0.0170361	0.109616	0.0149981	-0.216777	-0.0728294	0.0307365	2	1	-0.359742	-0.148285	-0.00189591	-0.0185283	-0.251998	-0.0993362	0.0605309	0.819255
Sodium- and chloride-dependent GABA transporter 3	S6A11_MOUSE	-0.0974698	0.130438	0.937291	0.0906831	0.467414	NA	S6A11_MOUSE	7	4	0.188604	-0.292915	0.235526	0.0178785	-0.103111	-0.349859	0.123227	0.180648	8	6	-0.389554	-0.0977756	-0.133374	-0.368265	0.0926054	0.181293	0.255185	0.459885
Glyceraldehyde-3-phosphate dehydrogenase	G3P_MOUSE	-0.0859221	0.0767418	0.937552	0.0574062	0.285603	NA	G3P_MOUSE	6	5	0.144619	0.122924	-0.0335075	0.0865745	-0.085222	-0.0870405	-0.0684096	-0.0799375	13	11	-0.241899	-0.0622694	-0.138958	-0.0967574	-0.00697069	0.0326318	0.0776823	0.436541
ELKS/RAB6-interacting/CAST family member 1	RB6I2_MOUSE	-0.0926612	0.0476297	0.938512	0.033037	0.0729734	NA	RB6I2_MOUSE	10	6	0.0345893	-0.0454436	0.0476073	0.0850235	0.0057573	-0.0825725	0.0495178	-0.0944791	7	2	-0.093607	0.0624377	0.0231177	-0.0764097	-0.229502	-0.0140092	0.115432	0.21254
NADH dehydrogenase [ubiquinone] flavoprotein 1, mitochondrial	NDUV1_MOUSE	-0.0847814	0.106041	0.938598	0.068824	0.438339	NA	NDUV1_MOUSE	7	4	0.142925	-0.0279993	-0.0270886	-0.0157171	0.0140709	0.0135394	-0.0044706	-0.0952594	18	10	0.151557	0.176758	0.255744	0.16832	-0.113203	0.253913	-0.409524	-0.483565
Cytochrome b5 type B	CYB5B_MOUSE	-0.0943686	0.0748394	0.939032	0.052077	0.229283	NA	CYB5B_MOUSE	2	2	0.0431576	-0.0545572	0.26186	0.0641773	-0.0505202	0.0362067	-0.101546	-0.198778	2	2	-0.314625	0.223293	0.194888	0.0254215	-0.0437192	0.0709954	-0.00255594	-0.153698
Synapsin-2	SYN2_MOUSE	-0.0880011	0.0751997	0.940134	0.0546774	0.261502	NA	SYN2_MOUSE	5	3	-0.0386431	0.161013	0.0914456	-0.0306943	-0.140851	0.0550088	-0.0802126	-0.0170669	8	4	-0.127125	-0.0505354	-0.0440142	-0.227989	-0.184141	0.171005	0.0927089	0.370091
Cytochrome b-c1 complex subunit 1, mitochondrial	QCR1_MOUSE	-0.0812537	0.116654	0.94025	0.0738548	0.498322	NA	QCR1_MOUSE	12	9	0.105872	-0.115428	-0.0691147	-0.0799718	-0.0867289	0.0611349	0.127663	0.056573	15	10	0.20885	0.249482	0.17175	0.0844223	0.0530365	0.244459	-0.456625	-0.555375
Fumarate hydratase, mitochondrial	FUMH_MOUSE	-0.0915116	0.0939596	0.94196	0.0655528	0.34759	NA	FUMH_MOUSE	2	2	0.0975011	0.000810975	-0.186558	0.0167472	-0.0595247	-0.152001	-0.00207089	0.285095	8	6	-0.194428	0.31903	0.0930317	0.162012	0.00204046	0.169908	-0.375494	-0.1761
Microtubule-associated protein 2	MAP2_MOUSE	-0.0673258	0.12395	0.941971	0.0869677	0.597835	NA	MAP2_MOUSE	1	1	0.0256964	-0.0883008	0.137795	0.444443	-0.0812098	-0.425698	0.197668	-0.210394	3	2	-0.262607	-0.234016	-0.234845	0.139248	0.197421	0.324955	-0.101256	0.171101
Myosin-10	MYH10_MOUSE	-0.0855279	0.0591891	0.943264	0.0415961	0.170851	NA	MYH10_MOUSE	14	7	0.0515707	0.0867857	-0.121028	0.126404	-0.0490714	0.0218636	0.00862192	-0.125147	18	7	-0.0206279	-0.162465	-0.000195454	-0.183592	-0.121059	0.0767228	0.191628	0.219589
Septin-6	SEPT6_MOUSE	-0.0581395	0.14852	0.945439	0.111038	0.702246	NA	SEPT6_MOUSE	2	2	0.0399032	0.0300483	0.211886	0.51794	-0.252618	-0.054048	-0.147811	-0.345301	3	1	-0.264876	-0.425643	-0.112975	0.0495633	0.0614444	-0.174438	0.277294	0.589631
Guanine nucleotide-binding protein G(I)/G(S)/G(O) subunit gamma-12	GBG12_MOUSE	-0.0738158	0.122614	0.945601	0.0912496	0.557089	NA	GBG12_MOUSE	3	2	-0.262016	0.30021	-0.15323	0.262601	-0.213223	0.187043	-0.184875	0.0634896	3	2	-0.10365	-0.102733	-0.116038	-0.218184	-0.245237	-0.0138433	0.274561	0.525125
Citrate synthase, mitochondrial	CISY_MOUSE	-0.0825258	0.113477	0.946487	0.079274	0.479215	NA	CISY_MOUSE	10	8	0.232244	0.349354	-0.0231985	-0.104124	-0.213434	-0.216665	-0.109801	0.0856249	10	8	0.0404373	0.100995	0.375199	0.0140279	-0.106595	0.194486	-0.476319	-0.142231
Voltage-dependent anion-selective channel protein 2	VDAC2_MOUSE	-0.0723194	0.0872228	0.948018	0.0582544	0.422116	NA	VDAC2_MOUSE	7	6	0.175185	-0.134103	-0.115859	-0.00617773	-0.0625525	-0.0261693	0.0154032	0.154273	11	10	0.0551447	0.224144	0.142152	0.165841	-0.107554	0.161825	-0.244468	-0.397085
Succinate dehydrogenase [ubiquinone] flavoprotein subunit, mitochondrial	DHSA_MOUSE	-0.0731294	0.0952894	0.948228	0.0624323	0.455951	NA	DHSA_MOUSE	10	9	0.1378	0.116795	-0.237975	-0.125405	-0.0285688	0.120822	-0.0388711	0.0554029	21	15	0.098854	0.197405	0.208243	0.0721895	-0.00699863	0.174472	-0.362217	-0.381948
Creatine kinase, ubiquitous mitochondrial	KCRU_MOUSE	-0.0810061	0.0890768	0.948351	0.0602782	0.37917	NA	KCRU_MOUSE	7	4	0.106667	0.28556	-0.223558	0.0305722	-0.12952	0.0210579	0.0617918	-0.152571	9	5	0.0812673	0.12128	0.195296	0.0333786	0.0879572	0.114543	-0.306539	-0.327184
Stress-70 protein, mitochondrial	GRP75_MOUSE	-0.0587259	0.119403	0.948657	0.0787703	0.632697	NA	GRP75_MOUSE	7	5	0.132978	0.100024	0.198925	-0.0626823	-0.245889	-0.0805619	-0.0572973	0.014504	10	3	-0.00187755	0.279704	0.318841	-0.0714831	0.0379488	0.281474	-0.267055	-0.577551
NADH dehydrogenase [ubiquinone] 1 alpha subcomplex subunit 1	NDUA1_MOUSE	-0.0681279	0.125244	0.949195	0.0822229	0.59537	NA	NDUA1_MOUSE	2	2	0.171605	-0.175693	0.19955	0.0475065	0.118268	-0.00630807	-0.214933	-0.139996	1	1	0.015103	0.258372	0.175782	0.17576	0.00824312	0.337839	-0.473748	-0.497352
CDGSH iron sulfur domain-containing protein 1	CISD1_MOUSE	-0.0662264	0.123644	0.949431	0.0867992	0.601063	NA	CISD1_MOUSE	2	1	-0.0842332	0.202427	-0.309293	-0.146353	0.22671	0.232517	-0.135936	0.0141603	5	5	0.0458525	0.127534	0.463368	0.0830285	-0.231345	0.207788	-0.296447	-0.39978
Rabphilin-3A	RP3A_MOUSE	-0.0725309	0.0821525	0.950549	0.0606322	0.392236	NA	RP3A_MOUSE	7	4	-0.0319829	0.307886	-0.187963	-0.124407	-0.176294	0.0800253	0.160475	-0.0277393	17	4	-0.0788919	-0.00185311	-0.00522784	-0.151084	0.0167951	-0.154451	0.00716793	0.367545
Isocitrate dehydrogenase [NAD] subunit alpha, mitochondrial	IDH3A_MOUSE	-0.116995	0.232314	0.950878	0.157809	0.623369	NA	IDH3A_MOUSE	2	1	0.246236	0.632433	0.130925	0.106838	-0.880798	-0.323492	-0.265871	0.353731	8	6	-0.376558	0.273728	0.364149	0.421517	-0.0877862	0.551474	-0.661444	-0.48508
Myosin-Va	MYO5A_MOUSE	-0.0716706	0.0525549	0.951752	0.0371896	0.194232	NA	MYO5A_MOUSE	13	9	-0.0626549	-0.15896	0.00786339	0.171766	-0.0261091	-0.0150404	0.0939633	-0.0108284	20	12	-0.177762	-0.022913	-0.0326237	-0.0158558	-0.0729287	-0.0407432	0.167899	0.194928
NADH dehydrogenase [ubiquinone] 1 beta subcomplex subunit 10	NDUBA_MOUSE	-0.0767164	0.165326	0.9519	0.118174	0.649868	NA	NDUBA_MOUSE	2	1	-0.193722	0.251959	-0.155964	-0.0303655	0.280131	0.0365227	-0.0405867	-0.147973	5	2	0.399763	0.119669	0.180068	-0.274996	0.00986743	0.649702	-0.669652	-0.414422
Voltage-dependent anion-selective channel protein 1	VDAC1_MOUSE	-0.0654891	0.0929954	0.952064	0.0606175	0.493868	NA	VDAC1_MOUSE	15	12	0.18265	-0.14658	-0.0723398	-0.0283441	-0.0562808	0.0193403	0.0352493	0.0663049	17	15	0.186017	0.177434	0.180532	0.119683	-0.0559048	0.145085	-0.302856	-0.449989
Clathrin coat assembly protein AP180	AP180_MOUSE	-0.0480466	0.122832	0.952232	0.0992644	0.70315	NA	AP180_MOUSE	3	3	-0.0888976	0.118115	-0.123747	0.0851209	0.134695	0.0327752	-0.284003	0.125941	5	4	-0.336169	-0.0719333	-0.11068	-0.166708	0.00613223	-0.0943367	0.0495532	0.724141
Electron transfer flavoprotein-ubiquinone oxidoreductase, mitochondrial	ETFD_MOUSE	-0.0718633	0.0958899	0.952516	0.0655663	0.466064	NA	ETFD_MOUSE	2	2	0.206974	-0.00864981	0.147772	-0.164356	-0.08072	-0.00668261	0.148909	-0.243246	6	4	0.13191	-0.0273665	0.143751	0.226311	-0.121512	0.253763	-0.339318	-0.267539
60S ribosomal protein L26	RL26_MOUSE	-0.0785014	0.112876	0.95293	0.0797885	0.498978	NA	RL26_MOUSE	1	1	0.0545874	-0.123855	-0.367729	0.14125	0.405329	-0.111983	0.322869	-0.320467	2	2	-0.0685548	0.0254197	-0.293484	0.192999	-0.0719282	-0.0347664	0.0402013	0.210114
Acetyl-CoA acetyltransferase, mitochondrial	THIL_MOUSE	-0.0585318	0.0848503	0.953523	0.0573177	0.505681	NA	THIL_MOUSE	5	5	0.0047973	0.0999439	0.0314934	-0.0815579	-0.0719627	0.0170914	0.0332348	-0.0330402	8	7	-0.0880653	0.228881	0.13875	0.101646	-0.0573859	0.297053	-0.216757	-0.404123
NADH dehydrogenase [ubiquinone] 1 alpha subcomplex subunit 7	NDUA7_MOUSE	-0.0673629	0.10142	0.954108	0.0657201	0.517363	NA	NDUA7_MOUSE	9	8	0.0345343	-0.175471	0.0221594	-0.0677551	0.0941681	0.0683881	0.0723067	-0.048331	10	9	0.22532	0.214106	0.207973	0.0054261	0.0470899	0.158587	-0.439814	-0.418689
Actin, cytoplasmic 1	ACTB_MOUSE	-0.0596471	0.0472233	0.956768	0.0333443	0.238749	NA	ACTB_MOUSE	4	3	-0.161927	-0.0103477	0.0384721	0.218267	-0.0876224	-0.0667248	0.0641735	0.00570904	6	3	-0.0714756	0.0418317	-0.0694575	-0.00077644	-0.0820637	0.158536	-0.0304836	0.0538895
ATP synthase subunit f, mitochondrial	ATPK_MOUSE	-0.0498884	0.152081	0.956828	0.0972015	0.748127	NA	ATPK_MOUSE	4	3	0.304695	0.00269088	-0.368084	-0.24294	0.0209108	0.231082	-0.0448543	0.0964996	7	5	0.296871	0.182104	0.337627	0.133172	0.0776598	0.116709	-0.459274	-0.684868
Brain-specific angiogenesis inhibitor 1-associated protein 2	BAIP2_MOUSE	-0.0604534	0.0782949	0.959139	0.0556166	0.452881	NA	BAIP2_MOUSE	4	2	-0.0571667	0.0209855	-0.130796	0.126349	0.305189	-0.223507	0.0716608	-0.112714	5	2	-0.150251	-0.154613	0.223489	-0.0284562	-0.171038	0.113789	0.0252671	0.141813
Synaptogyrin-3	SNG3_MOUSE	-0.0577412	0.124747	0.959411	0.0903306	0.650587	NA	SNG3_MOUSE	1	1	0.0566524	0.333665	0.0172041	0.464604	-0.203436	-0.226072	-0.101761	-0.340857	3	2	-0.125127	0.0624904	-0.285967	-0.253985	0.0851693	-0.0457827	0.256401	0.3068
Microtubule-associated protein 6	MAP6_MOUSE	-0.0508796	0.121249	0.959442	0.0908764	0.681403	NA	MAP6_MOUSE	8	4	0.336818	0.0410112	0.216623	-0.0253598	-0.172805	-0.206458	-0.112137	-0.0776927	15	6	-0.378989	-0.0602674	-0.0882213	-0.0685946	-0.0677823	-0.179696	0.304711	0.53884
Cell division control protein 42 homolog	CDC42_MOUSE	-0.051159	0.0856385	0.959789	0.0656247	0.561301	NA	CDC42_MOUSE	2	1	0.0501106	0.16918	0.124296	-0.0607004	-0.0492221	-0.100947	-0.020259	-0.112458	5	3	-0.141525	0.048722	-0.168575	-0.0735223	0.0739592	-0.03764	-0.195344	0.493924
Mitochondrial inner membrane protein	IMMT_MOUSE	-0.0526243	0.108466	0.960154	0.0703128	0.635546	NA	IMMT_MOUSE	29	22	0.153402	-0.174695	-0.180083	-0.176962	0.0233036	0.098278	0.169311	0.087445	45	34	0.249916	0.185693	0.137304	0.0616925	0.0540414	0.145172	-0.332118	-0.5017
Dipeptidyl aminopeptidase-like protein 6	DPP6_MOUSE	-0.0587084	0.11909	0.960281	0.084482	0.629674	NA	DPP6_MOUSE	7	5	-0.184779	0.360364	-0.423452	0.0193486	-0.21666	0.233341	0.184937	0.0269017	7	3	-0.0414629	-0.00969779	-0.161398	0.110768	0.112841	-0.267314	-0.164133	0.420396
Microtubule-associated protein 1B	MAP1B_MOUSE	-0.0508808	0.0729789	0.960549	0.0529289	0.500288	NA	MAP1B_MOUSE	8	3	0.163679	-0.171505	0.0515392	0.139344	0.0159254	-0.00149885	-0.0858656	-0.111618	16	8	-0.0141967	-0.175549	-0.125191	-0.130189	0.0629233	-0.0704466	0.0935979	0.359052
ATP synthase subunit epsilon, mitochondrial	ATP5E_MOUSE	-0.0502781	0.114651	0.960652	0.0750835	0.668131	NA	ATP5E_MOUSE	4	4	0.00770873	0.0889226	-0.066939	-0.0186306	-0.0067461	-0.0631742	0.0790036	-0.020145	7	5	0.129437	0.360462	0.204774	0.213825	-0.100055	0.145047	-0.439412	-0.514078
ATP synthase subunit b, mitochondrial	AT5F1_MOUSE	-0.0495787	0.112464	0.961278	0.0747963	0.666552	NA	AT5F1_MOUSE	6	5	0.175466	-0.00780587	-0.30244	-0.132802	-0.0344602	0.0654595	0.166615	0.0699677	12	8	0.274139	-0.00454677	0.0866365	0.0404907	0.0540967	0.341932	-0.292303	-0.500446
Synaptic vesicle glycoprotein 2A	SV2A_MOUSE	-0.0484487	0.0946939	0.962602	0.0705372	0.617445	NA	SV2A_MOUSE	8	7	-0.149045	0.200928	-0.059894	0.133584	-0.234062	0.0249795	-0.0348941	0.118404	13	8	-0.17766	0.0609846	-0.166527	-0.115421	-0.081733	-0.151421	0.155644	0.476134
Elongation factor 1-alpha 1	EF1A1_MOUSE	-0.0448857	0.097833	0.962969	0.0710674	0.654494	NA	EF1A1_MOUSE	1	1	0.176804	0.0588592	0.131594	0.0534665	-0.0386532	-0.0452459	-0.218337	-0.118488	2	2	-0.269685	-0.012169	-0.28478	-0.0936553	-0.0616542	0.051928	0.21214	0.457876
ATP synthase subunit e, mitochondrial	ATP5I_MOUSE	-0.0534615	0.121365	0.963211	0.0792552	0.666313	NA	ATP5I_MOUSE	6	5	0.100885	-0.225904	-0.169711	-0.08699	0.279075	-0.0223833	0.12034	0.00468836	8	6	0.195868	0.261026	0.125798	0.113645	0.0250699	0.230943	-0.436578	-0.515771
NADH-ubiquinone oxidoreductase 75 kDa subunit, mitochondrial	NDUS1_MOUSE	-0.0489743	0.104681	0.963865	0.0686191	0.647292	NA	NDUS1_MOUSE	18	9	0.07456	-0.201471	-0.0603921	-0.128236	0.128177	0.0658131	0.0429364	0.0786123	24	18	0.144286	0.0650413	0.219896	0.114366	0.000555418	0.296271	-0.400032	-0.440384
Tubulin alpha-1A chain	TBA1A_MOUSE	-0.0711811	0.14734	0.9641	0.108794	0.637526	NA	TBA1A_MOUSE	8	8	0.132625	0.558385	0.044903	-0.0107988	-0.232071	-0.155319	-0.135115	-0.202609	11	7	-0.626819	-0.0986556	-0.0245439	-0.0606828	0.034224	0.0117704	0.199945	0.564762
Glutamate dehydrogenase 1, mitochondrial	DHE3_MOUSE	-0.0425622	0.156181	0.96415	0.108327	0.789328	NA	DHE3_MOUSE	8	6	0.39459	0.323422	-0.0676107	-0.0355601	-0.0550603	-0.311496	-0.254797	0.00651254	18	11	-0.311158	0.155643	0.304202	0.363104	0.0415096	0.388785	-0.470967	-0.471119
Excitatory amino acid transporter 2	EAA2_MOUSE	-0.0509945	0.0983206	0.964633	0.0742817	0.612111	NA	EAA2_MOUSE	5	5	-0.0568595	0.0869961	-0.022998	0.162588	-0.0429673	-0.0843709	-0.0131789	-0.0292097	7	5	-0.169107	-0.0881072	-0.192914	-0.219035	-0.187051	0.0264737	0.379394	0.450347
Ankyrin-1	ANK1_MOUSE	-0.0519981	0.0441693	0.96484	0.0307585	0.258823	NA	ANK1_MOUSE	12	8	0.0456864	-0.00534955	0.0727912	0.0561049	-0.11418	0.0725844	0.0151167	-0.142754	27	6	-0.0868891	-0.116201	0.0214478	-0.053961	0.000931388	-0.055202	0.121419	0.168455
NADH dehydrogenase [ubiquinone] 1 alpha subcomplex subunit 2	NDUA2_MOUSE	-0.0593615	0.117332	0.964914	0.076628	0.621256	NA	NDUA2_MOUSE	4	3	0.107504	-0.316015	-0.101727	-0.248342	0.247835	0.000567764	0.154341	0.155835	5	3	0.184398	0.19615	0.192998	0.0470503	0.0485423	0.152331	-0.503365	-0.318105
solute carrier family 8 (sodium/calcium exchanger), member 2 [Mus musculus] gi|20454279|gb|AAM22231.1|AF503502_1 sodium-calcium exchanger [Mus musculus] gi|35193295|gb|AAH58704.1| Solute carrier family 8 (sodium/calcium exchanger), member 2 [Mus musculus] gi|148710163|gb|EDL42109.1| solute carrier family 8 (sodium/calcium exchanger), member 2, isoform CRA_b [Mus musculus]	gi|22507355	0.00179702	0.169089	0.965344	0.114779	0.991768	NA	gi|22507355	1	1	-0.870273	-0.142992	0.0938854	0.663095	-0.0554873	0.121235	0.195217	-0.00468061	5	4	-0.105785	-0.0958663	0.0217451	-0.0155029	-0.0754418	-0.331904	0.313193	0.289562
Pyruvate dehydrogenase E1 component subunit alpha, somatic form, mitochondrial	ODPA_MOUSE	-0.041433	0.119934	0.966029	0.0783807	0.735144	NA	ODPA_MOUSE	7	6	0.191834	0.117461	0.0640306	-0.0553917	-0.0625317	-0.217155	-0.0851091	0.0468618	15	10	-0.00110726	0.322736	0.276645	0.124417	0.0654132	0.171951	-0.520277	-0.439778
NADH dehydrogenase [ubiquinone] flavoprotein 2, mitochondrial	NDUV2_MOUSE	-0.0450656	0.140176	0.966674	0.0920548	0.752644	NA	NDUV2_MOUSE	2	1	0.255339	-0.0728781	-0.452943	-0.258648	0.0409062	-0.0502088	0.220086	0.318345	6	3	0.21819	0.22964	0.222711	0.181815	-0.122796	0.122019	-0.290903	-0.560677
ATP synthase subunit delta, mitochondrial	ATPD_MOUSE	-0.0444828	0.139238	0.96772	0.0894778	0.754095	NA	ATPD_MOUSE	7	5	0.0212399	-0.119514	-0.0941538	-0.139242	0.0781791	-0.0223713	0.0455304	0.230331	5	4	0.105323	0.358019	0.326171	0.0445824	0.198596	0.134268	-0.621276	-0.545684
Septin-8	SEPT8_MOUSE	-0.0494157	0.100851	0.96935	0.070789	0.631927	NA	SEPT8_MOUSE	5	3	0.0294588	0.215456	0.0828508	-0.309706	-0.155104	0.144552	0.183742	-0.19125	6	4	-0.269278	-0.0283775	-0.131566	-0.196633	-0.0157526	0.0401671	0.332048	0.269392
Cytochrome c, somatic	CYC_MOUSE	-0.0392629	0.0955804	0.969878	0.0625553	0.687839	NA	CYC_MOUSE	7	7	0.0795607	0.148678	-0.092988	-0.0182391	-0.141205	0.0619597	-0.0716483	0.0338823	8	5	-0.0513275	0.215678	0.147077	0.18352	0.0787363	0.192609	-0.316348	-0.449945
NADH dehydrogenase [ubiquinone] iron-sulfur protein 4, mitochondrial	NDUS4_MOUSE	-0.0337021	0.121968	0.969943	0.0788203	0.786782	NA	NDUS4_MOUSE	5	4	0.120925	-0.120203	-0.184686	-0.108245	0.049412	0.0408129	0.0741596	0.127823	9	7	0.264644	0.245376	0.315274	0.0980695	-0.00498578	0.0481854	-0.364883	-0.60168
Voltage-dependent anion-selective channel protein 3	VDAC3_MOUSE	-0.0438416	0.0950008	0.970185	0.062369	0.65154	NA	VDAC3_MOUSE	3	3	-0.053385	-0.177052	-0.130102	0.000230318	-0.029786	0.171901	0.0677513	0.150442	6	6	0.117657	0.133644	0.175713	0.210418	0.0323071	0.0878301	-0.349251	-0.408318
Vesicle-associated membrane protein-associated protein B	VAPB_MOUSE	-0.0376411	0.0695096	0.971176	0.046783	0.597996	NA	VAPB_MOUSE	3	1	0.110904	-0.0158141	0.0230908	0.0791825	-0.134421	0.162352	-0.277906	0.052611	10	5	-0.229453	-0.109553	0.107455	0.0244123	0.0860566	-0.108177	0.042953	0.186306
Cofilin-1	COF1_MOUSE	-0.054378	0.0984141	0.971355	0.0622132	0.592203	NA	COF1_MOUSE	4	4	0.0410694	0.25669	0.0976403	0.0520098	-0.115533	-0.223081	-0.0611076	-0.0476877	8	5	-0.578438	0.0236896	0.0444723	0.0527554	0.0621167	0.186436	0.0549445	0.154023
Protein bassoon	BSN_MOUSE	-0.0427226	0.0406574	0.971778	0.0283455	0.313141	NA	BSN_MOUSE	46	20	0.0186848	-0.059243	-0.136005	0.00981034	0.147388	0.0121202	0.0771242	-0.0698791	87	35	0.0953812	0.0224961	0.0492492	-0.0420238	-0.0677248	-0.120332	-0.0387835	0.101738
Protein NipSnap homolog 1	NIPS1_MOUSE	-0.0404895	0.125269	0.972073	0.0841529	0.751306	NA	NIPS1_MOUSE	4	4	-0.0497915	0.286441	0.0810772	0.0644062	0.0385226	-0.197917	-0.148261	-0.074478	6	4	-0.0721167	0.320634	0.292916	0.200525	-0.0720694	0.234206	-0.549859	-0.354235
NADH dehydrogenase [ubiquinone] 1 beta subcomplex subunit 11, mitochondrial	NDUBB_MOUSE	-0.0219709	0.127399	0.973229	0.082973	0.866153	NA	NDUBB_MOUSE	2	2	0.0322177	-0.160728	-0.156895	-0.160622	0.0446512	0.107146	0.202019	0.0922116	2	2	0.154325	0.174661	0.372538	-0.2237	0.281814	0.0183816	-0.119561	-0.658458
Cytochrome b-c1 complex subunit 2, mitochondrial	QCR2_MOUSE	-0.026412	0.102667	0.973774	0.0648164	0.801774	NA	QCR2_MOUSE	20	15	0.0562603	-0.123441	-0.0690895	-0.00533898	-0.0822206	-0.00968875	0.101031	0.132488	24	16	0.165152	0.254153	0.12907	0.0429798	0.0734322	0.158412	-0.244949	-0.57825
V-type proton ATPase subunit d 1	VA0D1_MOUSE	-0.0337274	0.0689622	0.974153	0.0500927	0.633209	NA	VA0D1_MOUSE	4	4	-0.00984812	0.0315904	0.0649851	0.276478	-0.0936527	-0.0866062	-0.0823936	-0.100553	6	4	0.0114359	0.00160545	-0.136007	-0.139651	-0.100805	-0.0817127	0.19174	0.253394
NADH dehydrogenase [ubiquinone] 1 beta subcomplex subunit 3	NDUB3_MOUSE	-0.0365923	0.0914358	0.974188	0.0609333	0.695085	NA	NDUB3_MOUSE	2	1	-0.00945205	0.0599457	-0.115892	0.16506	-0.180501	-0.0399747	-0.0701946	0.191009	6	4	0.175135	0.144119	0.163464	0.0743816	-0.041835	0.171951	-0.308612	-0.378604
ATP synthase subunit alpha, mitochondrial	ATPA_MOUSE	-0.031183	0.11772	0.974709	0.0752945	0.795131	NA	ATPA_MOUSE	37	30	0.139977	-0.05441	-0.121354	-0.118718	-0.0979018	0.0463951	0.109313	0.0966992	42	36	0.251794	0.22667	0.193041	0.203719	0.00245316	0.100172	-0.405731	-0.572118
Cytochrome c oxidase subunit 4 isoform 1, mitochondrial	COX41_MOUSE	-0.0265417	0.119494	0.974801	0.0750012	0.82786	NA	COX41_MOUSE	12	10	0.132626	-0.225558	-0.184577	-0.0474275	0.0346259	0.0514462	0.116876	0.121988	12	11	0.266067	0.114105	0.144715	0.0784365	0.0693492	0.241904	-0.2665	-0.648078
Up-regulated during skeletal muscle growth protein 5	USMG5_MOUSE	-0.0497699	0.111422	0.97504	0.078204	0.663252	NA	USMG5_MOUSE	1	1	-0.204188	-0.232116	-0.381998	-0.0109934	0.395389	0.254515	0.0732066	0.106184	3	2	0.0916064	0.251998	-0.143224	-0.0672012	0.189065	-0.0489531	-0.30001	0.0267188
10 kDa heat shock protein, mitochondrial	CH10_MOUSE	-0.0618396	0.203004	0.975057	0.157885	0.765308	NA	CH10_MOUSE	1	1	-0.198914	0.887446	-0.204539	0.401548	-0.192744	-0.443182	-0.136375	-0.113239	8	8	-0.142175	0.168226	0.352803	0.169549	0.026967	0.475653	-0.678623	-0.3724
Limbic system-associated membrane protein	LSAMP_MOUSE	-0.0337467	0.120699	0.975114	0.0913845	0.78388	NA	LSAMP_MOUSE	11	9	0.0654277	0.260987	0.201294	0.00257672	-0.127414	-0.0359917	-0.131305	-0.235575	12	8	-0.356025	-0.0331385	-0.139539	-0.173488	0.046031	-0.179109	0.249203	0.586065
Calcium-binding mitochondrial carrier protein Aralar1	CMC1_MOUSE	-0.0375501	0.102897	0.975633	0.0680604	0.720644	NA	CMC1_MOUSE	8	6	0.0162148	-0.223552	-0.111307	0.0760589	0.0949839	-0.127071	0.181321	0.0933517	16	11	0.26261	0.240549	0.110071	0.0719333	0.0642283	0.0421492	-0.402448	-0.389093
Regulator of microtubule dynamics protein 3	RMD3_MOUSE	-0.037542	0.097212	0.977759	0.066881	0.705451	NA	RMD3_MOUSE	2	1	-0.146608	-0.420728	0.344151	0.0710954	-0.0436014	-0.0171328	0.262668	-0.0498448	5	3	0.0387199	0.0558028	0.183675	0.112176	-0.110891	0.0150944	-0.0201503	-0.274426
Regulator of G-protein signaling 8	RGS8_MOUSE	-0.00891094	0.115865	0.977804	0.0878066	0.940273	NA	RGS8_MOUSE	1	1	-0.257096	-0.0813481	0.00962272	-0.170271	0.199577	0.540911	-0.0606217	-0.180774	2	2	-0.00434944	-0.0135554	-0.288732	-0.148447	0.0278018	-0.0965478	0.142274	0.381556
Neurotrimin	NTRI_MOUSE	-0.017931	0.110847	0.978355	0.0810514	0.874253	NA	NTRI_MOUSE	6	4	0.135504	0.204135	-0.0310875	0.0738247	0.0155774	0.172149	-0.335735	-0.234367	9	3	-0.0982543	-0.0751561	-0.150279	-0.109342	-0.0767074	-0.242617	0.258322	0.494034
Cytochrome c oxidase subunit 5B, mitochondrial	COX5B_MOUSE	-0.053212	0.160765	0.978454	0.107155	0.746098	NA	COX5B_MOUSE	3	1	0.173229	-0.508051	-0.302282	0.203891	0.0485066	-0.142751	0.238396	0.289061	5	3	0.489414	-0.00643487	0.07728	0.196088	0.0775998	0.206482	-0.503185	-0.537244
Creatine kinase B-type	KCRB_MOUSE	-0.043996	0.149066	0.979156	0.107442	0.772503	NA	KCRB_MOUSE	3	2	0.0713777	0.451678	0.297273	0.0887092	-0.373036	-0.110341	-0.277616	-0.148044	10	6	-0.465178	-0.0431718	0.220435	0.298476	-0.106108	0.491713	-0.131045	-0.265122
Cytochrome b-c1 complex subunit 7	QCR7_MOUSE	-0.0246659	0.106384	0.979562	0.0695337	0.820151	NA	QCR7_MOUSE	6	4	0.233623	0.105356	-0.145596	-0.165244	-0.12307	0.0585416	0.0392609	-0.00287115	11	7	0.217664	0.220789	0.148326	0.116879	0.097945	0.038593	-0.364971	-0.475226
Ras-related protein Rab-3A	RAB3A_MOUSE	-0.0254462	0.14339	0.979688	0.104549	0.861698	NA	RAB3A_MOUSE	1	1	-0.293378	0.390602	-0.399038	0.302614	-0.170522	0.126851	-0.171927	0.214799	5	2	0.0920998	-0.302779	-0.0228096	-0.219465	0.2145	-0.0774426	-0.22476	0.540657
Glutamate receptor 3	GRIA3_MOUSE	-0.0335264	0.0647547	0.979718	0.0438575	0.613942	NA	GRIA3_MOUSE	2	1	-0.197688	-0.119045	0.177455	-0.00995101	-0.060123	0.0241111	0.148544	0.0366968	6	3	0.16548	0.0319812	0.0916616	-0.0405938	-0.000744234	0.0490812	-0.293232	-0.00363397
Band 4.1-like protein 1	E41L1_MOUSE	-0.031805	0.0911368	0.979788	0.064593	0.732346	NA	E41L1_MOUSE	8	4	-0.182232	-0.0169555	0.0857566	-0.244454	0.110098	0.236076	0.168717	-0.157005	15	6	-0.162497	-0.0592381	0.00102236	-0.250851	-0.0783875	0.0339132	0.342623	0.173416
Heat shock cognate 71 kDa protein	HSP7C_MOUSE	-0.026858	0.0538636	0.980858	0.0383737	0.625927	NA	HSP7C_MOUSE	12	11	-0.0194078	0.0345461	-0.119135	0.112454	-0.0189971	-0.0707299	0.0621291	0.0191401	24	20	-0.0739722	-0.0594202	-0.112951	-0.145132	0.0285892	-0.0375417	0.167529	0.232899
V-type proton ATPase subunit B, brain isoform	VATB2_MOUSE	-0.0217749	0.126602	0.981263	0.0971676	0.865918	NA	VATB2_MOUSE	7	4	-0.106198	0.370421	0.149663	0.0190533	-0.350425	-0.0269627	-0.0511213	-0.00443056	15	6	-0.340374	0.00311929	-0.166936	0.0661989	-0.0647579	-0.213627	0.0866046	0.629773
Synapsin-1	SYN1_MOUSE	-0.030476	0.0838177	0.981548	0.0611717	0.72181	NA	SYN1_MOUSE	19	11	0.0612428	0.352181	-0.140467	-0.107881	-0.248996	-0.0056674	0.140874	-0.0512865	23	13	-0.145213	-0.0317528	-0.0989149	0.0193668	-0.000245267	-0.140678	0.0927547	0.304682
Dihydrolipoyllysine-residue acetyltransferase component of pyruvate dehydrogenase complex, mitochondrial	ODP2_MOUSE	-0.0226964	0.0858021	0.981702	0.0579677	0.795434	NA	ODP2_MOUSE	10	8	0.167033	-0.13459	0.129984	-0.0696283	0.0118778	-0.108635	0.00398722	-2.86011e-05	12	10	0.0476083	0.2513	0.156216	0.187226	-0.0398528	0.0381361	-0.29301	-0.347624
Pyruvate dehydrogenase E1 component subunit beta, mitochondrial	ODPB_MOUSE	-0.0253104	0.13908	0.982287	0.0881742	0.858203	NA	ODPB_MOUSE	8	6	-0.0272738	0.113166	0.0116451	-0.0465651	-0.205761	0.0307919	0.0703294	0.0536682	8	5	0.124882	0.125565	0.396314	0.266239	0.147742	0.137846	-0.612823	-0.585766
Neuronal growth regulator 1	NEGR1_MOUSE	-0.0144297	0.100598	0.982478	0.0728709	0.888353	NA	NEGR1_MOUSE	4	3	-0.138855	0.162552	0.0514246	0.0948946	-0.0202038	-0.0725776	-0.0823664	0.00513091	5	4	-0.248466	0.294923	-0.264851	-0.0228438	-0.181522	-0.187737	0.196209	0.414288
Cell adhesion molecule 4	CADM4_MOUSE	-0.0141146	0.14993	0.983187	0.111586	0.926372	NA	CADM4_MOUSE	5	4	-0.11124	0.215544	-0.407009	-0.141656	-0.0686286	0.12874	0.377549	0.00669916	5	4	-0.00846073	-0.0981811	-0.285352	-0.256076	-0.0243137	-0.376007	0.485787	0.562605
Dihydrolipoyl dehydrogenase, mitochondrial	DLDH_MOUSE	-0.0309625	0.13199	0.983837	0.0865249	0.818069	NA	DLDH_MOUSE	5	4	0.1843	0.16907	-0.0102109	-0.0515168	-0.0792184	-0.288229	0.05832	0.0174857	13	10	-0.122112	0.138623	0.10408	0.179842	0.344363	0.333177	-0.623068	-0.354904
Tight junction protein ZO-2	ZO2_MOUSE	-0.0214463	0.0700748	0.984287	0.0481231	0.76411	NA	ZO2_MOUSE	4	4	-0.133174	0.0149423	0.0363098	-0.0140238	-0.00569293	-0.0792076	0.0504519	0.130395	7	3	-0.306553	0.233966	0.202284	-0.0170325	-0.0426394	-0.169755	0.104485	-0.00475549
Tubulin beta-5 chain	TBB5_MOUSE	-0.0315916	0.131394	0.9845	0.0945476	0.813555	NA	TBB5_MOUSE	2	1	-0.0321956	0.54574	0.270732	0.0387627	-0.286186	-0.523525	0.041818	-0.0551456	3	2	-0.223545	0.0726771	0.331386	-0.170249	-0.086316	0.0810646	-0.121396	0.116378
spectrin beta chain, brain 2 [Mus musculus] gi|51259658|gb|AAH79860.1| Spectrin beta 3 [Mus musculus] gi|148701112|gb|EDL33059.1| spectrin beta 3 [Mus musculus]	gi|55926127	-0.0266291	0.0700916	0.984557	0.0504958	0.710327	NA	gi|55926127	35	22	0.0362716	-0.23194	-0.0971086	-0.0439514	0.115295	0.229987	0.0497208	-0.0582742	66	37	0.311802	0.0124355	0.0397969	-0.0450914	-0.063176	-0.0407108	-0.0380232	-0.177033
Plasma membrane calcium-transporting ATPase 2	AT2B2_MOUSE	-0.0119393	0.0805125	0.984652	0.0589636	0.885053	NA	AT2B2_MOUSE	11	7	-0.206563	0.0843322	-0.168163	0.183256	-0.0095687	0.00235293	0.0191813	0.0951725	21	14	-0.0464346	-0.0628372	-0.217053	-0.04968	-0.0696826	-0.0741367	0.116267	0.403556
ATP synthase subunit gamma, mitochondrial	ATPG_MOUSE	-0.0122035	0.0871894	0.985866	0.058178	0.89115	NA	ATPG_MOUSE	8	7	0.118185	-0.167517	0.0627509	-0.197427	0.0318001	-0.0573554	0.178747	0.0308156	16	16	0.217849	0.196113	0.136184	0.00441856	-0.0869102	0.0810431	-0.142022	-0.406677
Calnexin	CALX_MOUSE	-0.0190536	0.0694519	0.985993	0.0486129	0.78788	NA	CALX_MOUSE	4	4	-0.0148388	0.0731397	0.101407	0.251635	-0.11252	0.0344518	-0.243718	-0.089556	13	6	-0.0985769	-0.0517931	-0.0616501	0.0326393	-0.182612	0.0201142	0.199866	0.142013
ATP synthase protein 8	ATP8_MOUSE	-0.0186793	0.126464	0.987242	0.0843821	0.884682	NA	ATP8_MOUSE	5	5	0.178108	-0.160248	-0.211397	-0.324053	0.282872	0.0608671	0.0225442	0.151308	4	4	0.058096	0.295766	0.234065	0.243467	0.0222794	0.0131223	-0.461093	-0.405702
Prohibitin-2	PHB2_MOUSE	-0.0113386	0.0979566	0.989175	0.0632251	0.909575	NA	PHB2_MOUSE	13	9	-0.0239954	-0.207657	-0.0384161	-0.0508908	0.0435596	0.0944194	0.121835	0.061146	16	8	0.184732	0.208729	0.127998	0.187178	0.0221694	0.0562311	-0.298066	-0.488972
Vesicular glutamate transporter 1	VGLU1_MOUSE	-0.0139967	0.138464	0.989752	0.104024	0.920916	NA	VGLU1_MOUSE	1	1	-0.252078	-0.0956808	0.406667	0.564791	-0.381784	-0.145542	-0.136208	0.0398347	4	3	-0.0266003	-0.184977	-0.0747983	-0.0592343	-0.29637	0.0193406	0.35718	0.265459
2-oxoglutarate dehydrogenase E1 component, mitochondrial	ODO1_MOUSE	-0.0184459	0.116622	0.990184	0.0779857	0.876624	NA	ODO1_MOUSE	4	2	0.158193	0.244963	-0.218253	-0.305298	0.0610798	-0.022693	0.0864308	-0.00442314	10	5	-0.0208219	0.291152	0.134906	0.300089	0.0428837	0.0447222	-0.479302	-0.313629
Neurofilament medium polypeptide	NFM_MOUSE	-0.0319415	0.146568	0.99136	0.0925034	0.831239	NA	NFM_MOUSE	10	6	0.35884	-0.755973	0.237254	-0.0131041	0.0498066	-0.0399337	0.0615643	0.101546	15	7	0.246822	0.232169	0.0274904	-0.333678	0.116958	-0.142257	0.209498	-0.357002
Elongation factor 2	EF2_MOUSE	-0.0139617	0.0747664	0.991377	0.0516718	0.854587	NA	EF2_MOUSE	3	1	-0.0988154	-0.0530827	-0.181778	0.157062	0.149655	-0.156042	0.0931871	0.0898138	7	3	0.0631585	-0.0258081	-0.117484	-0.276478	-0.0184644	-0.0298113	0.171329	0.233558
Inositol 1,4,5-trisphosphate receptor type 1	ITPR1_MOUSE	-0.0166018	0.113428	0.991511	0.082428	0.885751	NA	ITPR1_MOUSE	29	23	-0.0418681	0.220443	-0.0124558	0.139651	-0.14687	0.103528	0.0523895	-0.314817	71	41	-0.123251	-0.331531	-0.108348	0.0408682	-0.166773	-0.127412	0.436448	0.379999
L-lactate dehydrogenase B chain	LDHB_MOUSE	-0.00768077	0.125258	0.99229	0.0865472	0.951979	NA	LDHB_MOUSE	2	2	-0.0332483	0.11548	0.22553	0.154069	0.275195	-0.435169	-0.221578	-0.0802778	5	3	-0.345691	0.179025	0.0825027	0.198827	-0.157846	0.408682	-0.261941	-0.10356
IQ motif and SEC7 domain-containing protein 1	IQEC1_MOUSE	-0.0141787	0.111736	0.992583	0.0775609	0.900851	NA	IQEC1_MOUSE	2	2	0.0853033	0.316057	0.256042	0.129081	-0.275148	-0.0905492	-0.344996	-0.0757911	8	2	-0.0755038	0.191836	-0.124401	0.00796487	0.133811	-0.101389	-0.344148	0.311828
Mitofusin-2	MFN2_MOUSE	-0.0159549	0.0827695	0.992584	0.0604655	0.850146	NA	MFN2_MOUSE	3	1	0.0728123	-0.042747	0.116868	-0.0770719	-0.0323384	-0.0338167	0.0417424	-0.0454488	3	2	0.381012	0.105969	-0.165894	-0.0666325	-0.116847	0.255377	-0.257685	-0.135298
Protein BAT5	BAT5_MOUSE	-0.00856686	0.0731082	0.993132	0.0515954	0.908397	NA	BAT5_MOUSE	6	2	-0.205239	0.13265	0.199051	0.0330411	0.0636099	0.0233313	-0.0655414	-0.180903	7	5	0.0377113	-0.00912831	0.114186	-0.0292518	-0.0739895	-0.143632	-0.183145	0.28725
Coiled-coil domain-containing protein 109A	C109A_MOUSE	-0.00276174	0.0857854	0.993141	0.058933	0.974855	NA	C109A_MOUSE	2	1	0.0916629	-0.0435018	-0.012461	-0.373456	0.0426748	0.257794	0.0213344	0.0159531	3	3	0.271114	0.140496	0.142115	-0.0031447	-0.143666	-0.0900423	-0.138016	-0.178857
Ezrin-radixin-moesin-binding phosphoprotein 50	NHERF_MOUSE	-0.0114601	0.0704157	0.993498	0.0481602	0.873124	NA	NHERF_MOUSE	2	2	-0.176293	-0.271945	0.138575	0.164878	0.154192	-0.0560723	-0.000732801	0.0473981	5	3	0.0562714	0.203169	0.00492653	0.0617782	-0.194192	0.00660896	-0.037918	-0.100645
Tubulin beta-4 chain	TBB4_MOUSE	-0.0298645	0.177663	0.9942	0.138955	0.869114	NA	TBB4_MOUSE	2	2	-0.0239791	0.635289	0.325223	0.110782	-0.318938	-0.222451	-0.243465	-0.262461	6	4	-0.443054	-0.121429	-0.108727	-0.269474	-0.185898	0.0371412	0.399855	0.691586
NADH dehydrogenase [ubiquinone] iron-sulfur protein 3, mitochondrial	NDUS3_MOUSE	-0.013721	0.128335	0.994202	0.0837368	0.916392	NA	NDUS3_MOUSE	8	5	0.0944871	-0.267131	-0.182595	-0.123693	0.0713239	0.0567035	0.101742	0.249163	15	10	0.337635	0.158882	0.0717276	0.0562883	0.13459	0.231556	-0.454158	-0.536521
Myelin-oligodendrocyte glycoprotein	MOG_MOUSE	-0.0212484	0.144895	0.994251	0.0999717	0.885641	NA	MOG_MOUSE	5	3	-0.399991	-0.625743	0.103607	0.336744	0.0332763	0.253929	0.142179	0.155999	5	3	-0.151519	-0.1157	-0.220611	-0.0785946	-0.0529845	-0.0327489	0.530965	0.121193
Rap guanine nucleotide exchange factor 4	RPGF4_MOUSE	-0.0352592	0.138975	0.994932	0.0928198	0.804903	NA	RPGF4_MOUSE	3	2	0.0556817	0.048786	0.0472498	0.0317059	0.184825	-0.052814	-0.206765	-0.108669	6	1	0.521458	-0.176031	0.0454532	-0.743984	-0.116328	0.134776	0.0256253	0.30903
Succinate dehydrogenase [ubiquinone] iron-sulfur subunit, mitochondrial	DHSB_MOUSE	-0.00379518	0.105668	0.994985	0.0697028	0.971863	NA	DHSB_MOUSE	5	5	0.0700663	0.101268	0.00134933	-0.0525158	-0.0455513	-0.219993	-0.0513592	0.196736	10	8	0.0680535	0.192901	0.251253	-0.0544391	0.156702	0.208034	-0.439299	-0.383206
V-type proton ATPase subunit E 1	VATE1_MOUSE	-0.00365985	0.0899919	0.995144	0.066445	0.968142	NA	VATE1_MOUSE	5	5	-0.00887099	0.181248	0.142091	0.0204071	-0.29784	-0.0434153	-0.0519153	0.0582951	13	10	-0.166829	-0.137643	-0.0864073	-0.0885993	0.0180206	-0.129979	0.138973	0.452463
NADH dehydrogenase [ubiquinone] 1 beta subcomplex subunit 5, mitochondrial	NDUB5_MOUSE	0.00161097	0.133346	0.995553	0.0846305	0.990541	NA	NDUB5_MOUSE	3	3	0.111995	-0.0499839	-0.275214	-0.0979063	0.0336801	0.0551558	0.150503	0.0717706	4	4	0.332979	0.191744	-0.00947733	0.0902278	0.18023	0.269752	-0.377246	-0.678209
NADH dehydrogenase [ubiquinone] iron-sulfur protein 7, mitochondrial	NDUS7_MOUSE	-0.00459181	0.103589	0.99637	0.0693091	0.965271	NA	NDUS7_MOUSE	4	3	0.0582667	-0.199673	-0.102417	-0.0834053	0.196727	-0.104438	0.103466	0.131473	4	3	0.115317	0.226634	0.208165	0.241353	-0.0787968	0.0395302	-0.32235	-0.429851
Alpha-internexin	AINX_MOUSE	-0.00731929	0.135393	0.997387	0.0868536	0.957663	NA	AINX_MOUSE	25	18	0.26505	-0.645364	0.173918	0.076699	0.057273	0.276142	-0.0525272	-0.151191	28	15	0.205631	0.227882	-0.0827119	-0.0170893	0.163919	-0.29189	0.183626	-0.389367
Voltage-dependent P/Q-type calcium channel subunit alpha-1A	CAC1A_MOUSE	-0.00650627	0.0641317	0.997627	0.0452277	0.920758	NA	CAC1A_MOUSE	6	2	-0.133446	-0.148036	-0.113852	-0.0494174	0.233723	0.146635	0.031492	0.0329022	10	5	0.164469	-0.00595886	0.0278645	-0.158762	-0.0741632	-0.131832	0.0376943	0.140688
Dihydrolipoyllysine-residue succinyltransferase component of 2-oxoglutarate dehydrogenase complex, mitochondrial	ODO2_MOUSE	-0.00011531	0.10261	0.998026	0.06791	0.999119	NA	ODO2_MOUSE	6	4	0.0687184	0.205735	-0.101481	-0.0836951	0.088002	-0.113123	-0.113424	0.0492673	10	9	-0.0458818	0.227315	0.226313	0.0823857	0.139776	0.177699	-0.418264	-0.389342
myelin basic protein isoform 6 [Mus musculus] gi|387415|gb|AAA39497.1| 14 kd myelin basic protein gi|387416|gb|AAA39499.1| 14 kd myelin basic protein gi|12836839|dbj|BAB23830.1| unnamed protein product [Mus musculus] gi|74190970|dbj|BAE28256.1| unnamed protein product [Mus musculus]	gi|69885073	-0.000945949	0.110998	0.99917	0.0777252	0.993321	NA	gi|69885073	2	2	-0.395207	-0.153872	0.119048	0.0970011	-0.0504592	0.225661	0.0630667	0.0947618	2	2	-0.283098	-0.0264825	0.000545275	-0.187392	0.0501667	-0.240345	0.407061	0.279545
Cell adhesion molecule 3	CADM3_MOUSE	-0.00166302	0.118568	1.00153	0.0827827	0.98901	NA	CADM3_MOUSE	3	1	-0.193165	0.217602	-0.347109	0.145245	-0.0987878	-0.13212	0.15102	0.257314	7	3	-0.186056	-0.124134	-0.312349	-0.249088	0.099196	0.127221	0.300276	0.344933
14-3-3 protein epsilon	1433E_MOUSE	-0.0229916	0.130753	1.00162	0.102401	0.863699	NA	1433E_MOUSE	3	1	-0.130826	0.683007	-0.0864447	-0.0819219	-0.232914	-0.176368	-0.0564159	0.081883	4	2	-0.114553	0.169013	-0.0749303	-0.42356	0.0934722	0.111949	-0.0928574	0.331466
Putative adenosylhomocysteinase 3	SAHH3_MOUSE	0.0036739	0.0715548	1.00197	0.049418	0.95978	NA	SAHH3_MOUSE	3	1	0.109594	-0.0441004	0.0835047	-0.133713	0.213371	0.141201	-0.175312	-0.194545	5	2	-0.186335	-0.161659	-0.0741944	0.0463232	0.0591152	0.11231	0.0373621	0.167078
Mitochondrial import receptor subunit TOM70	TOM70_MOUSE	-0.00347998	0.0957152	1.00491	0.0657372	0.97163	NA	TOM70_MOUSE	1	1	-0.0702137	-0.368346	0.147987	-0.206403	0.16593	-0.105461	0.102784	0.333722	7	4	0.065622	0.143535	0.0540191	-0.0211775	-0.0618872	0.179466	-0.27577	-0.0838066
Myelin-associated glycoprotein	MAG_MOUSE	0.00192617	0.166754	1.01663	0.118273	0.990963	NA	MAG_MOUSE	4	2	-0.43527	-0.428753	-0.108867	0.157504	0.269813	0.164667	0.313402	0.067504	4	2	0.049766	-0.133457	-0.306384	-0.568581	0.0804962	-0.051447	0.646326	0.28328

## Sheet: Sheet4
protein description	protein identifier	difference (fold)	standard deviation (fold)	p-value TTEST	fdr SAM	protein identifier	# peptides identification	# peptides quantification	# peptides identification	# peptides quantification
4F2 cell-surface antigen heavy chain	4F2_MOUSE	1.09055	0.0542602	0.11049	0.719473	4F2_MOUSE	7	6	13	10
60S ribosomal protein L6	RL6_MOUSE	1.08982	0.0333375	0.0224053	0.719473	RL6_MOUSE	5	4	6	4
Amphiphysin	AMPH_MOUSE	1.08429	0.0337357	0.0403408	0.719473	AMPH_MOUSE	2	1	7	7
AP-2 complex subunit beta-1	AP2B1_MOUSE	1.13504	0.0615425	0.0655477	0.576237	AP2B1_MOUSE	2	1	4	2
Band 4.1-like protein 3	E41L3_MOUSE	1.15227	0.0929925	0.14637	0.719473	E41L3_MOUSE	6	1	12	4
Calcium/calmodulin-dependent protein kinase type II alpha chain	KCC2A_MOUSE	0.788972	0.06473	0.00254114	0	KCC2A_MOUSE	2	2	5	3
Calmodulin	CALM_MOUSE	1.09363	0.0575189	0.123972	0.719473	CALM_MOUSE	2	2	5	3
cAMP-dependent protein kinase type I-alpha regulatory subunit	KAP0_MOUSE	1.12327	0.097748	0.197104	0.719473	KAP0_MOUSE	4	2	5	3
cAMP-dependent protein kinase type II-alpha regulatory subunit	KAP2_MOUSE	1.19388	0.0794633	0.0341406	0.354216	KAP2_MOUSE	3	2	7	2
Cytoplasmic dynein 1 intermediate chain 1	DC1I1_MOUSE	1.08487	0.0287168	0.0134968	0.719473	DC1I1_MOUSE	1	1	4	2
Cytoskeleton-associated protein 4	CKAP4_MOUSE	1.14905	0.0434187	0.00809933	0.354216	CKAP4_MOUSE	5	4	10	7
Disks large homolog 1	DLG1_MOUSE	1.15511	0.0620316	0.0300138	0.354216	DLG1_MOUSE	5	3	13	5
Disks large homolog 4	DLG4_MOUSE	1.11167	0.0581159	0.115334	0.719473	DLG4_MOUSE	5	3	9	5
Dolichyl-diphosphooligosaccharide--protein glycosyltransferase subunit 1	RPN1_MOUSE	1.08943	0.0498203	0.0835695	0.719473	RPN1_MOUSE	4	3	6	4
Endophilin-B2	SHLB2_MOUSE	1.12588	0.0928063	0.154328	0.719473	SHLB2_MOUSE	3	2	10	4
Flotillin-1	FLOT1_MOUSE	1.11621	0.0698226	0.107424	0.719473	FLOT1_MOUSE	3	2	7	2
Gamma-aminobutyric acid receptor subunit alpha-1	GBRA1_MOUSE	1.11895	0.0603286	0.0763214	0.719473	GBRA1_MOUSE	2	1	4	2
Gap junction alpha-1 protein	CXA1_MOUSE	1.14888	0.0578138	0.0237894	0.354216	CXA1_MOUSE	7	3	10	5
Glial fibrillary acidic protein	GFAP_MOUSE	1.22153	0.100441	0.0743323	0.354216	GFAP_MOUSE	4	3	5	1
Glutamate receptor delta-2 subunit	GRID2_MOUSE	0.840053	0.0497869	0.00342837	0	GRID2_MOUSE	6	6	11	7
Homer protein homolog 3	HOME3_MOUSE	0.745958	0.0494227	6.46257	0	HOME3_MOUSE	15	10	22	12
Immunoglobulin superfamily member 8	IGSF8_MOUSE	1.10555	0.064279	0.119058	0.719473	IGSF8_MOUSE	13	7	14	9
Lipid phosphate phosphohydrolase 3	LPP3_MOUSE	1.18493	0.0713734	0.0245677	0.354216	LPP3_MOUSE	3	1	4	2
Long-chain-fatty-acid--CoA ligase 6	ACSL6_MOUSE	1.12766	0.0585604	0.0522271	0.576237	ACSL6_MOUSE	1	1	8	5
Membrane-associated progesterone receptor component 1	PGRC1_MOUSE	0.848049	0.0586717	0.0133717	0.136856	PGRC1_MOUSE	5	1	5	4
Metabotropic glutamate receptor 1	GRM1_MOUSE	0.767342	0.0527954	0.000246146	0	GRM1_MOUSE	5	4	14	11
Myosin-9	MYH9_MOUSE	0.736239	0.21709	0.140836	0.576237	MYH9_MOUSE	3	2	5	1
NAD-dependent deacetylase sirtuin-2	SIRT2_MOUSE	1.09908	0.041408	0.0363058	0.719473	SIRT2_MOUSE	3	2	9	6
Peroxiredoxin-1	PRDX1_MOUSE	1.09248	0.0464453	0.0729111	0.719473	PRDX1_MOUSE	4	4	12	6
Putative adenosylhomocysteinase 2	SAHH2_MOUSE	1.08444	0.0465445	0.0951835	0.719473	SAHH2_MOUSE	3	3	10	8
Secretory carrier-associated membrane protein 1	SCAM1_MOUSE	1.22482	0.089366	0.0349828	0.354216	SCAM1_MOUSE	1	1	5	3
SH3 and multiple ankyrin repeat domains protein 1	SHAN1_MOUSE	0.75386	0.0485611	4.44055	0	SHAN1_MOUSE	19	7	26	14
SH3 and multiple ankyrin repeat domains protein 2	SHAN2_MOUSE	0.768377	0.0360715	4.88436	0	SHAN2_MOUSE	10	5	14	6
sodium channel, voltage-gated, type II, alpha 1 [Mus musculus] gi|123123541|emb|CAM15654.1| sodium channel voltage-gated type II alpha 1 [Mus musculus] gi|123211134|emb|CAM20181.1| sodium channel voltage-gated type II alpha 1 [Mus musculus]	gi|150010574	1.10417	0.0563241	0.0892625	0.719473	gi|150010574	2	2	5	3
Sodium/potassium-transporting ATPase subunit alpha-1	AT1A1_MOUSE	1.13152	0.056782	0.0398675	0.576237	AT1A1_MOUSE	20	17	31	22
Sodium/potassium-transporting ATPase subunit beta-1	AT1B1_MOUSE	1.14489	0.0721817	0.0729259	0.576237	AT1B1_MOUSE	9	3	15	13
Succinyl-CoA:3-ketoacid-coenzyme A transferase 1, mitochondrial	SCOT1_MOUSE	0.81385	0.108932	0.064878	0.2433	SCOT1_MOUSE	3	2	6	3
Tenascin-R	TENR_MOUSE	1.15056	0.0601043	0.0340505	0.354216	TENR_MOUSE	9	2	15	9
UPF0626 protein B	U626B_MOUSE	0.807824	0.0560452	0.00204183	0	U626B_MOUSE	6	3	5	1
