# Supplementary material for: Protein Phosphatase 2B Dual Function Facilitates Synaptic Integrity and Motor Learning
Source: J Neurosci. 2021 Jun 30;41(26):5579–94. doi: 10.1523/JNEUROSCI.1741-20.2021 (PMC8244972; doi:10.1523/JNEUROSCI.1741-20.2021)
Supplement: Figure 2-2 — α6-PP2B iTRAQ.xls: iTRAQ results comparing α6-PP2B KO:WT Download Figure 2-2, XLS file. [file ns-JN-RM-1741-20-s03.xls]

## Sheet: Sheet 1
Quantification data of quantifiable proteins	A6PP2B [Zhanmin]
		A6PP2B KO / wild type								Experiment 1											Experiment 2
protein description	protein identifier	difference (log2)	standard deviation (log2)	difference (fold)	standard deviation (fold)	p-value TTEST	fdr SAM		protein identifier	# peptides identification	# peptides quantification	wild type (label 113) average area (log2)	wild type (label 114) average area (log2)	A6PP2B KO (label 115) average area (log2)	wild type (label 116) average area (log2)	wild type (label 117) average area (log2)	A6PP2B KO (label 118) average area (log2)	wild type (label 119) average area (log2)	A6PP2B KO (label 121) average area (log2)		# peptides identification	# peptides quantification	A6PP2B KO (label 113) average area (log2)	wild type (label 114) average area (log2)	A6PP2B KO (label 115) average area (log2)	A6PP2B KO (label 116) average area (log2)	wild type (label 117) average area (log2)	wild type (label 118) average area (log2)	A6PP2B KO (label 119) average area (log2)	wild type (label 121) average area (log2)
Synapsin-1	SYN1_MOUSE	-0.398493	0.100983	0.752369	0.0730858	0.00159373	0		SYN1_MOUSE	21	15	0.341459	0.262815	-0.126234	0.16923	-0.169094	-0.250842	-0.0501599	-0.177174		22	20	-0.397717	-0.166487	-0.377526	-0.276241	0.454543	0.242404	0.0366688	0.484356
Synapsin-2	SYN2_MOUSE	-0.302627	0.0802837	0.809026	0.0584208	0.00211309	0		SYN2_MOUSE	8	8	0.136258	0.0116672	0.0542476	-0.00325639	0.0598528	-0.18595	0.0870942	-0.159914		4	4	-0.339681	-0.0113709	-0.350147	-0.0326901	0.394687	0.0603932	-0.177461	0.456269
Serine/threonine-protein phosphatase 2B catalytic subunit alpha isoform	PP2BA_MOUSE	-0.49889	0.0659257	0.708621	0.0428684	8.67343e-06	0		PP2BA_MOUSE	5	4	0.224856	0.285496	-0.423495	0.00438073	0.243366	-0.439798	0.2821	-0.176906		3	3	-0.221044	0.349653	-0.200406	-0.0892913	0.204303	0.0600641	-0.41344	0.310161
Vesicle-associated membrane protein 2	VAMP2_MOUSE	-0.345368	0.094089	0.784302	0.0653976	0.00252924	0		VAMP2_MOUSE	2	2	0.186383	0.386635	-0.216611	0.171531	-0.154874	-0.213712	-0.0987895	-0.0605624		2	2	-0.474284	0.010494	-0.330693	-0.0402607	0.427549	0.0914991	-0.0237631	0.339458
Transmembrane protein 163	TM163_MOUSE	-0.459533	0.0797016	0.730813	0.0519751	0.000257117	0		TM163_MOUSE	3	1	0.228082	0.199789	-0.196437	0.208824	0.246912	-0.506368	0.172094	-0.352895		3	3	-0.339379	-0.0320401	0.0943665	-0.307061	0.211682	0.179915	-0.201636	0.394153
Sodium/potassium-transporting ATPase subunit alpha-1	AT1A1_MOUSE	0.146418	0.036053	1.10697	0.0253613	0.00146433	0.0251667		AT1A1_MOUSE	31	25	-0.0518857	-0.111818	0.0602156	-0.0258059	0.00873829	0.18608	-0.160594	0.0950694		35	35	0.120939	0.0289366	0.131301	0.0145406	-0.158408	-0.0740543	-0.0316248	-0.0316292
Long-chain-fatty-acid--CoA ligase ACSBG1	ACBG1_MOUSE	0.312769	0.103336	1.23625	0.073411	0.00905938	0.0251667		ACBG1_MOUSE	7	4	-0.16742	-0.386959	-0.0194492	-0.396721	-0.0371604	0.453766	0.191851	0.362093		7	7	0.24253	0.0800052	0.0681799	0.0939412	-0.0286695	-0.013016	0.0304675	-0.473439
Calretinin	CALB2_MOUSE	0.668365	0.268975	1.62083	0.21487	0.030056	0.0251667		CALB2_MOUSE	9	7	-0.769438	-0.674252	-0.517278	-0.726254	0.362446	0.975521	0.331473	1.01778		7	7	0.406601	0.167186	0.596302	0.440287	-0.426753	-0.534249	-0.287529	-0.361845
Peroxiredoxin-1	PRDX1_MOUSE	0.283982	0.102658	1.21303	0.0733407	0.0152194	0.0251667		PRDX1_MOUSE	10	7	-0.432575	-0.181641	-0.0922928	-0.421268	0.109881	0.423321	0.246877	0.347699		9	9	0.139998	-0.0594033	-0.00767267	0.223438	-0.124166	-0.0247855	0.0836904	-0.2311
1-phosphatidylinositol 4,5-bisphosphate phosphodiesterase beta-1	PLCB1_MOUSE	0.225643	0.0696533	1.16703	0.0486498	0.00594737	0.0251667		PLCB1_MOUSE	5	3	-0.0626658	0.129726	0.215906	-0.243303	-0.0943276	-0.0474719	0.0278129	0.0743231		1	1	0.234595	-0.202255	0.0400523	0.0747504	0.0427762	-0.122019	0.296315	-0.364215
sodium/calcium exchanger 2 precursor [Mus musculus].gi|20454279|gb|AAM22231.1|AF503502_1 sodium-calcium exchanger [Mus musculus].gi|35193295|gb|AAH58704.1| Solute carrier family 8 (sodium/calcium exchanger), member 2 [Mus musculus].gi|148710163|gb|EDL42109.1| solute carrier family 8 (sodium/calcium exchanger), member 2, isoform CRA_b [Mus musculus]	gi|22507355	0.23429	0.0664222	1.17224	0.045945	0.00350906	0.0251667		gi|22507355	4	3	0.175002	-0.16898	0.284626	-0.0739885	-0.358568	0.206439	-0.263076	0.198545		6	5	0.0784756	-0.199861	0.0973328	0.0716266	-0.0510223	0.00567784	-0.0145299	0.0123006
EH domain-containing protein 1	EHD1_MOUSE	0.428208	0.170357	1.33182	0.12031	0.0249884	0.0251667		EHD1_MOUSE	3	2	-0.443622	-0.235944	0.0162781	-0.411047	0.15643	0.437849	0.0728677	0.407188		2	2	0.525138	0.458638	0.480971	0.149189	-0.333948	-0.183417	-0.330546	-0.766026
D-3-phosphoglycerate dehydrogenase	SERA_MOUSE	0.386581	0.150443	1.29559	0.105667	0.0222796	0.0251667		SERA_MOUSE	4	3	-0.442464	-0.344057	-0.0059078	-0.536335	0.179789	0.601232	0.215615	0.332129		6	6	0.331303	0.160278	0.131613	0.340826	-0.0487365	-0.040363	-0.20903	-0.66589
Cytosol aminopeptidase	AMPL_MOUSE	0.365016	0.132524	1.27577	0.0934759	0.0155157	0.0251667		AMPL_MOUSE	3	2	-0.285176	-0.623051	-0.080876	-0.301825	0.196134	0.433128	0.299226	0.36244		4	4	0.196518	0.134605	0.206262	0.430868	-0.254363	-0.22988	-0.111089	-0.372921
Monoacylglycerol lipase ABHD12	ABD12_MOUSE	0.301284	0.098671	1.23382	0.0741134	0.00969879	0.0251667		ABD12_MOUSE	3	2	-0.149944	0.0691637	-0.0678885	-0.134421	-0.192226	0.176138	0.203424	0.0957544		1	1	0.491047	-0.183537	0.387197	0.115324	-0.233359	-0.456147	-0.0112672	-0.109258
MARCKS-related protein	MRP_MOUSE	0.479383	0.211324	1.42338	0.15665	0.0467283	0.0251667		MRP_MOUSE	2	2	-0.503681	-0.421927	-0.577974	-0.436462	0.319999	0.707778	0.174114	0.738154		3	3	0.530253	0.125637	0.385231	0.260049	-0.280761	-0.409068	-0.15592	-0.455422
Guanine nucleotide-binding protein G(I)/G(S)/G(O) subunit gamma-2	GBG2_MOUSE	0.300592	0.113245	1.23282	0.0809733	0.0204337	0.0251667		GBG2_MOUSE	2	1	0.0650232	-0.259203	0.0888836	-0.166553	0.148935	0.126377	-0.221036	0.217573		2	2	0.293472	0.157618	0.213477	0.50374	-0.320936	-0.456251	-0.259939	-0.131181
Tubulin beta-2A chain	TBB2A_MOUSE	0.459121	0.180146	1.40064	0.13399	0.0298112	0.0251667		TBB2A_MOUSE	2	2	-0.207197	-0.116754	-0.188672	-0.430864	0.19687	0.422532	0.108836	0.21525		1	1	0.587684	-0.0373185	0.490642	0.697896	-0.283973	-0.550602	-0.417544	-0.486784
Tubulin beta-2B chain	TBB2B_MOUSE	0.514238	0.189583	1.44579	0.138701	0.0204886	0.0251667		TBB2B_MOUSE	2	2	-0.656648	-0.261646	-0.282934	-0.484222	0.150428	0.701514	0.272684	0.560824		1	1	0.473505	-0.111484	0.429725	0.479072	-0.0715542	-0.336555	-0.336894	-0.525816
Tubulin alpha-4A chain	TBA4A_MOUSE	0.442786	0.164643	1.36027	0.117188	0.0188893	0.0251667		TBA4A_MOUSE	3	2	-0.322736	-0.224575	0.255628	-0.17718	0.129409	-0.116479	0.13172	0.324212		1	1	0.550321	0.226008	0.440921	0.580225	-0.319509	-0.775021	-0.291358	-0.411587
Cytosolic 10-formyltetrahydrofolate dehydrogenase	AL1L1_MOUSE	0.309905	0.125241	1.23272	0.090624	0.0268125	0.0457576		AL1L1_MOUSE	16	5	-0.549638	-0.295946	-0.0563734	-0.358841	0.0608401	0.421613	0.258814	0.519531		16	16	0.173092	0.154796	0.0766559	0.15536	-0.107387	0.0054164	-0.0696284	-0.388304
Secernin-1	SCRN1_MOUSE	0.407878	0.179906	1.30536	0.13002	0.0397458	0.0457576		SCRN1_MOUSE	4	2	-0.47562	-0.727168	-0.182908	-0.549957	0.300486	0.570481	0.480234	0.584452		7	7	0.270361	0.0618217	0.203789	0.33481	-0.336371	-0.0269112	-0.174963	-0.332536
Huntingtin-interacting protein 1	HIP1_MOUSE	0.303876	0.117617	1.22499	0.0806666	0.0217703	0.0457576		HIP1_MOUSE	2	1	0.107595	-0.45709	-0.0747932	-0.669814	0.0829614	0.487945	0.150573	0.372624		3	3	0.112782	-0.00660734	0.0631937	0.130565	-0.112045	-0.0473536	0.104197	-0.24473
T-complex protein 1 subunit epsilon	TCPE_MOUSE	0.2618	0.101181	1.20132	0.0723163	0.0236848	0.0457576		TCPE_MOUSE	4	2	-0.0495806	0.166992	0.202598	-0.46653	-0.0288383	0.369505	-0.120681	-0.0734641		1	1	0.299537	-0.0452477	-0.00914743	0.365154	-0.264799	-0.23933	-0.123344	0.0171772
Growth arrest-specific protein 7	GAS7_MOUSE	0.202189	0.0780884	1.15195	0.0554409	0.0240091	0.0457576		GAS7_MOUSE	3	2	0.0232481	-0.256037	-0.150837	-0.25987	0.176583	0.279289	-0.0250304	0.212654		2	2	0.150984	-0.118403	0.0880985	-0.0588281	-0.153538	-0.0327158	0.274757	-0.150354
Cdc42 effector protein 4	BORG4_MOUSE	0.322401	0.145633	1.26025	0.111225	0.0485097	0.0457576		BORG4_MOUSE	4	1	-0.33721	-0.590686	-0.278949	-0.20192	0.283782	0.539359	-0.0546557	0.64028		16	16	0.212196	0.0488784	0.0367749	0.0813408	-0.17393	-0.0140476	0.0384522	-0.229664
Guanine nucleotide-binding protein G(s) subunit alpha isoforms short	GNAS2_MOUSE	0.195286	0.101489	1.1445	0.0729125	0.0763447	0.0516239		GNAS2_MOUSE	9	3	-0.385776	-0.0568605	-0.177623	-0.305029	0.0941482	0.190096	0.2052	0.435846		6	5	0.138264	0.146299	0.0556987	0.201959	-0.171337	-0.114823	-0.0752989	-0.180761
Cell division control protein 42 homolog	CDC42_MOUSE	0.328859	0.140482	1.23876	0.100438	0.034677	0.0516239		CDC42_MOUSE	6	3	-0.32854	-0.320548	-0.123775	-0.429088	0.210147	0.332287	0.242944	0.416573		5	5	0.214014	0.41154	0.244975	0.362566	-0.330068	-0.382994	-0.151759	-0.368274
Microtubule-associated protein 1B	MAP1B_MOUSE	-0.175895	0.066339	0.885839	0.0458115	0.0208887	0.0516239		MAP1B_MOUSE	17	11	0.0323672	0.128254	0.0474121	0.142878	0.00227347	-0.101046	0.00568049	-0.257819		14	14	-0.132721	-0.102299	-0.260758	-0.0897822	0.295503	-0.00720884	0.102128	0.195139
Voltage-dependent P/Q-type calcium channel subunit alpha-1A	CAC1A_MOUSE	0.125217	0.0482442	1.08892	0.0326226	0.0213915	0.0516239		CAC1A_MOUSE	9	4	0.0861205	-0.0822404	0.117488	-0.00989228	-0.176039	0.105978	-0.116371	0.0749565		14	14	0.125488	-0.26287	0.0116024	-0.0763507	0.0100062	-0.0151604	0.133881	0.073404
Contactin-associated protein-like 2	CNTP2_MOUSE	0.147533	0.0656843	1.108	0.0455019	0.0434361	0.0516239		CNTP2_MOUSE	9	5	-0.0539607	-0.123174	0.156462	-0.237309	-0.193401	0.232205	0.0793733	0.139804		4	4	0.123669	0.116897	0.131957	-0.0499468	-0.170716	-0.0253832	-0.153238	0.0267602
Glycogen phosphorylase, brain form	PYGB_MOUSE	0.331911	0.175202	1.24133	0.125159	0.0790927	0.0516239		PYGB_MOUSE	8	6	-0.475495	-0.461712	-0.359696	-0.459825	0.294304	0.514683	0.474386	0.473355		7	7	0.245677	0.270074	0.330939	0.197383	-0.273269	-0.185249	-0.0954419	-0.490114
Glycogen phosphorylase, muscle form	PYGM_MOUSE	0.395933	0.204211	1.337	0.153448	0.0789599	0.0516239		PYGM_MOUSE	3	2	-0.27925	-0.664297	-0.49146	-0.485055	0.183742	0.745879	0.268277	0.722164		4	4	0.299097	0.1924	0.135095	0.325827	-0.16658	-0.110105	-0.177616	-0.498118
V-type proton ATPase 116 kDa subunit a isoform 1	VPP1_MOUSE	-0.155816	0.0421487	0.897886	0.0293156	0.00296389	0.0516239		VPP1_MOUSE	23	11	0.0700206	-0.0230185	-0.170756	0.079436	0.10674	-0.139708	0.00174705	0.0755392		18	17	-0.161379	0.0547672	-0.0413729	-0.121313	0.138855	-0.0263676	-0.0545368	0.211347
Dipeptidyl aminopeptidase-like protein 6	DPP6_MOUSE	-0.171086	0.046037	0.888271	0.0319851	0.0026824	0.0516239		DPP6_MOUSE	11	9	0.136844	0.188196	-0.175518	0.0312463	0.0489055	-0.0368624	-0.023484	-0.169327		7	7	-0.14909	0.217644	-0.025584	-0.173499	-0.0187474	0.0883642	0.0562296	0.00468262
Synaptic vesicle glycoprotein 2A	SV2A_MOUSE	-0.159324	0.0544242	0.894437	0.0375563	0.0110448	0.0516239		SV2A_MOUSE	15	10	0.225485	0.162281	-0.144664	0.022886	0.0274743	-0.187883	-0.0246611	-0.080918		14	14	-0.110635	0.163201	0.0728425	0.00241545	0.0953387	-0.172769	-0.178496	0.128103
Peroxisomal multifunctional enzyme type 2	DHB4_MOUSE	0.178621	0.0788378	1.13156	0.0567974	0.0411603	0.0516239		DHB4_MOUSE	10	4	-0.18638	0.215312	0.0420915	0.0620942	-0.21637	0.0555059	-0.144989	0.172735		5	5	0.265563	-0.0424761	-0.0680163	0.318128	-0.0113805	-0.0811564	-0.0826879	-0.297974
Long-chain-fatty-acid--CoA ligase 1	ACSL1_MOUSE	-0.361301	0.174508	0.789643	0.120496	0.0624901	0.0516239		ACSL1_MOUSE	1	1	0.411939	0.361718	0.462373	0.102396	0.155589	-0.595699	-0.479554	-0.418762		2	2	-0.49177	0.0691538	-0.324928	-0.210582	0.471672	-0.0315899	0.156746	0.361297
Breast carcinoma-amplified sequence 1 homolog	BCAS1_MOUSE	0.313789	0.167572	1.20849	0.123147	0.0836731	0.0516239		BCAS1_MOUSE	8	4	-0.527576	-0.546906	-0.184903	-0.565932	0.242459	0.439241	0.669971	0.473647		12	11	0.163204	0.0467125	0.0853147	0.285525	-0.018859	-0.124561	-0.0264845	-0.410852
Putative adenosylhomocysteinase 3	SAHH3_MOUSE	0.332396	0.171849	1.2394	0.124678	0.0735596	0.0516239		SAHH3_MOUSE	5	2	-0.511513	-0.456566	-0.299946	-0.688199	0.472315	0.510605	0.399231	0.574073		7	7	0.233416	-0.0342995	0.130554	0.130852	-0.207739	-0.0849954	0.0292538	-0.197043
Moesin	MOES_MOUSE	0.163142	0.0754492	1.11941	0.0546124	0.0496467	0.0516239		MOES_MOUSE	8	7	-0.258563	-0.178674	0.00453117	-0.23822	-0.00747824	0.299549	0.101907	0.276949		12	12	-0.0291189	-0.11601	-0.0466576	-0.0127889	-0.0589306	0.19479	0.149909	-0.0811928
Dihydropyrimidinase-related protein 2	DPYL2_MOUSE	0.388594	0.22622	1.33075	0.162877	0.114348	0.0516239		DPYL2_MOUSE	17	15	-0.500483	-0.405447	-0.546699	-0.628872	0.340139	0.600892	0.419119	0.721351		25	25	0.419767	0.114264	0.28799	0.467604	-0.259305	-0.258138	-0.420817	-0.351365
Non-specific lipid-transfer protein	NLTP_MOUSE	0.602468	0.335222	1.4692	0.24255	0.0947598	0.0516239		NLTP_MOUSE	4	3	-0.49718	-0.728874	-0.525166	-0.580756	0.522891	0.699289	0.478251	0.631546		2	2	0.818486	0.823458	0.599888	0.811917	-0.394325	-0.942854	-0.663742	-1.05283
T-complex protein 1 subunit delta	TCPD_MOUSE	0.137509	0.0568262	1.09979	0.0386356	0.0306417	0.0516239		TCPD_MOUSE	5	2	-0.0357945	-0.00823418	-0.0355295	-0.151716	0.0718778	0.118665	-0.0321389	0.0728701		5	5	0.141591	0.0224802	0.1524	0.201059	-0.0269171	-0.318969	-0.109612	-0.0620311
Putative adenosylhomocysteinase 2	SAHH2_MOUSE	0.161907	0.0745859	1.12235	0.0522751	0.0556539	0.0516239		SAHH2_MOUSE	13	10	-0.149705	-0.0622584	-0.236242	-0.168624	0.0953721	0.258418	-0.024196	0.287235		9	9	0.0695631	0.0897007	0.0846299	0.0574313	-0.112864	-0.0734923	0.116475	-0.231444
Protein disulfide-isomerase A3	PDIA3_MOUSE	0.479778	0.276873	1.3866	0.197576	0.107505	0.0516239		PDIA3_MOUSE	17	13	-0.458192	-0.738726	-0.398098	-0.347116	0.377169	0.663365	0.39809	0.503509		11	11	0.468755	0.647733	0.633552	0.697152	-0.562928	-0.627191	-0.679109	-0.577963
NADH dehydrogenase [ubiquinone] flavoprotein 1, mitochondrial	NDUV1_MOUSE	-0.334232	0.163638	0.80276	0.114167	0.0662755	0.0516239		NDUV1_MOUSE	16	11	0.3949	0.221913	0.359653	0.627262	-0.207643	-0.612187	-0.24259	-0.541307		14	14	-0.213804	0.118122	-0.257058	-0.272414	0.0697104	0.161187	0.22108	0.173177
Endophilin-B2	SHLB2_MOUSE	0.177485	0.0709361	1.13219	0.0502204	0.0281857	0.0516239		SHLB2_MOUSE	10	7	-0.165388	-0.068715	-0.0900187	-0.186322	-0.0543392	0.190536	0.110029	0.264217		8	8	0.125325	0.118003	0.0923111	0.232765	-0.150579	-0.247877	-0.11629	-0.0536579
NADH dehydrogenase [ubiquinone] 1 alpha subcomplex subunit 9, mitochondrial	NDUA9_MOUSE	-0.335192	0.175819	0.810043	0.119563	0.0872417	0.0516239		NDUA9_MOUSE	13	8	0.262887	0.441418	0.418243	0.461957	-0.215605	-0.684139	-0.116604	-0.568156		11	11	-0.18461	-0.161308	-0.226035	-0.348643	0.170329	0.211311	0.273522	0.265434
Endoplasmic reticulum resident protein 29	ERP29_MOUSE	0.7074	0.439546	1.59249	0.331647	0.132568	0.0516239		ERP29_MOUSE	7	5	-0.756592	-0.908825	-0.758386	-0.480388	0.536315	0.97836	0.585224	0.804293		4	4	0.802369	1.14275	0.855902	1.15565	-0.891029	-1.04378	-1.0528	-0.969059
EF-hand domain-containing protein D2	EFHD2_MOUSE	0.429642	0.253187	1.34383	0.201997	0.113041	0.0516239		EFHD2_MOUSE	4	2	-0.83831	-0.697744	-0.357487	-0.841563	0.363927	0.892121	0.53918	0.939876		7	7	0.17065	0.0835326	0.00325888	0.163292	-0.158657	0.091716	-0.119993	-0.233798
Cofilin-1	COF1_MOUSE	0.487594	0.285313	1.3846	0.206824	0.111139	0.0516239		COF1_MOUSE	7	7	-0.594526	-0.830731	-0.592898	-0.611024	0.570668	0.7445	0.533141	0.780871		6	6	0.477725	0.467705	0.417969	0.560373	-0.438968	-0.421251	-0.468639	-0.594914
Complexin-2	CPLX2_MOUSE	-0.187642	0.0840905	0.882921	0.0556181	0.0528883	0.0516239		CPLX2_MOUSE	2	1	0.189961	0.181223	-0.252063	0.135675	0.0611943	-0.319567	0.00257894	0.000997629		4	4	-0.0704295	0.172847	0.154169	0.086574	-0.133124	-0.019402	-0.338521	0.147885
NADH dehydrogenase [ubiquinone] 1 beta subcomplex subunit 4	NDUB4_MOUSE	-0.276055	0.132217	0.829413	0.0905038	0.0589821	0.0516239		NDUB4_MOUSE	9	7	0.437169	0.26356	0.255211	0.37461	-0.119109	-0.491025	-0.279522	-0.440893		8	8	-0.194581	-0.0726011	-0.193783	-0.183777	0.0725816	0.182568	0.161883	0.22771
Cytochrome c, somatic	CYC_MOUSE	-0.444544	0.194569	0.733319	0.135865	0.0394204	0.0516239		CYC_MOUSE	9	9	0.625826	0.423991	0.287998	0.730082	-0.399211	-0.644665	-0.293265	-0.730757		9	9	-0.215309	-0.111067	-0.343057	-0.281065	0.203695	0.214188	0.176464	0.356152
NADH dehydrogenase [ubiquinone] 1 alpha subcomplex subunit 4	NDUA4_MOUSE	-0.383925	0.197435	0.780279	0.136018	0.0782826	0.0516239		NDUA4_MOUSE	9	9	0.476695	0.417841	0.47441	0.63121	-0.217891	-0.677352	-0.371738	-0.733175		5	5	-0.253552	0.121118	-0.288683	-0.238123	0.0674619	0.0836475	0.20477	0.30336
Purkinje cell protein 4	PCP4_MOUSE	0.456195	0.284888	1.42748	0.203236	0.141694	0.0516239		PCP4_MOUSE	3	2	-0.45481	-0.385537	-0.67024	-0.711587	0.299846	0.778311	0.487063	0.656954		6	6	0.79346	0.183482	0.480385	0.465839	-0.35662	-0.525545	-0.70844	-0.33256
ATP synthase subunit epsilon, mitochondrial	ATP5E_MOUSE	-0.312803	0.143717	0.812964	0.0979071	0.0524515	0.0516239		ATP5E_MOUSE	8	6	0.316385	0.308475	0.366862	0.445832	-0.0657372	-0.450583	-0.357238	-0.563995		5	5	-0.161192	0.106191	-0.237381	-0.270656	0.0930632	0.147377	0.0852847	0.237313
plasma membrane calcium ATPase 4 isoform a [Mus musculus]	gi|269784615	0.266729	0.124568	1.21631	0.0888025	0.0603199	0.0516239		gi|269784615	5	1	-0.0303187	-0.0489023	0.485904	0.0152307	-0.155447	-0.210746	-0.195291	0.13957		4	4	0.315812	0.0402343	0.375223	0.225817	-0.18775	0.0190702	-0.281335	-0.507071
Neuroligin-3	NLGN3_MOUSE	0.195979	0.0737991	1.13676	0.0525456	0.0221562	0.0516239		NLGN3_MOUSE	1	1	-0.344957	0.356819	0.189128	-0.11672	-0.14999	0.1528	-0.243727	0.156647		2	2	0.0944175	-0.119761	0.14593	-0.058746	0.000124289	0.0250249	0.0914906	-0.17848
Endoplasmin	ENPL_MOUSE	0.52259	0.298599	1.39948	0.217426	0.102832	0.0516239		ENPL_MOUSE	10	7	-0.622662	-0.74596	-0.490831	-0.425207	0.548743	0.769396	0.401777	0.564744		7	7	0.471851	0.750859	0.58588	0.729793	-0.701735	-0.452509	-0.573134	-0.811005
Glucosidase 2 subunit beta	GLU2B_MOUSE	0.596511	0.293288	1.51366	0.224951	0.0638515	0.0516239		GLU2B_MOUSE	3	2	-0.777433	-0.902483	-0.502276	-0.465756	0.497921	1.06573	0.341305	0.74299		2	2	0.464254	0.485109	0.402991	0.650894	-0.325161	-0.550599	-0.475822	-0.651667
Rab GDP dissociation inhibitor beta	GDIB_MOUSE	0.426814	0.25091	1.33469	0.186085	0.112621	0.0516239		GDIB_MOUSE	4	4	-0.57569	-0.713057	-0.556794	-0.692742	0.525123	0.816995	0.520579	0.675585		4	4	0.352134	0.26984	0.166102	0.486473	-0.384635	-0.234178	-0.259917	-0.395819
Protein disulfide-isomerase A6	PDIA6_MOUSE	0.425397	0.21095	1.35297	0.149643	0.0672289	0.0516239		PDIA6_MOUSE	3	2	0.0674079	-0.120747	-0.0260628	-0.26108	-0.131753	0.363966	-0.106248	0.214517		1	1	0.406754	0.509255	0.620672	0.708819	-0.472253	-0.284686	-0.613666	-0.874894
Synaptotagmin-1	SYT1_MOUSE	-0.246285	0.091868	0.841291	0.0616123	0.0180539	0.0516239		SYT1_MOUSE	4	3	0.139908	-0.0484581	-0.406892	0.119257	0.328708	-0.138314	0.175063	-0.169273		2	2	-0.121638	0.27283	0.147563	-0.228371	0.0817447	-0.331566	-0.0528223	0.232261
Calreticulin	CALR_MOUSE	0.619518	0.366145	1.51974	0.275177	0.11502	0.0516239		CALR_MOUSE	7	6	-0.929141	-1.23216	-0.708568	-0.541343	0.811506	1.02312	0.679255	0.89733		1	1	0.262428	0.282146	0.797873	0.818937	-0.434957	-0.47685	-0.65177	-0.597807
Septin-2	SEPT2_MOUSE	-0.226592	0.100377	0.859316	0.0689651	0.0470827	0.0516239		SEPT2_MOUSE	3	1	0.377201	0.0619475	-0.316334	0.261057	0.0459083	-0.363823	-0.0951106	0.0291534		3	2	-0.249657	-0.0386524	-0.283185	0.0980898	0.00638521	0.23554	0.19355	0.0379297
Mitogen-activated protein kinase 1	MK01_MOUSE	0.242369	0.127955	1.203	0.0942366	0.0971196	0.0516239		MK01_MOUSE	2	1	-0.220469	-0.263321	-0.198877	0.00814313	-0.211281	0.504185	-0.0192528	0.400872		2	2	0.175599	0.083061	0.0267286	0.378786	0.0216219	-0.201371	-0.332967	-0.151459
Na(+)/H(+) exchange regulatory cofactor NHE-RF1	NHRF1_MOUSE	0.297162	0.134272	1.22874	0.0985756	0.0455105	0.0516239		NHRF1_MOUSE	8	4	-0.285362	-0.334844	-0.231287	-0.387611	0.204136	0.331535	0.108054	0.595379		7	6	0.191221	0.209467	0.145806	0.21597	-0.141204	-0.0479846	-0.0785476	-0.494728
Protein FAM131B	F131B_MOUSE	0.211572	0.0859869	1.15825	0.0611198	0.0291174	0.0516239		F131B_MOUSE	4	2	-0.185941	-0.3024	-0.154266	-0.259801	0.161099	0.263167	0.167156	0.310985		5	5	0.209545	-0.074676	0.209329	-0.0542395	-0.142177	-0.0653153	0.048543	-0.131009
Myristoylated alanine-rich C-kinase substrate	MARCS_MOUSE	0.543656	0.298605	1.47187	0.221679	0.0940839	0.0516239		MARCS_MOUSE	6	4	-0.574911	-0.752019	-0.63977	-0.69915	0.432688	0.803386	0.5147	0.915076		6	6	0.735679	0.418679	0.368718	0.472898	-0.296574	-0.53336	-0.51534	-0.650699
F-actin-capping protein subunit beta	CAPZB_MOUSE	0.15877	0.072593	1.12129	0.0544757	0.0574677	0.0516239		CAPZB_MOUSE	5	2	-0.202277	-0.0974139	0.0403172	-0.128749	-0.163156	0.364686	-0.103951	0.290542		3	3	0.0720341	-0.0148525	-0.0365787	-0.101896	0.0179438	0.0921177	-0.00394744	-0.0248209
ATP synthase subunit b, mitochondrial	AT5F1_MOUSE	-0.231749	0.109572	0.857292	0.0751714	0.0598314	0.0516239		AT5F1_MOUSE	12	10	0.200212	0.164038	0.222078	0.352031	-0.0377299	-0.379496	-0.172893	-0.34824		7	7	-0.153448	-0.0701824	-0.131752	-0.308539	0.0291098	0.227378	0.186887	0.220547
CD47 antigen (Rh-related antigen, integrin-associated signal transducer), isoform CRA_a [Mus musculus]	gi|148665699	0.179153	0.0783813	1.13386	0.0567811	0.0415954	0.0516239		gi|148665699	3	3	-0.0751623	-0.263385	-0.0884958	-0.195651	0.175478	0.312803	-0.0560868	0.1905		1	1	0.292251	-0.0596049	0.0784919	-0.0356187	-0.238283	0.0582961	-0.0445152	-0.0510174
Ras-related protein Rab-7a	RAB7A_MOUSE	0.1988	0.0998427	1.14455	0.070844	0.0666421	0.0516239		RAB7A_MOUSE	6	6	-0.456065	-0.129126	-0.169163	-0.220039	0.265214	0.255136	0.059428	0.394615		2	2	0.00391554	0.127697	0.0399226	0.189947	-0.0895791	-0.226984	0.068402	-0.113321
Protein lin-7 homolog C	LIN7C_MOUSE	0.156696	0.0679044	1.10838	0.0458897	0.0405293	0.0516239		LIN7C_MOUSE	2	2	0.0695854	0.00444873	0.0388496	-0.319532	0.185239	0.122762	-0.335743	0.23439		4	4	-0.010925	-0.0528538	0.0806096	0.0365739	-0.144133	0.112209	0.11473	-0.136211
Transforming protein RhoA	RHOA_MOUSE	0.364517	0.202604	1.26205	0.144099	0.0936458	0.0516239		RHOA_MOUSE	7	5	-0.582411	-0.631419	-0.270004	-0.436365	0.432083	0.405224	0.554506	0.528387		8	8	0.386488	0.24087	0.390334	0.359924	-0.246666	-0.356919	-0.365066	-0.408965
Alpha-crystallin B chain	CRYAB_MOUSE	0.366737	0.178618	1.28317	0.133172	0.0599083	0.0516239		CRYAB_MOUSE	2	1	-0.611253	-0.369609	-0.233715	-0.569379	0.123007	0.673355	0.380156	0.607437		2	2	0.0664618	-0.555443	-0.0313026	0.334802	0.0602393	0.15473	0.0269884	-0.0564757
Histidine triad nucleotide-binding protein 1	HINT1_MOUSE	0.522405	0.272642	1.37045	0.204721	0.0761184	0.0516239		HINT1_MOUSE	2	2	-0.69285	-1.06027	-0.332899	-0.878992	0.715048	0.768547	0.595194	0.886218		3	3	0.137676	0.225846	0.393538	0.371483	-0.565084	-0.0644117	-0.167595	-0.331452
Peptidyl-prolyl cis-trans isomerase FKBP1A	FKB1A_MOUSE	0.456777	0.276206	1.42523	0.205009	0.129673	0.0516239		FKB1A_MOUSE	2	2	-0.358948	-0.564288	-0.710923	-0.731957	0.230114	0.870666	0.366714	0.898621		2	2	0.461147	0.296101	0.365269	0.42875	-0.0717031	-0.445717	-0.514972	-0.518875
Cytochrome c oxidase subunit 7C, mitochondrial	COX7C_MOUSE	-0.545533	0.259526	0.710245	0.183778	0.0597757	0.0516239		COX7C_MOUSE	3	2	0.348235	0.666783	0.524534	0.432551	-0.293118	-0.729897	-0.185844	-0.763244		2	2	-0.644276	-0.420625	-0.404477	-0.635896	0.299597	0.654104	0.505219	0.646354
Tubulin beta-5 chain	TBB5_MOUSE	0.403296	0.202358	1.34327	0.146119	0.0731645	0.0516239		TBB5_MOUSE	4	4	-0.233439	-0.165801	-0.175827	-0.361387	-0.0862338	0.549403	0.0703929	0.402892		2	2	0.540145	0.48887	0.205493	0.652281	-0.287658	-0.658688	-0.58641	-0.354032
GTPase HRas	RASH_MOUSE	0.239074	0.111988	1.18057	0.0799928	0.0528026	0.0516239		RASH_MOUSE	2	1	-0.0396235	-0.341004	-0.174622	-0.3818	0.240757	0.217575	0.0260181	0.4527		5	5	0.247416	0.13933	0.208738	0.147542	-0.14595	-0.134147	-0.157996	-0.304933
Tubulin beta-4B chain	TBB4B_MOUSE	0.273901	0.214362	1.23346	0.145206	0.229598	0.0941192		TBB4B_MOUSE	2	2	-0.212272	-0.0226511	-0.621165	-0.389816	0.131853	0.435457	0.395578	0.283017		2	2	0.498228	0.197289	0.398445	0.54623	-0.134903	-0.681542	-0.461728	-0.362019
Actin, cytoplasmic 1	ACTB_MOUSE	0.2676	0.217255	1.19936	0.157736	0.239781	0.0941192		ACTB_MOUSE	7	5	-0.621707	-0.623421	-0.536553	-0.354389	0.409909	0.634162	0.459031	0.632968		7	7	0.0650958	0.391066	0.214037	0.277782	-0.204503	-0.191792	-0.233817	-0.31787
Phosphatidylinositide phosphatase SAC1	SAC1_MOUSE	0.149731	0.111539	1.11781	0.0793622	0.210196	0.0941192		SAC1_MOUSE	8	5	-0.124007	-0.203117	-0.265778	-0.284901	0.0398677	0.390568	0.127021	0.320345		4	3	0.0195989	0.20403	0.144552	0.213757	-0.0620869	-0.216318	-0.233477	-0.0700561
Excitatory amino acid transporter 2	EAA2_MOUSE	0.170629	0.125846	1.11369	0.0858146	0.196879	0.0941192		EAA2_MOUSE	12	9	-0.553352	-0.0269943	-0.259146	-0.390422	0.317241	0.260102	0.31339	0.339181		7	7	0.167523	0.106456	0.0922984	-0.0725722	-0.0479366	-0.102496	0.144467	-0.287739
Protein disulfide-isomerase	PDIA1_MOUSE	0.462632	0.286067	1.36408	0.205792	0.129825	0.0941192		PDIA1_MOUSE	6	4	-0.836861	-0.874562	-0.476505	-0.319695	0.631708	0.754262	0.412869	0.708784		8	8	0.317131	0.470319	0.447111	0.6746	-0.464776	-0.415145	-0.603768	-0.425472
Malate dehydrogenase, cytoplasmic	MDHC_MOUSE	0.461948	0.315929	1.34228	0.231373	0.166729	0.0941192		MDHC_MOUSE	14	12	-0.778926	-0.888759	-0.660329	-0.693354	0.694565	0.737218	0.722259	0.867326		10	10	0.39054	0.476534	0.554146	0.47062	-0.40945	-0.410725	-0.540599	-0.531066
Phosphoglycerate mutase 1	PGAM1_MOUSE	0.534348	0.332154	1.42203	0.256318	0.131094	0.0941192		PGAM1_MOUSE	6	3	-0.871615	-1.18055	-0.637976	-0.677515	0.556411	0.977421	0.779766	1.05405		6	6	0.317126	0.401553	0.330777	0.504258	-0.425919	-0.199898	-0.441665	-0.486231
Ras-related protein Rab-6A	RAB6A_MOUSE	0.164515	0.120171	1.13256	0.0857176	0.204139	0.0941192		RAB6A_MOUSE	5	3	-0.247641	-0.234243	-0.29939	-0.241793	0.204097	0.344691	0.105559	0.36872		1	1	0.278802	-0.114614	-0.176744	0.267177	-0.0996989	-0.0704992	-0.135478	0.0510555
Stathmin	STMN1_MOUSE	0.388832	0.230252	1.26633	0.163805	0.113473	0.0941192		STMN1_MOUSE	2	2	-0.720692	-0.41079	-0.246897	-0.941848	0.510417	0.606852	0.685141	0.517817		4	4	0.286711	0.110363	0.30596	0.45215	-0.114591	-0.310782	-0.391568	-0.338243
Clathrin heavy chain 1	CLH_MOUSE	0.248025	0.169445	1.17726	0.121116	0.16591	0.0941192		CLH_MOUSE	23	12	-0.228322	-0.252993	-0.309829	-0.0718517	0.0883113	0.174546	0.252892	0.347248		21	21	0.280127	0.572399	0.39435	0.408047	-0.43178	-0.51025	-0.31789	-0.395002
Probable G-protein coupled receptor 158	GP158_MOUSE	0.0831613	0.0443803	1.05917	0.0308178	0.0833297	0.0941192		GP158_MOUSE	7	5	0.0311243	-0.0502032	-0.100342	-0.0667271	0.130472	0.127688	-0.142869	0.0708566		6	6	0.11606	0.0213003	0.0653807	0.0975344	-0.128939	-0.00907907	-0.0497305	-0.112527
Ubiquitin-like modifier-activating enzyme 1	UBA1_MOUSE	0.241727	0.179386	1.19274	0.126294	0.204418	0.0941192		UBA1_MOUSE	7	3	-0.330853	-0.318214	-0.455293	-0.447145	0.273025	0.51599	0.277802	0.484687		4	4	0.275626	0.3231	0.202769	0.29133	-0.275057	-0.169149	-0.363309	-0.285309
Unconventional myosin-Id	MYO1D_MOUSE	0.151977	0.0868367	1.10953	0.0624752	0.102666	0.0941192		MYO1D_MOUSE	4	1	-0.131048	0.00990124	0.18836	-0.294174	-0.253351	0.356609	0.263838	-0.140136		4	4	-0.0101673	-0.233987	0.00340923	0.0210932	0.0776082	0.0188718	0.179241	-0.0560691
Neutral alpha-glucosidase AB	GANAB_MOUSE	0.297667	0.256371	1.28659	0.189328	0.275462	0.0941192		GANAB_MOUSE	3	1	-0.716127	-0.23675	-0.70265	-0.0237286	0.104028	0.982688	0.187695	0.404845		3	3	0.314837	0.372608	0.330113	0.446896	-0.204534	-0.101979	-0.604663	-0.553278
Band 4.1-like protein 1	E41L1_MOUSE	0.0939807	0.0449594	1.06499	0.0304054	0.0579337	0.0941192		E41L1_MOUSE	19	11	0.0945771	0.0593865	0.113722	0.00557561	-0.243794	0.0586472	-0.125685	0.0375708		19	18	0.12313	-0.0873553	-0.0294371	-0.0140453	0.0368182	0.0504856	0.0804613	-0.160058
Metabotropic glutamate receptor 2	GRM2_MOUSE	0.110071	0.0436919	1.07823	0.0303441	0.0245414	0.0941192		GRM2_MOUSE	3	2	-0.187127	0.0101142	0.0407342	0.0932958	-0.0426038	0.185324	-0.10105	0.00131315		4	4	0.108571	0.00833985	0.0622623	0.0813379	-0.0930017	0.0593511	-0.0461373	-0.180723
BDNF/NT-3 growth factors receptor	NTRK2_MOUSE	0.170605	0.08594	1.1234	0.0634394	0.0673579	0.0941192		NTRK2_MOUSE	4	2	-0.175846	-0.236709	-0.0518934	-0.318437	0.0492923	0.430318	0.21877	0.0845063		3	3	-0.00793815	-0.115751	0.128473	0.046684	-0.237365	0.026211	0.0416059	0.118081
Heat shock protein HSP 90-beta	HS90B_MOUSE	0.330655	0.22186	1.25796	0.170022	0.159992	0.0941192		HS90B_MOUSE	12	4	-0.612144	-0.564309	-0.40914	-0.754935	0.352464	0.768585	0.458775	0.760704		9	9	-0.0946092	0.24481	0.258095	0.00588531	-0.183524	-0.0716912	0.0124338	-0.1714
Synaptic vesicle glycoprotein 2B	SV2B_MOUSE	0.137273	0.0879713	1.09223	0.0623189	0.142152	0.0941192		SV2B_MOUSE	9	1	-0.0123319	0.31682	-0.0230258	-0.325621	-0.137231	0.289171	-0.201722	0.0939406		2	2	0.0734742	0.0570433	-0.127041	0.147807	-0.170428	-0.272367	0.0861877	0.205324
Rabphilin-3A	RP3A_MOUSE	0.112999	0.0565289	1.08197	0.0392271	0.0684627	0.0941192		RP3A_MOUSE	21	11	0.0376439	-0.149795	-0.101093	-0.0626556	-0.00552904	0.0991433	0.0142073	0.168078		14	13	0.159751	0.13375	0.121541	0.106029	-0.107692	-0.203683	-0.108514	-0.101182
NADPH--cytochrome P450 reductase	NCPR_MOUSE	0.116675	0.0751917	1.08267	0.0531032	0.143458	0.0941192		NCPR_MOUSE	5	3	-0.0681743	-0.121307	-0.109806	0.0529771	0.0403289	-0.0353025	-0.00718509	0.248469		5	5	0.0543262	-0.0869294	0.221484	0.1346	0.242653	-0.315263	-0.0543613	-0.196509
Protein kinase C beta type	KPCB_MOUSE	0.132472	0.0939996	1.09912	0.0635184	0.185476	0.0941192		KPCB_MOUSE	13	9	0.00015321	-0.034506	-0.237498	-0.187525	0.0868413	0.097734	0.0695497	0.205251		9	9	0.200064	0.115068	0.248077	0.199227	-0.136382	-0.401518	-0.191247	-0.033289
Protein kinase C alpha type	KPCA_MOUSE	0.133032	0.0672722	1.09047	0.0435289	0.0730758	0.0941192		KPCA_MOUSE	4	3	0.103626	0.0221996	-0.0256822	-0.453991	0.126877	0.0604972	0.0470389	0.119435		2	2	0.190555	-0.183129	0.0664923	0.120141	-0.0337356	-0.162983	-0.00762366	0.0102828
78 kDa glucose-regulated protein	GRP78_MOUSE	0.243638	0.147306	1.19434	0.102992	0.127864	0.0941192		GRP78_MOUSE	31	21	-0.248667	-0.304554	-0.240703	-0.203652	0.171788	0.422747	0.0973319	0.305709		19	19	0.219169	0.316914	0.287286	0.385259	-0.277114	-0.264722	-0.420142	-0.246649
Transketolase	TKT_MOUSE	0.318405	0.215311	1.27424	0.155689	0.169602	0.0941192		TKT_MOUSE	10	5	-0.305474	-0.378543	-0.583404	-0.498947	0.165688	0.557366	0.385955	0.657358		8	7	0.226835	0.246523	0.151419	0.605472	-0.202635	-0.139421	-0.361327	-0.526867
Potassium voltage-gated channel subfamily C member 1	KCNC1_MOUSE	0.139404	0.0841902	1.09292	0.0577534	0.122946	0.0941192		KCNC1_MOUSE	6	3	0.247047	0.135348	0.102879	0.203218	-0.264785	0.0680713	-0.397974	-0.0938045		4	4	0.221868	-0.185165	0.139289	0.149792	-0.143405	-0.113047	-0.0391916	-0.0301398
Excitatory amino acid transporter 4	EAA4_MOUSE	0.17525	0.129283	1.12502	0.0902686	0.197458	0.0941192		EAA4_MOUSE	7	4	-0.093065	-0.407552	-0.326829	-0.30673	0.37245	0.356927	0.133299	0.2715		5	4	0.243668	0.231665	0.112141	0.180866	-0.247641	-0.281825	-0.148226	-0.0906481
Excitatory amino acid transporter 1	EAA1_MOUSE	0.16235	0.105542	1.12129	0.0756701	0.149702	0.0941192		EAA1_MOUSE	8	7	-0.274904	-0.354421	-0.191414	-0.162021	0.20393	0.367492	0.0579233	0.353414		11	11	0.109085	-0.193455	0.0251438	-0.15541	-0.0597797	0.179216	0.130944	-0.0357425
Pyruvate kinase isozymes M1/M2	KPYM_MOUSE	0.399905	0.292025	1.29427	0.213439	0.193462	0.0941192		KPYM_MOUSE	25	22	-0.666094	-0.655479	-0.672319	-0.824638	0.629186	0.733129	0.676817	0.779398		23	23	0.261221	0.466611	0.357386	0.547895	-0.328825	-0.413706	-0.432085	-0.458498
Rab GDP dissociation inhibitor alpha	GDIA_MOUSE	0.429941	0.332447	1.34836	0.247604	0.21958	0.0941192		GDIA_MOUSE	5	5	-0.661859	-0.839025	-0.799453	-0.953634	0.571162	0.983478	0.846854	0.852478		4	4	0.394595	0.2367	0.367691	0.498196	-0.240177	-0.268088	-0.604091	-0.384824
Alpha-enolase	ENOA_MOUSE	0.543597	0.347686	1.39211	0.267746	0.140539	0.0941192		ENOA_MOUSE	17	15	-1.02854	-0.834773	-0.714259	-1.03518	0.719883	0.985801	0.895089	1.01198		23	23	0.347557	0.442369	0.306107	0.533194	-0.404695	-0.233326	-0.329972	-0.661234
Gamma-enolase	ENOG_MOUSE	0.463603	0.334833	1.39299	0.243722	0.191897	0.0941192		ENOG_MOUSE	11	7	-0.792027	-0.776139	-0.871771	-0.587276	0.583584	0.838806	0.685414	0.919409		14	14	0.419372	0.453343	0.431799	0.690855	-0.486942	-0.461634	-0.603033	-0.44376
3-ketoacyl-CoA thiolase A, peroxisomal	THIKA_MOUSE	0.339592	0.244818	1.2848	0.169767	0.192666	0.0941192		THIKA_MOUSE	3	1	-0.513061	-0.687926	-0.768823	-0.0997033	0.434729	0.746113	0.4027	0.485971		4	4	0.40792	0.22993	0.450971	0.338776	-0.332656	-0.458431	-0.323786	-0.312724
unnamed protein product [Mus musculus]	gi|26350559	0.199346	0.127772	1.14519	0.0888623	0.142113	0.0941192		gi|26350559	4	4	-0.361353	-0.304294	-0.290433	0.0168504	0.276334	0.367171	0.0693606	0.226364		2	2	0.151069	0.287422	0.23913	0.272131	-0.264883	-0.367671	-0.18051	-0.136689
Creatine kinase B-type	KCRB_MOUSE	0.52506	0.355926	1.34957	0.274955	0.162311	0.0941192		KCRB_MOUSE	10	6	-1.07719	-1.1364	-0.714734	-0.859988	0.851905	1.05467	0.954836	0.9269		16	16	0.320708	0.344005	0.409147	0.360206	-0.429374	-0.0652991	-0.28947	-0.649923
Fructose-bisphosphate aldolase C	ALDOC_MOUSE	0.42775	0.368903	1.28757	0.28473	0.266088	0.0941192		ALDOC_MOUSE	20	15	-1.03267	-0.962873	-0.943857	-0.962496	0.913072	0.976423	0.989371	1.02303		23	23	0.262569	0.242104	0.209522	0.448536	-0.302815	-0.0349441	-0.291955	-0.533018
Poly(rC)-binding protein 1	PCBP1_MOUSE	0.165123	0.0926681	1.11028	0.0664085	0.0994373	0.0941192		PCBP1_MOUSE	3	1	-0.253142	0.20829	0.00861275	-0.288765	-0.323989	0.0773015	0.373193	0.198498		4	4	-0.0205935	0.0606564	0.283567	0.144204	-0.135401	-0.0610806	-0.0414172	-0.229935
Proline-rich transmembrane protein 2	PRRT2_MOUSE	0.132479	0.0645028	1.09304	0.0445527	0.0595039	0.0941192		PRRT2_MOUSE	8	8	0.0846455	0.142325	0.226101	0.00766999	-0.287994	0.0429048	-0.219473	0.00382045		9	9	0.0583601	0.00474245	0.191198	-0.0688332	-0.160956	-0.173256	0.0680857	0.0806582
Glyceraldehyde-3-phosphate dehydrogenase	G3P_MOUSE	0.289247	0.206765	1.21861	0.149387	0.185429	0.0941192		G3P_MOUSE	17	13	-0.436664	-0.568652	-0.559878	-0.545543	0.46343	0.672481	0.449522	0.525304		17	17	0.172673	0.220433	0.190974	0.289662	-0.184267	-0.239451	-0.152305	-0.29772
Beta-soluble NSF attachment protein	SNAB_MOUSE	0.247652	0.165412	1.19061	0.119633	0.159471	0.0941192		SNAB_MOUSE	3	2	-0.159534	-0.556701	-0.230098	-0.376447	0.177452	0.417219	0.136112	0.591996		3	3	0.128123	0.398577	0.112489	0.316072	0.00478631	-0.366274	-0.360673	-0.233099
N(G),N(G)-dimethylarginine dimethylaminohydrolase 1	DDAH1_MOUSE	0.478488	0.297163	1.38105	0.237725	0.130714	0.0941192		DDAH1_MOUSE	4	4	-0.974184	-0.763058	-0.545382	-0.92688	0.609137	1.05406	0.578754	0.967554		8	8	0.081814	0.139358	0.357106	0.0783453	-0.192775	0.0731939	-0.109449	-0.427594
ProSAAS	PCSK1_MOUSE	0.237286	0.189628	1.19799	0.135488	0.238316	0.0941192		PCSK1_MOUSE	3	1	0.258156	-0.452163	-0.425454	-0.285286	0.0406094	0.428475	0.354213	0.0814491		6	6	0.219288	0.0414467	0.457903	0.62039	-0.094704	-0.470788	-0.447738	-0.325797
Vesicle-associated membrane protein-associated protein A	VAPA_MOUSE	0.132589	0.0824355	1.09611	0.0582689	0.131895	0.0941192		VAPA_MOUSE	7	6	-0.0956764	-0.145378	0.0992817	-0.0453093	0.148983	0.0792199	0.0294022	-0.0705231		7	7	0.0960582	0.209998	0.308304	0.200588	-0.124691	-0.259744	-0.190859	-0.239654
14-3-3 protein zeta/delta	1433Z_MOUSE	0.38648	0.284311	1.30789	0.205095	0.198373	0.0941192		1433Z_MOUSE	8	6	-0.578958	-0.642636	-0.72662	-0.720226	0.596247	0.779985	0.565962	0.726246		7	7	0.3062	0.388473	0.391398	0.518335	-0.425817	-0.344774	-0.473778	-0.360037
Clathrin light chain B	CLCB_MOUSE	0.238491	0.188901	1.16222	0.133012	0.227517	0.0941192		CLCB_MOUSE	6	4	-0.305251	-0.608222	-0.310093	-0.160934	0.463593	0.351628	0.446724	0.122555		6	6	0.379912	0.355857	0.405503	0.371466	-0.384313	-0.309019	-0.381912	-0.437493
Peroxiredoxin-6	PRDX6_MOUSE	0.479043	0.29138	1.3345	0.212385	0.122469	0.0941192		PRDX6_MOUSE	9	7	-0.912827	-0.660872	-0.583066	-0.794485	0.667638	0.763326	0.795072	0.725214		9	9	0.413129	0.233816	0.445076	0.442113	-0.353159	-0.0956457	-0.319559	-0.76577
Ras-related protein Rab-10	RAB10_MOUSE	0.122488	0.0577068	1.08454	0.0388275	0.0551524	0.0941192		RAB10_MOUSE	6	4	0.0391681	-0.0683938	0.0532511	-0.325103	0.102791	0.0755167	0.141476	-0.0187062		6	6	0.120517	0.0195982	0.104699	0.174259	-0.0264856	-0.180333	-0.0272391	-0.185015
Peroxiredoxin-2	PRDX2_MOUSE	0.157275	0.106754	1.10886	0.0760735	0.162813	0.0941192		PRDX2_MOUSE	5	3	-0.198914	-0.086456	-0.16082	-0.417291	0.0252714	0.170959	0.327245	0.340006		5	5	0.0442674	0.261664	0.0652209	0.268462	-0.207283	-0.0687808	-0.108827	-0.254723
Peptidyl-prolyl cis-trans isomerase A	PPIA_MOUSE	0.56203	0.395997	1.41804	0.302451	0.178735	0.0941192		PPIA_MOUSE	9	8	-0.973315	-1.02474	-0.84376	-0.987051	0.732534	1.06752	0.994684	1.03413		12	12	0.506951	0.627941	0.419935	0.678819	-0.399947	-0.500724	-0.650597	-0.682379
Peptidyl-prolyl cis-trans isomerase FKBP2	FKBP2_MOUSE	0.47198	0.314252	1.40601	0.23123	0.159909	0.0941192		FKBP2_MOUSE	5	3	-0.596828	-0.795543	-0.76935	-0.307436	0.301463	0.95506	0.538084	0.674551		5	5	0.288471	0.659501	0.701418	0.586018	-0.666584	-0.502672	-0.577747	-0.488404
Beta-synuclein	SYUB_MOUSE	0.408206	0.2933	1.29898	0.213745	0.186621	0.0941192		SYUB_MOUSE	7	7	-0.710676	-0.756855	-0.606793	-0.698074	0.643952	0.639539	0.671757	0.81715		6	6	0.294892	0.461537	0.403234	0.573269	-0.301782	-0.593855	-0.51398	-0.323315
Cytoplasmic FMR1-interacting protein 1	CYFP1_MOUSE	0.211795	0.150669	1.16125	0.102909	0.184758	0.0941192		CYFP1_MOUSE	2	1	-0.398136	-0.00276702	0.227723	-0.441084	0.243509	0.387268	-0.424657	0.408145		3	3	-0.251164	0.16041	0.182431	-0.389576	0.0203495	0.206801	0.269116	-0.198368
unnamed protein product [Mus musculus]	gi|74146984	0.142604	0.0876275	1.10553	0.0647873	0.129475	0.0941192		gi|74146984	6	2	-0.176419	0.265168	-0.0362318	-0.0038121	0.022085	-0.112421	-0.240861	0.282492		3	3	0.377875	-0.261744	0.0336897	0.0766286	-0.0945356	-0.00961577	-0.0605291	-0.0617695
Transitional endoplasmic reticulum ATPase	TERA_MOUSE	0.239733	0.173835	1.17162	0.123489	0.190062	0.0941192		TERA_MOUSE	7	4	-0.442933	-0.518544	-0.326284	-0.357841	0.350289	0.409813	0.384205	0.501296		5	5	0.0521652	0.319318	0.295267	0.286408	-0.156998	-0.116466	-0.274717	-0.404977
Ezrin	EZRI_MOUSE	0.165197	0.10012	1.12051	0.0748785	0.122501	0.0941192		EZRI_MOUSE	3	2	-0.157796	-0.0332924	0.166415	-0.266493	-0.16818	0.467531	-0.133648	0.125463		7	7	-0.147236	-0.0409122	-0.0342961	-0.0093729	0.165027	0.308757	0.0819612	-0.323928
Glucose-6-phosphate isomerase	G6PI_MOUSE	0.505381	0.331846	1.41458	0.253739	0.152411	0.0941192		G6PI_MOUSE	4	3	-0.668392	-1.12857	-0.807087	-0.727383	0.64832	0.797621	0.762719	1.12277		3	3	0.454894	0.179218	0.333846	0.508156	-0.312072	-0.268836	-0.420266	-0.47494
T-complex protein 1 subunit gamma	TCPG_MOUSE	0.144861	0.102819	1.10945	0.0733259	0.186115	0.0941192		TCPG_MOUSE	4	3	-0.162069	-0.170973	-0.173409	-0.0676457	0.0790126	-0.00211208	0.256588	0.240608		6	6	0.23431	0.119585	0.358247	0.146896	-0.203682	-0.163546	-0.234151	-0.257659
26S protease regulatory subunit 7	PRS7_MOUSE	0.138903	0.103054	1.10345	0.0767306	0.20222	0.0941192		PRS7_MOUSE	2	1	0.203639	-0.319984	-0.134401	0.0855151	0.0463499	-0.142415	-0.232654	0.49395		2	2	0.053129	0.117446	0.156811	0.092318	0.00593096	-0.214808	0.027539	-0.238366
Phosphoglycerate kinase 1	PGK1_MOUSE	0.527579	0.341998	1.38171	0.259355	0.145613	0.0941192		PGK1_MOUSE	11	8	-1.07267	-0.746379	-0.693441	-0.926571	0.684498	0.875336	0.871809	1.00742		11	11	0.359254	0.513228	0.425794	0.536769	-0.409703	-0.412882	-0.433786	-0.578672
Aspartate aminotransferase, cytoplasmic	AATC_MOUSE	0.291809	0.220528	1.20231	0.158013	0.207176	0.0941192		AATC_MOUSE	9	6	-0.408521	-0.816575	-0.420623	-0.481623	0.517197	0.428922	0.556072	0.625152		8	8	0.182547	0.313947	0.215098	0.463846	-0.262797	-0.314351	-0.345941	-0.252349
Basigin	BASI_MOUSE	0.146515	0.0742195	1.10665	0.0517255	0.0699002	0.0941192		BASI_MOUSE	4	2	0.0595666	-0.0746575	-0.0769483	-0.321676	-0.108657	0.219557	0.0462641	0.256551		6	6	0.0611306	0.171561	0.160007	0.0947192	-0.213718	-0.0563669	-0.138112	-0.0792206
Protein NDRG2	NDRG2_MOUSE	0.40669	0.263119	1.31562	0.196506	0.145992	0.0941192		NDRG2_MOUSE	5	5	-0.733202	-0.580703	-0.631649	-0.777397	0.587757	0.815035	0.516686	0.803473		7	7	0.122154	0.271641	0.327224	0.351374	-0.3554	-0.0989459	-0.18627	-0.431777
Glycerol-3-phosphate dehydrogenase [NAD(+)], cytoplasmic	GPDA_MOUSE	0.347087	0.233686	1.26845	0.174717	0.161241	0.0941192		GPDA_MOUSE	8	4	-0.74714	-0.4608	-0.540604	-0.642263	0.575653	0.717449	0.317242	0.780462		4	4	0.0845181	0.179304	0.345186	0.0766717	-0.0851266	0.0176926	-0.097027	-0.521219
L-lactate dehydrogenase B chain	LDHB_MOUSE	0.523946	0.339977	1.34772	0.259328	0.145583	0.0941192		LDHB_MOUSE	7	6	-1.05033	-0.855628	-0.615636	-0.976599	0.761458	0.826104	0.945712	0.964923		6	6	0.284413	0.446142	0.278091	0.660607	-0.425749	-0.177047	-0.335466	-0.730993
L-asparaginase	ASGL1_MOUSE	0.202363	0.128304	1.13606	0.0907343	0.137801	0.0941192		ASGL1_MOUSE	6	3	-0.432919	-0.519384	-0.102586	-0.243789	0.329302	0.455999	0.27227	0.241106		7	7	0.108499	0.2165	-0.0334345	0.179892	-0.109231	0.00160787	-0.0526701	-0.311163
Annexin A5	ANXA5_MOUSE	0.31734	0.239477	1.25253	0.171619	0.209835	0.0941192		ANXA5_MOUSE	7	5	-0.514182	-0.512692	-0.605307	-0.576361	0.359679	0.51667	0.620387	0.711807		7	7	0.29769	0.210189	0.299868	0.475466	-0.189481	-0.197166	-0.446667	-0.449897
Carbonic anhydrase 4	CAH4_MOUSE	0.123712	0.0658085	1.09054	0.0462553	0.0845518	0.0941192		CAH4_MOUSE	5	4	-0.0701543	-0.229106	0.142753	0.0881741	-0.0388066	0.288761	-0.271459	0.0898373		2	2	0.135409	0.0216821	-0.0118155	-0.131375	-0.0214283	0.0276996	-0.0264534	0.00628213
Triosephosphate isomerase	TPIS_MOUSE	0.368206	0.225341	1.28941	0.162671	0.127012	0.0941192		TPIS_MOUSE	13	9	-0.532891	-0.595236	-0.524555	-0.532471	0.441266	0.566223	0.486251	0.691412		8	8	0.243244	0.236424	0.36257	0.441157	-0.28119	-0.300712	-0.330239	-0.371255
N(G),N(G)-dimethylarginine dimethylaminohydrolase 2	DDAH2_MOUSE	0.396722	0.254536	1.28905	0.188812	0.141751	0.0941192		DDAH2_MOUSE	2	2	-0.485795	-0.453265	-0.395883	-1.10156	0.137506	0.770177	0.835294	0.693527		6	6	0.3206	0.129563	0.327942	0.26284	-0.309187	0.0801376	-0.417109	-0.394786
Major prion protein	PRIO_MOUSE	0.123732	0.0825506	1.08319	0.0553824	0.157296	0.0941192		PRIO_MOUSE	3	2	-0.260187	-0.150772	0.104242	-0.178072	0.183522	0.221972	0.00042969	0.0788657		3	3	-0.178971	0.00892009	0.112908	0.0460859	-0.399468	0.14767	0.102091	0.160763
Ras-related protein Rab-3A	RAB3A_MOUSE	0.365945	0.263165	1.26486	0.190168	0.186847	0.0941192		RAB3A_MOUSE	5	4	-0.649648	-0.685996	-0.568254	-0.342358	0.60935	0.576207	0.522112	0.538587		2	2	0.291976	0.513698	0.712018	0.315877	-0.554287	-0.525777	-0.425502	-0.328003
Glutathione S-transferase Mu 1	GSTM1_MOUSE	0.447067	0.297799	1.3033	0.227439	0.155509	0.0941192		GSTM1_MOUSE	9	8	-0.955632	-0.752626	-0.597018	-0.955416	0.716289	0.850759	0.779052	0.914592		9	9	0.132009	0.299408	0.295278	0.179344	-0.351873	-0.0503114	-0.0146374	-0.489217
Rho GDP-dissociation inhibitor 1	GDIR1_MOUSE	0.411849	0.288725	1.32417	0.216191	0.17726	0.0941192		GDIR1_MOUSE	3	1	-0.987739	-0.822603	-0.724195	-0.346581	0.62901	0.996813	0.497692	0.757604		3	3	0.198336	0.248812	0.324209	0.268966	-0.194205	-0.0167871	-0.200078	-0.629254
Transgelin-3	TAGL3_MOUSE	0.217819	0.127378	1.16374	0.0871547	0.112002	0.0941192		TAGL3_MOUSE	7	6	-0.0847414	-0.18706	-0.0918057	0.00282839	-0.1559	0.299105	0.0514322	0.166141		6	6	0.307845	0.367601	0.311856	0.239216	-0.200956	-0.538195	-0.374696	-0.112671
Hippocalcin-like protein 1	HPCL1_MOUSE	0.152171	0.090089	1.11793	0.0622339	0.12588	0.0941192		HPCL1_MOUSE	3	3	-0.100644	-0.00941298	-0.209143	0.0394201	-0.184691	0.282984	-0.0203993	0.201887		2	2	0.173963	0.086052	0.1464	0.234984	-0.238561	-0.206577	-0.2319	0.03564
Cysteine and glycine-rich protein 1	CSRP1_MOUSE	0.179222	0.111258	1.13863	0.0823263	0.136075	0.0941192		CSRP1_MOUSE	3	2	-0.248875	-0.153709	-0.261316	-0.400267	0.12076	0.526363	0.184537	0.232506		4	3	0.120815	-0.0305022	-0.05193	0.133521	-0.0317955	0.0181488	0.00572641	-0.163983
Protein DJ-1	PARK7_MOUSE	0.256268	0.211398	1.21191	0.157016	0.250131	0.0941192		PARK7_MOUSE	4	1	-0.629885	-0.596333	-0.49856	-0.362638	0.355978	0.778012	0.376457	0.576969		2	2	0.0978784	0.0491847	0.112868	0.280891	-0.0268781	-0.0407568	-0.339003	-0.134185
Phosphatidylethanolamine-binding protein 1	PEBP1_MOUSE	0.565947	0.42219	1.41108	0.328146	0.202399	0.0941192		PEBP1_MOUSE	3	3	-1.22472	-0.93919	-1.06354	-0.985192	0.883274	1.04027	1.07031	1.21878		5	5	0.479182	0.579943	0.486119	0.557323	-0.53243	-0.404742	-0.489718	-0.675677
Coactosin-like protein	COTL1_MOUSE	0.435897	0.378873	1.38007	0.306701	0.272384	0.0941192		COTL1_MOUSE	2	2	-0.863629	-1.206	-1.10142	-0.712814	0.940378	1.25082	0.57926	1.11341		3	3	0.0437491	0.211485	-0.0493996	0.456608	-0.310141	-0.172581	0.00258054	-0.182301
Protein S100-A13	S10AD_MOUSE	0.160782	0.0785978	1.11403	0.0549147	0.0600914	0.0941192		S10AD_MOUSE	3	3	-0.203107	0.0747559	-0.0697611	-0.159025	0.075604	0.117389	-0.0445709	0.208715		2	2	0.135536	0.247877	0.264424	-0.0907947	-0.13764	-0.123645	0.0675703	-0.363328
Acyl-CoA-binding protein	ACBP_MOUSE	0.733443	0.469626	1.50008	0.403007	0.140685	0.0941192		ACBP_MOUSE	11	11	-1.56868	-1.35456	-0.900743	-1.29324	1.11094	1.36907	1.178	1.45921		8	8	0.192142	0.443517	0.429785	0.500578	-0.678015	-0.0237941	-0.162109	-0.702104
Tubulin beta-4A chain	TBB4A_MOUSE	0.332876	0.216388	1.28479	0.150839	0.154574	0.0941192		TBB4A_MOUSE	6	4	-0.282215	-0.517664	-0.465375	-0.352271	0.129245	0.575092	0.386928	0.52626		4	4	0.353441	0.305294	0.51532	0.380141	-0.178363	-0.440573	-0.57418	-0.36108
Tubulin beta-3 chain	TBB3_MOUSE	0.260727	0.189307	1.19944	0.133562	0.192937	0.0941192		TBB3_MOUSE	5	4	-0.227566	-0.420543	-0.372149	-0.311922	0.114785	0.454455	0.334933	0.428006		7	7	0.217735	0.513543	0.315807	0.435902	-0.171684	-0.489334	-0.453145	-0.368823
Actin-related protein 3	ARP3_MOUSE	0.143167	0.0780407	1.10128	0.0542929	0.0879373	0.0941192		ARP3_MOUSE	3	2	-0.0995465	-0.208339	-0.131032	-0.291782	0.139666	0.202483	0.220428	0.168122		2	2	0.186637	0.0806968	0.163558	0.0605083	-0.0528874	-0.198115	-0.0865569	-0.153841
Plasma membrane calcium-transporting ATPase 2	AT2B2_MOUSE	0.152762	0.144027	1.11012	0.0991949	0.308258	0.149709		AT2B2_MOUSE	28	23	-0.0952879	-0.368603	-0.291633	-0.0566948	0.284569	0.222424	0.0867699	0.218455		21	21	0.314492	0.404287	0.209403	0.29685	-0.318968	-0.401138	-0.368492	-0.136434
Gap junction alpha-1 protein	CXA1_MOUSE	0.180527	0.160289	1.09875	0.11323	0.28256	0.149709		CXA1_MOUSE	9	2	-0.434308	-0.680689	0.0276099	-0.571885	0.6214	0.325654	0.304336	0.407883		5	5	0.0504988	-0.0772053	0.00685239	0.0423006	0.197077	0.0372227	-0.149974	-0.106773
Guanine nucleotide-binding protein subunit alpha-11	GNA11_MOUSE	0.0949869	0.0601691	1.06555	0.0415909	0.136948	0.149709		GNA11_MOUSE	4	4	-0.0116941	0.00242291	-0.114046	-0.108977	0.150898	0.0095406	0.0318762	0.0399801		2	2	0.157546	-0.168388	0.174363	0.0860744	-0.173772	0.149518	0.0205528	-0.245894
Guanine nucleotide-binding protein G(I)/G(S)/G(T) subunit beta-1	GBB1_MOUSE	0.237805	0.226272	1.18421	0.158514	0.313942	0.149709		GBB1_MOUSE	4	2	-0.0958664	-0.57302	-0.688812	-0.301498	0.176073	0.489864	0.552653	0.440606		4	4	0.194741	0.479197	0.591151	0.253095	-0.391423	-0.320526	-0.344289	-0.461947
Hemoglobin subunit beta-1	HBB1_MOUSE	0.420933	0.41531	1.26416	0.32498	0.328562	0.149709		HBB1_MOUSE	6	6	-0.80286	-0.978707	-0.896898	-0.787347	0.875018	0.302981	1.21962	1.06819		5	5	0.477718	0.683482	0.974332	0.53657	-0.585041	-0.935538	-0.805469	-0.346053
1-phosphatidylinositol-4,5-bisphosphate phosphodiesterase beta-4 [Mus musculus].gi|14193709|gb|AAK56099.1|AF332071_1 phospholipase C beta 4 [Mus musculus].gi|14193711|gb|AAK56100.1|AF332072_1 phospholipase C beta 4 [Mus musculus].gi|62635482|gb|AAX90610.1| Plcb4 [Mus musculus].gi|120537468|gb|AAI29884.1| Phospholipase C, beta 4 [Mus musculus].gi|123233641|emb|CAM26951.1| phospholipase C, beta 4 […	gi|29293803	0.0840521	0.0613219	1.05792	0.0422265	0.192091	0.149709		gi|29293803	5	4	0.170339	-0.0412859	0.0276628	0.0979319	-0.108676	0.0523404	-0.329844	0.131531		6	6	-0.0924438	0.00645793	0.223061	0.0157713	0.0111051	-0.0369461	-0.0269677	-0.100037
Sodium/potassium-transporting ATPase subunit alpha-2	AT1A2_MOUSE	0.091114	0.0598779	1.0643	0.041431	0.15075	0.149709		AT1A2_MOUSE	38	31	-0.153161	0.0363812	-0.101193	-0.272196	0.0247354	0.219427	0.0960248	0.149982		39	39	-0.00940986	-0.0268726	0.00336566	-0.0120124	0.085478	0.0171237	0.108602	-0.166275
Disks large homolog 1	DLG1_MOUSE	0.079663	0.0595729	1.05495	0.0413924	0.202471	0.149709		DLG1_MOUSE	12	5	-0.14752	0.0915649	0.220521	0.03788	-0.259476	0.12117	-0.0797974	0.0156584		11	11	-0.0937641	0.120076	-0.0307315	0.025367	-0.15958	0.111987	0.0554529	-0.0288066
Glutamate receptor 1	GRIA1_MOUSE	0.111505	0.0866237	1.07997	0.0631665	0.220482	0.149709		GRIA1_MOUSE	9	5	-0.181511	-0.0946765	-0.106704	-0.191228	0.00451003	0.334695	0.0573257	0.177589		5	5	0.0694536	-0.0689493	-0.0122555	-0.163513	-0.0589194	0.330877	0.139788	-0.236482
Glutamate receptor 4	GRIA4_MOUSE	0.0914135	0.080558	1.06405	0.0551033	0.27611	0.149709		GRIA4_MOUSE	3	3	-0.199051	-0.212208	0.0230669	-0.307547	0.217499	0.221169	0.0753696	0.181702		4	4	-0.0540122	0.0130449	0.134495	-0.222921	-0.0350683	0.084578	0.0764411	0.00344278
Clathrin coat assembly protein AP180	AP180_MOUSE	0.136434	0.104773	1.10138	0.0730016	0.217559	0.149709		AP180_MOUSE	7	6	-0.0766639	-0.26207	-0.174995	-0.0230543	0.0455118	0.149654	0.119787	0.221831		7	7	0.083294	0.283993	0.222058	0.314681	-0.241458	-0.107836	-0.279314	-0.275419
6-phosphofructokinase, muscle type	K6PF_MOUSE	0.176302	0.144854	1.1227	0.10495	0.243825	0.149709		K6PF_MOUSE	7	5	-0.420116	-0.487352	-0.164385	-0.456569	0.207654	0.434285	0.397547	0.488936		3	3	-0.114444	0.0362179	0.0424238	-0.0788773	0.147085	-0.047257	0.0862523	-0.0714
Reticulon-1	RTN1_MOUSE	0.0764698	0.062929	1.05344	0.0426717	0.244756	0.149709		RTN1_MOUSE	6	5	0.0667216	-0.0301368	0.0609766	0.0448056	-0.0759712	0.185593	-0.312783	0.0607941		4	4	-0.0978331	0.0654987	0.0968313	0.128812	-0.0482513	-0.140122	-0.134074	0.129138
Heat shock protein HSP 90-alpha	HS90A_MOUSE	0.166136	0.162403	1.11027	0.116221	0.323722	0.149709		HS90A_MOUSE	8	6	-0.417062	-0.401741	-0.344184	-0.549543	0.477075	0.442882	0.349137	0.443437		7	7	-0.001029	0.194042	0.193237	0.04859	-0.0932562	-0.000128962	-0.12877	-0.212685
WD repeat-containing protein 1	WDR1_MOUSE	0.209564	0.18591	1.13094	0.133612	0.278843	0.149709		WDR1_MOUSE	2	1	-0.486454	-0.767673	-0.219528	-0.508884	0.446249	0.496367	0.493519	0.546405		4	4	-0.0757216	0.28626	0.00119795	0.16895	-0.0762372	-0.14358	-0.0925113	-0.0683584
Heat shock cognate 71 kDa protein	HSP7C_MOUSE	0.0967292	0.0867154	1.06912	0.0606091	0.285063	0.149709		HSP7C_MOUSE	24	18	-0.156389	-0.134085	-0.237263	-0.163075	0.151162	0.16362	0.147845	0.228184		23	21	0.0520427	0.240907	0.0978883	0.200002	-0.180031	-0.135429	-0.123603	-0.151778
Sodium- and chloride-dependent GABA transporter 3	S6A11_MOUSE	0.195696	0.156358	1.1009	0.106851	0.240803	0.149709		S6A11_MOUSE	9	8	-0.197246	0.0487305	-0.0747842	-0.786537	0.241203	0.053218	0.621024	0.094391		9	9	0.294265	-0.360728	0.0434741	0.210478	0.32205	-0.0833784	0.149513	-0.575674
PEX5-related protein	PEX5R_MOUSE	0.167709	0.144205	1.10275	0.102553	0.265146	0.149709		PEX5R_MOUSE	4	1	-0.325342	-0.112552	0.183847	-0.607997	-0.176706	0.175722	0.528467	0.33456		3	3	-0.0915792	-0.299409	0.0443695	0.286896	0.387656	0.0790527	-0.273461	-0.133525
Aldehyde dehydrogenase, mitochondrial	ALDH2_MOUSE	0.225186	0.214635	1.16005	0.15637	0.312589	0.149709		ALDH2_MOUSE	4	1	-0.687316	-0.656861	-0.498639	-0.186087	0.214946	0.705094	0.631713	0.47715		2	2	0.246818	0.0129051	0.176197	0.0397486	0.310676	-0.391581	-0.2597	-0.135064
Protein kinase C and casein kinase substrate in neurons protein 1	PACN1_MOUSE	0.238817	0.266202	1.22283	0.175315	0.392071	0.149709		PACN1_MOUSE	7	4	-0.24886	-0.312194	-0.989339	-0.511611	0.426361	0.578198	0.501655	0.55579		3	3	0.45268	0.204561	0.395414	0.447646	-0.418366	-0.336423	-0.500049	-0.245463
AP-2 complex subunit mu	AP2M1_MOUSE	0.115373	0.102148	1.08616	0.0715241	0.281742	0.149709		AP2M1_MOUSE	12	7	-0.117237	-0.118765	-0.297227	-0.121685	0.2322	0.312589	0.107093	0.00303215		5	5	0.192278	0.191898	0.145956	0.235532	-0.173379	-0.228417	-0.13788	-0.225989
2',3'-cyclic-nucleotide 3'-phosphodiesterase	CN37_MOUSE	0.228276	0.223546	1.12445	0.165123	0.325043	0.149709		CN37_MOUSE	40	37	-0.783734	-0.465873	-0.440878	-0.762615	0.53465	0.511764	0.822541	0.584145		35	35	-0.019471	0.0854539	0.157379	0.0269327	-0.13205	0.0497465	0.0789651	-0.246956
NAD-dependent protein deacetylase sirtuin-2	SIR2_MOUSE	0.254189	0.214645	1.15395	0.154972	0.25629	0.149709		SIR2_MOUSE	9	8	-0.704035	-0.305988	-0.435145	-0.714361	0.433161	0.390649	0.74867	0.587048		7	7	0.163574	0.168787	0.0572087	0.362081	-0.0912733	0.0201063	-0.124547	-0.555937
Membrane protein MLC1	MLC1_MOUSE	0.135964	0.0994535	1.09807	0.0701384	0.194068	0.149709		MLC1_MOUSE	8	1	-0.0635399	0.101505	-0.0725188	0.181069	-0.496312	0.17116	-0.23653	0.415167		4	4	0.0248134	-0.0573433	-0.0826762	-0.109474	-0.0644675	0.0896256	0.188886	0.0106357
Glutamine synthetase	GLNA_MOUSE	0.201123	0.161877	1.14041	0.113787	0.234721	0.149709		GLNA_MOUSE	17	10	-0.37246	-0.369683	-0.353783	-0.527052	0.340145	0.470831	0.365946	0.446056		21	21	0.147125	0.145585	0.114729	0.124706	0.0638678	0.0270289	-0.157741	-0.4653
Fructose-bisphosphate aldolase A	ALDOA_MOUSE	0.266621	0.245391	1.18479	0.18143	0.296074	0.149709		ALDOA_MOUSE	26	20	-0.612386	-0.700412	-0.625719	-0.715262	0.588811	0.689597	0.65701	0.71836		24	24	0.0903427	0.159121	0.139196	0.145531	-0.196643	-0.0534403	-0.107489	-0.176618
Sodium/potassium-transporting ATPase subunit beta-2	AT1B2_MOUSE	0.093922	0.0693259	1.06578	0.0469277	0.197102	0.149709		AT1B2_MOUSE	8	5	-0.00386907	-0.00461821	-0.107399	-0.362553	0.0234119	0.199519	0.0420862	0.213422		7	7	0.0874577	0.100183	-0.0349058	0.0723897	0.0336995	0.0303991	-0.0606658	-0.228557
LIM zinc-binding domain-containing Nebulette	LNEBL_MOUSE	0.159147	0.13332	1.09204	0.0987152	0.255618	0.149709		LNEBL_MOUSE	2	1	-0.0506083	-0.0693122	-0.219641	-0.655859	0.686499	0.138415	-0.101835	0.272342		3	3	0.193353	0.0890447	0.117414	0.17526	-0.177865	-0.0919211	-0.0505007	-0.254784
Calbindin	CALB1_MOUSE	0.24909	0.22154	1.18927	0.15634	0.282259	0.149709		CALB1_MOUSE	5	2	-0.484754	-0.339046	-0.534062	-0.337005	0.26341	0.553003	0.436239	0.442215		2	2	0.452274	0.577035	0.242312	0.318722	-0.234139	-0.403236	-0.493671	-0.459297
14-3-3 protein gamma	1433G_MOUSE	0.165458	0.154119	1.11771	0.116187	0.301891	0.149709		1433G_MOUSE	4	4	-0.491355	-0.189226	-0.226238	-0.323695	0.337048	0.0597984	0.210515	0.623154		3	3	0.123558	0.423791	0.0442438	0.265365	-0.144708	-0.211165	-0.238388	-0.262696
Rho-related GTP-binding protein RhoB	RHOB_MOUSE	0.141251	0.101862	1.09665	0.0718156	0.187229	0.149709		RHOB_MOUSE	3	2	0.0209765	-0.292301	0.0516878	-0.252061	0.0822165	-0.131411	0.333928	0.186965		5	5	0.202859	0.192086	0.303243	0.107234	-0.257241	-0.0813316	-0.164401	-0.302448
Superoxide dismutase [Cu-Zn]	SODC_MOUSE	0.239523	0.256269	1.17191	0.194693	0.366615	0.149709		SODC_MOUSE	3	3	-0.394889	-0.818144	-0.591944	-0.76161	0.275774	0.843289	0.797136	0.650386		4	4	0.0160706	0.281295	0.0412988	0.250561	-0.239041	0.031949	-0.266539	-0.115595
Profilin-2	PROF2_MOUSE	0.132903	0.0987102	1.09062	0.0699328	0.199581	0.149709		PROF2_MOUSE	5	3	-0.153541	-0.220176	-0.119766	-0.232333	0.127671	0.217175	0.115486	0.265483		5	5	0.0503646	0.362825	0.0638674	0.210888	-0.0269609	-0.130876	-0.164709	-0.365399
Microtubule-actin cross-linking factor 1	MACF1_MOUSE	0.092407	0.0660924	1.06706	0.0461932	0.187351	0.149709		MACF1_MOUSE	4	2	-0.121082	0.100679	0.155447	-0.0855308	-0.242291	0.0544757	-0.028062	0.166364		3	2	-0.111203	-0.0201285	-0.12831	0.00160144	0.107738	0.0734578	0.225476	-0.148632
Dynactin subunit 1	DCTN1_MOUSE	0.0714062	0.0526752	1.04867	0.0363894	0.197056	0.149709		DCTN1_MOUSE	6	3	-0.146082	-0.00339142	-0.120447	-0.148228	0.126734	0.0761723	0.162317	0.0529257		6	6	0.0478106	0.0113615	0.0559685	0.158249	0.0115989	-0.203626	0.0104831	-0.0918456
plasma membrane calcium ATPase 1 [Mus musculus].gi|148689692|gb|EDL21639.1| mCG13663, isoform CRA_a [Mus musculus]	gi|62234487	0.126585	0.102459	1.09235	0.0732709	0.239516	0.149709		gi|62234487	10	4	-0.141313	-0.091916	-0.266052	-0.139138	0.15531	0.348941	-0.0535595	0.187728		5	5	0.129417	0.352412	0.0883577	0.162971	-0.269632	-0.0996961	-0.152933	-0.210897
Neural cell adhesion molecule L1-like protein	CHL1_MOUSE	0.115214	0.110904	1.08932	0.0812131	0.321692	0.149709		CHL1_MOUSE	5	1	-0.201126	-0.382803	-0.326724	-0.0826342	0.218628	0.510654	0.143751	0.120254		6	6	-0.0145444	0.0120085	0.0428123	0.0488674	-0.15451	0.020353	0.0723349	-0.0273213
Type I inositol 3,4-bisphosphate 4-phosphatase	INP4A_MOUSE	0.159467	0.123814	1.11764	0.0885099	0.220565	0.149709		INP4A_MOUSE	3	1	-0.30287	-0.212338	-0.181204	0.124343	-0.464929	0.393291	0.235712	0.407996		3	3	-0.207172	0.212028	0.180003	0.0227107	0.0239303	-0.184311	0.0122747	-0.0594643
Band 3 anion transport protein	B3AT_MOUSE	0.160331	0.137091	1.12962	0.0914963	0.270383	0.149709		B3AT_MOUSE	4	3	-0.327661	-0.0385131	-0.538895	0.0986249	0.147408	0.1172	0.153847	0.387988		2	2	0.131576	0.0300619	0.186208	0.388479	-0.173532	-0.390875	-0.0412533	-0.130665
Choline transporter-like protein 1	CTL1_MOUSE	0.287891	0.25472	1.19982	0.208405	0.277601	0.149709		CTL1_MOUSE	1	1	-0.653684	-0.827125	-0.469998	-0.710246	0.436151	0.351697	0.825098	1.04811		2	2	-0.0210551	0.0255797	0.224942	0.0560945	-0.226968	0.0928175	-0.056218	-0.0951928
Retinal dehydrogenase 1	AL1A1_MOUSE	0.177148	0.155411	1.13981	0.110735	0.278194	0.149709		AL1A1_MOUSE	5	2	-0.305884	-0.278764	-0.382111	-0.241015	0.179029	0.553464	0.303203	0.172079		3	3	0.215851	0.177785	0.0747041	0.363996	0.0102667	-0.0677604	-0.300463	-0.47438
4-aminobutyrate aminotransferase, mitochondrial	GABT_MOUSE	0.169283	0.145917	1.12569	0.102695	0.267618	0.149709		GABT_MOUSE	5	4	-0.473513	-0.198769	-0.293982	-0.140714	0.0779183	0.228051	0.328428	0.472582		5	5	0.103108	0.320539	0.269435	0.214588	-0.0113528	-0.326705	-0.327231	-0.242381
Coronin-2B	COR2B_MOUSE	0.0676599	0.03752	1.04658	0.025554	0.0949606	0.149709		COR2B_MOUSE	4	2	-0.0792994	0.0336962	-0.0078774	-0.0307012	0.0785308	0.0187919	-0.0453551	0.0322142		2	2	-0.0217425	0.0814849	0.0306484	0.0901104	-0.092599	-0.222295	0.124266	0.0101269
Actin-related protein 2	ARP2_MOUSE	0.136917	0.131545	1.10959	0.0933864	0.32217	0.149709		ARP2_MOUSE	2	1	0.0279331	-0.404813	-0.44264	-0.225334	0.276679	0.470864	-0.0894263	0.386738		2	2	0.0759563	0.138278	0.00488562	0.0496397	0.0277162	-0.124706	-0.00633403	-0.165436
Guanine nucleotide-binding protein G(q) subunit alpha	GNAQ_MOUSE	0.122583	0.116618	1.08822	0.082361	0.312623	0.149709		GNAQ_MOUSE	7	5	-0.0475818	-0.128026	-0.171538	-0.0601264	-0.0464399	0.078203	0.213161	0.162349		3	3	0.177721	0.384723	0.204595	0.353701	-0.328755	-0.260053	-0.322362	-0.209571
Guanine nucleotide-binding protein G(i) subunit alpha-2	GNAI2_MOUSE	0.126129	0.102262	1.07855	0.0676458	0.241076	0.149709		GNAI2_MOUSE	6	2	0.117896	0.082502	0.162495	0.353623	-0.512457	0.167769	-0.429565	0.0577369		4	4	0.154335	0.0132513	-0.175417	0.146831	-0.0417659	0.0388464	-0.0171186	-0.118963
Syntaxin-1A	STX1A_MOUSE	0.0949502	0.0857749	1.06697	0.0600337	0.287624	0.149709		STX1A_MOUSE	1	1	-0.325694	0.020468	0.0161697	0.0911506	0.146921	0.169836	0.0451166	-0.163968		2	2	0.324748	-0.11445	-0.0502066	0.123694	0.147952	-0.0906383	-0.0464056	-0.294693
14-3-3 protein eta	1433F_MOUSE	0.204176	0.204686	1.18778	0.137607	0.345382	0.149709		1433F_MOUSE	4	1	-0.135242	-0.0445237	-0.796322	-0.338679	0.132431	0.633446	0.126964	0.421926		2	2	-0.00160572	0.192756	0.219471	0.486538	-0.0706262	-0.650758	-0.15951	-0.0162661
Brain acid soluble protein 1	BASP1_MOUSE	0.153028	0.155282	1.10749	0.113662	0.341616	0.149709		BASP1_MOUSE	4	3	0.120936	0.446106	0.535116	0.102519	-0.380101	-0.203736	-0.462358	-0.158482		2	2	0.194927	-0.452068	-0.118485	-0.0541324	0.087388	0.173753	0.407341	-0.238724
UMP-CMP kinase	KCY_MOUSE	0.307275	0.272886	1.21585	0.192886	0.279979	0.149709		KCY_MOUSE	2	1	-0.499099	-0.474621	-0.762029	-0.63206	0.364749	0.587845	0.753259	0.661957		2	2	0.278595	0.545773	0.360653	0.437038	-0.117942	-0.353693	-0.354164	-0.79626
Visinin-like protein 1	VISL1_MOUSE	0.134402	0.115752	1.08549	0.0829376	0.265516	0.149709		VISL1_MOUSE	5	3	-0.233682	-0.398096	0.026883	-0.0763287	0.151688	0.24109	0.175401	0.113045		2	2	0.172775	0.49423	0.245988	0.000898718	-0.261815	-0.155361	-0.27147	-0.225245
Regulator of G-protein signaling 8	RGS8_MOUSE	0.123162	0.111017	1.09581	0.0776922	0.292465	0.149709		RGS8_MOUSE	3	3	0.00334841	0.0165158	-0.28763	0.133094	-0.11715	0.0533736	0.038069	0.160379		3	3	0.401538	0.191113	0.172898	0.222578	-0.234993	-0.337996	-0.238187	-0.176951
Golgi-associated plant pathogenesis-related protein 1	GAPR1_MOUSE	0.115171	0.0960071	1.07896	0.0682079	0.250241	0.149709		GAPR1_MOUSE	2	1	-0.0938838	-0.33953	0.286728	0.172696	0.252131	-0.143089	-0.181625	0.0465733		2	2	0.102044	0.224659	0.0155295	-0.124698	-0.129294	-0.129965	0.270399	-0.228673
myelin basic protein isoform 6 [Mus musculus].gi|387415|gb|AAA39497.1| 14 kd myelin basic protein, partial [Mus musculus].gi|387416|gb|AAA39499.1| 14 kd myelin basic protein, partial [Mus musculus].gi|12836839|dbj|BAB23830.1| unnamed protein product [Mus musculus].gi|74190970|dbj|BAE28256.1| unnamed protein product [Mus musculus]	gi|69885073	0.216598	0.186603	1.13236	0.12895	0.265487	0.149709		gi|69885073	3	1	-0.798855	-0.140587	-0.133894	-0.586914	0.412524	0.267764	0.646021	0.333941		2	2	0.155509	0.0664904	0.374994	0.286941	-0.0921065	-0.110374	-0.432399	-0.249055
Small VCP/p97-interacting protein	SVIP_MOUSE	0.0828993	0.0628538	1.05798	0.043662	0.208612	0.149709		SVIP_MOUSE	2	1	-0.0915578	-0.28408	0.104092	0.137436	-0.107859	0.228506	0.0480392	-0.034576		3	3	-0.0774861	0.002621	0.129984	-0.0749483	0.0232552	0.105128	0.0508449	-0.159398
Hexokinase-1	HXK1_MOUSE	-0.276024	0.152831	0.823899	0.106908	0.093202	0.165674		HXK1_MOUSE	30	27	0.353688	0.265305	0.304137	0.487215	-0.255333	-0.431067	-0.33603	-0.387916		18	18	-0.235169	-0.261001	-0.203486	-0.336651	0.245402	0.183603	0.203306	0.403996
Dynamin-1	DYN1_MOUSE	-0.157273	0.073465	0.898546	0.0488344	0.0556279	0.165674		DYN1_MOUSE	17	11	-0.01261	-0.0915993	-0.341131	-0.0866936	0.191763	0.0634662	0.234376	0.0424277		12	12	-0.147316	0.0512997	0.00810286	0.0138558	0.00784675	0.167463	-0.258667	0.157415
Mitochondrial inner membrane protein	IMMT_MOUSE	-0.254502	0.179615	0.844379	0.124897	0.181746	0.165674		IMMT_MOUSE	38	28	0.476588	0.412666	0.428094	0.425352	-0.341422	-0.60001	-0.308163	-0.493105		35	35	-0.13319	-0.234119	-0.199849	-0.272463	0.081363	0.169971	0.268422	0.319864
Methylglutaconyl-CoA hydratase, mitochondrial	AUHM_MOUSE	-0.273408	0.193752	0.819117	0.138848	0.180138	0.165674		AUHM_MOUSE	14	10	0.64189	0.282913	0.49948	0.538524	-0.491801	-0.508076	-0.540796	-0.422134		7	7	-0.231946	-0.163887	-0.254422	-0.274906	0.362235	0.154493	0.11546	0.292973
60S ribosomal protein L8	RL8_MOUSE	-0.165592	0.087633	0.891427	0.0589181	0.0811775	0.165674		RL8_MOUSE	8	6	0.160598	0.270038	0.0694174	0.186378	0.0251756	-0.338592	-0.156388	-0.216628		6	6	-0.0210732	-0.24309	-0.237287	-0.0372977	0.224761	0.144542	0.129442	0.0400037
Cytochrome b-c1 complex subunit 7	QCR7_MOUSE	-0.227012	0.164654	0.855993	0.114009	0.191924	0.165674		QCR7_MOUSE	11	9	0.469655	0.278788	0.353589	0.537861	-0.285733	-0.53936	-0.283523	-0.531278		7	7	-0.100677	-0.175529	-0.00158322	-0.233656	-0.08807	0.219563	0.159106	0.220847
Protein bassoon	BSN_MOUSE	-0.215394	0.135651	0.858854	0.0940566	0.135155	0.165674		BSN_MOUSE	84	43	0.385302	0.320921	0.228225	0.239327	-0.234304	-0.279113	-0.338143	-0.322214		83	79	-0.182727	-0.270586	-0.205277	-0.342936	0.235883	0.250586	0.255928	0.259128
Myosin-9	MYH9_MOUSE	0.0956171	0.100929	1.07237	0.0691692	0.363644	0.165674		MYH9_MOUSE	9	3	0.146319	-0.0475679	0.0667234	-0.325	-0.0480852	0.215294	-0.223671	0.215988		11	11	-0.18911	-0.177667	0.0683184	-0.295552	0.0796269	0.160392	0.294831	0.059162
Myosin-14	MYH14_MOUSE	0.0763787	0.0718307	1.05057	0.0492313	0.306023	0.165674		MYH14_MOUSE	5	1	-0.332438	0.0431994	0.0927174	0.0648766	0.0221493	0.0406211	-0.162825	0.2317		10	10	-0.0176995	-0.230959	-0.0357833	-0.115721	0.0877538	0.211868	0.104907	-0.00436569
Ankyrin-1	ANK1_MOUSE	0.0543173	0.0393824	1.03821	0.027415	0.190581	0.165674		ANK1_MOUSE	25	6	-0.015791	-0.0663053	0.138994	-0.163043	0.111381	0.0129854	-0.0845571	0.0663369		21	21	-0.0107743	-0.00121138	0.0972246	0.000791419	-0.0174958	-0.03756	-0.0916834	0.0607089
Plakophilin-4	PKP4_MOUSE	-0.16265	0.0794993	0.886189	0.0581892	0.0644432	0.165674		PKP4_MOUSE	4	2	0.112335	0.338635	-0.126935	-0.0481329	-0.0489073	0.0762882	-0.14294	-0.160343		4	4	-0.0781969	-0.228166	-0.0493327	-0.0855254	0.1943	0.408233	-0.216388	0.0550766
Calmin	CLMN_MOUSE	-0.148548	0.0901473	0.903527	0.0616591	0.125057	0.165674		CLMN_MOUSE	4	2	0.0894009	0.0863874	0.0879926	0.219826	-0.0424957	0.0218201	-0.133384	-0.329547		4	4	-0.177061	-0.203154	-0.257061	-0.115753	0.0733192	0.300557	0.184701	0.194452
mCG6358 [Mus musculus]	gi|148692889	-0.258646	0.18538	0.829469	0.128372	0.184939	0.165674		gi|148692889	12	6	0.462377	0.344196	0.412431	0.444033	-0.300965	-0.383597	-0.399875	-0.5786		7	7	-0.128079	-0.490864	-0.183539	-0.332939	0.48507	0.118495	0.175906	0.355949
2-oxoglutarate dehydrogenase, mitochondrial	ODO1_MOUSE	-0.291074	0.201621	0.801825	0.143023	0.170836	0.165674		ODO1_MOUSE	9	4	0.752716	0.451308	0.342535	0.655789	-0.523456	-0.563359	-0.440916	-0.674618		7	6	-0.15566	-0.211841	-0.0737512	-0.0380188	0.271875	0.0260617	0.0167689	0.164565
Contactin-1	CNTN1_MOUSE	-0.129091	0.0754143	0.915296	0.0521918	0.112177	0.165674		CNTN1_MOUSE	22	13	0.121156	0.122403	0.0478351	0.00724865	-0.0854089	-0.0610147	-0.121082	-0.0311378		18	18	-0.224732	-0.120567	-0.24643	-0.178248	0.136345	0.233258	0.185431	0.214942
Uncharacterized protein C9orf172 homolog	CI172_MOUSE	-0.120356	0.0682077	0.920708	0.0472335	0.102663	0.165674		CI172_MOUSE	11	5	0.223491	0.117238	0.151823	0.0817972	-0.0460439	-0.235805	-0.114049	-0.178452		9	9	-0.102131	-0.119453	-0.0264903	-0.159854	0.0810988	0.211149	0.0770064	0.0386745
AP-2 complex subunit beta	AP2B1_MOUSE	0.0931282	0.0926834	1.05732	0.0678393	0.33344	0.165674		AP2B1_MOUSE	4	3	-0.213928	0.0180018	0.0329889	-0.064985	0.121951	0.134446	0.0437682	-0.0722433		2	2	0.184918	0.45467	-0.0975545	0.228469	-0.186551	-0.23403	-0.0443323	-0.305589
Rho guanine nucleotide exchange factor 33	ARG33_MOUSE	-0.25861	0.182686	0.833286	0.131768	0.179391	0.165674		ARG33_MOUSE	10	4	0.543674	0.295613	0.521991	0.167574	-0.316242	-0.330318	-0.369736	-0.512556		8	8	-0.32637	-0.430738	-0.22564	-0.240182	0.428112	0.245592	0.0947987	0.454427
Disks large homolog 4	DLG4_MOUSE	-0.170883	0.115868	0.887344	0.0802131	0.163451	0.165674		DLG4_MOUSE	10	4	0.346201	0.343338	0.225583	0.197107	-0.201843	-0.243428	-0.31156	-0.355398		9	7	-0.0791223	-0.109376	-0.113562	-0.284143	0.113731	0.23275	0.17722	0.062502
NADH-ubiquinone oxidoreductase 75 kDa subunit, mitochondrial	NDUS1_MOUSE	-0.23643	0.155064	0.855427	0.106186	0.154405	0.165674		NDUS1_MOUSE	24	18	0.414829	0.330865	0.344716	0.397118	-0.232572	-0.565405	-0.223406	-0.466145		22	22	-0.108169	-0.224847	-0.178646	-0.191649	0.11413	0.0941957	0.234356	0.260629
Protein kinase C gamma type	KPCG_MOUSE	-0.165897	0.0736112	0.892728	0.0506072	0.0446404	0.165674		KPCG_MOUSE	13	7	0.0871382	0.0698641	-0.292589	0.0073702	0.0762047	-0.104399	0.0748128	0.0815985		10	10	-0.178714	0.157209	0.0445195	0.0615978	-0.0932715	-0.0693138	-0.265231	0.343204
Calcium-binding mitochondrial carrier protein Aralar1	CMC1_MOUSE	-0.247941	0.121202	0.845512	0.0829718	0.0640198	0.165674		CMC1_MOUSE	19	14	0.222684	0.325698	0.227297	0.43171	-0.121706	-0.400596	-0.213545	-0.471543		15	15	-0.118515	-0.0671141	-0.174612	-0.188647	0.0301986	0.197024	0.150346	0.17132
Annexin A6	ANXA6_MOUSE	-0.149948	0.0781137	0.901687	0.0519927	0.0780958	0.165674		ANXA6_MOUSE	13	11	0.119652	-0.0291988	-0.400528	-0.0366892	0.200037	-0.0408674	0.162552	0.0250428		8	8	-0.0728817	0.0886513	-0.0263314	0.0904366	-0.0388236	-0.175883	-0.165293	0.300125
Succinate dehydrogenase [ubiquinone] flavoprotein subunit, mitochondrial	DHSA_MOUSE	-0.232482	0.1566	0.856096	0.109117	0.163351	0.165674		DHSA_MOUSE	19	14	0.382805	0.288474	0.4328	0.481289	-0.188787	-0.518052	-0.391815	-0.486715		16	16	-0.125946	-0.131769	-0.109821	-0.195489	0.0969552	0.164035	0.0878235	0.214211
Dihydrolipoyllysine-residue acetyltransferase component of pyruvate dehydrogenase complex, mitochondrial	ODP2_MOUSE	-0.365765	0.263074	0.757324	0.188788	0.18618	0.165674		ODP2_MOUSE	11	8	0.904499	0.548289	0.537597	0.820865	-0.555105	-0.90249	-0.725285	-0.62837		9	9	-0.159932	-0.296836	-0.217409	-0.170741	0.351417	0.046038	0.101147	0.346316
ATPase family AAA domain-containing protein 3	ATAD3_MOUSE	-0.171516	0.119061	0.89285	0.0830498	0.176921	0.165674		ATAD3_MOUSE	9	5	0.282614	0.19168	0.325935	0.244166	-0.210393	-0.308101	-0.206339	-0.319564		7	7	-0.0566987	-0.147931	-0.204005	-0.29211	0.107785	0.169799	0.179197	0.243962
Vesicular glutamate transporter 1	VGLU1_MOUSE	-0.194933	0.120054	0.877026	0.0782775	0.131964	0.165674		VGLU1_MOUSE	4	3	0.310108	0.021077	-0.103884	0.175867	0.0263337	-0.137231	-0.136316	-0.155955		2	2	0.0233272	0.406054	0.197763	0.0367836	-0.110392	-0.164038	-0.628353	0.238854
Glycerol kinase	GLPK_MOUSE	-0.337624	0.186381	0.797196	0.126228	0.0950008	0.165674		GLPK_MOUSE	4	2	0.565489	0.349645	0.241951	0.474018	-0.384998	-0.491627	-0.127611	-0.626866		2	2	-0.0308347	-0.264725	-0.582131	-0.165214	0.367601	0.0456097	0.32533	0.304365
MAGUK p55 subfamily member 6	MPP6_MOUSE	0.0583664	0.0451051	1.03876	0.0312009	0.220357	0.165674		MPP6_MOUSE	10	8	0.0162744	0.00786661	-0.0408682	-0.110061	0.0161097	0.0727285	-0.0813102	0.11926		8	8	-0.0113531	0.182932	0.00302867	0.021825	-0.113789	0.0743708	0.0651964	-0.22221
ATP synthase subunit alpha, mitochondrial	ATPA_MOUSE	-0.458814	0.266229	0.738499	0.188761	0.109534	0.165674		ATPA_MOUSE	48	43	0.607294	0.602939	0.605857	0.793529	-0.410952	-0.796796	-0.611689	-0.790182		39	39	-0.345043	-0.264686	-0.439867	-0.421063	0.272082	0.357	0.380516	0.461061
Neurofilament light polypeptide	NFL_MOUSE	-0.253796	0.175043	0.850002	0.126954	0.174971	0.165674		NFL_MOUSE	16	11	-0.197098	0.551285	0.424263	-0.130815	0.0200892	-0.285749	-0.0339968	-0.347979		15	15	-0.52611	-0.249238	-0.391054	-0.25697	0.238961	0.370756	0.384278	0.429376
ATP synthase subunit beta, mitochondrial	ATPB_MOUSE	-0.39077	0.257021	0.758488	0.181699	0.151417	0.165674		ATPB_MOUSE	25	22	0.644062	0.682262	0.523396	0.72248	-0.576718	-0.75029	-0.539625	-0.705567		26	25	-0.240704	-0.375631	-0.360236	-0.361602	0.138683	0.368673	0.356347	0.47447
Protein shisa-6 homolog	SHSA6_MOUSE	-0.167744	0.0933252	0.891881	0.0643266	0.0977951	0.165674		SHSA6_MOUSE	6	4	0.407037	0.0557481	0.163119	0.193992	-0.195424	-0.311946	0.0115595	-0.324085		9	9	0.0642451	-0.0287537	-0.00548915	-0.251443	-0.0212492	0.126356	0.00510807	0.111227
Alpha-internexin	AINX_MOUSE	-0.231223	0.128826	0.856677	0.0922488	0.0993431	0.165674		AINX_MOUSE	27	16	0.00255518	0.546023	0.226528	0.12869	-0.136028	-0.234394	-0.130215	-0.403159		28	28	-0.28255	-0.10483	-0.37705	-0.120472	0.146019	0.203745	0.280656	0.254482
DnaJ homolog subfamily A member 3, mitochondrial	DNJA3_MOUSE	-0.117516	0.0514478	0.923452	0.0356961	0.0468241	0.165674		DNJA3_MOUSE	4	3	0.076017	-0.0319676	-0.163557	0.013102	-0.0129297	-0.0715516	0.17036	0.020527		3	3	-0.195788	0.117941	0.150283	-0.0661385	0.131498	0.00959309	-0.136493	-0.0108961
Cytochrome b-c1 complex subunit 1, mitochondrial	QCR1_MOUSE	-0.249235	0.164242	0.853691	0.112816	0.159221	0.165674		QCR1_MOUSE	15	14	0.404581	0.294427	0.444893	0.431083	-0.261967	-0.647178	-0.201283	-0.464556		19	19	-0.0977085	-0.120544	-0.148949	-0.249075	0.0374101	0.184144	0.181211	0.21351
Dihydrolipoyllysine-residue succinyltransferase component of 2-oxoglutarate dehydrogenase complex, mitochondrial	ODO2_MOUSE	-0.407178	0.304078	0.743318	0.219421	0.202234	0.165674		ODO2_MOUSE	11	9	0.916794	0.587423	0.646721	0.890843	-0.828247	-0.842395	-0.606436	-0.764703		6	6	-0.222239	-0.463962	-0.446865	-0.384723	0.302834	0.362201	0.410939	0.441816
Cytochrome b-c1 complex subunit 2, mitochondrial	QCR2_MOUSE	-0.269079	0.162236	0.835269	0.111547	0.123387	0.165674		QCR2_MOUSE	23	19	0.422388	0.386592	0.385817	0.473062	-0.275245	-0.576944	-0.277006	-0.538664		23	23	-0.106589	-0.0877433	-0.186758	-0.172361	-0.0201008	0.247131	0.136	0.190421
cAMP-dependent protein kinase type II-alpha regulatory subunit	KAP2_MOUSE	0.0616222	0.0627369	1.0483	0.045444	0.357484	0.165674		KAP2_MOUSE	4	4	0.0168501	-0.080458	-0.0303242	-0.0409495	0.089164	0.140048	-0.0679829	-0.0263477		3	3	0.293397	-0.0883099	-0.0923992	0.122498	0.0162458	-0.0650249	-0.164234	-0.0221721
Pyruvate dehydrogenase E1 component subunit alpha, somatic form, mitochondrial	ODPA_MOUSE	-0.300281	0.207734	0.805342	0.150074	0.170664	0.165674		ODPA_MOUSE	17	13	0.655383	0.2615	0.517925	0.668408	-0.480215	-0.516085	-0.518729	-0.588188		15	15	-0.233482	-0.200784	-0.236357	-0.274634	0.4137	0.12191	0.148465	0.261181
NADH dehydrogenase [ubiquinone] 1 alpha subcomplex subunit 10, mitochondrial	NDUAA_MOUSE	-0.162752	0.0979784	0.895878	0.0664293	0.124332	0.165674		NDUAA_MOUSE	11	10	0.134961	0.256437	0.156202	0.404806	-0.102725	-0.432701	-0.0906746	-0.326306		7	7	0.0653788	-0.0308773	-0.0623253	-0.0622895	-0.00853122	0.0361985	0.0212061	0.0412399
Neuronal growth regulator 1	NEGR1_MOUSE	-0.0911931	0.0440315	0.938122	0.0309228	0.0574602	0.165674		NEGR1_MOUSE	6	4	0.160285	0.0598152	-0.132912	-0.0211896	-0.000228729	0.0799583	-0.0968545	-0.0488734		6	6	0.0020134	0.209296	-0.0253941	-0.151482	0.0695273	-0.00376125	-0.0823828	-0.0178167
Sideroflexin-3	SFXN3_MOUSE	-0.36413	0.230381	0.78841	0.160776	0.140242	0.165674		SFXN3_MOUSE	11	8	0.511911	0.611146	0.568797	0.623075	-0.328109	-0.694471	-0.491876	-0.800474		11	11	-0.284972	-0.18006	-0.331677	-0.135741	0.0592134	0.266539	0.244775	0.361923
Mitochondrial 2-oxoglutarate/malate carrier protein	M2OM_MOUSE	-0.254505	0.18796	0.847172	0.132615	0.201585	0.165674		M2OM_MOUSE	9	7	0.266158	0.510332	0.493282	0.623583	-0.283759	-0.647083	-0.390103	-0.57241		4	4	-0.127912	-0.00243818	-0.208347	-0.149808	0.0175597	0.110721	0.210164	0.15006
Sodium/potassium-transporting ATPase subunit beta-1	AT1B1_MOUSE	0.153035	0.16014	1.0956	0.11384	0.355474	0.165674		AT1B1_MOUSE	24	21	-0.371613	-0.467307	-0.342785	-0.297026	0.416577	0.349063	0.386163	0.326928		19	19	0.0839237	0.425962	0.267972	0.152728	-0.257561	-0.194691	-0.235253	-0.24308
ADP/ATP translocase 2	ADT2_MOUSE	-0.117698	0.0648967	0.924085	0.0443932	0.100641	0.165674		ADT2_MOUSE	17	16	0.0582873	0.0290547	0.13748	0.112055	-0.0167628	-0.240751	0.0457207	-0.125083		6	6	-0.0113205	0.211757	0.100999	-0.229105	-0.0712257	0.157239	-0.0956546	-0.0626882
ATP synthase subunit gamma, mitochondrial	ATPG_MOUSE	-0.247057	0.160547	0.847522	0.112842	0.149595	0.165674		ATPG_MOUSE	19	18	0.399477	0.228399	0.389839	0.536787	-0.250559	-0.558498	-0.365234	-0.380212		12	12	-0.20139	-0.0765303	-0.233562	-0.227352	0.111797	0.121353	0.238386	0.267297
Voltage-dependent anion-selective channel protein 1	VDAC1_MOUSE	-0.434871	0.271905	0.745282	0.193192	0.133698	0.165674		VDAC1_MOUSE	18	14	0.743542	0.587556	0.621423	0.632814	-0.55474	-0.637462	-0.629307	-0.763825		13	13	-0.332162	-0.307876	-0.617315	-0.379499	0.413028	0.273226	0.396537	0.554061
Voltage-dependent anion-selective channel protein 2	VDAC2_MOUSE	-0.465115	0.270446	0.724702	0.190771	0.108551	0.165674		VDAC2_MOUSE	9	9	0.608529	0.633107	0.611294	0.77105	-0.610384	-0.548052	-0.554655	-0.910888		7	7	-0.392804	-0.349892	-0.544454	-0.319502	0.428153	0.30216	0.273016	0.603323
Neuronal membrane glycoprotein M6-a	GPM6A_MOUSE	0.0950917	0.0942978	1.05457	0.0658687	0.335722	0.165674		GPM6A_MOUSE	7	6	-0.328783	-0.455821	-0.0525137	-0.0622592	0.433835	0.160836	0.147162	0.157545		7	7	0.056632	0.0485032	0.111585	-0.0772263	-0.134759	-0.0837554	0.0175654	0.0614543
Cytochrome b-c1 complex subunit Rieske, mitochondrial	UCRI_MOUSE	-0.411618	0.23663	0.765406	0.167358	0.107743	0.165674		UCRI_MOUSE	9	8	0.59641	0.521171	0.605279	0.51975	-0.423794	-0.741116	-0.393041	-0.68466		6	6	-0.270417	-0.280879	-0.418279	-0.398421	0.178287	0.400272	0.286867	0.50257
Cytochrome c oxidase subunit 2	COX2_MOUSE	-0.451294	0.292317	0.755309	0.207784	0.149866	0.165674		COX2_MOUSE	3	2	0.709134	0.772825	0.765498	0.686149	-0.471784	-1.02353	-0.554164	-0.884125		4	3	-0.187306	-0.207087	-0.332109	-0.422232	0.124967	0.31584	0.306837	0.401091
NADH dehydrogenase [ubiquinone] iron-sulfur protein 7, mitochondrial	NDUS7_MOUSE	-0.236627	0.182859	0.8549	0.128796	0.219477	0.165674		NDUS7_MOUSE	5	4	0.454276	0.297542	0.52216	0.479078	-0.295218	-0.514828	-0.439962	-0.503047		5	5	-0.0289984	-0.246994	-0.367572	-0.191963	0.203957	0.205151	0.152529	0.273889
NADH dehydrogenase [ubiquinone] iron-sulfur protein 4, mitochondrial	NDUS4_MOUSE	-0.333224	0.223889	0.810472	0.153426	0.164775	0.165674		NDUS4_MOUSE	10	7	0.509166	0.550304	0.539867	0.537647	-0.299334	-0.888354	-0.384543	-0.564752		7	7	-0.0785825	-0.242657	-0.30456	-0.319675	0.0983538	0.185479	0.303987	0.357654
Cytochrome c oxidase subunit 4 isoform 1, mitochondrial	COX41_MOUSE	-0.31461	0.21734	0.823734	0.151998	0.176792	0.165674		COX41_MOUSE	16	16	0.40857	0.520281	0.577329	0.569369	-0.304228	-0.791749	-0.349153	-0.630419		14	14	-0.218168	-0.173889	-0.22502	-0.270045	0.063034	0.168819	0.319294	0.335976
ATP synthase subunit d, mitochondrial	ATP5H_MOUSE	-0.244851	0.174403	0.844215	0.119869	0.183864	0.165674		ATP5H_MOUSE	11	9	0.409155	0.48328	0.368669	0.522664	-0.291934	-0.400587	-0.434149	-0.657097		9	9	-0.0133846	-0.11091	-0.204535	-0.239106	-0.0245805	0.185656	0.18194	0.224921
Cell cycle exit and neuronal differentiation protein 1	CEND_MOUSE	-0.365341	0.247627	0.765	0.177637	0.162384	0.165674		CEND_MOUSE	8	7	0.382565	0.545344	0.556411	0.758905	-0.584045	-0.572991	-0.404324	-0.681863		5	4	-0.397591	-0.589514	-0.264765	-0.32706	0.254276	0.356866	0.24933	0.718457
NADH dehydrogenase [ubiquinone] 1 alpha subcomplex subunit 13	NDUAD_MOUSE	-0.31375	0.190996	0.806351	0.133955	0.124561	0.165674		NDUAD_MOUSE	8	6	0.445605	0.371574	0.383763	0.584752	-0.298072	-0.625271	-0.393974	-0.468377		9	8	-0.24287	-0.276834	-0.369754	-0.218722	0.0657081	0.464083	0.305842	0.272547
NADH dehydrogenase [ubiquinone] 1 alpha subcomplex subunit 6	NDUA6_MOUSE	-0.250743	0.185612	0.85301	0.131683	0.203159	0.165674		NDUA6_MOUSE	6	6	0.208425	0.320209	0.328109	0.3449	-0.114409	-0.358874	-0.308055	-0.420304		4	4	-0.344245	-0.448887	-0.195899	-0.517395	0.459296	0.230847	0.521306	0.294977
NADH dehydrogenase [ubiquinone] 1 subunit C2	NDUC2_MOUSE	-0.363021	0.247574	0.806565	0.17204	0.173058	0.165674		NDUC2_MOUSE	5	3	0.551321	0.562613	0.694636	0.503826	-0.215529	-0.631931	-0.456921	-1.00802		5	5	-0.199722	-0.166022	-0.25928	-0.316237	-0.0179181	0.279683	0.291155	0.388342
NADH dehydrogenase [ubiquinone] 1 alpha subcomplex subunit 7	NDUA7_MOUSE	-0.281994	0.193516	0.830261	0.132156	0.171203	0.165674		NDUA7_MOUSE	11	8	0.532496	0.417844	0.469033	0.520446	-0.325452	-0.766768	-0.30987	-0.537728		10	10	-0.0553725	-0.245131	-0.213722	-0.148935	0.0760722	0.187086	0.14314	0.256862
ATPase inhibitor, mitochondrial	ATIF1_MOUSE	-0.330528	0.255052	0.787807	0.180508	0.216381	0.165674		ATIF1_MOUSE	7	6	0.706593	0.552011	0.607859	0.682173	-0.516845	-0.702997	-0.640381	-0.688413		10	10	-0.137956	-0.473401	-0.303318	-0.31671	0.243404	0.266821	0.240082	0.481079
ATP synthase subunit g, mitochondrial	ATP5L_MOUSE	-0.190726	0.13675	0.884182	0.0972776	0.191866	0.165674		ATP5L_MOUSE	5	3	0.140793	0.1464	0.401547	0.530489	-0.14001	-0.327744	-0.224901	-0.526575		3	3	-0.115793	0.113921	-0.159712	-0.178388	-0.0666738	0.183535	0.155682	0.0674291
NADH dehydrogenase [ubiquinone] 1 alpha subcomplex subunit 2	NDUA2_MOUSE	-0.295981	0.183338	0.826413	0.125334	0.134706	0.165674		NDUA2_MOUSE	6	4	0.390421	0.435543	0.417916	0.326512	-0.171092	-0.640895	-0.201549	-0.556855		5	5	-0.0858023	-0.378048	-0.285603	-0.305842	0.126572	0.19728	0.291658	0.439785
Cytochrome b-c1 complex subunit 6, mitochondrial	QCR6_MOUSE	-0.162816	0.0993351	0.898995	0.0689984	0.13287	0.165674		QCR6_MOUSE	4	4	0.0909604	0.229085	-0.0900836	0.278412	0.0159791	-0.289085	-0.0188335	-0.216435		7	7	-0.115404	-0.205362	0.292835	-0.344051	-0.0262408	0.113501	0.121138	0.163585
Cytochrome b-c1 complex subunit 8	QCR8_MOUSE	-0.33868	0.193943	0.802457	0.132482	0.108362	0.165674		QCR8_MOUSE	7	6	0.456923	0.459464	0.487891	0.569516	-0.267847	-0.669544	-0.294536	-0.741867		11	10	-0.080901	-0.162631	-0.179932	-0.224196	0.085154	0.202035	0.0749986	0.285472
Cytochrome c oxidase subunit 6C	COX6C_MOUSE	-0.295484	0.18058	0.826061	0.122115	0.130534	0.165674		COX6C_MOUSE	8	8	0.469077	0.409198	0.395228	0.512753	-0.25003	-0.65862	-0.226854	-0.650752		9	9	-0.0391713	-0.15925	-0.181494	-0.238326	0.12521	0.0550055	0.209667	0.228359
ATP synthase subunit e, mitochondrial	ATP5I_MOUSE	-0.394889	0.226201	0.775829	0.155472	0.107918	0.165674		ATP5I_MOUSE	8	7	0.527407	0.492564	0.53292	0.613422	-0.195053	-0.851319	-0.476515	-0.643425		12	12	-0.189707	-0.249817	-0.352005	-0.34239	0.168656	0.286539	0.291049	0.387675
Rho GTPase-activating protein 21	RHG21_MOUSE	-0.207122	0.104717	0.86778	0.0738549	0.0716214	0.165674		RHG21_MOUSE	4	1	-0.0503622	-0.06485	-0.183819	-0.0381595	0.5398	-0.502346	0.0951536	0.204583		4	4	-0.0332855	-0.00998875	0.00337886	-0.234419	0.0315768	0.179416	-0.0696358	0.132958
Rap guanine nucleotide exchange factor 4	RPGF4_MOUSE	-0.227429	0.162424	0.857747	0.108	0.186277	0.165674		RPGF4_MOUSE	7	1	0.535858	0.0663493	0.294138	0.215845	-0.0760547	0.0913453	-0.479407	-0.648074		4	4	-0.197775	-0.166832	-0.196775	-0.415867	0.312275	0.22791	0.177506	0.259557
Glutamate receptor 2	GRIA2_MOUSE	-0.205849	0.121278	0.867185	0.0837407	0.113632	0.165674		GRIA2_MOUSE	5	4	0.408697	0.391862	0.15183	0.285089	-0.292394	-0.358225	-0.154647	-0.432211		2	2	-0.149672	0.053644	-0.00806413	-0.216355	-0.0106836	0.0349985	0.202167	0.0939648
Apoptosis-inducing factor 1, mitochondrial	AIFM1_MOUSE	-0.143604	0.0790149	0.903102	0.0538311	0.0907433	0.165674		AIFM1_MOUSE	9	6	0.151955	0.0735566	0.0764576	0.35538	-0.159846	-0.380362	-0.0905917	-0.026549		6	6	-0.0155621	-0.155403	-0.092274	-0.0565465	0.0473284	0.196765	-0.0706033	0.146295
Lamin-B1	LMNB1_MOUSE	0.148143	0.157042	1.09729	0.109342	0.361524	0.165674		LMNB1_MOUSE	13	9	-0.440958	0.355889	0.450859	-0.304205	0.180822	-0.273928	0.242856	-0.211337		19	19	0.151666	0.0285352	0.158233	-0.061345	-0.578257	0.264222	0.369167	-0.332221
NADH dehydrogenase [ubiquinone] iron-sulfur protein 2, mitochondrial	NDUS2_MOUSE	-0.380976	0.22885	0.782832	0.156356	0.124353	0.165674		NDUS2_MOUSE	9	4	0.387944	0.571979	0.475823	0.806057	-0.216667	-0.960127	-0.33915	-0.725859		5	5	-0.188497	-0.191209	-0.235542	-0.115612	0.0763333	0.182619	0.24972	0.222187
Synaptotagmin-12	SYT12_MOUSE	-0.149565	0.0730887	0.899708	0.0516942	0.0600871	0.165674		SYT12_MOUSE	5	3	0.0790154	-0.0629127	0.119835	0.162451	-0.00497147	-0.0727484	-0.140462	-0.0802067		2	2	-0.243416	-0.083889	-0.259085	-0.0249946	0.0681038	0.20544	-0.0282985	0.366139
Pyruvate dehydrogenase E1 component subunit beta, mitochondrial	ODPB_MOUSE	-0.410835	0.21386	0.746273	0.152344	0.0756532	0.165674		ODPB_MOUSE	11	8	0.637884	0.284458	0.346963	0.65913	-0.401015	-0.485602	-0.498904	-0.542913		6	6	-0.348368	-0.284051	-0.522232	-0.399593	0.545525	0.214368	0.334082	0.460269
Mitochondrial import inner membrane translocase subunit TIM50	TIM50_MOUSE	-0.327276	0.203632	0.807189	0.13522	0.136119	0.165674		TIM50_MOUSE	3	2	0.465169	0.158135	0.436467	0.732392	-0.266315	-1.01943	-0.315775	-0.190641		1	1	-0.0123117	-0.0860629	-0.318859	-0.235985	0.0593973	0.157813	0.0521147	0.383894
Cytochrome c1, heme protein, mitochondrial	CY1_MOUSE	-0.344418	0.222517	0.796833	0.156325	0.14751	0.165674		CY1_MOUSE	5	3	0.680589	0.527908	0.526425	0.45794	-0.347817	-0.665131	-0.436351	-0.743564		4	4	-0.188887	-0.154642	-0.221751	-0.3544	-0.0648702	0.325802	0.291163	0.367585
Mitochondrial carrier homolog 2	MTCH2_MOUSE	-0.221269	0.164124	0.850384	0.115852	0.199107	0.165674		MTCH2_MOUSE	7	6	0.445568	0.204899	0.349396	0.594012	-0.271878	-0.488075	-0.500878	-0.333044		5	5	-0.213545	-0.175405	-0.0260006	-0.304903	0.256705	-0.0165593	0.144925	0.334782
NADH-cytochrome b5 reductase 3	NB5R3_MOUSE	-0.114398	0.0752669	0.925871	0.0483858	0.157496	0.165674		NB5R3_MOUSE	4	3	0.0430445	0.0476458	0.0680567	0.0755173	-0.0479757	0.0508774	-0.198507	-0.0386594		3	3	-0.134746	0.124624	-0.00558149	-0.410978	0.188475	0.0153684	0.0205903	0.202248
Actin-related protein 2/3 complex subunit 2	ARPC2_MOUSE	0.0543048	0.0461181	1.03866	0.0317806	0.261251	0.165674		ARPC2_MOUSE	7	4	-0.0621015	0.0755358	0.0384761	-0.191574	-0.0244501	0.151248	-0.10405	0.116915		3	3	-0.065455	-0.013246	-0.120542	0.0460239	0.0793306	0.0105566	0.0471592	0.0161727
Prohibitin-2	PHB2_MOUSE	-0.281702	0.156237	0.828288	0.107885	0.0968333	0.165674		PHB2_MOUSE	17	12	0.356886	0.449961	0.364815	0.369005	-0.172421	-0.513376	-0.372344	-0.482527		14	14	-0.17842	-0.0668282	-0.306812	-0.190501	0.0352825	0.28103	0.19762	0.228628
Protein FAM54B	FA54B_MOUSE	-0.270633	0.142055	0.830951	0.0878177	0.0813147	0.165674		FA54B_MOUSE	2	2	0.456771	0.38303	0.00746957	0.348066	-0.127207	-0.829661	-0.161173	-0.0772953		4	4	-0.064104	-0.15634	-0.0216486	-0.0719829	0.168262	-0.105499	-0.00839509	0.259707
Voltage-dependent anion-selective channel protein 3	VDAC3_MOUSE	-0.428322	0.26954	0.747914	0.194831	0.136165	0.165674		VDAC3_MOUSE	6	6	0.530896	0.917326	0.516102	0.490777	-0.533202	-0.531147	-0.62089	-0.769862		1	1	-0.331494	-0.135394	-0.36459	-0.711489	0.583738	0.0415273	0.505962	0.411739
Prohibitin	PHB_MOUSE	-0.251156	0.191171	0.83846	0.133815	0.210974	0.165674		PHB_MOUSE	15	13	0.387374	0.516236	0.445117	0.496875	-0.42314	-0.526305	-0.392703	-0.503454		13	13	-0.111397	-0.346168	-0.235202	-0.312242	0.113116	0.275423	0.254554	0.361916
14-3-3 protein epsilon	1433E_MOUSE	0.161196	0.17826	1.1133	0.128963	0.381741	0.165674		1433E_MOUSE	7	7	-0.424011	-0.647971	-0.348978	-0.260277	0.359837	0.301293	0.407139	0.612967		6	6	0.0834117	0.306621	-0.0763722	0.311967	-0.0628863	-0.0626583	-0.249581	-0.250501
NADH dehydrogenase [ubiquinone] flavoprotein 2, mitochondrial	NDUV2_MOUSE	-0.354291	0.222157	0.787542	0.156675	0.135539	0.165674		NDUV2_MOUSE	3	2	0.463348	0.374268	0.480478	0.719645	-0.409362	-0.723208	-0.301222	-0.603948		3	2	-0.195359	-0.401542	-0.379564	-0.309129	0.14944	0.289948	0.335708	0.510498
Synaptogyrin-3	SNG3_MOUSE	-0.206452	0.120563	0.855029	0.0807548	0.111291	0.165674		SNG3_MOUSE	2	2	0.376703	0.325263	0.154357	0.260372	-0.557694	-0.0932358	-0.195815	-0.269949		2	2	-0.336625	0.0260734	0.00221722	-0.11815	0.286588	-0.0177714	-0.151517	0.309185
Neuromodulin	NEUM_MOUSE	-0.159325	0.0770786	0.886699	0.055977	0.067671	0.165674		NEUM_MOUSE	9	7	-0.0268858	0.0543224	-0.113832	0.153276	0.25205	-0.171032	-0.11796	-0.0299385		9	9	-0.00614363	-0.326048	-0.0784181	-0.103864	0.0242732	0.168833	-0.124114	0.445483
Ras-related protein Rab-2A	RAB2A_MOUSE	-0.172637	0.112449	0.900116	0.0744468	0.167702	0.165674		RAB2A_MOUSE	4	3	-0.0724679	0.0549434	-0.0561947	-0.0158701	0.193586	-0.100677	0.107056	-0.110375		1	1	-0.389397	-0.0119698	0.306694	-0.500513	0.0487415	0.180816	0.170705	0.194923
NADH dehydrogenase [ubiquinone] iron-sulfur protein 8, mitochondrial	NDUS8_MOUSE	-0.193501	0.108675	0.879987	0.0697283	0.105076	0.165674		NDUS8_MOUSE	4	4	0.167392	0.29819	0.183741	0.163826	-0.0225551	-0.553261	0.0329155	-0.270247		6	6	0.0473028	-0.255741	-0.14432	-0.0904969	-0.0152607	0.196991	0.0653725	0.196152
Glutathione S-transferase P 1	GSTP1_MOUSE	0.320037	0.378867	1.28804	0.277133	0.415997	0.165674		GSTP1_MOUSE	4	2	-1.14351	-0.544402	-1.18624	-0.620511	0.537314	0.954333	0.96051	1.0425		4	4	0.280442	0.314524	0.34406	0.502548	-0.296276	-0.164885	-0.677502	-0.302912
Rho-related GTP-binding protein RhoG	RHOG_MOUSE	0.144221	0.148192	1.09885	0.103527	0.347474	0.165674		RHOG_MOUSE	5	2	-0.364188	-0.131143	-0.45518	-0.500816	0.280196	0.394374	0.511108	0.265648		3	3	0.150558	-0.0274047	0.0845217	0.223227	-0.0823937	-0.0238642	-0.0952805	-0.229364
NADH dehydrogenase [ubiquinone] 1 beta subcomplex subunit 5, mitochondrial	NDUB5_MOUSE	-0.352329	0.213272	0.78786	0.150715	0.123003	0.165674		NDUB5_MOUSE	5	5	0.376747	0.636578	0.491476	0.570087	-0.426262	-0.544767	-0.456841	-0.647018		4	4	-0.238873	-0.123944	-0.489497	-0.244105	0.0821492	0.26716	0.285486	0.461623
Myosin regulatory light chain 12B	ML12B_MOUSE	-0.146352	0.054846	0.900949	0.0384238	0.0195078	0.165674		ML12B_MOUSE	3	2	0.131251	0.0805959	-0.134834	0.0969494	-0.056275	-0.0896055	0.0203365	-0.0484181		3	3	-0.0879663	-0.215589	-0.154261	-0.132354	0.0976927	0.286837	0.0711801	0.134461
Actin-related protein 2/3 complex subunit 4	ARPC4_MOUSE	-0.156472	0.0906839	0.894336	0.0604777	0.10648	0.165674		ARPC4_MOUSE	2	2	-0.0503101	0.0805611	0.117671	0.288872	-0.0708303	0.00935622	-0.342278	-0.0330415		4	4	-0.0780365	0.107762	-0.398717	-0.0817212	0.202213	0.301206	-0.151618	0.0989118
ATP synthase subunit delta, mitochondrial	ATPD_MOUSE	-0.504701	0.303468	0.714331	0.216139	0.120462	0.165674		ATPD_MOUSE	5	4	0.799748	0.754011	0.720992	0.602765	-0.442307	-0.898301	-0.683198	-0.853711		5	5	-0.269695	-0.503967	-0.546365	-0.492049	0.332404	0.47802	0.351868	0.649784
40S ribosomal protein S10	RS10_MOUSE	-0.183738	0.128791	0.878958	0.089253	0.176635	0.165674		RS10_MOUSE	1	1	-0.0522561	0.511213	0.151636	-0.03264	-0.0104122	-0.102983	0.0153747	-0.479932		4	4	-0.119593	-0.418511	-0.1656	-0.271011	0.267349	0.201215	0.264015	0.242137
NADH dehydrogenase [ubiquinone] 1 beta subcomplex subunit 11, mitochondrial	NDUBB_MOUSE	-0.407429	0.248502	0.751841	0.16902	0.124458	0.165674		NDUBB_MOUSE	2	2	0.559342	0.570421	0.491585	0.736261	-0.324345	-0.940192	-0.510109	-0.582963		3	3	-0.100433	-0.571797	-0.39879	-0.289143	0.256047	0.397625	0.215685	0.490806
Cytochrome c oxidase subunit 5A, mitochondrial	COX5A_MOUSE	-0.26204	0.165061	0.841765	0.111042	0.140496	0.165674		COX5A_MOUSE	7	4	0.374207	0.403587	0.329119	0.546544	-0.283191	-0.645167	-0.147564	-0.577534		5	5	0.0230586	-0.0854269	-0.0743049	-0.223994	0.00341712	0.0558527	0.137041	0.164356
Hemoglobin subunit alpha	HBA_MOUSE	0.387709	0.48324	1.25906	0.386779	0.437064	0.165674		HBA_MOUSE	3	3	-1.04054	-0.634718	-1.34849	-0.788197	1.0794	0.107061	1.40776	1.21773		3	3	0.55925	0.568824	1.08167	0.745832	-0.688159	-1.02745	-0.836443	-0.403522
Cytochrome c oxidase subunit 5B, mitochondrial	COX5B_MOUSE	-0.232485	0.173594	0.862349	0.118621	0.207489	0.165674		COX5B_MOUSE	7	6	0.415328	0.369264	0.436755	0.277525	-0.432083	-0.298635	-0.102614	-0.665541		6	6	-0.157154	-0.218882	-0.159273	-0.362316	0.101846	0.207162	0.290753	0.297865
NADH dehydrogenase [ubiquinone] iron-sulfur protein 6, mitochondrial	NDUS6_MOUSE	-0.339546	0.177972	0.800395	0.121416	0.0822681	0.165674		NDUS6_MOUSE	5	4	0.467986	0.295153	0.380139	0.428272	-0.107528	-0.587042	-0.327034	-0.549946		5	5	-0.224907	-0.271612	-0.150219	-0.46712	0.269724	0.194281	0.262133	0.38772
ATP synthase-coupling factor 6, mitochondrial	ATP5J_MOUSE	-0.250031	0.190252	0.858475	0.133073	0.217475	0.165674		ATP5J_MOUSE	5	5	0.419255	0.402685	0.573767	0.429878	-0.248201	-0.691537	-0.352337	-0.53351		3	3	-0.035363	-0.0956944	-0.148152	-0.31989	-0.00955263	0.205916	0.170187	0.232548
NADH dehydrogenase [ubiquinone] iron-sulfur protein 5	NDUS5_MOUSE	-0.352615	0.238115	0.811681	0.153738	0.170482	0.165674		NDUS5_MOUSE	5	3	0.150457	0.257471	0.303048	0.247988	-0.24375	-0.527198	0.0197971	-0.207812		4	4	-0.612914	-0.510535	0.155122	-1.00691	0.470877	0.55183	0.508245	0.444287
10 kDa heat shock protein, mitochondrial	CH10_MOUSE	0.0977435	0.0890132	1.06564	0.0601682	0.290726	0.165674		CH10_MOUSE	7	7	-0.129418	-0.336111	-0.143915	0.0744233	0.0662791	0.142632	0.132314	0.193796		7	7	0.105665	-0.0155608	0.021654	0.212654	0.2301	-0.37737	-0.147621	-0.0295221
ATP synthase protein 8	ATP8_MOUSE	-0.243445	0.163167	0.855958	0.107166	0.166133	0.165674		ATP8_MOUSE	5	5	0.485037	0.311479	0.367783	0.410606	-0.211533	-0.794994	-0.196181	-0.372197		3	3	-0.103588	-0.00561963	-0.0945702	-0.0933988	-0.0570979	0.0961824	0.132399	0.125693
6.8 kDa mitochondrial proteolipid	68MP_MOUSE	-0.209005	0.154528	0.880167	0.104082	0.209079	0.165674		68MP_MOUSE	3	3	0.309281	0.18808	0.412967	0.491996	-0.122396	-0.558874	-0.109842	-0.611212		4	4	0.0939215	0.0235408	-0.00247584	-0.170366	0.0312491	-0.106843	0.0130836	0.11789
Sodium/potassium-transporting ATPase subunit alpha-3	AT1A3_MOUSE	0.102508	0.115061	1.06532	0.0809172	0.388048	0.197272		AT1A3_MOUSE	36	31	-0.164739	-0.170183	-0.226949	-0.278389	0.239839	0.127559	0.307335	0.165528		31	31	0.140176	0.351927	0.200408	0.220619	-0.165792	-0.295456	-0.223715	-0.228166
Dihydrolipoyl dehydrogenase, mitochondrial	DLDH_MOUSE	-0.213366	0.165284	0.852638	0.120505	0.217649	0.197272		DLDH_MOUSE	10	8	0.533932	0.0409263	0.408595	0.604254	-0.368491	-0.361241	-0.41588	-0.442095		5	5	-0.0572787	-0.185697	-0.259608	-0.181818	0.360036	0.0149174	0.053318	0.256129
Elongation factor 1-alpha 1	EF1A1_MOUSE	0.0886625	0.107051	1.07425	0.0731983	0.431075	0.197272		EF1A1_MOUSE	3	2	0.0396594	0.0810337	-0.382731	-0.281708	-0.126863	0.317171	0.103836	0.249602		7	7	0.246059	-0.0119759	-0.191804	0.133141	0.0421394	-0.0492074	-0.022329	-0.146023
NADH dehydrogenase [ubiquinone] iron-sulfur protein 3, mitochondrial	NDUS3_MOUSE	-0.232944	0.216105	0.867362	0.156918	0.303427	0.197272		NDUS3_MOUSE	12	9	0.421473	0.485068	0.695626	0.46673	-0.443427	-0.67983	-0.416837	-0.528804		10	10	-0.216818	-0.212334	-0.241057	-0.192806	0.0428953	0.279302	0.246475	0.294344
SH3 and multiple ankyrin repeat domains protein 1	SHAN1_MOUSE	-0.185905	0.138691	0.874668	0.0972144	0.201598	0.197272		SHAN1_MOUSE	26	12	0.417752	0.283752	0.351651	0.268048	-0.350197	-0.233509	-0.388641	-0.348856		22	21	-0.241776	-0.164574	-0.15559	-0.236369	0.209103	0.132589	0.13245	0.324166
phosphatidylinositol 4-kinase, catalytic, alpha polypeptide [Mus musculus]	gi|148665040	-0.143634	0.116397	0.904595	0.0787572	0.238619	0.197272		gi|148665040	3	2	0.00155543	-0.0118485	-0.443081	-0.121128	0.220685	-0.0908213	0.322554	0.122085		1	1	-0.172597	0.304167	-0.161984	0.269295	0.205539	-0.416366	-0.0884564	0.0604032
Synaptojanin-1	SYNJ1_MOUSE	-0.120635	0.0811851	0.919955	0.0560722	0.161686	0.197272		SYNJ1_MOUSE	3	1	-0.107253	-0.126459	-0.316308	0.119115	0.347517	-0.212455	0.187718	0.108124		4	4	-0.0346117	-0.11583	0.035964	0.10192	0.0427176	0.053448	-0.157634	0.0740257
Contactin-associated protein 1	CNTP1_MOUSE	-0.0853846	0.0529805	0.94066	0.0370059	0.129774	0.197272		CNTP1_MOUSE	12	8	0.0205937	0.268032	0.020997	-0.198849	-0.0563906	0.00747179	0.000138813	-0.0619934		12	12	-0.112091	0.0980495	-0.168678	-0.0915782	0.0363473	0.114203	0.06967	0.0540774
SRC kinase signaling inhibitor 1	SRCN1_MOUSE	-0.106024	0.0646142	0.92543	0.0456953	0.124864	0.197272		SRCN1_MOUSE	16	7	0.00785986	0.11166	-0.0258621	0.0327714	-0.0288477	-0.0154017	-0.145296	0.0631162		12	11	-0.0985802	-0.193433	-0.185162	-0.162682	0.250183	0.0802954	0.00710347	0.302275
Sarcoplasmic/endoplasmic reticulum calcium ATPase 3	AT2A3_MOUSE	0.0637292	0.0658636	1.04463	0.0471028	0.350513	0.197272		AT2A3_MOUSE	11	6	-0.0381969	-0.0905547	0.1611	-0.0758574	-0.122666	0.230146	-0.133581	0.0696099		4	4	-0.0361915	-0.164125	-0.0471881	-0.142149	0.184782	-0.0119956	0.0156067	0.201261
Stress-70 protein, mitochondrial	GRP75_MOUSE	-0.13227	0.101273	0.902504	0.0718469	0.215225	0.197272		GRP75_MOUSE	17	11	0.304022	0.11567	0.138029	0.42069	-0.331966	-0.177595	-0.208087	-0.260763		17	17	-0.0997289	-0.109139	-0.132433	0.0256341	0.294087	-0.136853	-0.0139565	0.17239
V-type proton ATPase subunit C 1	VATC1_MOUSE	0.0916361	0.106844	1.06748	0.0736926	0.40788	0.197272		VATC1_MOUSE	5	4	-0.175175	-0.10928	-0.161286	-0.166316	0.17002	0.157082	0.128082	0.156872		5	5	0.0257032	0.285201	0.232489	0.282913	-0.0614767	-0.325859	-0.332956	-0.106015
Phosphate carrier protein, mitochondrial	MPCP_MOUSE	-0.168204	0.146273	0.903822	0.101912	0.279059	0.197272		MPCP_MOUSE	12	11	0.280338	0.17105	0.442415	0.435811	-0.185076	-0.429665	-0.181397	-0.533475		13	13	-0.0718778	-0.0578662	-0.0130958	-0.246271	0.0765334	0.0731901	0.189666	0.0497213
Tropomodulin-2	TMOD2_MOUSE	-0.115206	0.0784037	0.922094	0.0542245	0.164386	0.197272		TMOD2_MOUSE	9	6	0.208684	0.215023	0.0885144	0.26805	-0.153918	-0.252145	-0.206856	-0.167353		6	6	-0.0438754	-0.0074754	-0.192154	-0.0318284	0.0719369	-0.0252101	0.145217	0.0833897
60S ribosomal protein L7a	RL7A_MOUSE	-0.080891	0.0501446	0.941986	0.0347521	0.137228	0.197272		RL7A_MOUSE	8	5	0.042589	0.236086	-0.0133634	0.0589016	-0.232783	-0.047861	0.0458344	-0.0894033		7	7	-0.0765072	-0.118637	-0.104415	-0.0088378	0.180227	0.0492423	0.0218798	0.0570491
ATP synthase subunit O, mitochondrial	ATPO_MOUSE	-0.200751	0.161495	0.874164	0.112706	0.237274	0.197272		ATPO_MOUSE	18	17	0.417007	0.286425	0.398995	0.516619	-0.248875	-0.487947	-0.353408	-0.528816		14	14	-0.0490667	-0.0921903	-0.140507	-0.17901	-0.028194	0.0485497	0.195896	0.244523
Ras-related protein Rab-1A	RAB1A_MOUSE	0.117194	0.151643	1.0948	0.105811	0.456559	0.197272		RAB1A_MOUSE	3	3	-0.334614	-0.178751	-0.455983	-0.1774	0.222399	0.414918	0.348184	0.161247		2	2	0.213928	0.216384	0.0586526	0.394192	-0.163121	-0.250381	-0.325505	-0.144149
NADH dehydrogenase [ubiquinone] 1 beta subcomplex subunit 8, mitochondrial	NDUB8_MOUSE	-0.280814	0.230847	0.812314	0.168803	0.244162	0.197272		NDUB8_MOUSE	4	2	0.509107	0.892289	0.330997	0.520226	-0.680969	-0.640038	-0.457524	-0.474087		3	3	-0.170751	-0.124978	-0.172433	-0.465279	0.0443899	0.0965164	0.485888	0.306648
Thy-1 membrane glycoprotein	THY1_MOUSE	-0.151466	0.113528	0.894545	0.076965	0.20349	0.197272		THY1_MOUSE	6	5	-0.0189688	0.334302	-0.193741	-0.477339	-0.0873672	0.115481	0.17518	0.152452		6	6	-0.281634	-0.0710186	-0.191918	-0.272315	0.36643	0.230092	0.0752778	0.145086
V-type proton ATPase subunit G 2	VATG2_MOUSE	-0.107685	0.0863299	0.931841	0.0582917	0.240005	0.197272		VATG2_MOUSE	7	4	0.188363	0.0480769	-0.340293	0.0493804	-0.0601215	-0.0454821	0.0693108	0.090766		7	7	-0.0270978	0.0572378	-0.0910704	0.237803	0.130046	-0.247653	-0.248637	0.189371
spectrin beta chain, brain 2 [Mus musculus].gi|51259658|gb|AAH79860.1| Spectrin beta 3 [Mus musculus].gi|148701112|gb|EDL33059.1| spectrin beta 3 [Mus musculus]	gi|55926127	-0.123182	0.105493	0.92592	0.0742042	0.272232	0.197272		gi|55926127	56	34	0.160125	0.22993	0.30853	0.137701	-0.127998	-0.301868	-0.10054	-0.30588		52	50	-0.163919	-0.127271	-0.0774629	-0.179675	-0.0235574	0.142829	0.235244	0.193812
AP-2 complex subunit alpha-2	AP2A2_MOUSE	0.0641237	0.0649961	1.04213	0.0457568	0.340962	0.197272		AP2A2_MOUSE	9	5	-0.154333	0.216635	-0.027302	0.205623	0.0206194	0.0670414	-0.215944	-0.11234		1	1	0.140574	-0.00944021	0.0679685	0.165456	-0.167731	-0.0283225	-0.048911	-0.119594
Gephyrin	GEPH_MOUSE	-0.0916559	0.0681864	0.940088	0.0449303	0.206319	0.197272		GEPH_MOUSE	3	2	0.0136115	0.229972	0.0373028	0.139452	0.0642238	-0.357233	-0.142063	0.0147328		4	4	-0.0504918	0.0945767	-0.107234	-0.00329214	-0.0484232	-0.0597255	0.10532	0.0692702
Leucine-rich glioma-inactivated protein 1	LGI1_MOUSE	0.0732688	0.0869639	1.05053	0.0616001	0.414084	0.197272		LGI1_MOUSE	5	4	-0.272019	0.173532	-0.0574652	-0.0937648	-0.187204	0.307655	-0.00101316	0.130279		2	2	0.119303	-0.180337	-0.213388	0.0209684	-0.111995	0.248951	-0.0188558	0.135354
Gamma-aminobutyric acid receptor subunit alpha-1	GBRA1_MOUSE	-0.127442	0.0962479	0.907429	0.0671379	0.208349	0.197272		GBRA1_MOUSE	3	2	0.364243	0.401459	0.0470397	0.129456	-0.0390063	-0.301279	-0.369707	-0.232205		3	3	0.0125166	-0.159599	-0.0208525	-0.021452	-0.0420177	0.147577	0.014429	0.0693985
opioid-binding protein/cell adhesion molecule precursor [Mus musculus].gi|49901371|gb|AAH76581.1| Opioid binding protein/cell adhesion molecule-like [Mus musculus]	gi|51092272	-0.0925499	0.0643169	0.938273	0.0427895	0.174839	0.197272		gi|51092272	6	5	0.163234	0.120074	-0.281491	0.00464943	0.123663	0.0704704	-0.211056	0.0104557		2	2	-0.0511526	0.0216087	-0.18123	0.00481617	0.0226124	0.168756	0.0637152	-0.0491266
BTB/POZ domain-containing protein KCTD12	KCD12_MOUSE	-0.0968024	0.0617218	0.932412	0.0423942	0.139791	0.197272		KCD12_MOUSE	6	3	0.0985131	0.248339	0.0233528	0.123026	-0.205021	0.0728913	-0.14125	-0.219851		5	5	-0.0357791	-0.0785356	-0.0995282	-0.097197	0.0588587	0.145852	-0.0250481	0.131377
ER membrane protein complex subunit 2	EMC2_MOUSE	-0.147246	0.115359	0.904184	0.0805536	0.225362	0.197272		EMC2_MOUSE	2	1	0.166054	-0.0664514	-0.426043	0.272017	-0.0647385	-0.334372	0.480339	-0.0268059		2	2	0.000657721	0.112166	0.222819	0.143931	0.0106182	-0.141009	-0.15997	-0.189214
Protein NipSnap homolog 2	NIPS2_MOUSE	-0.168153	0.119101	0.879708	0.0839737	0.180813	0.197272		NIPS2_MOUSE	6	6	0.450605	0.195661	0.188933	0.439361	-0.362627	-0.364441	-0.286589	-0.260902		4	4	-0.071883	-0.130046	-0.0868481	-0.0745452	0.209782	-0.0290971	0.00758562	0.175051
60S ribosomal protein L7	RL7_MOUSE	-0.0859588	0.0517633	0.941261	0.0362611	0.119135	0.197272		RL7_MOUSE	9	6	0.104349	0.223155	0.0995158	0.0554661	-0.0970459	-0.129987	-0.103264	-0.152188		6	6	-0.0515083	-0.0660041	-0.117319	0.0401968	0.156995	0.0108729	-0.0271731	0.0539391
B-cell receptor-associated protein 31	BAP31_MOUSE	-0.111732	0.0833911	0.92225	0.0568837	0.201653	0.197272		BAP31_MOUSE	6	4	0.103325	0.234364	0.029527	0.0868623	-0.311686	0.0756025	-0.0950024	-0.122991		2	2	-0.257796	-0.118528	-0.210044	-0.0648615	0.162625	0.0808918	0.110619	0.297093
Histone H1.4	H14_MOUSE	-0.357669	0.308599	0.776819	0.242527	0.267171	0.197272		H14_MOUSE	2	2	-0.0785197	1.07732	0.681	-0.102823	0.0542379	-1.03206	-0.143728	-0.455426		2	2	-0.236983	-0.575683	-0.517848	-0.397452	-0.494806	1.0159	0.550448	0.656422
28S ribosomal protein S36, mitochondrial	RT36_MOUSE	-0.369891	0.309421	0.744073	0.222066	0.251805	0.197272		RT36_MOUSE	3	2	1.09806	0.556262	0.557344	0.975454	-0.98676	-1.18564	-0.447667	-0.567061		6	6	0.024539	-0.434077	-0.15926	-0.185781	0.268771	0.0505494	0.0594085	0.375849
Elongation factor 1-alpha 2	EF1A2_MOUSE	-0.134557	0.0983148	0.91466	0.0647958	0.199569	0.197272		EF1A2_MOUSE	4	3	0.357284	0.074283	-0.486151	-0.164081	-0.108139	0.0615896	0.136564	0.128651		6	6	0.013265	-0.0305787	-0.182462	0.103441	0.18603	0.00322109	-0.168152	0.0752352
Solute carrier family 12 member 2	S12A2_MOUSE	0.0631877	0.0748581	1.04385	0.0518172	0.413306	0.238454		S12A2_MOUSE	11	6	-0.263489	-0.0131636	0.0423511	-0.235623	0.129435	-0.0329449	0.125022	0.248412		5	5	0.0121396	-0.121049	-0.201891	0.0198736	-0.0227668	0.163798	0.160861	-0.0109648
Neural cell adhesion molecule 1	NCAM1_MOUSE	-0.0777761	0.0560364	0.947643	0.0382807	0.188796	0.238454		NCAM1_MOUSE	23	17	0.0529147	0.132141	-0.0543981	0.0292264	-0.049138	0.0984515	-0.189591	-0.0196065		15	15	-0.0999804	-0.0228536	-0.129142	-0.200501	0.10018	0.0844008	0.0989335	0.168963
Contactin-2	CNTN2_MOUSE	0.0458115	0.0493747	1.03064	0.034222	0.369388	0.238454		CNTN2_MOUSE	14	7	0.0388074	0.112161	0.0584772	-0.182264	-0.140509	0.108356	-0.14267	0.147641		8	8	-0.020196	0.0209023	-0.0608423	-0.00798571	0.0806055	-0.079226	-0.0450675	0.11181
AFG3-like protein 2	AFG32_MOUSE	-0.112294	0.107828	0.929651	0.0760911	0.31981	0.238454		AFG32_MOUSE	12	9	0.218465	0.18114	0.366917	0.210667	-0.247253	-0.323401	-0.13898	-0.267556		8	8	-0.0873363	-0.164351	-0.0432783	-0.178455	0.128218	0.18929	0.0909513	0.0649623
60 kDa heat shock protein, mitochondrial	CH60_MOUSE	-0.0951907	0.0748316	0.926673	0.0545042	0.236662	0.238454		CH60_MOUSE	20	14	0.326236	-0.196806	-0.00761418	0.288176	-0.1092	-0.0897627	-0.0997449	-0.111283		19	18	-0.0256865	-0.0791751	-0.0710906	-0.0390027	0.298446	-0.195733	-0.0303735	0.142616
Homer protein homolog 3	HOME3_MOUSE	-0.151581	0.130453	0.892182	0.0908813	0.264816	0.238454		HOME3_MOUSE	26	16	0.300948	0.334455	0.346755	0.299102	-0.36065	-0.212791	-0.469697	-0.238123		25	24	-0.301087	-0.00338387	-0.0302632	-0.0645502	0.112687	0.0153234	-0.0967917	0.368066
SH3 and multiple ankyrin repeat domains protein 2	SHAN2_MOUSE	-0.112168	0.0904577	0.921175	0.0623784	0.235426	0.238454		SHAN2_MOUSE	19	12	0.172513	0.126007	0.208136	0.153265	-0.314247	-0.00981825	-0.16637	-0.169485		13	12	-0.180881	-0.169829	-0.0424839	-0.241768	0.186396	0.145363	-0.00536003	0.308562
Tenascin-R	TENR_MOUSE	-0.0982702	0.0875017	0.933629	0.0604135	0.28152	0.238454		TENR_MOUSE	15	11	0.241509	0.33842	0.180168	0.126586	-0.191427	-0.175919	-0.170277	-0.34906		14	13	-0.0517475	-0.0363262	-0.0705845	-0.00428542	-0.00720603	0.0747989	0.0844896	0.0108612
AP-2 complex subunit alpha-1	AP2A1_MOUSE	-0.0752593	0.0523145	0.94631	0.0360224	0.175515	0.238454		AP2A1_MOUSE	4	2	0.0438406	0.19667	-0.0632117	0.128701	-0.0260303	-0.112906	-0.197571	0.030508		2	2	-0.127552	0.146589	0.0109292	-0.0670381	0.133311	0.0245031	0.032937	-0.15368
G protein-regulated inducer of neurite outgrowth 1	GRIN1_MOUSE	-0.0808629	0.0571579	0.942557	0.0396744	0.18067	0.238454		GRIN1_MOUSE	19	8	0.269097	0.106242	-0.0363474	-0.0426998	-0.101904	0.0170981	-0.195552	-0.0159331		11	11	0.0279829	-0.0558011	-0.0715711	-0.21434	0.136814	0.0718153	-0.0252865	0.130387
Microtubule-associated protein 6	MAP6_MOUSE	0.0480232	0.0580232	1.03386	0.0409925	0.423007	0.238454		MAP6_MOUSE	14	7	0.0184261	0.0665244	-0.0816181	-0.0779153	-0.183817	0.170529	-0.0635654	0.151436		18	17	0.0905255	-0.0553495	-0.0156881	0.0140157	0.218068	-0.0729533	-0.140109	-0.0385089
Disintegrin and metalloproteinase domain-containing protein 22	ADA22_MOUSE	0.071142	0.0850563	1.04413	0.0591463	0.417662	0.238454		ADA22_MOUSE	7	5	-0.34116	-0.0597722	-0.0685211	-0.280825	0.303373	0.214939	0.0491558	0.182811		4	4	-0.0359118	0.174034	0.0420393	0.0696962	-0.0223062	-0.182909	-0.12493	0.0802879
Glycerol-3-phosphate dehydrogenase, mitochondrial	GPDM_MOUSE	-0.134911	0.119922	0.915686	0.0840495	0.284047	0.238454		GPDM_MOUSE	31	25	0.275932	0.215821	0.343647	0.318733	-0.234806	-0.359192	-0.213341	-0.346793		17	16	-0.115983	-0.0906532	-0.113239	-0.130904	0.0449631	0.0338325	0.19125	0.180733
Long-chain-fatty-acid--CoA ligase 6	ACSL6_MOUSE	-0.111554	0.103968	0.931036	0.0691849	0.308336	0.238454		ACSL6_MOUSE	5	3	0.0540657	0.0725654	0.262616	0.0814256	-0.245984	0.0921412	-0.0736451	-0.243185		1	1	-0.464333	-0.0689966	-0.0985098	0.0230388	0.11824	0.259655	-0.0110105	0.241916
Electron transfer flavoprotein-ubiquinone oxidoreductase, mitochondrial	ETFD_MOUSE	-0.162618	0.142843	0.893476	0.101321	0.275337	0.238454		ETFD_MOUSE	6	6	0.336895	0.1696	0.295551	0.353956	-0.31747	-0.342526	-0.142127	-0.35388		2	2	-0.139981	-0.297168	-0.205989	-0.211106	-0.080048	0.207234	0.317621	0.409438
Immunoglobulin superfamily member 8	IGSF8_MOUSE	-0.0889905	0.0612991	0.9355	0.0438439	0.174147	0.238454		IGSF8_MOUSE	16	7	0.140508	0.316495	0.078155	-0.0441989	-0.163991	-0.0434095	-0.189014	-0.0945445		12	11	-0.0778009	-0.0377813	-0.0663304	-0.134453	0.0302722	0.100005	-0.0120167	0.198106
Serine/threonine-protein phosphatase 2A 65 kDa regulatory subunit A alpha isoform	2AAA_MOUSE	0.0690685	0.0912414	1.04913	0.0637256	0.462805	0.238454		2AAA_MOUSE	5	5	0.0445777	0.0296607	-0.255434	-0.244629	-0.144473	0.238845	0.19756	0.133893		5	5	-0.0656783	0.258025	0.109253	0.216285	-0.0472395	-0.190874	-0.105206	-0.174565
Phosphoglucomutase-1	PGM1_MOUSE	0.205531	0.31905	1.1482	0.220748	0.531264	0.238454		PGM1_MOUSE	2	1	-0.240634	-0.561224	-1.18396	-0.85908	0.936546	0.798355	0.636673	0.473322		4	4	0.345053	0.303224	0.242444	0.426641	-0.301828	-0.160018	-0.292579	-0.562938
Pyruvate dehydrogenase protein X component, mitochondrial	ODPX_MOUSE	-0.218463	0.200622	0.837475	0.141462	0.295057	0.238454		ODPX_MOUSE	7	5	0.425993	0.418507	0.46385	0.539898	-0.587162	-0.268677	-0.539941	-0.452467		4	4	-0.0374181	-0.43625	-0.268947	-0.3527	0.583613	0.0639365	0.0561595	0.391606
V-type proton ATPase subunit H	VATH_MOUSE	0.0764623	0.1043	1.05385	0.0686618	0.476183	0.238454		VATH_MOUSE	7	6	0.122607	-0.139361	-0.149403	0.0462517	-0.029344	0.00421519	-0.00718562	0.15222		4	3	0.319934	0.102547	0.151135	0.102168	0.0597048	-0.556518	-0.279199	0.100228
Elongation factor Tu, mitochondrial	EFTU_MOUSE	-0.104425	0.0896384	0.931056	0.0606516	0.266149	0.238454		EFTU_MOUSE	9	5	0.2642	0.00870037	0.167843	0.288793	-0.011604	-0.257297	-0.100674	-0.359961		6	6	0.0498234	0.12427	-0.0475215	0.0476311	0.111271	-0.219671	-0.0116926	-0.0541102
Septin-8	SEPT8_MOUSE	0.083746	0.120545	1.07456	0.0842579	0.507129	0.238454		SEPT8_MOUSE	7	4	-0.146995	-0.0824662	0.0433722	-0.297109	0.0159893	0.368063	-0.000925073	0.100071		7	7	-0.277473	-0.0449217	0.102707	-0.39552	-0.0117819	0.181588	0.38853	0.0568718
Glial fibrillary acidic protein	GFAP_MOUSE	-0.159356	0.158413	0.897308	0.108251	0.333979	0.238454		GFAP_MOUSE	6	1	0.280856	0.642774	0.288903	-0.0475935	-0.353652	-0.0907867	-0.00812513	-0.712375		5	5	-0.0167587	-0.183457	-0.239395	-0.07248	-0.0826723	0.207658	0.215429	0.171676
Acetyl-CoA acetyltransferase, mitochondrial	THIL_MOUSE	-0.169161	0.149241	0.880671	0.105403	0.276064	0.238454		THIL_MOUSE	10	6	0.47938	0.181187	0.274038	0.566452	-0.366809	-0.307566	-0.331538	-0.495145		5	5	-0.0243722	0.0209768	-0.195078	-0.0571934	0.222741	-0.228679	0.139246	0.122359
V-type proton ATPase subunit d 1	VA0D1_MOUSE	-0.0812008	0.05423	0.94285	0.0374933	0.157804	0.238454		VA0D1_MOUSE	6	6	0.148206	0.0347685	-0.0714112	0.151337	-0.174876	-0.0360969	-0.115595	0.0636683		7	7	-0.177349	0.162629	-0.0657787	0.037799	0.0256425	-0.0920731	-0.0705599	0.179689
Sideroflexin-5	SFXN5_MOUSE	-0.175506	0.159108	0.887676	0.119154	0.290116	0.238454		SFXN5_MOUSE	10	6	-0.00331459	-0.198655	-0.0821277	0.301835	0.321638	-0.230974	-0.0738873	-0.0345143		7	6	-0.20874	-0.450493	-0.327451	-0.375303	-0.0823458	0.41193	0.568056	0.464347
Malate dehydrogenase, mitochondrial	MDHM_MOUSE	-0.115234	0.0951807	0.911318	0.0694234	0.252276	0.238454		MDHM_MOUSE	24	21	0.388631	-0.0680925	0.10098	0.392676	-0.247452	-0.131789	-0.24095	-0.194004		25	25	-0.0624788	0.0361161	-0.0463633	0.00209638	0.325461	-0.194067	-0.122178	0.0614132
Coiled-coil-helix-coiled-coil-helix domain-containing protein 6, mitochondrial	CHCH6_MOUSE	-0.175602	0.168688	0.902333	0.119934	0.32296	0.238454		CHCH6_MOUSE	3	1	0.38147	0.280177	0.597015	0.203623	-0.0588326	-0.672887	-0.382041	-0.348526		4	4	-0.105689	0.00613981	-0.0655426	-0.145449	-0.165234	0.104588	0.0496446	0.321543
Transmembrane emp24 domain-containing protein 10	TMEDA_MOUSE	0.0726456	0.105249	1.05419	0.0737456	0.503185	0.238454		TMEDA_MOUSE	3	2	0.0808407	0.0736238	-0.0864762	-0.172433	-0.125481	0.345544	-0.368127	0.252509		2	2	-0.211166	0.121322	-0.204501	0.024359	0.157198	-0.21336	0.165773	0.160375
60S ribosomal protein L14	RL14_MOUSE	0.0444997	0.0416307	1.02908	0.0289286	0.306988	0.238454		RL14_MOUSE	11	10	0.110124	0.125979	0.0375768	-0.118727	-0.118402	-0.0273785	-0.0146332	0.0054619		8	8	0.085987	-0.161803	-0.0201699	0.0942823	0.113784	-0.0846739	-0.000541956	-0.0268646
NADH dehydrogenase [ubiquinone] 1 beta subcomplex subunit 9	NDUB9_MOUSE	-0.159853	0.173748	0.906661	0.118285	0.378032	0.238454		NDUB9_MOUSE	9	4	0.391153	0.261563	0.449373	0.532683	-0.341358	-0.700682	-0.139002	-0.45373		3	3	-0.0264156	-0.0293702	0.119077	-0.153383	-0.116155	-0.0608535	0.13634	0.13076
NADH dehydrogenase [ubiquinone] 1 beta subcomplex subunit 10	NDUBA_MOUSE	-0.103961	0.0936308	0.938286	0.0601884	0.299924	0.238454		NDUBA_MOUSE	6	2	0.183995	0.153845	0.192516	-0.0121242	0.0881691	-0.484446	-0.0344965	-0.0874574		5	5	0.0554697	0.0950771	0.126763	-0.213849	-0.131071	0.0860709	0.00165648	-0.0201175
Myelin-associated oligodendrocyte basic protein	MOBP_MOUSE	0.109449	0.157136	1.04718	0.106424	0.500168	0.238454		MOBP_MOUSE	4	2	-0.605459	0.197647	-0.059784	-0.718624	0.116267	0.129647	0.509511	0.430795		15	14	-0.105007	-0.362226	0.0343494	-0.0345457	-0.0709031	0.314147	0.0355004	0.188686
40S ribosomal protein S19	RS19_MOUSE	-0.0782806	0.0592835	0.946574	0.0405675	0.208527	0.238454		RS19_MOUSE	6	5	0.125604	-0.152857	0.0338485	0.102129	-0.142638	-0.0255671	-0.0233024	0.0827829		3	3	-0.1623	0.0532156	-0.212293	-0.0812313	0.229635	0.061768	0.0565308	0.0546755
NADH dehydrogenase [ubiquinone] 1 alpha subcomplex subunit 12	NDUAC_MOUSE	-0.127778	0.126812	0.921147	0.0905936	0.334597	0.238454		NDUAC_MOUSE	6	2	0.294798	-0.0462445	0.0863487	0.238513	-0.0341664	-0.0570039	-0.105407	-0.376838		1	1	0.451867	0.195402	-0.230791	-0.239109	-0.392293	0.145006	-0.1376	0.207519
Mitochondrial import inner membrane translocase subunit Tim10	TIM10_MOUSE	-0.152967	0.135139	0.887208	0.0954413	0.277155	0.238454		TIM10_MOUSE	3	2	0.0737418	0.529854	0.221174	0.490958	-0.431659	-0.458559	-0.312835	-0.112674		2	2	-0.0561363	-0.146805	0.0422248	-0.205379	0.0786089	0.111029	-0.0329588	0.209417
Cytochrome c oxidase subunit 6B1	CX6B1_MOUSE	-0.0887008	0.0793794	0.938941	0.0551545	0.283007	0.238454		CX6B1_MOUSE	8	7	-0.0443423	-0.092369	-0.00389829	0.0523188	0.288427	-0.247646	0.245201	-0.197691		8	8	0.077203	0.146151	0.157723	-0.136149	-0.0714401	-0.232315	0.00119836	0.0576288
ATPase, Ca++ transporting, plasma membrane 3 [Mus musculus]	gi|123229045	0.146305	0.213359	1.10581	0.148613	0.505241	0.238454		gi|123229045	19	6	-0.367743	-0.629118	-0.685542	-0.346026	0.515306	0.466696	0.489044	0.557382		12	11	0.180556	0.321241	0.24523	0.0849761	-0.181223	-0.293697	-0.273222	-0.083861
Disks large-associated protein 4	DLGP4_MOUSE	-0.170512	0.163129	0.884781	0.107842	0.314262	0.238454		DLGP4_MOUSE	3	1	0.337175	0.325872	0.3195	0.444531	-0.329988	-0.673696	-0.167434	-0.25596		2	2	0.042084	-0.486451	0.0313768	-0.159024	0.0519291	0.0972437	0.0243287	0.398512
Ras GTPase-activating protein-binding protein 2	G3BP2_MOUSE	-0.205444	0.195925	0.860699	0.137524	0.312359	0.238454		G3BP2_MOUSE	2	1	0.520448	0.445794	0.53323	0.505011	-0.623209	-0.596082	-0.460243	-0.32495		4	4	-0.275332	-0.193615	-0.0994488	-0.169809	0.268099	0.138063	0.123453	0.208588
Synaptotagmin-2	SYT2_MOUSE	0.065308	0.0775493	1.04122	0.0556309	0.414147	0.238454		SYT2_MOUSE	7	4	0.144617	-0.119689	-0.00874849	-0.101787	0.0355072	0.0939062	-0.120483	0.0766775		2	2	0.110081	0.383328	0.101178	0.109206	-0.141854	-0.154411	-0.225151	-0.182378
Vesicle-associated membrane protein-associated protein B	VAPB_MOUSE	0.0403954	0.0368406	1.02707	0.0249476	0.292959	0.238454		VAPB_MOUSE	10	8	0.0206673	-0.0800363	0.0815869	-0.116432	0.0826831	0.0496434	-0.00946826	-0.0286445		6	6	0.00549113	0.0433889	0.0456769	0.0643198	0.0502434	-0.197538	-0.0590166	0.0474341
Peroxiredoxin-5, mitochondrial	PRDX5_MOUSE	-0.15719	0.172691	0.912825	0.114743	0.385019	0.238454		PRDX5_MOUSE	11	6	-0.0678672	-0.361019	-0.222029	0.0362476	-0.0534056	0.23694	0.129222	0.301911		4	4	-0.576903	0.00523202	0.00347168	-0.637894	0.557476	0.108801	0.275569	0.264247
ATP synthase subunit f, mitochondrial	ATPK_MOUSE	-0.283057	0.284643	0.829948	0.207613	0.338545	0.238454		ATPK_MOUSE	5	4	0.620646	0.702297	0.788265	0.771823	-0.679278	-0.855328	-0.624358	-0.724066		7	7	-0.257565	-0.159445	-0.205456	-0.224197	-0.133233	0.297707	0.36381	0.31838
Spectrin alpha chain, brain	SPTA2_MOUSE	-0.0697279	0.0725114	0.956399	0.0510597	0.360237	0.27498		SPTA2_MOUSE	155	109	0.0852884	0.138903	0.11557	0.0761767	-0.0657341	-0.0957358	-0.121209	-0.13326		125	124	-0.135023	-0.119375	-0.0509271	-0.232538	0.0560079	0.0973947	0.25736	0.1271
Sarcoplasmic/endoplasmic reticulum calcium ATPase 2	AT2A2_MOUSE	0.0625535	0.0954996	1.05076	0.0696028	0.527936	0.27498		AT2A2_MOUSE	14	9	-0.229287	-0.173312	-0.283051	-0.117709	0.222983	0.421968	0.00700411	0.151404		5	5	-0.10521	0.0305019	-0.0190945	-0.017739	0.0379086	-0.0858639	0.0980264	0.0614704
ADP/ATP translocase 1	ADT1_MOUSE	-0.102121	0.113551	0.941286	0.0766901	0.392662	0.27498		ADT1_MOUSE	9	7	0.0214836	0.0510028	0.302774	0.341886	0.0431359	-0.422141	0.039425	-0.377567		6	6	0.128775	0.11011	0.131927	-0.127292	-0.228022	0.0472179	-0.038577	-0.0241393
Plectin	PLEC_MOUSE	-0.080011	0.0748775	0.949302	0.0526636	0.310314	0.27498		PLEC_MOUSE	30	15	0.0754437	0.174807	0.116472	0.0709191	-0.00161794	-0.233375	-0.0722199	-0.130429		44	44	-0.108946	-0.202009	-0.119372	-0.0990989	0.0502446	0.141993	0.259705	0.0774824
Cytoplasmic dynein 1 heavy chain 1	DYHC1_MOUSE	0.0307581	0.0345295	1.02178	0.0239194	0.390518	0.27498		DYHC1_MOUSE	24	10	0.0116284	0.0308789	0.119394	-0.075849	-0.106832	-0.0117001	0.0636035	-0.0311231		15	15	0.0280075	-0.0411619	-0.101075	0.0713167	0.0520499	-0.078919	0.0462898	0.0234916
Prolow-density lipoprotein receptor-related protein 1	LRP1_MOUSE	0.0557501	0.0986239	1.03775	0.0694047	0.581158	0.27498		LRP1_MOUSE	11	5	-0.217878	-0.229639	-0.255138	-0.27818	0.152748	0.297309	0.301648	0.229128		10	10	-0.0921712	0.0561349	0.000332363	0.0733086	0.0582339	0.107032	-0.0332534	-0.169617
ankyrin 3, epithelial, isoform CRA_e [Mus musculus]	gi|148700040	-0.117273	0.119118	0.912048	0.0815362	0.342041	0.27498		gi|148700040	6	1	0.0793609	0.514273	0.0381484	0.341655	0.168084	-0.4234	-0.512043	-0.206078		7	7	0.0193541	-0.0639438	0.0571933	-0.0360718	-0.0969886	-0.00547258	0.0890913	0.0368381
Pyruvate carboxylase, mitochondrial	PYC_MOUSE	-0.0623514	0.0554574	0.956085	0.037316	0.279822	0.27498		PYC_MOUSE	9	5	0.197255	-0.0418002	0.0236016	0.120323	0.101494	-0.235702	-0.138028	-0.0271436		11	11	0.041316	0.0458623	-0.0106022	0.0125624	0.0939165	-0.196216	-0.0495409	0.0627014
Catenin alpha-2	CTNA2_MOUSE	-0.0754789	0.0774468	0.950707	0.0520706	0.350123	0.27498		CTNA2_MOUSE	5	3	0.184216	0.245094	0.121573	0.142303	-0.0412175	-0.351228	-0.154483	-0.146258		4	4	0.092329	-0.0846738	0.0866374	-0.0328781	0.0627671	-0.0194946	-0.0673736	-0.0373134
Trifunctional enzyme subunit alpha, mitochondrial	ECHA_MOUSE	0.0472377	0.0776259	1.03528	0.0554883	0.554638	0.27498		ECHA_MOUSE	8	7	-0.0433241	0.191477	-0.0385928	0.0831001	-0.0569527	-0.127878	-0.0179189	0.0100893		4	4	0.127116	-0.11984	-0.167267	0.0567756	0.079778	-0.286943	0.325755	-0.0153755
Mitochondrial import receptor subunit TOM70	TOM70_MOUSE	-0.0827419	0.0836238	0.942628	0.0582297	0.339533	0.27498		TOM70_MOUSE	8	8	0.265003	-0.00951364	0.162975	0.214442	-0.0333002	-0.173154	-0.219833	-0.20662		2	2	0.0661844	-0.104366	-0.191895	-0.0917337	0.185208	-0.151167	0.108446	0.179323
Amine oxidase [flavin-containing] A	AOFA_MOUSE	-0.130406	0.146285	0.905128	0.101657	0.387753	0.27498		AOFA_MOUSE	9	5	0.363539	0.317388	0.315534	0.439803	-0.364999	-0.217683	-0.428141	-0.425441		3	3	-0.0173623	-0.157686	-0.0943075	-0.243692	0.167469	-0.129141	0.169479	0.305241
Amine oxidase [flavin-containing] B	AOFB_MOUSE	-0.138019	0.157789	0.901783	0.11089	0.396589	0.27498		AOFB_MOUSE	7	4	0.383505	0.520455	0.329503	0.264711	-0.405652	-0.335225	-0.372734	-0.384563		1	1	-0.00381757	-0.257776	-0.298596	-0.10365	0.25283	-0.0792947	0.252898	0.237404
Septin-11	SEP11_MOUSE	-0.124388	0.127282	0.908952	0.0881951	0.345159	0.27498		SEP11_MOUSE	2	2	0.349972	0.417908	0.300542	0.302182	-0.374367	-0.201686	-0.446731	-0.347821		3	3	-0.149239	0.0357285	-0.0805093	-0.0908152	0.0401319	0.0612538	0.0797499	0.103699
Creatine kinase U-type, mitochondrial	KCRU_MOUSE	0.0836349	0.136028	1.06147	0.0973551	0.549684	0.27498		KCRU_MOUSE	10	4	0.225174	-0.278157	0.0725485	0.326647	0.0270148	-0.194701	-0.0364896	-0.142036		12	12	0.352186	0.250365	0.419602	0.136699	-0.230395	-0.356362	-0.314985	-0.257109
Neuroplastin	NPTN_MOUSE	0.0728599	0.11795	1.0524	0.0813445	0.547847	0.27498		NPTN_MOUSE	8	6	-0.0704079	0.027232	-0.276069	-0.0966589	0.0970411	0.154109	0.0895138	0.0752393		9	9	0.254883	0.405066	0.21841	0.189221	-0.316328	-0.321008	-0.328907	-0.101336
Guanine nucleotide-binding protein subunit alpha-13	GNA13_MOUSE	0.0626464	0.098347	1.04124	0.0663198	0.534481	0.27498		GNA13_MOUSE	6	3	0.261481	0.0305325	0.264522	-0.483631	-0.104738	0.0214532	-0.125898	0.136278		5	5	-0.166004	0.00939917	0.0578448	-0.230842	0.196789	0.0397556	0.163418	-0.0703609
Calcium uniporter protein, mitochondrial	MCU_MOUSE	-0.149333	0.16693	0.910847	0.12522	0.389517	0.27498		MCU_MOUSE	3	2	-0.183389	-0.0110663	0.580739	0.548386	-0.35066	-0.0788015	-0.0947407	-0.410469		2	2	-0.437229	-0.0540653	-0.195951	-0.229821	0.128687	0.159027	0.183534	0.445819
Sideroflexin-1	SFXN1_MOUSE	-0.126276	0.138631	0.913082	0.0949385	0.378167	0.27498		SFXN1_MOUSE	5	4	0.347284	0.327014	0.313205	0.320284	-0.338406	-0.342203	-0.223026	-0.404152		7	7	0.03853	-0.372389	-0.121065	-0.149557	0.106888	0.0954304	0.168032	0.234131
Synaptosomal-associated protein 25	SNP25_MOUSE	0.0399623	0.0528911	1.02939	0.0377509	0.466228	0.27498		SNP25_MOUSE	15	10	-0.0180259	-0.0787072	-0.0900354	-0.124387	0.133043	0.220201	-0.0857635	0.0436748		22	22	0.124364	-0.0190219	-0.0326448	-0.00251672	0.0265033	-0.0800195	-0.105692	0.0890271
Myosin light polypeptide 6	MYL6_MOUSE	0.0386061	0.0481591	1.02831	0.0334701	0.44068	0.27498		MYL6_MOUSE	6	6	-0.014017	-0.0226396	-0.119669	-0.133492	0.0585745	0.130678	-0.0436726	0.144237		3	3	-0.0538559	0.0286304	-0.0859216	0.0961696	0.0856912	0.0194586	0.0403731	-0.130545
Guanine nucleotide-binding protein G(I)/G(S)/G(O) subunit gamma-3	GBG3_MOUSE	0.100167	0.163332	1.07275	0.112666	0.550699	0.27498		GBG3_MOUSE	4	2	-0.0587299	-0.35738	-0.430546	-0.240101	0.335435	0.398765	0.206649	0.145909		3	3	0.260158	0.450254	0.156724	0.269152	-0.0494429	-0.298342	-0.405756	-0.382748
Ribosome-binding protein 1	RRBP1_MOUSE	-0.135735	0.140759	0.907797	0.0968801	0.351784	0.27498		RRBP1_MOUSE	11	6	0.403842	0.273224	0.146622	0.251422	-0.287331	-0.257378	-0.218367	-0.312033		6	6	0.11254	-0.415937	-0.376995	-0.169134	0.296567	0.112457	0.321923	0.11858
Voltage-dependent calcium channel subunit alpha-2/delta-1	CA2D1_MOUSE	0.0451981	0.0690675	1.02852	0.0476218	0.523586	0.27498		CA2D1_MOUSE	6	3	-0.0253392	0.254465	0.0581821	-0.196349	-0.00726092	-0.0607425	-0.086685	0.0637291		4	4	0.0555761	-0.288424	-0.174153	0.057933	0.137565	0.0640652	0.177442	-0.0300051
Glutamate receptor delta-2 subunit	GRID2_MOUSE	-0.102752	0.109031	0.931314	0.0762881	0.363064	0.27498		GRID2_MOUSE	14	9	0.252809	0.267882	0.322114	0.248042	-0.266306	-0.255998	-0.28726	-0.281283		7	7	0.0234381	-0.0676771	-0.0994418	-0.193949	0.0641631	0.00453093	0.0805329	0.188403
Succinyl-CoA:3-ketoacid coenzyme A transferase 1, mitochondrial	SCOT1_MOUSE	-0.0698913	0.0636919	0.946954	0.045232	0.297719	0.27498		SCOT1_MOUSE	6	5	0.0342758	-0.162818	0.0124673	0.332283	0.050022	0.0637343	-0.262008	-0.0679565		8	7	-0.0640031	0.0833287	-0.08028	-0.0287495	0.205854	-0.0524968	-0.11041	0.0467562
Large neutral amino acids transporter small subunit 1	LAT1_MOUSE	0.072879	0.12311	1.03115	0.0805273	0.566198	0.27498		LAT1_MOUSE	2	1	0.160488	0.247644	0.283998	0.380449	-0.429013	-0.0189782	-0.678203	0.0536156		5	5	-0.0330975	-0.175881	-0.0239822	-0.0935929	-0.0051165	0.157209	0.118998	0.0554622
Coronin-1C	COR1C_MOUSE	0.0639728	0.0966223	1.04312	0.0683981	0.518904	0.27498		COR1C_MOUSE	8	7	0.21971	-0.0730268	-0.0315456	0.0994016	-0.117929	0.0124721	0.0482819	-0.157365		3	3	0.0670835	0.278676	0.255342	0.282176	-0.151764	-0.334784	-0.176271	-0.220459
Elongation factor 1-gamma	EF1G_MOUSE	0.0564599	0.0846207	1.04043	0.0605203	0.516828	0.27498		EF1G_MOUSE	9	4	-0.113096	-0.0827074	-0.207799	0.0848928	-0.0691905	0.272094	-0.0485455	0.164351		4	4	0.0070313	-0.0981754	-0.174374	0.104096	0.334862	-0.231998	0.056911	0.00164737
Secretory carrier-associated membrane protein 1	SCAM1_MOUSE	-0.0927892	0.087911	0.927715	0.062899	0.314123	0.27498		SCAM1_MOUSE	3	1	0.157802	0.20813	-0.00639973	0.444502	-0.23466	-0.229639	-0.31073	-0.0290058		2	2	0.0509643	-0.0133275	-0.121753	-0.0265991	-0.106849	-0.00730132	-0.00292469	0.227791
Alpha-soluble NSF attachment protein	SNAA_MOUSE	0.0893587	0.164887	1.0635	0.11647	0.59722	0.27498		SNAA_MOUSE	3	1	-0.202762	-0.36289	-0.491491	-0.45811	0.196951	0.386634	0.558544	0.373123		2	2	-0.136923	0.18359	0.226683	0.203262	-0.186649	0.0624407	-0.209439	-0.142965
Cerebellin-1	CBLN1_MOUSE	-0.136547	0.150705	0.907929	0.106003	0.381093	0.27498		CBLN1_MOUSE	3	3	0.0906314	-0.0888086	0.243293	0.0595332	-0.166566	0.178478	-0.169113	-0.147448		3	3	-0.29613	-0.412169	-0.357892	-0.411874	0.271751	0.46318	0.253919	0.489215
Ankyrin-2	ANK2_MOUSE	-0.0547017	0.054036	0.963725	0.0375639	0.332349	0.331254		ANK2_MOUSE	63	34	0.134269	0.104281	-0.000830151	0.0204925	-0.0923373	0.0916947	-0.129781	-0.127789		44	43	-0.126306	-0.0514242	-0.0746289	-0.132816	0.0878414	0.0520098	0.155287	0.0900369
Unconventional myosin-Va	MYO5A_MOUSE	-0.0657535	0.0773785	0.956945	0.0546275	0.41228	0.331254		MYO5A_MOUSE	18	8	0.110608	0.220363	0.256917	0.0953998	-0.152746	-0.153171	-0.193283	-0.184087		20	20	-0.13671	-0.0368674	-0.134674	-0.00700393	0.0762299	-0.0191387	0.0998248	0.158339
V-type proton ATPase subunit B, brain isoform	VATB2_MOUSE	-0.0746734	0.093878	0.953818	0.0627339	0.444437	0.331254		VATB2_MOUSE	15	10	0.01533	-0.00348556	-0.377281	-0.1769	0.15697	0.011107	0.159125	0.215135		17	17	-0.0423461	0.234989	0.0553291	0.117628	-0.0469552	-0.166476	-0.273599	0.12143
microtubule-associated protein tau [Mus musculus]	gi|122889354	0.0782124	0.158268	1.0241	0.111874	0.630302	0.331254		gi|122889354	1	1	0.673698	-0.647361	0.15414	0.223528	-0.321679	-0.180314	-0.108027	0.206015		2	2	0.20895	-0.541126	-0.179025	-0.118898	0.269731	-0.0267052	0.217093	0.16998
60S ribosomal protein L6	RL6_MOUSE	-0.0830123	0.0988469	0.93706	0.0698569	0.415506	0.331254		RL6_MOUSE	6	5	0.26717	0.439258	0.174919	0.128652	-0.221377	-0.213203	-0.303485	-0.271933		6	6	0.0581376	-0.176399	0.00378895	-0.063465	0.0127228	0.119688	-0.0151052	0.0606317
Metabotropic glutamate receptor 1	GRM1_MOUSE	0.0396458	0.06527	1.02672	0.0453131	0.553469	0.331254		GRM1_MOUSE	14	9	0.0251726	0.132294	0.19563	0.0460777	-0.199267	-0.0245475	-0.0867316	-0.0886285		10	10	0.0496692	0.183828	0.0651295	0.116438	-0.12839	-0.190819	-0.157586	0.0617301
ELKS/Rab6-interacting/CAST family member 1	RB6I2_MOUSE	-0.0653881	0.0669843	0.956051	0.046385	0.347331	0.331254		RB6I2_MOUSE	13	8	0.127498	-0.0675705	-0.0118285	0.0705569	-0.131491	-0.0338228	-0.00710313	0.0537618		15	15	-0.2369	-0.165208	-0.111134	-0.108959	0.145526	0.0849414	0.191418	0.200316
V-type proton ATPase catalytic subunit A	VATA_MOUSE	-0.0740248	0.0822049	0.950461	0.0566111	0.384703	0.331254		VATA_MOUSE	16	9	0.0638589	-0.192799	-0.177825	-0.112974	0.068482	0.113553	0.138974	0.0987293		9	9	-0.136763	0.208654	-0.0967508	0.169856	0.0414598	-0.164746	-0.262272	0.240562
Cytoskeleton-associated protein 4	CKAP4_MOUSE	-0.097804	0.110499	0.929283	0.0783799	0.391044	0.331254		CKAP4_MOUSE	7	6	0.234297	0.435133	0.227694	0.0815983	-0.376103	-0.176318	-0.217798	-0.208504		5	5	-0.145827	-0.147067	-0.178792	-0.11777	0.212063	0.0522379	0.214413	0.110742
Glutamate dehydrogenase 1, mitochondrial	DHE3_MOUSE	0.062256	0.111449	1.03584	0.0785772	0.585321	0.331254		DHE3_MOUSE	22	17	-0.274914	-0.360607	-0.241354	-0.221459	0.313122	0.234204	0.278402	0.272605		23	23	0.0733878	0.0305471	-0.0614505	0.0640059	0.284725	-0.140789	-0.0962657	-0.154161
Abl interactor 1	ABI1_MOUSE	-0.0862228	0.114546	0.950964	0.0764192	0.470717	0.331254		ABI1_MOUSE	5	2	-0.00721112	0.00603013	-0.362876	-0.152555	-0.0488404	0.160494	0.21574	0.189219		6	6	-0.262096	-0.187708	0.170761	-0.377636	0.248251	0.0948957	0.142632	0.1709
Vimentin	VIME_MOUSE	-0.0881759	0.107272	0.940853	0.0761095	0.425877	0.331254		VIME_MOUSE	11	6	0.107241	0.265789	0.228184	0.113758	-0.266441	-0.134264	-0.171803	-0.142463		8	8	-0.140325	-0.189103	-0.179272	-0.260937	-0.0439575	0.260654	0.281885	0.271056
Aspartate aminotransferase, mitochondrial	AATM_MOUSE	0.0494858	0.0932016	1.03008	0.0630917	0.603798	0.331254		AATM_MOUSE	14	9	0.0108212	-0.240066	-0.167002	0.130218	-0.027055	0.0752068	0.0405591	0.177317		8	8	0.0991807	0.109568	-0.0687772	0.225361	0.287059	-0.452048	-0.146436	-0.0539066
Cell adhesion molecule 3	CADM3_MOUSE	0.061856	0.113327	1.03963	0.0781146	0.593912	0.331254		CADM3_MOUSE	9	5	-0.0206985	-0.372279	-0.233127	-0.0535365	0.221503	0.168	0.15307	0.137068		6	6	0.0813629	0.38031	0.237119	0.147648	-0.287993	-0.15908	-0.294513	-0.104855
Transcriptional activator protein Pur-beta	PURB_MOUSE	0.0537241	0.116329	1.05557	0.086294	0.658472	0.331254		PURB_MOUSE	5	2	-0.160957	-0.133571	-0.375363	-0.0421608	-0.0124387	0.313141	-0.0942944	0.505644		3	3	-0.123179	0.0192044	-0.0992099	-0.0964196	0.0649095	0.058296	0.0869254	0.0894737
Aquaporin-4	AQP4_MOUSE	0.0485054	0.0931891	1.04228	0.0683013	0.616124	0.331254		AQP4_MOUSE	6	5	-0.110126	-0.0817988	-0.23161	-0.18526	0.0527041	0.411117	-0.0335968	0.17857		5	5	0.0156394	-0.0854784	-0.186685	-0.0952219	0.0536598	0.20504	0.0991795	-0.00613371
Mitochondrial glutamate carrier 1	GHC1_MOUSE	-0.0785546	0.0868812	0.947772	0.0607486	0.382901	0.331254		GHC1_MOUSE	4	4	0.000908244	-0.134984	0.144787	0.186971	0.122196	-0.0843387	-0.12502	-0.110519		4	4	-0.11946	-0.228358	-0.111524	-0.273822	0.0626726	0.194088	0.245568	0.230836
Transcriptional activator protein Pur-alpha	PURA_MOUSE	0.0257699	0.0398834	1.01847	0.0278295	0.530768	0.331254		PURA_MOUSE	7	5	0.0311561	0.0546592	0.0404974	-0.0121836	-0.00867567	-0.021007	-0.0662856	-0.0181609		5	5	0.0534539	0.107922	-0.124836	0.154938	-0.0665171	-0.0152822	0.0165831	-0.126262
UPF0670 protein THEM6 homolog	THEM6_MOUSE	-0.0753921	0.0900121	0.94555	0.0631985	0.416339	0.331254		THEM6_MOUSE	3	2	-0.129875	0.364615	-0.0811514	0.0976335	-0.184963	0.215171	-0.280027	-0.00140241		3	3	-0.125683	0.0438451	-0.0922518	-0.279449	0.0807567	0.069567	0.0679102	0.235304
Rho GTPase-activating protein 26	RHG26_MOUSE	0.0499954	0.117834	1.04738	0.0816395	0.682091	0.331254		RHG26_MOUSE	3	2	0.0648329	-0.0315771	-0.489942	-0.0969777	0.0505906	0.428079	-0.112426	0.18742		3	3	0.0111886	0.292677	0.0181941	0.150419	-0.142959	-0.171979	-0.108502	-0.0490393
Catenin beta-1	CTNB1_MOUSE	0.040484	0.0637421	1.02698	0.0438007	0.535642	0.331254		CTNB1_MOUSE	11	3	-0.262946	0.140583	-0.141954	-0.00460092	0.117783	0.161667	-0.0780145	0.067482		7	7	-0.0220732	0.0560321	-0.0936179	0.0442499	-0.128616	0.125231	0.143651	-0.124857
MAGUK p55 subfamily member 2	MPP2_MOUSE	-0.0693387	0.0846141	0.955493	0.0608062	0.429479	0.331254		MPP2_MOUSE	7	4	-0.109806	0.295176	0.305987	0.189889	-0.0831745	-0.227694	-0.138489	-0.23189		7	7	-0.0788284	0.0768743	0.0244675	0.0136195	-0.01054	0.093925	-0.0786829	-0.040835
Regulator of microtubule dynamics protein 3	RMD3_MOUSE	-0.127779	0.178336	0.907838	0.127695	0.485575	0.331254		RMD3_MOUSE	4	3	0.430136	0.0394026	0.511266	0.602474	-0.490682	-0.101394	-0.515263	-0.475938		6	6	-0.149344	-0.19112	-0.0910679	-0.349141	0.18804	0.212715	0.15249	0.227427
Succinyl-CoA ligase [ADP/GDP-forming] subunit alpha, mitochondrial	SUCA_MOUSE	-0.0943594	0.104847	0.924519	0.0756747	0.386002	0.331254		SUCA_MOUSE	12	8	0.423831	-0.00256727	0.12017	0.425067	-0.345652	-0.163293	-0.26632	-0.191236		7	7	0.0906975	0.0970948	-0.130196	0.0338239	0.231714	-0.0799925	-0.131508	-0.111635
Thioredoxin-related transmembrane protein 4	TMX4_MOUSE	-0.095103	0.110514	0.933749	0.0775196	0.404447	0.331254		TMX4_MOUSE	1	1	-0.0750094	0.32888	0.021503	-0.0647913	0.017894	-0.397455	-0.0463421	0.215321		2	2	-0.122252	-0.280756	-0.223176	0.0047927	0.192461	0.431815	0.126798	-0.129684
Syntaxin-7	STX7_MOUSE	0.0467771	0.0950532	1.02022	0.0651216	0.632592	0.331254		STX7_MOUSE	4	2	-0.533212	-0.109032	-0.00883944	-0.184863	0.414279	0.0483527	0.169001	0.204313		4	4	-0.0280514	0.00743813	-0.111341	0.00551756	-0.0102458	-0.0739597	0.0742335	0.136408
60S ribosomal protein L13	RL13_MOUSE	-0.0574154	0.0621241	0.962595	0.0418512	0.375778	0.331254		RL13_MOUSE	9	5	0.0483706	0.140125	0.133411	0.0449615	-0.146994	-0.270471	0.054792	-0.00419502		11	11	-0.136589	0.0179604	-0.0624715	0.083442	0.165093	0.009526	0.0308006	-0.107761
myelin basic protein isoform 1 [Mus musculus].gi|387419|gb|AAA39502.1| 21.5 kd myelin basic protein, partial [Mus musculus]	gi|69885032	0.114071	0.260398	1.03383	0.191277	0.668119	0.331254		gi|69885032	2	1	-1.00648	-0.24186	-0.632461	-0.829277	0.697725	0.39196	0.92257	0.697824		2	2	0.0380273	-0.0333304	-0.0857994	0.141449	0.0479674	-0.036883	-0.101846	0.0304146
Membrane-associated progesterone receptor component 1	PGRC1_MOUSE	0.0297994	0.0518956	1.02077	0.036496	0.575599	0.331254		PGRC1_MOUSE	6	3	0.0723306	-0.011429	-0.149075	0.19079	-0.0269279	-0.0107911	-0.0198111	-0.0450868		8	8	0.0446506	0.0170866	0.185178	0.0658333	-0.0577183	-0.143142	0.0266258	-0.138514
60S ribosomal protein L23a	RL23A_MOUSE	-0.0609464	0.0707241	0.958811	0.0492474	0.404662	0.331254		RL23A_MOUSE	4	2	0.281972	-0.039667	0.00166708	0.0367265	-0.00299831	-0.242315	0.0812002	-0.116586		3	3	0.204469	-0.245917	0.0609206	-0.0971588	0.0474683	0.0789985	-0.0509731	0.00219301
Protein FAM162A	F162A_MOUSE	-0.0744143	0.0884559	0.9527	0.0635714	0.418082	0.331254		F162A_MOUSE	4	3	0.137225	-0.106396	-0.0191613	0.191669	-0.0656358	-0.209703	0.310686	-0.238683		2	2	0.131649	-0.0662398	0.295223	-0.12912	-0.0470868	-0.102436	-0.123211	0.0412212
Guanine nucleotide-binding protein G(I)/G(S)/G(T) subunit beta-2	GBB2_MOUSE	0.0704557	0.161268	1.05783	0.112116	0.670414	0.331254		GBB2_MOUSE	2	1	-0.365548	-0.219269	-0.373154	-0.360647	0.406855	0.162203	0.330511	0.419049		2	2	-0.0604597	0.00376069	0.355715	0.237418	0.105975	-0.171435	-0.463352	-0.00762197
Voltage-dependent calcium channel subunit alpha-2/delta-2	CA2D2_MOUSE	0.0288822	0.0598747	1.02144	0.040237	0.638837	0.36265		CA2D2_MOUSE	3	3	0.0142496	-0.0922197	-0.00506761	-0.213651	0.0931855	0.143737	-0.0710411	0.130808		4	4	0.0661348	0.0390186	-0.0252311	0.0458641	0.105104	-0.0399182	-0.242521	0.0515487
Electrogenic sodium bicarbonate cotransporter 1	S4A4_MOUSE	0.0417508	0.0978012	1.02696	0.0692928	0.676046	0.36265		S4A4_MOUSE	4	2	0.116704	0.265441	0.318022	-0.0947836	-0.369362	-0.145441	-0.108648	0.0180674		4	4	-0.0300561	-0.246422	-0.0884849	-0.134072	0.0280368	0.226612	0.226358	0.0180282
Band 4.1-like protein 3	E41L3_MOUSE	0.035199	0.0770481	1.02691	0.0551894	0.656549	0.36265		E41L3_MOUSE	11	6	-0.133161	-0.0646097	-0.203374	-0.194221	0.217131	0.30526	0.150279	-0.0773029		14	14	0.0462236	0.00104883	0.0604512	0.116653	0.0232351	-0.0782494	-0.109315	-0.0600476
Vesicle-fusing ATPase	NSF_MOUSE	0.0336565	0.0873789	1.02475	0.0600858	0.706761	0.36265		NSF_MOUSE	31	25	0.0205813	-0.0854698	-0.168688	-0.0216376	0.0449278	0.0125407	0.0660957	0.13165		23	23	0.0692474	0.291019	0.121064	0.243978	-0.0412721	-0.318114	-0.277269	-0.0886536
Limbic system-associated membrane protein	LSAMP_MOUSE	-0.040929	0.0457719	0.972995	0.0320041	0.391034	0.36265		LSAMP_MOUSE	12	8	0.00245302	0.0739388	-0.109552	-0.0393697	-0.111642	0.158553	-0.0131464	0.0387648		13	13	-0.123225	-0.0143759	-0.0108188	-0.109634	0.134148	0.0840669	-0.00524639	0.0450854
Gamma-adducin	ADDG_MOUSE	0.0261576	0.0526944	1.02073	0.0379786	0.631995	0.36265		ADDG_MOUSE	4	3	-0.066885	0.0230003	-0.134619	-0.124004	0.0339612	0.257834	0.0341626	-0.0234497		3	3	0.00711875	0.0782482	0.0261102	0.0578835	-0.0388281	0.0345635	-0.0878819	-0.0772141
Splicing factor, proline- and glutamine-rich	SFPQ_MOUSE	-0.143689	0.252911	0.957851	0.192702	0.58476	0.36265		SFPQ_MOUSE	1	1	0.0239339	0.723907	0.926786	-0.139451	0.0898291	-0.847923	-0.0615992	-0.715482		2	2	0.15678	-0.204441	-0.108349	-0.264679	-0.305812	0.332356	0.28709	0.107055
Protein LYRIC	LYRIC_MOUSE	-0.082723	0.108596	0.932368	0.0736112	0.460759	0.36265		LYRIC_MOUSE	4	2	0.334506	0.370683	-0.00962081	0.0598655	-0.136791	0.144566	-0.520582	-0.242627		3	3	-0.0637864	-0.171315	-0.210403	0.00058115	0.196552	-0.0313412	0.0555683	0.224145
Zinc transporter 9	ZNT9_MOUSE	-0.12258	0.187186	0.918976	0.134361	0.523855	0.36265		ZNT9_MOUSE	3	2	0.3612	0.453164	0.591491	0.457886	-0.458883	-0.32233	-0.52823	-0.554298		4	4	-0.0309642	-0.0915572	-0.183484	-0.155903	-0.0638723	0.0367178	0.172829	0.316233
Succinyl-CoA ligase [ADP-forming] subunit beta, mitochondrial	SUCB1_MOUSE	0.0286124	0.0597389	1.01672	0.0420818	0.63985	0.36265		SUCB1_MOUSE	8	8	0.0646275	-0.215581	-0.0463609	0.246626	0.0957297	0.0209426	-0.115436	-0.0505467		6	6	-0.0479167	-5.53449e-06	0.17157	0.0953925	0.0826376	-0.177355	-0.0304194	-0.0939036
Neuronal-specific septin-3	SEPT3_MOUSE	-0.0532622	0.057335	0.959866	0.0398573	0.371881	0.36265		SEPT3_MOUSE	6	4	0.144388	0.250488	-0.130047	0.0527115	-0.225465	0.0199312	-0.0848063	-0.0272005		6	6	0.00149559	0.016434	-0.092841	0.0698948	-0.152467	0.0586083	-0.0509534	0.149828
Protein NipSnap homolog 1	NIPS1_MOUSE	-0.103981	0.162614	0.931293	0.117691	0.533691	0.36265		NIPS1_MOUSE	4	2	0.389549	0.0265919	0.536412	0.468846	-0.399203	-0.196155	-0.302859	-0.523181		3	3	0.0440975	-0.250473	-0.0944837	-0.211425	0.321499	-0.0567632	0.0353112	0.212238
60S ribosomal protein L26	RL26_MOUSE	-0.0551813	0.0739665	0.960425	0.050288	0.468021	0.36265		RL26_MOUSE	3	1	-0.0312943	0.140907	0.0843327	-0.301794	0.0550025	-0.218024	0.267424	0.00344496		4	4	0.00400006	0.0175103	0.123029	-0.202048	0.165643	-0.0164563	-0.0120112	-0.079667
V-type proton ATPase subunit F	VATF_MOUSE	0.0400231	0.0909318	1.0285	0.0623743	0.66724	0.36265		VATF_MOUSE	2	2	-0.0423163	-0.054355	-0.191587	0.0894236	-0.272706	0.0561624	0.171471	0.243907		3	3	0.178693	-0.190825	0.0375973	0.0911468	0.12049	-0.189872	-0.258329	0.211099
Guanine nucleotide-binding protein G(I)/G(S)/G(O) subunit gamma-12	GBG12_MOUSE	-0.0845341	0.125764	0.947483	0.0843146	0.514804	0.36265		GBG12_MOUSE	3	1	-0.00991723	0.127494	0.0659365	0.186123	-0.0957864	-0.197444	-0.359782	0.283376		5	5	-0.255384	-0.165978	-0.479139	0.0713612	0.281339	0.313299	0.17844	0.0560624
Tight junction protein ZO-2	ZO2_MOUSE	-0.0450992	0.0707737	0.973923	0.0472613	0.542145	0.381511		ZO2_MOUSE	6	3	0.0196287	-0.105818	-0.32496	-0.0351345	0.0425044	0.169129	0.155274	0.0793755		12	12	0.0168332	-0.038651	-0.16367	-0.0730984	0.100331	0.0288153	0.118812	0.010628
Aconitate hydratase, mitochondrial	ACON_MOUSE	0.0273407	0.0859456	1.02086	0.0586118	0.755969	0.381511		ACON_MOUSE	24	18	-0.0636516	-0.251456	-0.290473	0.112944	0.0222922	0.22558	0.0609273	0.183837		27	27	0.0591839	0.0317568	-0.00734768	0.0841679	0.228009	-0.230552	-0.147294	-0.0179236
60S ribosomal protein L24	RL24_MOUSE	-0.0448185	0.0518943	0.964915	0.0346546	0.411169	0.381511		RL24_MOUSE	5	4	0.130187	0.126743	-0.0401244	0.0328648	-0.281893	-0.00317924	0.0798187	-0.0444162		10	10	-0.0104616	-0.185215	-0.0527508	-0.0434762	0.159254	0.10153	0.0179358	0.013184
Dystrophin	DMD_MOUSE	0.0400435	0.105519	1.01786	0.0721398	0.710408	0.381511		DMD_MOUSE	2	1	0.124055	0.285957	-0.0508904	0.348361	-0.141034	0.104416	-0.469902	-0.200962		4	4	0.181232	0.0369088	0.158122	0.106919	-0.279618	0.0795344	-0.141166	-0.141933
Brevican core protein	PGCB_MOUSE	-0.0879248	0.149474	0.952522	0.101955	0.569198	0.381511		PGCB_MOUSE	9	2	-0.221199	-0.0245389	-0.446204	-0.406926	0.377747	0.407002	0.0942402	0.219879		4	4	-0.377272	0.197744	0.0183621	0.174716	0.0782239	0.153221	-0.342687	0.097692
Isocitrate dehydrogenase [NAD] subunit alpha, mitochondrial	IDH3A_MOUSE	0.047636	0.142527	1.02901	0.0942757	0.743289	0.381511		IDH3A_MOUSE	9	6	-0.256347	-0.51881	-0.410442	0.209767	0.311481	0.269385	0.200718	0.194248		11	11	0.0479007	0.244668	0.193063	0.185469	0.073075	-0.368586	-0.292058	-0.0835321
Septin-5	SEPT5_MOUSE	0.0233751	0.0519537	1.01428	0.0353195	0.659869	0.381511		SEPT5_MOUSE	7	5	0.119896	0.116418	0.0412796	0.063335	-0.195137	0.0266436	-0.22279	0.0503548		7	7	-0.0308497	8.11667e-05	-0.118603	0.140032	0.027672	-0.0663563	-0.0168179	0.0648419
Myelin proteolipid protein	MYPR_MOUSE	0.0784332	0.276629	1.00382	0.208572	0.780965	0.381511		MYPR_MOUSE	9	8	-0.957892	-0.584116	-0.588432	-0.764667	0.711996	0.7113	1.02117	0.450643		6	6	-0.371422	0.168075	-0.0926242	0.094323	0.00535752	0.154238	0.105044	-0.0629902
Traf2 and NCK-interacting protein kinase	TNIK_MOUSE	-0.0593756	0.0934651	0.95935	0.061954	0.536177	0.381511		TNIK_MOUSE	1	1	-0.0139133	0.150698	-0.268671	0.255552	0.0853959	0.0876416	-0.370849	0.0741468		2	2	0.12242	0.0641224	-0.305247	-0.064385	0.196466	-0.073186	0.120302	-0.060493
Neurabin-2	NEB2_MOUSE	-0.0563842	0.0756349	0.956232	0.0511823	0.469622	0.381511		NEB2_MOUSE	3	1	0.123138	0.289426	-0.225704	0.0701264	0.0518611	0.111411	-0.353284	-0.0669742		3	3	-0.0349751	-0.166711	0.0101579	0.0208841	0.180727	-0.0750443	-0.0368127	0.101775
Dolichyl-diphosphooligosaccharide--protein glycosyltransferase subunit 1	RPN1_MOUSE	0.0201515	0.0541175	1.0138	0.0372649	0.715498	0.381511		RPN1_MOUSE	3	1	-0.0411308	0.106979	-0.0822967	0.124153	-0.144424	0.123608	0.0678217	-0.15471		3	3	0.142303	-0.0298916	-0.00158417	0.0370339	0.0717121	-0.185338	0.0149924	-0.0492272
Atlastin-2	ATLA2_MOUSE	0.0269225	0.0816785	1.01548	0.0577123	0.746575	0.381511		ATLA2_MOUSE	5	3	0.0908902	0.219249	-0.00707287	0.173825	-0.201947	0.000154731	-0.279244	0.0041451		4	4	-0.0848134	0.145905	0.297845	0.0379945	0.0348491	-0.225174	-0.142246	-0.0643604
Tyrosine-protein kinase Lyn	LYN_MOUSE	-0.0432502	0.0645525	0.96885	0.0453659	0.513774	0.381511		LYN_MOUSE	3	1	0.0179396	0.251714	-0.118187	-0.0724563	-0.227176	-0.042414	0.0871045	0.103475		2	2	-0.0433134	0.135783	-0.116549	-0.117268	-0.0707236	-0.0656119	0.163959	0.113724
Calcium/calmodulin-dependent protein kinase type II subunit alpha	KCC2A_MOUSE	-0.102037	0.159223	0.913223	0.116686	0.532342	0.381511		KCC2A_MOUSE	5	4	0.409687	0.724131	0.265973	0.0619574	-0.601368	-0.286938	-0.354896	-0.218547		2	2	-0.0565952	-0.0592152	-0.314483	-0.0610027	0.107988	-0.0595322	0.269822	0.173018
Erlin-2	ERLN2_MOUSE	-0.0387524	0.0543734	0.975141	0.038295	0.492097	0.381511		ERLN2_MOUSE	6	4	-0.0509171	0.00550785	-0.118944	-0.121134	0.0655812	-0.0895812	0.109901	0.199586		2	2	0.0549617	0.1024	-0.118881	-0.117647	-0.00524869	-0.0603873	0.037917	0.106884
V-type proton ATPase subunit E 1	VATE1_MOUSE	-0.0482853	0.0750658	0.970246	0.0504533	0.534818	0.381511		VATE1_MOUSE	15	12	0.0148598	-0.110023	-0.254808	0.0172701	0.0633405	0.0329603	0.0985647	0.137835		12	12	-0.0114551	0.0453003	0.0475018	0.135874	-0.0134516	-0.154238	-0.278032	0.2285
Ras-related protein Rab-14	RAB14_MOUSE	0.0251759	0.0611503	1.0185	0.0438125	0.687921	0.381511		RAB14_MOUSE	3	2	0.0327344	-0.0643284	-0.0349117	-0.156255	0.0113663	0.0207022	-0.02714	0.217832		3	3	-0.134161	-0.011529	-0.0752691	-0.0565892	0.22439	-0.12812	0.161526	0.0197514
60S ribosomal protein L12	RL12_MOUSE	-0.0417405	0.0469222	0.968427	0.0334057	0.393385	0.381511		RL12_MOUSE	3	2	0.165044	0.144239	-0.0609112	-0.133859	-0.11018	-0.0115164	0.0486673	-0.0414838		3	3	0.074344	-0.0426025	-0.0210286	-0.0719529	-0.0526318	0.217909	-0.0318044	-0.072233
Calmodulin	CALM_MOUSE	-0.0461802	0.0581886	0.965786	0.0414705	0.441152	0.381511		CALM_MOUSE	5	4	-0.0887044	0.0247076	-0.00175024	-0.0873183	0.211879	-0.0895349	-0.0677706	0.0984915		4	4	0.0713191	0.258453	-0.142401	-0.0896188	-0.0403825	-0.141228	-0.0283398	0.112198
Cytochrome b5 type B	CYB5B_MOUSE	-0.0726181	0.10535	0.941814	0.0726245	0.502613	0.381511		CYB5B_MOUSE	2	1	0.340877	0.311332	0.19691	0.169519	-0.318283	-0.267631	-0.317208	-0.115516		2	2	-0.0569785	-0.266084	-0.1038	-0.0506223	0.160522	0.0534885	0.111704	0.151771
CDGSH iron-sulfur domain-containing protein 1	CISD1_MOUSE	-0.0546253	0.0976054	0.970304	0.0694619	0.589664	0.381511		CISD1_MOUSE	5	4	-0.0515699	0.114417	0.130585	0.27773	-0.0895456	-0.090625	-0.0790975	-0.211893		2	2	-0.194915	-0.0828812	0.344514	-0.302216	-0.0148517	-0.00776425	0.109463	0.148651
Microtubule-associated protein 1A	MAP1A_MOUSE	-0.0461258	0.0745754	0.967875	0.0518491	0.546519	0.413659		MAP1A_MOUSE	21	11	-0.00808806	0.178379	0.237854	0.00540065	-0.146807	-0.188852	0.0124992	-0.090385		17	17	-0.0803657	-0.282269	-0.123121	-0.00451861	0.111046	0.13404	0.0677682	0.177421
Solute carrier family 12 member 5	S12A5_MOUSE	0.0121667	0.0405144	1.00702	0.0283044	0.768597	0.413659		S12A5_MOUSE	14	9	0.132916	0.129608	0.0126104	-0.110726	-0.0528333	-0.000156359	-0.0377474	-0.0736713		15	15	0.110688	0.0776085	-0.0103148	0.0484651	0.0188451	-0.0637035	-0.0397145	-0.141874
Vacuolar protein sorting-associated protein 35	VPS35_MOUSE	0.0238633	0.0970133	1.01597	0.0658923	0.809473	0.413659		VPS35_MOUSE	3	1	-0.329108	0.244399	0.0595787	-0.289544	0.0397371	0.0447964	-0.0272391	0.25738		6	6	-0.258386	-0.0549879	0.0636798	-0.227036	0.148236	0.167471	0.153949	0.00707369
Amphiphysin	AMPH_MOUSE	-0.0404174	0.0757364	0.978372	0.0495176	0.609517	0.413659		AMPH_MOUSE	6	5	-0.0702967	0.0503363	-0.394296	-0.0811273	0.0767753	0.204687	0.122723	0.0911986		5	5	-0.0420933	-0.0387882	0.079094	-0.00874366	0.000285279	0.0338278	-0.0889893	0.0654074
Prelamin-A/C	LMNA_MOUSE	0.0317538	0.155037	1.02057	0.112238	0.840858	0.413659		LMNA_MOUSE	9	7	-0.352172	0.46703	0.47071	-0.227981	0.0595084	-0.20897	0.210977	-0.419103		11	11	0.00317516	-0.128376	0.100526	-0.130134	-0.354901	0.388313	0.308827	-0.18743
Myelin-associated glycoprotein	MAG_MOUSE	0.0416917	0.160371	0.990032	0.114733	0.800127	0.413659		MAG_MOUSE	1	1	-0.722196	0.322899	-0.15759	-0.387569	0.0364396	-0.00701501	0.676463	0.238567		2	2	-0.0337555	-0.414804	-0.115506	0.0582729	-0.110968	0.462722	0.181187	-0.0271481
Citrate synthase, mitochondrial	CISY_MOUSE	-0.0509328	0.0836698	0.960421	0.057773	0.552669	0.413659		CISY_MOUSE	10	8	0.239217	0.000970108	0.11148	0.270878	-0.166397	-0.200862	-0.140764	-0.114523		13	13	0.0353645	0.0760766	0.0669144	0.0794346	0.231915	-0.304163	-0.178357	-0.00718514
Paralemmin-1	PALM_MOUSE	0.0138279	0.0380648	1.00802	0.0263062	0.722607	0.413659		PALM_MOUSE	14	7	0.119075	0.0352761	0.0978149	0.0709682	-0.118026	-0.0126373	-0.162532	-0.0299386		13	13	-0.00604633	-0.0802729	0.044121	0.00928615	0.00108245	-0.0278098	-0.0481523	0.107792
cAMP-dependent protein kinase type I-alpha regulatory subunit	KAP0_MOUSE	-0.0426003	0.0735685	0.973164	0.049512	0.574494	0.413659		KAP0_MOUSE	8	6	0.158771	-0.104123	-0.305293	-0.212692	0.0813734	0.163319	0.0712775	0.147367		4	4	-0.128948	-0.0525735	-0.00670308	0.0283811	0.023479	0.138659	-0.0658625	0.0635675
Tubulin polymerization-promoting protein	TPPP_MOUSE	0.0210319	0.0600759	1.01082	0.0405643	0.732173	0.413659		TPPP_MOUSE	13	7	-0.0625116	0.141529	-0.0425856	-0.308898	0.0186903	0.0385526	0.140421	0.0748031		13	13	-0.070931	-0.133299	-0.0941396	0.0894838	0.128233	0.103002	0.0876296	-0.109979
Protein SOGA3	SOGA3_MOUSE	-0.0302965	0.0423569	0.978331	0.0292681	0.486208	0.413659		SOGA3_MOUSE	10	6	0.0110956	0.0852134	0.0229361	0.0784376	-0.152793	-0.0996527	-0.0341173	0.0888799		7	7	-0.0652722	-0.0301191	0.0367982	-0.0978561	0.142095	-0.0834107	-0.00512535	0.10289
Myc box-dependent-interacting protein 1	BIN1_MOUSE	0.0333508	0.122757	1.02668	0.0813083	0.790609	0.413659		BIN1_MOUSE	3	2	-0.243816	-0.0304866	-0.500558	-0.15893	0.260663	0.322176	0.215913	0.135038		2	2	0.166643	0.173527	0.0770017	0.0139754	0.112724	-0.10151	-0.0829574	-0.359403
Voltage-dependent L-type calcium channel subunit beta-4	CACB4_MOUSE	0.0152366	0.0389146	1.00971	0.0273945	0.701313	0.413659		CACB4_MOUSE	8	5	0.161525	-0.00626535	0.00463735	-0.107723	-0.0245911	-0.0111266	-0.0453571	0.0289016		10	10	0.122867	-0.108137	-0.0849984	-0.0361996	0.0397696	-0.0613088	0.0359134	0.0920948
Oligodendrocyte-myelin glycoprotein	OMGP_MOUSE	0.0266174	0.101446	1.00765	0.0712704	0.797333	0.413659		OMGP_MOUSE	3	1	0.110899	0.00585108	-0.0220903	-0.395168	0.0116764	0.283458	0.118962	-0.113587		2	2	0.0199721	-0.334036	0.0253312	0.0318273	0.403245	0.20895	-0.120105	-0.235184
isocitrate dehydrogenase 3, beta subunit [Mus musculus].gi|14290508|gb|AAH09022.1| Isocitrate dehydrogenase 3 (NAD+) beta [Mus musculus].gi|14572524|gb|AAK64606.1| tumor-related protein [Mus musculus].gi|123858417|emb|CAM17547.1| isocitrate dehydrogenase 3 (NAD+) beta [Mus musculus].gi|148696308|gb|EDL28255.1| isocitrate dehydrogenase 3 (NAD+) beta [Mus musculus]	gi|18700024	-0.066945	0.121795	0.936749	0.0887878	0.593097	0.413659		gi|18700024	9	5	0.473075	-0.118648	0.18323	0.485487	-0.358201	-0.173829	-0.341814	-0.149299		6	6	-0.129025	0.0592814	0.0907553	0.0511788	0.286749	-0.247023	-0.136606	0.0246898
Uncharacterized protein C10orf35 homolog	CJ035_MOUSE	-0.0388018	0.0649014	0.974634	0.0437455	0.561539	0.413659		CJ035_MOUSE	1	1	0.00797649	0.187878	-0.00322862	-0.198899	-0.0898024	-0.0927579	0.0233433	0.16549		2	2	0.0595607	5.96677e-05	-0.0189843	-0.282548	0.0902672	0.0146762	0.0196862	0.117282
Septin-6	SEPT6_MOUSE	0.0111868	0.0996243	0.999338	0.0674552	0.912267	0.430495		SEPT6_MOUSE	2	2	0.0262957	-0.187877	-0.0347013	-0.433284	0.222019	-0.0193241	0.326655	0.100217		2	2	0.0356831	0.23462	0.161238	0.093028	-0.185676	-0.116095	-0.292093	0.0692945
Versican core protein	CSPG2_MOUSE	0.0055366	0.0773556	0.995247	0.0542625	0.944284	0.430495		CSPG2_MOUSE	6	5	0.319616	0.279907	0.0965576	-0.0600477	-0.369057	-0.0913018	-0.164601	-0.0110728		7	7	-0.0742565	-0.0819785	0.111583	-0.020635	-0.0124958	0.111783	0.0109262	-0.0449258
spectrin beta 4, isoform CRA_c [Mus musculus]	gi|148692243	0.00984163	0.14857	1.02638	0.101022	0.948749	0.430495		gi|148692243	2	1	0.137282	0.197076	0.523234	0.0780615	0.0338585	-0.623625	-0.401243	0.055355		2	2	0.198719	-0.168307	-0.142091	-0.145647	0.0518319	-0.00793588	0.172807	0.0406236
Spectrin beta chain, brain 1	SPTB2_MOUSE	-0.0281527	0.0503885	0.981772	0.0354269	0.587698	0.430495		SPTB2_MOUSE	89	59	0.090503	0.108368	0.114855	0.0060828	-0.111115	-0.0435025	-0.0874034	-0.0777881		78	75	-0.0572784	-0.0768226	-0.104047	-0.111186	0.0456144	0.0675217	0.168095	0.0681022
Neural cell adhesion molecule L1	L1CAM_MOUSE	0.0136082	0.0767753	1.0127	0.0528981	0.862817	0.430495		L1CAM_MOUSE	10	7	-0.143902	-0.156963	-0.177603	-0.134824	0.0762599	0.176313	0.175043	0.185675		8	8	0.0738678	0.105953	0.130033	-0.107806	-0.00407252	-0.00551342	-0.226898	0.0344357
IQ motif and SEC7 domain-containing protein 1	IQEC1_MOUSE	0.00891035	0.0714602	1.00505	0.048031	0.902584	0.430495		IQEC1_MOUSE	4	1	0.0413631	-0.259614	0.123496	-0.0536116	0.0660642	-0.242413	0.189908	0.134808		11	11	0.0252144	-0.215368	0.0370712	-0.103194	0.119616	-0.0171443	0.0601025	0.0937017
Sn1-specific diacylglycerol lipase alpha	DGLA_MOUSE	0.030516	0.153884	0.986344	0.100879	0.846927	0.430495		DGLA_MOUSE	3	1	-0.0386795	0.325734	-0.196574	0.65961	-0.0396024	0.134353	-0.975354	0.130513		4	4	0.00811748	0.110159	0.0818457	0.0700669	-0.0029545	-0.187453	-0.108165	0.0283835
Band 4.1-like protein 2	E41L2_MOUSE	0.0100197	0.0488826	1.00657	0.0346053	0.84064	0.430495		E41L2_MOUSE	12	2	-0.0734946	0.0552148	-0.0272201	-0.0719522	-0.0959758	0.0490419	0.137057	0.0273296		12	12	-0.0882959	-0.134275	-0.0334402	-0.0729226	0.0838293	0.114903	0.18496	-0.0547586
Disintegrin and metalloproteinase domain-containing protein 23	ADA23_MOUSE	0.00296983	0.128399	1.00063	0.0903113	0.981888	0.430495		ADA23_MOUSE	7	4	-0.331976	-0.32753	-0.152904	-0.340205	0.321755	0.384837	0.200205	0.245817		3	3	-0.20767	0.106192	-0.244335	-0.138377	-0.00225212	0.170143	0.124326	0.191973
Alpha-adducin	ADDA_MOUSE	0.00287723	0.0742445	1.00027	0.0524962	0.969642	0.430495		ADDA_MOUSE	6	2	0.321458	-0.127945	0.0895913	0.0521737	0.120845	-0.229371	-0.184484	-0.0422683		8	8	0.0459248	0.0210305	0.0207653	0.204541	-0.028093	-0.176208	-0.0778543	-0.0101063
Polyadenylate-binding protein 1	PABP1_MOUSE	-0.0437812	0.0932866	0.975118	0.063119	0.649153	0.430495		PABP1_MOUSE	7	3	-0.122833	-0.106862	-0.099238	-0.148939	0.139274	0.120401	0.0839739	0.134223		3	3	-0.382948	-0.0911493	-0.183154	-0.0016733	0.238199	0.0768834	0.240002	0.103841
Cytoplasmic dynein 1 intermediate chain 1	DC1I1_MOUSE	0.0114733	0.0900687	1.01285	0.0638381	0.901174	0.430495		DC1I1_MOUSE	3	3	0.136663	0.163457	0.32255	0.073006	-0.205699	-0.140857	-0.131971	-0.21715		3	3	0.0730804	0.142732	0.0232521	0.188145	-0.0448787	-0.068625	-0.203845	-0.109861
Lamin-B2	LMNB2_MOUSE	0.00893704	0.145492	0.996636	0.105515	0.95189	0.430495		LMNB2_MOUSE	8	4	-0.265805	0.620395	0.311243	-0.157893	-0.0732717	-0.375596	0.218348	-0.27742		18	18	0.113984	0.0123784	0.0478523	-0.0517888	-0.433064	0.255955	0.266915	-0.212232
Syntaxin-binding protein 1	STXB1_MOUSE	0.0122123	0.0835853	1.01071	0.0568509	0.886423	0.430495		STXB1_MOUSE	35	27	-0.064673	-0.188881	-0.329883	-0.183408	0.205838	0.212698	0.171345	0.176964		24	24	-0.0014838	0.0689726	0.0875283	-0.044253	0.0199291	-0.113768	-0.0534843	0.036559
Calnexin	CALX_MOUSE	0.0115589	0.0485498	1.00978	0.0350529	0.81697	0.430495		CALX_MOUSE	17	10	-0.0294453	0.0585738	-0.0184586	-0.0599908	-0.108435	0.236769	-0.0639335	-0.0150792		9	9	-0.105645	0.111092	0.0281146	-0.0933392	0.0249897	-0.00801428	0.0131516	0.0296499
Endonuclease domain-containing 1 protein	ENDD1_MOUSE	0.0182683	0.0941357	1.01162	0.0645488	0.849023	0.430495		ENDD1_MOUSE	3	1	-0.111943	0.236519	-0.301178	0.214124	-0.402633	0.312117	0.0161134	0.0368814		5	5	0.0575169	-0.124794	0.0277228	-0.0579462	0.0598524	0.0733021	-0.00318195	-0.0324718
Septin-4	SEPT4_MOUSE	0.0143644	0.0744943	1.01456	0.0525084	0.85147	0.430495		SEPT4_MOUSE	14	10	-0.00447146	0.125413	0.104744	-0.0468756	-0.120283	0.082508	-0.178395	0.0373609		11	11	-0.0925286	0.012945	-0.236261	-0.134674	0.0164678	0.104502	0.295411	0.0341375
Protein lunapark	LNP_MOUSE	0.0108412	0.0601462	1.00553	0.041159	0.859551	0.430495		LNP_MOUSE	3	2	-0.0503366	0.0795541	-0.0275714	0.0702985	-0.272288	0.183606	0.0954232	-0.0786859		2	2	-0.128055	0.127264	0.0508622	0.0199522	-0.0545252	-0.161092	0.0225787	0.123015
mCG2708, isoform CRA_c [Mus musculus]	gi|148670295	0.011886	0.184701	1.03118	0.135456	0.95	0.430495		gi|148670295	4	2	0.0478374	0.221654	0.126596	0.308219	-0.281157	-0.123162	-0.2308	-0.0691876		1	1	0.667701	-0.43087	-0.465325	-0.484312	-0.0607842	0.0297588	0.394491	0.349341
Glutamate receptor 3	GRIA3_MOUSE	0.0113031	0.117073	1.00827	0.0802242	0.924595	0.430495		GRIA3_MOUSE	4	1	-0.147173	-0.31359	0.157543	-0.238896	0.050874	0.0411806	0.213731	0.236331		2	2	0.000794716	-0.173132	-0.329943	-0.300516	0.0328006	0.196241	0.239116	0.334638
Protein FAM171A2	F1712_MOUSE	0.0117426	0.119806	1.00168	0.0826389	0.923313	0.430495		F1712_MOUSE	4	2	-0.382753	0.389539	-0.410439	-0.104414	0.0414476	0.0388398	0.128991	0.298789		4	4	0.098437	-0.326837	-0.00450555	-0.00342158	-0.0469688	0.354046	0.028537	-0.0992872
Heterogeneous nuclear ribonucleoprotein U	HNRPU_MOUSE	0.0149348	0.114909	1.00349	0.083167	0.898439	0.430495		HNRPU_MOUSE	3	2	0.449016	0.069791	0.16616	-0.327665	0.0224617	0.020127	-0.222076	-0.177815		3	3	0.0180138	-0.315315	-0.215476	-0.0950336	0.0142945	0.295442	0.342829	-0.0447547
Fumarate hydratase, mitochondrial	FUMH_MOUSE	0.00117714	0.0864581	1.00086	0.0607617	0.989346	0.430495		FUMH_MOUSE	2	2	-0.0159049	-0.188147	-0.262778	-0.0223314	-0.163858	0.175349	0.235718	0.241953		4	4	-0.0269958	-0.16424	-0.102874	0.0648885	0.239433	-0.067871	-0.0849071	0.142566
Hydroxysteroid dehydrogenase-like protein 2	HSDL2_MOUSE	-0.0785467	0.160368	0.922324	0.111816	0.632826	0.430495		HSDL2_MOUSE	2	1	0.681539	0.323352	-0.000821733	0.389192	-0.784022	-0.401958	-0.205063	-0.00221815		2	2	0.284805	0.0549831	-0.00152395	0.0181051	0.0156557	-0.116767	-0.205666	-0.0495919
Regulator of G-protein signaling 7	RGS7_MOUSE	0.0133962	0.0739347	1.01185	0.0501833	0.859662	0.430495		RGS7_MOUSE	5	3	-0.00834968	0.13755	-0.217323	0.051525	0.052565	0.02306	-0.0923953	0.0533673		4	4	0.100672	0.147082	0.181913	0.137646	-0.200349	-0.135914	-0.226588	-0.00446247
Neutral cholesterol ester hydrolase 1	NCEH1_MOUSE	0.0177266	0.0948417	1.00222	0.0604078	0.854963	0.430495		NCEH1_MOUSE	5	2	0.195965	0.280342	0.153997	-0.0441302	-0.0710479	0.0368065	-0.610659	0.0587262		3	3	-0.0480501	0.0103001	-0.154528	0.117584	-0.0165295	0.0618628	-0.094738	0.124098
Neurotrimin	NTRI_MOUSE	-0.0299074	0.0528353	0.981215	0.0356538	0.584394	0.430495		NTRI_MOUSE	9	6	0.0308185	-0.0686551	-0.00990325	-0.0782961	-0.0942022	0.126608	0.0356285	0.0580014		10	10	-0.0111856	0.0397147	-0.110288	-0.236058	0.0616041	0.0562815	0.065065	0.134866
Malectin	MLEC_MOUSE	0.0149754	0.116671	1.00816	0.086133	0.899729	0.430495		MLEC_MOUSE	2	1	0.234557	0.272749	0.484125	-0.301568	-0.21444	-0.0081715	-0.363789	-0.103462		4	4	0.00559189	-0.140418	-0.16085	-0.11298	0.193598	0.102978	-0.0452879	0.157368
Protein lin-7 homolog A	LIN7A_MOUSE	0.0132014	0.0616357	1.00978	0.0427247	0.833951	0.430495		LIN7A_MOUSE	3	2	0.126317	0.0718486	-0.125126	-0.0661785	-0.174827	0.0574173	0.173949	-0.0634002		2	2	0.153265	0.0355653	0.0722475	0.131792	-0.0894788	-0.0560184	-0.174215	-0.0731576
Vesicle-trafficking protein SEC22b	SC22B_MOUSE	0.0117777	0.0888523	1.01552	0.0652734	0.897651	0.430495		SC22B_MOUSE	4	2	-0.104081	-0.1185	-0.299092	-0.0585728	0.0457445	0.422035	0.0999739	0.0124916		5	5	0.0192158	0.109587	-0.0227306	-0.00252451	0.0861989	-0.178571	-0.0830211	0.071846
Neurocalcin-delta	NCALD_MOUSE	0.0278815	0.159052	1.0079	0.110081	0.863361	0.430495		NCALD_MOUSE	2	2	-0.467966	-0.242979	-0.367482	0.00402254	0.458868	0.10863	0.309098	0.197809		2	2	0.100933	0.475343	0.238342	0.242852	-0.0969581	-0.398374	-0.411301	-0.150838
60S ribosomal protein L18	RL18_MOUSE	0.0199069	0.140369	1.03124	0.0959444	0.890633	0.430495		RL18_MOUSE	2	1	0.0060143	-0.115333	0.483776	0.310366	-0.0649945	-0.611007	-0.280165	0.271342		3	3	0.00701859	-0.132363	0.0474353	0.00230934	0.0485728	0.0871831	-0.122491	0.0623352
Protein 4.1	41_MOUSE	-0.0384688	0.088854	0.971861	0.0605038	0.671803	0.438207		41_MOUSE	2	1	-0.0908379	0.123505	-0.033787	0.242448	0.274466	0.0572144	-0.279834	-0.293174		4	4	0.157801	-0.0273696	0.106742	0.0554	0.0112963	0.0946275	-0.201667	-0.19683
Radixin	RADI_MOUSE	-0.0323898	0.0674823	0.977849	0.0478675	0.639291	0.438207		RADI_MOUSE	4	2	-0.103513	-0.0901874	-0.133092	0.249375	0.0130047	0.221304	-0.12148	-0.0354099		3	3	0.00450341	-0.1127	-0.192183	-0.0564298	0.0477981	0.136652	0.0637725	0.108587
Ras-related protein Ral-A	RALA_MOUSE	-0.0417847	0.0926143	0.967372	0.0633547	0.658782	0.438207		RALA_MOUSE	4	3	-0.00247753	0.0297116	0.0180348	0.051544	-0.0362465	0.0496404	0.0514952	-0.161702		1	1	-0.16991	0.266644	-0.209654	0.109034	0.314811	-0.422116	0.20003	-0.0888387
BTB/POZ domain-containing protein 17	BTBDH_MOUSE	-0.0371527	0.0885687	0.972636	0.0613142	0.681334	0.44515		BTBDH_MOUSE	5	4	0.0834269	0.270815	0.243949	0.215204	-0.243162	-0.0245527	-0.263156	-0.282524		5	5	-0.0155355	-0.0019106	-0.0681761	-0.100355	-0.100881	0.0339599	0.100905	0.151993
Ganglioside-induced differentiation-associated protein 1	GDAP1_MOUSE	-0.0560438	0.147914	0.948111	0.104206	0.710511	0.44515		GDAP1_MOUSE	6	6	0.442857	0.109776	0.281992	0.442692	-0.314338	-0.330988	-0.284574	-0.347417		1	1	0.193675	-0.364344	-0.00533635	-0.0622524	0.109926	-0.317364	0.0496549	0.396041
40S ribosomal protein S18	RS18_MOUSE	-0.0265457	0.062713	0.983565	0.0438464	0.680531	0.44515		RS18_MOUSE	6	3	-0.0310664	0.102236	0.151235	0.0641761	0.0141187	-0.157843	-0.129617	-0.0132397		5	5	0.17602	-0.0920078	-0.161864	-0.11448	0.182714	0.0659806	0.0156485	-0.0720101
Septin-7	SEPT7_MOUSE	-0.0253126	0.0701114	0.988019	0.0484262	0.728313	0.447407		SEPT7_MOUSE	27	18	-0.0423542	0.00409971	-0.231193	-0.0903978	0.0689215	0.159139	0.0206026	0.111182		23	23	-0.109257	-0.0682257	-0.041474	-0.197837	0.0734655	0.0908018	0.209771	0.0427548
Myelin-oligodendrocyte glycoprotein	MOG_MOUSE	-0.0541119	0.162677	0.951467	0.109767	0.74434	0.447407		MOG_MOUSE	6	3	-0.355503	0.193439	0.0545525	-0.618473	0.0739897	0.246555	0.313644	0.0917951		8	8	-0.409707	-0.340176	-0.284855	-0.226961	0.292195	0.48002	0.315556	0.173929
Peripheral plasma membrane protein CASK	CSKP_MOUSE	-0.0294756	0.0773656	0.978187	0.0521573	0.709031	0.447407		CSKP_MOUSE	6	4	-0.0070208	-0.0664183	-0.0145877	-0.110887	0.0700953	0.0596056	-0.00680807	0.0760208		5	5	-0.304979	-0.294412	-0.0203227	-0.0546737	0.173768	0.269779	0.142876	0.0879635
60S ribosomal protein L37	RL37_MOUSE	-0.0357425	0.0884236	0.964014	0.0578649	0.694951	0.447407		RL37_MOUSE	1	1	0.181333	0.321804	0.0520229	-0.105667	0.243262	0.0134989	-0.541273	-0.16498		4	4	-0.0405254	0.0619756	-0.0211652	0.0225668	0.0370929	0.0314315	-0.00215355	-0.0892226
Caskin-1	CSKI1_MOUSE	-0.0244129	0.0657166	0.980616	0.0456902	0.715884	0.453		CSKI1_MOUSE	23	8	0.160496	0.156187	0.120885	-0.0997412	-0.125514	-0.00569307	-0.140538	-0.066081		18	17	-0.0920435	-0.221572	-0.0856193	-0.116735	0.122927	0.163769	0.149161	0.0801127
Plexin-B1	PLXB1_MOUSE	-0.0130659	0.0276835	0.990586	0.01935	0.64422	0.458653		PLXB1_MOUSE	5	2	-0.0469732	0.0583047	-0.0722105	-0.031493	-0.0445854	-0.0315972	0.11795	0.0506044		5	5	0.0220406	-0.0572821	-0.0533507	-0.00799235	0.00678795	0.0761197	0.0410589	-0.0273819
Succinate dehydrogenase [ubiquinone] iron-sulfur subunit, mitochondrial	DHSB_MOUSE	-0.0270125	0.0983596	0.987082	0.0663964	0.789323	0.458653		DHSB_MOUSE	14	11	0.206711	0.148974	0.264608	0.154405	-0.0286114	-0.369046	-0.115354	-0.261687		5	5	0.164168	0.00214959	0.0729149	-0.0107496	-0.124698	-0.217626	0.0334297	0.0804113
4F2 cell-surface antigen heavy chain	4F2_MOUSE	-0.0158591	0.0496278	0.990093	0.0345236	0.755344	0.461465		4F2_MOUSE	11	7	3.27076e-05	0.111162	0.158472	-0.0610316	0.0100377	-0.163708	0.00328653	-0.0582513		10	10	-0.0446507	-0.155862	-0.0464783	-0.0190862	0.117211	0.0167382	0.111257	0.0208701
Gamma-aminobutyric acid type B receptor subunit 2	GABR2_MOUSE	-0.0256571	0.095069	0.978481	0.0672917	0.791191	0.46154		GABR2_MOUSE	3	2	-0.0569009	0.365119	0.290872	0.0306632	-0.0563542	-0.0366441	-0.402447	-0.134308		3	3	-0.103845	0.190301	-0.048547	-0.185013	0.00255776	-0.113257	0.116461	0.141343
Neuronal cell adhesion molecule	NRCAM_MOUSE	-0.0158382	0.0871226	0.986686	0.0598684	0.858379	0.463429		NRCAM_MOUSE	10	8	0.0224647	0.302478	0.133763	-0.152879	-0.292446	0.0917975	-0.151218	0.0460406		8	8	-0.150652	-0.0634062	-0.0722595	-0.268727	0.104976	0.186911	0.157674	0.105484
Catenin delta-2	CTND2_MOUSE	-0.00485091	0.118091	1.00164	0.0849589	0.967938	0.463429		CTND2_MOUSE	8	1	0.176714	0.0502671	0.469772	-0.328548	-0.0194146	-0.322936	0.0250036	-0.0508585		9	9	-0.0181675	-0.34484	-0.0769875	-0.170745	0.0906566	0.234415	0.150822	0.134846
Inositol 1,4,5-trisphosphate receptor type 1	ITPR1_MOUSE	-0.00723652	0.0855669	0.995919	0.0577751	0.93396	0.463429		ITPR1_MOUSE	65	46	-0.116209	-0.0177337	0.103212	0.114177	-0.0835056	0.219132	-0.306395	0.0873229		40	40	-0.313791	0.0502861	-0.0588587	-0.126522	0.186089	0.000849986	0.0610109	0.200936
Spectrin beta chain, erythrocyte	SPTB1_MOUSE	-0.00436404	0.0693271	0.996216	0.0491082	0.950727	0.463429		SPTB1_MOUSE	25	9	-0.0177455	0.23355	0.127141	0.137947	-0.206038	-0.0869446	-0.161581	-0.0263279		15	13	-0.0195749	-0.114465	-0.132443	-0.105643	0.0910907	0.050397	0.226609	0.00402856
Unconventional myosin-VI	MYO6_MOUSE	-0.0166564	0.0689566	0.989722	0.0469529	0.813298	0.463429		MYO6_MOUSE	8	5	0.10382	-0.0166808	-0.23972	-0.204832	0.148745	0.121586	-0.0125966	0.0996786		12	12	-0.0181841	-0.168433	-0.0800181	-0.114834	0.0889023	0.0955575	0.165908	0.0311018
Reticulon-4	RTN4_MOUSE	-0.00613039	0.060404	0.992179	0.0414388	0.920742	0.463429		RTN4_MOUSE	8	5	0.150793	0.154913	0.101627	0.119952	-0.165515	-0.09576	-0.237543	-0.028467		5	5	0.0883976	-0.119668	-0.111039	0.0345267	0.138189	-0.0881876	-0.0134231	0.0712051
FERMRhoGEF (Arhgef) and pleckstrin domain protein 1 [Mus musculus].gi|162319134|gb|AAI56365.1| FERM, RhoGEF (Arhgef) and pleckstrin domain protein 1 (chondrocyte-derived) [synthetic construct].gi|162319666|gb|AAI57111.1| FERM, RhoGEF (Arhgef) and pleckstrin domain protein 1 (chondrocyte-derived) [synthetic construct]	gi|110349752	-0.0127489	0.125873	0.987713	0.0925403	0.920808	0.463429		gi|110349752	3	1	-0.0379003	0.57385	0.276469	0.166034	-0.144941	-0.107853	-0.394766	-0.330893		2	2	-0.0416307	-0.0776761	-0.215926	0.0599481	-0.0705326	-0.01876	0.309687	0.0548903
Disks large homolog 2	DLG2_MOUSE	-0.0167929	0.0529112	0.985152	0.036671	0.7565	0.463429		DLG2_MOUSE	5	1	-0.0677624	0.159005	-0.089455	-0.204787	0.118934	0.0884525	0.00970295	-0.0140898		3	3	-0.0259008	-0.148445	-0.0415625	-0.0523865	-0.0890614	0.121073	0.0688199	0.167463
Neurofilament medium polypeptide	NFM_MOUSE	-0.0246758	0.138167	0.984627	0.104517	0.861121	0.463429		NFM_MOUSE	12	8	-0.153107	0.570194	0.472098	-0.264415	-0.102359	-0.268718	-0.168117	-0.0855776		13	13	-0.212529	-0.164204	-0.275585	0.0314518	0.0796673	0.0643475	0.241698	0.235153
Stromal interaction molecule 1	STIM1_MOUSE	-0.00090101	0.0908191	0.990682	0.0613757	0.992244	0.463429		STIM1_MOUSE	2	2	0.247986	-0.0556035	-0.00249908	0.149563	-0.14879	0.0569707	-0.445033	0.197406		3	3	-0.0614873	-0.223913	-0.101669	-0.152774	0.0589032	0.179715	0.0605041	0.24072
MAGUK p55 subfamily member 3	MPP3_MOUSE	-0.0217217	0.112267	0.985176	0.0771036	0.849669	0.463429		MPP3_MOUSE	6	1	0.0722542	0.100391	-0.425339	-0.0611616	0.460288	0.00958826	-0.308427	0.152406		12	12	0.108338	0.0707275	0.185119	0.113613	-0.0454937	-0.1886	-0.229253	-0.0144498
Abhydrolase domain-containing protein 16A	ABHGA_MOUSE	-0.00664104	0.0540108	0.991503	0.0376401	0.904357	0.463429		ABHGA_MOUSE	8	5	0.0167573	0.234883	0.0261309	0.0927229	-0.207241	-0.0569202	-0.171628	0.0652948		6	6	-0.00729421	0.143433	-0.0464688	-0.0761402	-0.0412638	-0.106501	0.0692486	0.0649865
Succinate-semialdehyde dehydrogenase, mitochondrial	SSDH_MOUSE	-0.00579279	0.0668609	0.991524	0.045214	0.932323	0.463429		SSDH_MOUSE	7	6	0.128368	-0.0343967	0.0643239	0.209238	-0.118588	-0.154795	-0.0764159	-0.0177343		6	6	-0.0221633	0.0871877	0.0411844	0.123857	0.175941	-0.343075	-0.0574823	-0.00545064
Hepatocyte cell adhesion molecule	HECAM_MOUSE	-0.0128551	0.0949651	0.994108	0.0676361	0.894696	0.463429		HECAM_MOUSE	10	5	0.0648787	0.0838403	0.0669965	-0.0784772	-0.0926868	0.0689131	-0.19981	0.0863452		12	12	-0.156325	-0.197971	-0.221463	-0.22853	0.0587937	0.311041	0.333447	0.101008
Isocitrate dehydrogenase [NAD] subunit gamma 1, mitochondrial	IDHG1_MOUSE	-0.0192985	0.0972815	0.977568	0.0688847	0.845845	0.463429		IDHG1_MOUSE	5	1	0.126324	-0.37182	-0.143687	0.421232	-0.0638403	0.160537	-0.221783	0.093037		4	4	-0.208507	0.0732299	0.0993687	-0.0067334	0.280381	-0.139288	-0.0700033	-0.0284475
Cell adhesion molecule 4	CADM4_MOUSE	-0.0134048	0.101177	0.990313	0.071433	0.896634	0.463429		CADM4_MOUSE	9	6	-0.0795227	0.265826	0.208737	-0.169936	-0.204985	0.0339222	-0.123747	0.0697054		8	8	-0.150475	-0.107174	-0.122409	-0.323379	0.00320831	0.362954	0.231118	0.106158
60S ribosomal protein L5	RL5_MOUSE	-0.00180949	0.0702798	0.999764	0.0493265	0.979888	0.463429		RL5_MOUSE	4	4	-0.0916755	0.114548	0.188963	-0.0408903	-0.117343	-0.00178747	0.0422724	-0.0940863		1	1	-0.237201	-0.0817362	0.159843	-0.0664135	0.042138	-0.118775	0.0435581	0.258587
Thioredoxin-related transmembrane protein 2	TMX2_MOUSE	-0.00058676	0.0483367	1.00039	0.0338072	0.990526	0.463429		TMX2_MOUSE	2	2	0.100927	0.0400108	0.0362089	-0.0394745	0.0417767	-0.0404071	-0.0873176	-0.0517246		4	4	-0.157009	0.0354966	0.00919403	0.187501	0.09923	-0.0492897	0.0139263	-0.139049
60S ribosomal protein L29	RL29_MOUSE	-0.00261822	0.060889	0.996973	0.043445	0.966313	0.463429		RL29_MOUSE	7	4	-0.0153256	0.203038	0.22004	0.050134	-0.188399	-0.0839162	-0.105802	-0.0797688		9	9	-0.00329522	-0.12856	-0.0332156	-0.084863	-0.0236224	0.179829	0.0547099	0.0390173
Histone H4	H4_MOUSE	-0.018351	0.295069	0.9754	0.224496	0.951303	0.463429		H4_MOUSE	6	3	-1.08529	0.641804	0.969835	-0.446788	0.391918	-0.557371	0.443656	-0.357765		9	9	0.00639042	-0.313415	-0.142814	-0.440585	-0.563608	0.758396	0.450053	0.245583
sodium channel, voltage-gated, type II, alpha 1 [Mus musculus].gi|123123541|emb|CAM15654.1| sodium channel voltage-gated type II alpha 1 [Mus musculus].gi|123211134|emb|CAM20181.1| sodium channel voltage-gated type II alpha 1 [Mus musculus]	gi|150010574	-0.0166151	0.0993324	0.987241	0.0693136	0.869632	0.463429		gi|150010574	5	3	0.255687	0.0813403	0.323599	0.233554	-0.135791	-0.258076	-0.383343	-0.11697		6	6	0.0718591	0.0957826	-0.0292153	0.0800496	-0.142316	-0.0653686	-0.136668	0.125876
Sodium-driven chloride bicarbonate exchanger	S4A10_MOUSE	-0.0175141	0.0746675	0.983467	0.0512325	0.818113	0.463429		S4A10_MOUSE	6	2	0.282444	0.0219013	-0.115405	0.150777	-0.350248	0.125486	0.000910408	-0.115866		6	6	-0.000408562	0.0929731	0.158626	-0.069342	0.0161371	0.0475154	-0.0520531	-0.193448
Src substrate cortactin	SRC8_MOUSE	-0.00433557	0.0438428	0.996752	0.0299401	0.922681	0.463429		SRC8_MOUSE	5	4	0.0899929	0.0882361	-0.089081	0.0439393	-0.206417	0.0395485	0.027985	0.00579582		12	12	0.0213153	0.00818219	0.135686	-0.0124876	-0.0374249	-0.0378707	-0.117848	0.040448
Solute carrier family 2, facilitated glucose transporter member 1	GTR1_MOUSE	-0.0119916	0.139507	0.975525	0.0990985	0.932776	0.463429		GTR1_MOUSE	5	3	-0.389464	-0.281656	-0.26078	-0.289575	0.245311	0.215246	0.471795	0.289123		2	2	0.0115913	0.0120293	-0.241217	-0.0731283	0.22512	0.41637	0.0119487	-0.362714
Trifunctional enzyme subunit beta, mitochondrial	ECHB_MOUSE	-0.00659923	0.0994178	0.998519	0.0706913	0.94822	0.463429		ECHB_MOUSE	8	6	0.169269	0.1235	0.364022	0.131552	-0.13251	-0.312049	-0.197631	-0.146151		5	5	0.0921603	0.265758	-0.106107	0.0304405	-0.0934446	-0.206947	0.0517007	-0.033561
Flotillin-1	FLOT1_MOUSE	-0.00124249	0.0800285	0.998773	0.0545506	0.987846	0.463429		FLOT1_MOUSE	5	3	-0.0320972	0.243599	0.0641822	0.0972012	-0.297016	0.147805	-0.0635173	-0.160157		7	7	0.0474233	-0.15739	-0.244928	-0.0419417	0.100077	0.0912604	0.182724	0.0227752
Guanine nucleotide-binding protein G(z) subunit alpha	GNAZ_MOUSE	-0.0194754	0.11866	0.994962	0.0817442	0.872991	0.463429		GNAZ_MOUSE	3	1	-0.00466462	-0.134871	0.384117	0.253208	0.201156	0.0251996	-0.250499	-0.473646		2	2	-0.184494	0.210661	-0.0484392	0.196985	-0.0717258	-0.109902	0.023593	-0.0166784
Syntaxin-1B	STX1B_MOUSE	-0.00111305	0.0596618	1.00022	0.0409863	0.985435	0.463429		STX1B_MOUSE	20	19	-0.00321423	-0.0700595	-0.229522	-0.0459074	0.0893768	0.178241	0.0364092	0.0446761		15	15	0.0569622	0.186967	0.0370312	-0.00506907	-0.0773326	-0.164839	-0.0867021	0.0529821
40S ribosomal protein S9	RS9_MOUSE	-0.0147866	0.0820258	0.984701	0.0570889	0.859605	0.463429		RS9_MOUSE	5	2	-0.090044	0.216154	-0.0230864	-0.0392946	-0.0253767	0.188978	-0.241664	0.0143334		3	3	-0.185229	-0.286077	-0.139571	0.0811972	0.22749	0.263553	0.00515531	0.0334823

## Sheet: Sheet1
protein description	protein identifier	difference (log2)	standard deviation (log2)	difference (fold)	standard deviation (fold)	p-value TTEST	fdr SAM		protein identifier	# peptides identification	# peptides quantification	wild type (label 113) average area (log2)	wild type (label 114) average area (log2)	A6PP2B KO (label 115) average area (log2)	wild type (label 116) average area (log2)	wild type (label 117) average area (log2)	A6PP2B KO (label 118) average area (log2)	wild type (label 119) average area (log2)	A6PP2B KO (label 121) average area (log2)		# peptides identification	# peptides quantification	A6PP2B KO (label 113) average area (log2)	wild type (label 114) average area (log2)	A6PP2B KO (label 115) average area (log2)	A6PP2B KO (label 116) average area (log2)	wild type (label 117) average area (log2)	wild type (label 118) average area (log2)	A6PP2B KO (label 119) average area (log2)	wild type (label 121) average area (log2)
Synapsin-1	SYN1_MOUSE	-0.398493	0.100983	0.752369	0.0730858	0.00159373	0		SYN1_MOUSE	21	15	0.341459	0.262815	-0.126234	0.16923	-0.169094	-0.250842	-0.0501599	-0.177174		22	20	-0.397717	-0.166487	-0.377526	-0.276241	0.454543	0.242404	0.0366688	0.484356
Synapsin-2	SYN2_MOUSE	-0.302627	0.0802837	0.809026	0.0584208	0.00211309	0		SYN2_MOUSE	8	8	0.136258	0.0116672	0.0542476	-0.00325639	0.0598528	-0.18595	0.0870942	-0.159914		4	4	-0.339681	-0.0113709	-0.350147	-0.0326901	0.394687	0.0603932	-0.177461	0.456269
Serine/threonine-protein phosphatase 2B catalytic subunit alpha isoform	PP2BA_MOUSE	-0.49889	0.0659257	0.708621	0.0428684	8.67343e-06	0		PP2BA_MOUSE	5	4	0.224856	0.285496	-0.423495	0.00438073	0.243366	-0.439798	0.2821	-0.176906		3	3	-0.221044	0.349653	-0.200406	-0.0892913	0.204303	0.0600641	-0.41344	0.310161
Vesicle-associated membrane protein 2	VAMP2_MOUSE	-0.345368	0.094089	0.784302	0.0653976	0.00252924	0		VAMP2_MOUSE	2	2	0.186383	0.386635	-0.216611	0.171531	-0.154874	-0.213712	-0.0987895	-0.0605624		2	2	-0.474284	0.010494	-0.330693	-0.0402607	0.427549	0.0914991	-0.0237631	0.339458
Transmembrane protein 163	TM163_MOUSE	-0.459533	0.0797016	0.730813	0.0519751	0.000257117	0		TM163_MOUSE	3	1	0.228082	0.199789	-0.196437	0.208824	0.246912	-0.506368	0.172094	-0.352895		3	3	-0.339379	-0.0320401	0.0943665	-0.307061	0.211682	0.179915	-0.201636	0.394153
Sodium/potassium-transporting ATPase subunit alpha-1	AT1A1_MOUSE	0.146418	0.036053	1.10697	0.0253613	0.00146433	0.0251667		AT1A1_MOUSE	31	25	-0.0518857	-0.111818	0.0602156	-0.0258059	0.00873829	0.18608	-0.160594	0.0950694		35	35	0.120939	0.0289366	0.131301	0.0145406	-0.158408	-0.0740543	-0.0316248	-0.0316292
Long-chain-fatty-acid--CoA ligase ACSBG1	ACBG1_MOUSE	0.312769	0.103336	1.23625	0.073411	0.00905938	0.0251667		ACBG1_MOUSE	7	4	-0.16742	-0.386959	-0.0194492	-0.396721	-0.0371604	0.453766	0.191851	0.362093		7	7	0.24253	0.0800052	0.0681799	0.0939412	-0.0286695	-0.013016	0.0304675	-0.473439
Calretinin	CALB2_MOUSE	0.668365	0.268975	1.62083	0.21487	0.030056	0.0251667		CALB2_MOUSE	9	7	-0.769438	-0.674252	-0.517278	-0.726254	0.362446	0.975521	0.331473	1.01778		7	7	0.406601	0.167186	0.596302	0.440287	-0.426753	-0.534249	-0.287529	-0.361845
Peroxiredoxin-1	PRDX1_MOUSE	0.283982	0.102658	1.21303	0.0733407	0.0152194	0.0251667		PRDX1_MOUSE	10	7	-0.432575	-0.181641	-0.0922928	-0.421268	0.109881	0.423321	0.246877	0.347699		9	9	0.139998	-0.0594033	-0.00767267	0.223438	-0.124166	-0.0247855	0.0836904	-0.2311
1-phosphatidylinositol 4,5-bisphosphate phosphodiesterase beta-1	PLCB1_MOUSE	0.225643	0.0696533	1.16703	0.0486498	0.00594737	0.0251667		PLCB1_MOUSE	5	3	-0.0626658	0.129726	0.215906	-0.243303	-0.0943276	-0.0474719	0.0278129	0.0743231		1	1	0.234595	-0.202255	0.0400523	0.0747504	0.0427762	-0.122019	0.296315	-0.364215
sodium/calcium exchanger 2 precursor [Mus musculus].gi|20454279|gb|AAM22231.1|AF503502_1 sodium-calcium exchanger [Mus musculus].gi|35193295|gb|AAH58704.1| Solute carrier family 8 (sodium/calcium exchanger), member 2 [Mus musculus].gi|148710163|gb|EDL42109.1| solute carrier family 8 (sodium/calcium exchanger), member 2, isoform CRA_b [Mus musculus]	gi|22507355	0.23429	0.0664222	1.17224	0.045945	0.00350906	0.0251667		gi|22507355	4	3	0.175002	-0.16898	0.284626	-0.0739885	-0.358568	0.206439	-0.263076	0.198545		6	5	0.0784756	-0.199861	0.0973328	0.0716266	-0.0510223	0.00567784	-0.0145299	0.0123006
EH domain-containing protein 1	EHD1_MOUSE	0.428208	0.170357	1.33182	0.12031	0.0249884	0.0251667		EHD1_MOUSE	3	2	-0.443622	-0.235944	0.0162781	-0.411047	0.15643	0.437849	0.0728677	0.407188		2	2	0.525138	0.458638	0.480971	0.149189	-0.333948	-0.183417	-0.330546	-0.766026
D-3-phosphoglycerate dehydrogenase	SERA_MOUSE	0.386581	0.150443	1.29559	0.105667	0.0222796	0.0251667		SERA_MOUSE	4	3	-0.442464	-0.344057	-0.0059078	-0.536335	0.179789	0.601232	0.215615	0.332129		6	6	0.331303	0.160278	0.131613	0.340826	-0.0487365	-0.040363	-0.20903	-0.66589
Cytosol aminopeptidase	AMPL_MOUSE	0.365016	0.132524	1.27577	0.0934759	0.0155157	0.0251667		AMPL_MOUSE	3	2	-0.285176	-0.623051	-0.080876	-0.301825	0.196134	0.433128	0.299226	0.36244		4	4	0.196518	0.134605	0.206262	0.430868	-0.254363	-0.22988	-0.111089	-0.372921
Monoacylglycerol lipase ABHD12	ABD12_MOUSE	0.301284	0.098671	1.23382	0.0741134	0.00969879	0.0251667		ABD12_MOUSE	3	2	-0.149944	0.0691637	-0.0678885	-0.134421	-0.192226	0.176138	0.203424	0.0957544		1	1	0.491047	-0.183537	0.387197	0.115324	-0.233359	-0.456147	-0.0112672	-0.109258
MARCKS-related protein	MRP_MOUSE	0.479383	0.211324	1.42338	0.15665	0.0467283	0.0251667		MRP_MOUSE	2	2	-0.503681	-0.421927	-0.577974	-0.436462	0.319999	0.707778	0.174114	0.738154		3	3	0.530253	0.125637	0.385231	0.260049	-0.280761	-0.409068	-0.15592	-0.455422
Guanine nucleotide-binding protein G(I)/G(S)/G(O) subunit gamma-2	GBG2_MOUSE	0.300592	0.113245	1.23282	0.0809733	0.0204337	0.0251667		GBG2_MOUSE	2	1	0.0650232	-0.259203	0.0888836	-0.166553	0.148935	0.126377	-0.221036	0.217573		2	2	0.293472	0.157618	0.213477	0.50374	-0.320936	-0.456251	-0.259939	-0.131181
Tubulin beta-2A chain	TBB2A_MOUSE	0.459121	0.180146	1.40064	0.13399	0.0298112	0.0251667		TBB2A_MOUSE	2	2	-0.207197	-0.116754	-0.188672	-0.430864	0.19687	0.422532	0.108836	0.21525		1	1	0.587684	-0.0373185	0.490642	0.697896	-0.283973	-0.550602	-0.417544	-0.486784
Tubulin beta-2B chain	TBB2B_MOUSE	0.514238	0.189583	1.44579	0.138701	0.0204886	0.0251667		TBB2B_MOUSE	2	2	-0.656648	-0.261646	-0.282934	-0.484222	0.150428	0.701514	0.272684	0.560824		1	1	0.473505	-0.111484	0.429725	0.479072	-0.0715542	-0.336555	-0.336894	-0.525816
Tubulin alpha-4A chain	TBA4A_MOUSE	0.442786	0.164643	1.36027	0.117188	0.0188893	0.0251667		TBA4A_MOUSE	3	2	-0.322736	-0.224575	0.255628	-0.17718	0.129409	-0.116479	0.13172	0.324212		1	1	0.550321	0.226008	0.440921	0.580225	-0.319509	-0.775021	-0.291358	-0.411587
Cytosolic 10-formyltetrahydrofolate dehydrogenase	AL1L1_MOUSE	0.309905	0.125241	1.23272	0.090624	0.0268125	0.0457576		AL1L1_MOUSE	16	5	-0.549638	-0.295946	-0.0563734	-0.358841	0.0608401	0.421613	0.258814	0.519531		16	16	0.173092	0.154796	0.0766559	0.15536	-0.107387	0.0054164	-0.0696284	-0.388304
Secernin-1	SCRN1_MOUSE	0.407878	0.179906	1.30536	0.13002	0.0397458	0.0457576		SCRN1_MOUSE	4	2	-0.47562	-0.727168	-0.182908	-0.549957	0.300486	0.570481	0.480234	0.584452		7	7	0.270361	0.0618217	0.203789	0.33481	-0.336371	-0.0269112	-0.174963	-0.332536
Huntingtin-interacting protein 1	HIP1_MOUSE	0.303876	0.117617	1.22499	0.0806666	0.0217703	0.0457576		HIP1_MOUSE	2	1	0.107595	-0.45709	-0.0747932	-0.669814	0.0829614	0.487945	0.150573	0.372624		3	3	0.112782	-0.00660734	0.0631937	0.130565	-0.112045	-0.0473536	0.104197	-0.24473
T-complex protein 1 subunit epsilon	TCPE_MOUSE	0.2618	0.101181	1.20132	0.0723163	0.0236848	0.0457576		TCPE_MOUSE	4	2	-0.0495806	0.166992	0.202598	-0.46653	-0.0288383	0.369505	-0.120681	-0.0734641		1	1	0.299537	-0.0452477	-0.00914743	0.365154	-0.264799	-0.23933	-0.123344	0.0171772
Growth arrest-specific protein 7	GAS7_MOUSE	0.202189	0.0780884	1.15195	0.0554409	0.0240091	0.0457576		GAS7_MOUSE	3	2	0.0232481	-0.256037	-0.150837	-0.25987	0.176583	0.279289	-0.0250304	0.212654		2	2	0.150984	-0.118403	0.0880985	-0.0588281	-0.153538	-0.0327158	0.274757	-0.150354
Cdc42 effector protein 4	BORG4_MOUSE	0.322401	0.145633	1.26025	0.111225	0.0485097	0.0457576		BORG4_MOUSE	4	1	-0.33721	-0.590686	-0.278949	-0.20192	0.283782	0.539359	-0.0546557	0.64028		16	16	0.212196	0.0488784	0.0367749	0.0813408	-0.17393	-0.0140476	0.0384522	-0.229664
