# Supplementary material for: Protein Phosphatase 2B Dual Function Facilitates Synaptic Integrity and Motor Learning
Source: J Neurosci. 2021 Jun 30;41(26):5579–94. doi: 10.1523/JNEUROSCI.1741-20.2021 (PMC8244972; doi:10.1523/JNEUROSCI.1741-20.2021)
Supplement: Figure 2-3 — phosphor-proteomics and TMT.xlsx: phosphor-proteomics and TMT results comparing L7-PP2B KO:WT Download Figure 2-3, XLSX file. [file ns-JN-RM-1741-20-s04.xlsx]

## Sheet: INFO
Tab 1	Peptide ID's; phosphopeptides in red. Columns Y and Z contain quantitation ratios KO:WT
Tab 2	Peptide ID's; phosphopeptides in red. Columns Y and Z contain quantitation ratios KO:WT. PSMs for every peptide available.
Tab 3	Protein ID's from proteins of for which at least one phosphopeptide was identified.
Tab 4	TMT result (summarized results highlighted in yellow.
Tab 5	Phosphor-proteomics result: KO:WT up 2fold
Tab 6	Phosphor-proteomics result: KO:WT down 0.5fold

## Sheet: PeptideGroups
Checked	Confidence	Annotated Sequence	Modifications	Modifications in Master Proteins	Qvality PEP	Qvality q-value	# Protein Groups	# Proteins	# PSMs	Master Protein Accessions		Abundance Ratio: (KO) / (WT)	NormalizedAbundance Ratio: (KO) / (WT)		Positions in Master Proteins	# Missed Cleavages	Theo. MH+ [Da]	Found in Sample: [S1] F1: 126, Sample, WT	Found in Sample: [S2] F1: 127N, Sample, WT	Found in Sample: [S3] F1: 127C, Sample, WT	Found in Sample: [S4] F1: 128N, Sample, WT	Found in Sample: [S5] F1: 128C, Sample, WT	Found in Sample: [S6] F1: 129N, Sample, KO	Found in Sample: [S7] F1: 129C, Sample, KO	Found in Sample: [S8] F1: 130N, Sample, KO	Found in Sample: [S9] F1: 130C, Sample, KO	Found in Sample: [S10] F1: 131, Sample, KO	Abundance Ratio: (KO) / (WT)	Abundance Ratio (log2): (KO) / (WT)	Abundances (Grouped): WT	Abundances (Grouped): KO	Abundance: F1: 126, Sample, WT	Abundance: F1: 127N, Sample, WT	Abundance: F1: 127C, Sample, WT	Abundance: F1: 128N, Sample, WT	Abundance: F1: 128C, Sample, WT	Abundance: F1: 129N, Sample, KO	Abundance: F1: 129C, Sample, KO	Abundance: F1: 130N, Sample, KO	Abundance: F1: 130C, Sample, KO	Abundance: F1: 131, Sample, KO	Quan Info	Ions Score Mascot	Confidence Mascot	Percolator q-Value Mascot	Percolator PEP Mascot
FALSE	High	[K].AEEPAPGATAGDASSAAGPEQEAPAATDEAAASAAPAASPEPQPECSPEAPPAPTAE.[-]	1xTMT6plex [N-Term]; 1xCarbamidomethyl [C46]; 2xPhospho [S39(100); S47(100)]	P26645 2xPhospho [S291(100); S299(100)]	4.73837e-05	0	1	1	2	P26645	#REF!	#REF!	#REF!	#REF!	P26645 [253-309]	0	5710.44	High	High	High	High	High	High	High	High	High	High	0.237	-2.08	58.2	13.8	81.5	101.1	74	22	12.4	17.1	18.4	16.3	9.9	7.2	Unique	29	High	0	4.702e-05	4.32772
FALSE	High	[R].DHTEQTETAPDASAPPSVRPK.[R]	1xTMT6plex [D/K]		2.62995e-05	0	1	1	2	Q6ZPJ3	#REF!	#REF!	#REF!		Q6ZPJ3 [1211-1231]	0	2692.39	High	High	High	High	High	High	High	High	High	High	0.682	-0.55	101.4	69.1	109.6	138.3	74.6	110.4	74.3	65.6	58.6	97	74	50.5	Unique	17	High	0	1.695e-06
FALSE	High	[R].SAKDSDDEEEVVHVDRDHFMDEFFEQVEEIR.[G]	1xTMT6plex [S/K]; 1xPhospho [S5(99.3)]	P61264 1xPhospho [S14(99.3)]	4.89617e-08	0	1	1	2	P61264	#REF!	#REF!	#REF!	#REF!	P61264 [10-40]	2	4319.95	High	High	High	High	High	High	High	High	High	High	0.4	-1.32	22	8.8	21.4	43.5	6	26.3	12.9	4.9	8.3	15.1	11.6	4.1	Unique	24	High	0	5.904e-10	9.22885
FALSE	High	[R].DQNYPGAIAIHHPNVAEK.[R]	1xTMT6plex [D/K]		1.67376e-10	0	1	1	9	Z9Z005	#REF!	#REF!	#REF!		Z9Z005 [343-360]	0	2432.31	High	High	High	High	High	High	High	High	High	High	0.749	-0.42	560.7	419.7	573.1	828.7	366.5	607.8	427.3	320.5	475.9	455	571.6	275.7	Unique	34	High	0	1.78e-12
FALSE	High	[R].RDQNYPGAIAIHHPNVAEK.[R]	1xTMT6plex [R/K]		9.13721e-06	0	1	1	1	Z9Z005	#REF!	#REF!	#REF!		Z9Z005 [342-360]	1	2588.41	High	High	High	High	High	High	High	High	High	High	0.849	-0.24	81.6	69.3	86	114.3	50.5	97.6	59.8	50.8	75.4	88.6	95.3	36.5	Unique	9	High	0	4.416e-07
FALSE	High	[K].RVLGQLHGGPSSCSATGTNR.[S]	1xTMT6plex [N-Term]; 1xCarbamidomethyl [C13]		5.64761e-06	0	1	1	1	Z9Z005	#REF!	#REF!	#REF!		Z9Z005 [409-428]	1	2284.18	High	High	High	High	High	High	High	High	High	High	1.229	0.3	37.9	46.6	36.1	54.1	24.8	42.5	31.9	39.3	74	38.3	49	32.2	Unique	11	High	0	2.412e-07
FALSE	High	[R].VFTSWTGGGAAASR.[L]	1xTMT6plex [N-Term]		7.48277e-08	0	1	1	1	Z9Z005	#REF!	#REF!	#REF!		Z9Z005 [435-448]	0	1596.83	High	High	High	High	High	High	High	High	High	High	1.285	0.36	12.4	16	8.3	17	8.1	16.3	12.4	10.1	36	12.2	15	6.5	Unique	91	High	0	1.009e-09
FALSE	High	[K].TDDVSEKTSLADQEEVR.[T]	1xTMT6plex [T/K]; 3xPhospho [S5(100); T8(100); S9(100)]	P70704 3xPhospho [S25(100); T28(100); S29(100)]	3.28226e-05	0	1	1	1	P70704	#REF!	#REF!	#REF!	#REF!	P70704 [21-37]	1	2620.12	High	High	Not Found	High	High	High	High	High	High	High	0.37	-1.43	221.8	82.1	229.5	368.8		188.7	100.3	74.8	84.8	110.3	83.6	57.1	Unique	14	High	0	2.247e-06	5.6484
FALSE	High	[R].SAKDSDDEEEVVHVDRDHFMDEFFEQVEEIR.[G]	1xTMT6plex [S/K]; 1xOxidation [M20(100)]; 1xPhospho [S5(99.4)]	P61264 1xPhospho [S14(99.4)]	7.46166e-06	0	1	1	1	P61264	#REF!	#REF!	#REF!	#REF!	P61264 [10-40]	2	4335.94	High	High	High	High	High	High	High	High	High	High	0.446	-1.16	23	10.3	25.9	36.3	10.2	29.5	13.1	4.8	7.6	21.2	11.3	6.4	Unique	18	High	0	3.418e-07	6.46623
FALSE	High	[K].KGSLDSDNDDSDCPYSEK.[V]	TMT6plex [K]; 1xCarbamidomethyl [C13]; 2xPhospho [S3(100); S6(100)]	O88343 2xPhospho [S1026(100); S1029(100)]	1.43224e-05	0	1	1	1	O88343	#REF!	#REF!	#REF!	#REF!	O88343 [1024-1041]	1	2879.23	High	High	Not Found	High	High	High	High	High	High	High	0.403	-1.31	180.7	72.9	209.5	250.4		190.7	72.3	55.7	77.8	111.8	81	38.2	Unique	48	High	0	7.851e-07	6.10508
FALSE	High	[R].SQQQKPEEEAVSSSQSPTATEIPGPLGSGLMPPLPFFNK.[Q]	TMT6plex [S]; 1xPhospho [S/T]		0.00325887	0	1	1	5	Q8K0T0	#REF!	#REF!	#REF!	#REF!	Q8K0T0 [552-590]	0	4878.49	High	High	High	High	High	High	High	High	High	High	0.393	-1.35	19.7	7.7	23.2	35.9	7.7	20.9	10.8	7.8	7.5	13.5	7.4	2.5	Unique	9	High	0	0.0007614	3.11839
FALSE	High	[R].HRPSTGVPDSSVR.[K]	1xTMT6plex [N-Term]		0.00710471	9.22225e-05	1	1	1	P51432	#REF!	#REF!	#REF!		P51432 [471-483]	0	1623.88	High	High	High	High	High	High	High	High	High	High	0.786	-0.35	39.1	30.7	24.1	59.6	39	43.9	29	26.2	35.7	33	37.2	21.6	Unique	4	High	3.64e-05	0.002043
FALSE	High	[K].EEDCHSPTSKPPKPDQPLK.[V]	TMT6plex [E]; 1xCarbamidomethyl [C4]; 1xPhospho [S6(99.4)]	Q8BGD9 1xPhospho [S459(99.4)]	4.4809e-08	0	1	1	7	Q8BGD9	#REF!	#REF!	#REF!	#REF!	Q8BGD9 [454-472]	0	3186.67	High	High	High	High	High	High	High	High	High	High	0.413	-1.28	581.5	240	753.3	1043.8	122.8	765.5	221.9	178	214.2	389.2	293.8	124.7	Unique	29	High	0	7.517e-10	9.12396
FALSE	High	[K].KAESEELEVQKPQVK.[L]	TMT6plex [K]; 1xPhospho [S4(100)]	Q9QWI6 1xPhospho [S1110(100)]	2.81962e-05	0	1	1	1	Q9QWI6	#REF!	#REF!	#REF!	#REF!	Q9QWI6 [1107-1121]	1	2738.55	High	High	High	High	High	High	High	High	High	High	0.476	-1.07	157.9	75.2	181.7	263.8	54.1	200	89.9	65.7	68.9	104	91.3	46	Unique	36	High	0	1.845e-06	5.734
FALSE	High	[K].RHRPSTGVPDSSVR.[K]	1xTMT6plex [N-Term]		0.00237761	0	1	1	2	P51432	#REF!	#REF!	#REF!		P51432 [470-483]	1	1779.98	High	High	High	High	High	High	High	High	High	High	1.32	0.4	64.6	85.3	33.9	94.3	27.2	127.3	40.4	82.1	130.6	48.7	109.7	55.4	Unique	15	High	0	0.0005075
FALSE	High	[R].KFLPLFDR.[V]	1xTMT6plex [K]		0.179574	0.00673558	1	1	1	Q64433	#REF!	#REF!	#REF!		Q64433 [8-15]	1	1493.92	High	High	High	High	High	High	High	High	High	High	0.914	-0.13	50.8	46.5	37.6	71.4	42.3	61.2	41.7	40	54.9	52.6	61.1	23.8	Unique	9	High	0.004135	0.1312
FALSE	High	[K].VLQATVVAVGSGGK.[G]	1xTMT6plex [V/K]		0.00280134	0	1	1	1	Q64433	#REF!	#REF!	#REF!		Q64433 [41-54]	0	1744.07	High	High	High	High	High	High	High	High	High	High	2.065	1.05	30.7	63.3	21.7	38	20.3	33	40.3	25.8	200.1	41	29.3	20.4	Unique	12	High	0	0.0006243
FALSE	High	[R].DNLTLWTSENQGDEGDAGEGEN.[-]	1xTMT6plex [N-Term]		1.91846e-08	0	1	1	4	Q9CQV8	#REF!	#REF!	#REF!		Q9CQV8 [225-246]	0	2580.12	High	High	High	High	High	High	High	High	High	High	0.752	-0.41	137.4	103.2	145.1	141.7	117.3	136	146.7	100.5	106.8	108.8	121.3	78.8	Unique	88	High	0	1.801e-10
FALSE	High	[R].DNLTLWTSDMQGDGEEQNK.[E]	1xTMT6plex [D/K]; 1xOxidation [M10(100)]		5.24007e-09	0	1	1	5	P62259	#REF!	#REF!	#REF!		P62259 [226-244]	0	2655.26	High	High	High	High	High	High	High	High	High	High	0.663	-0.59	139.5	92.4	154.3	187.9	97.8	141.5	115.9	89.4	89.5	109	97.5	76.8	Unique	68	High	0	1.813e-10
FALSE	High	[R].DNLTLWTSDMQGDGEEQNK.[E]	1xTMT6plex [D/K]		9.52798e-11	0	1	1	3	P62259	#REF!	#REF!	#REF!		P62259 [226-244]	0	2639.27	High	High	High	High	High	High	High	High	High	High	0.695	-0.52	101.1	70.3	105.5	125.1	77.8	114.6	82.7	60.1	78.7	81.4	85.6	45.8	Unique	113	High	0	2.179e-13
FALSE	High	[K].EALQDVEDENQ.[-]	1xTMT6plex [N-Term]		0.00194278	0	1	1	2	P62259	#REF!	#REF!	#REF!		P62259 [245-255]	0	1518.71	High	High	High	High	High	High	High	High	High	High	0.895	-0.16	92.8	83	100	104.8	70.5	98.7	89.8	77.5	82.1	82.9	115	57.7	Unique	40	High	0	0.0004926
FALSE	High	[K].HLIPAANTGESK.[V]	1xTMT6plex [H/K]		0.000306588	0	1	1	1	P62259	#REF!	#REF!	#REF!		P62259 [107-118]	0	1695.98	High	High	High	High	High	High	High	High	High	High	1.022	0.03	54.5	55.7	54.6	64.5	41.1	58.5	53.7	45.5	105.4	50.1	49.7	27.8	Unique	17	High	0	3.792e-05
FALSE	High	[R].YLAEFATGNDRK.[E]	1xTMT6plex [Y/K]		1.77311e-06	0	1	1	2	P62259	#REF!	#REF!	#REF!		P62259 [131-142]	1	1843.01	High	High	High	High	High	High	High	High	High	High	1.391	0.48	42.1	58.5	43	59.1	27.1	41.7	39.5	42.4	101.7	56.5	49.8	42.2	Unique	19	High	0	5.565e-08
FALSE	High	[K].NCNDFQYESK.[V]	1xTMT6plex [N/K]; 1xCarbamidomethyl [C2]		4.53298e-05	0	1	1	1	P68510	#REF!	#REF!	#REF!		P68510 [111-120]	0	1762.85	High	High	High	High	High	High	High	High	High	High	0.797	-0.33	49.3	39.3	54.1	57.1	30.9	62.1	42.2	34.4	58.6	38.4	41.7	23.3	Unique	56	High	0	3.372e-06
FALSE	High	[R].DNLTLWTSDQQDEEAGEGN.[-]	1xTMT6plex [N-Term]		2.68038e-05	0	1	1	2	P68510	#REF!	#REF!	#REF!		P68510 [228-246]	0	2351.05	High	High	High	High	High	High	High	High	High	High	0.933	-0.1	38.7	36.1	26.3	42.9	41.2	40.5	42.4	36.2	39	34.3	35.2	35.6	Unique	45	High	0	1.734e-06
FALSE	High	[R].DNLTLWTSDQQDDDGGEGNN.[-]	1xTMT6plex [N-Term]		1.30988e-09	0	1	1	13	P61982	#REF!	#REF!	#REF!		P61982 [228-247]	0	2423.04	High	High	High	High	High	High	High	High	High	High	0.683	-0.55	322.5	220.3	348.7	366.8	258.4	312.1	326.6	207.3	203.7	270.9	230.7	189.1	Unique	63	High	0	6.027e-12
FALSE	High	[K].NVTELNEPLSNEER.[N]	1xTMT6plex [N-Term]		1.35914e-06	0	1	1	2	P61982	#REF!	#REF!	#REF!		P61982 [29-42]	0	1872.95	High	High	High	High	High	High	High	High	High	High	0.987	-0.02	63.8	63	52.7	66.3	59.3	80.7	59.9	56.4	83.2	60.3	69.6	45.4	Unique	66	High	0	3.966e-08
FALSE	High	[K].DSTLIMQLLRDNLTLWTSDQQDDDGGEGNN.[-]	1xTMT6plex [N-Term]		6.68862e-07	0	1	1	2	P61982	#REF!	#REF!	#REF!		P61982 [218-247]	1	3593.69	High	High	High	High	High	High	High	High	High	High	1.67	0.74	27.2	45.5	18.4	36.1	20	39.5	22.1	37.8	51.3	18	81.1	39.1	Unique	29	High	0	1.614e-08
FALSE	High	[K].DSTLIMQLLRDNLTLWTSDQQDDDGGEGNN.[-]	1xTMT6plex [N-Term]; 1xOxidation [M6(100)]		3.86949e-05	0	1	1	3	P61982	#REF!	#REF!	#REF!		P61982 [218-247]	1	3609.68	High	High	High	High	High	High	High	High	High	High	2.048	1.03	74.5	152.6	40.6	97.1	49.9	128.6	56.4	116	155.8	80	265.7	145.7	Unique	17	High	0	3.861e-06
FALSE	High	[K].ESDDKPEIEDVGSDEEEEEKK.[D]	TMT6plex [E]; 1xPhospho [S13(100)]	P07901 1xPhospho [S263(100)]	1.23036e-05	0	1	1	4	P07901	#REF!	#REF!	#REF!	#REF!	P07901 [251-271]	1	3432.66	High	High	High	High	High	High	High	High	High	High	0.44	-1.18	215.1	94.8	290.5	395.8	70.8	232.5	86	92.2	87.3	118.4	120.9	55	Unique	32	High	0	3.353e-05	4.47457
FALSE	High	[R].DNLTLWTSDTQGDEAEAGEGGEN.[-]	1xTMT6plex [N-Term]		9.27984e-08	0	1	1	3	P63101	#REF!	#REF!	#REF!		P63101 [223-245]	0	2638.16	High	High	High	High	High	High	High	High	High	High	0.709	-0.5	34	24.1	33.5	37.4	28.9	33.5	36.5	22.7	21.2	27	27.5	22	Unique	33	High	0	1.796e-08
FALSE	High	[K].SVTEQGAELSNEER.[N]	1xTMT6plex [N-Term]		8.63117e-06	0	1	1	1	P63101	#REF!	#REF!	#REF!		P63101 [28-41]	0	1777.88	High	High	High	High	High	High	High	High	High	High	0.863	-0.21	15.8	13.6	16.9	20.6	14.3	13.9	13.2	14.3	22	8	11.6	12.2	Unique	64	High	0	4.117e-07
FALSE	High	[K].FLIPNASQPESK.[V]	1xTMT6plex [F/K]		0.00440877	0	1	1	1	P63101	#REF!	#REF!	#REF!		P63101 [104-115]	0	1789.03	High	High	High	High	High	High	High	High	High	High	2.035	1.03	43	87.6	36.8	49.4	22.7	40.2	66.1	33.4	281.4	53.4	43.2	26.6	Unique	16	High	0	0.001114
FALSE	High	[R].HHVLHDQNVDKR.[T]	1xTMT6plex [H/K]		1.65851e-08	0	1	1	6	Q60597	#REF!	#REF!	#REF!		Q60597 [687-698]	1	1956.09	High	High	High	High	High	High	High	High	High	High	0.56	-0.84	424.3	237.5	577.8	816.2	146.7	378.4	202.4	220.4	225.9	341.5	254.3	145.4	Unique	28	High	0	4.79e-10
FALSE	High	[R].HHVLHDQNVDK.[R]	1xTMT6plex [H/K]		1.1099e-06	0	1	1	6	Q60597	#REF!	#REF!	#REF!		Q60597 [687-697]	0	1799.99	High	High	High	High	High	High	High	High	High	High	0.561	-0.83	873.9	490.5	1157.6	1477.7	334.7	1028.7	370.9	405	400	777.5	537.1	333	Unique	24	High	0	3.077e-08
FALSE	High	[R].AKPVWYAGRDPAAAPATGNK.[K]	TMT6plex [A]		2.06405e-06	0	1	1	1	Q60597	#REF!	#REF!	#REF!		Q60597 [980-999]	1	2728.55	High	High	High	High	High	High	High	High	High	High	1.156	0.21	36.6	42.3	28.5	58.1	23.6	49.4	23.5	39.2	67.7	38.4	47.3	19.1	Unique	17	High	0	6.744e-08
FALSE	High	[K].THLTELQR.[F]	1xTMT6plex [N-Term]		0.00679982	9.22225e-05	1	1	1	Q60597	#REF!	#REF!	#REF!		Q60597 [1001-1008]	0	1226.71	High	High	High	High	High	High	High	High	High	High	1.49	0.57	20.1	30	15.1	30.1	13.1	19.2	23.2	13.1	73.2	24.6	21.2	17.9	Unique	19	High	3.64e-05	0.001937
FALSE	High	[R].NTNAGAPPGTAYQSPLSLSR.[S]	1xTMT6plex [N-Term]		1.14559e-06	0	1	1	1	Q60597	#REF!	#REF!	#VALUE!		Q60597 [82-101]	0	2231.16	High	High	High	High	High	High	High	High	High	High															No Quan Values	40	High	0	3.186e-08
FALSE	High	[K].QKSDAEEDGVTGSQDEEDSKPK.[A]	TMT6plex [Q]; 2xPhospho [S3(100); T/S]	P35564 2xPhospho [S553(100); T/S]	0.00466552	0	1	1	2	P35564	#REF!	#REF!	#REF!	#REF!	P35564 [551-572]	1	3455.63	High	High	High	High	High	High	High	High	High	High	0.45	-1.15	151.5	68.2	189.9	236	67.7	194.5	69.5	74.3	58	84.1	79.9	44.6	Unique	3	High	0	0.001199	2.92118
FALSE	High	[K].KEGDGSATTDAAPATSPKAEEPSK.[A]	TMT6plex [K]; 1xPhospho [S16(99.6)]	P06837 1xPhospho [S96(99.6)]	2.65419e-07	0	1	1	3	P06837	#REF!	#REF!	#REF!	#REF!	P06837 [81-104]	2	3341.73	High	High	High	High	High	High	High	High	High	High	0.463	-1.11	85.7	39.6	93.4	185.1	30.6	87.7	31.5	39.2	45.1	50.8	41.9	21.1	Unique	19	High	0	5.016e-09	8.29964
FALSE	High	[K].KYDDDISPSEDK.[D]	TMT6plex [K]; 1xPhospho [S7(100)]	O88447 1xPhospho [S162(100)]	0.0049371	0	1	1	1	O88447	#REF!	#REF!	#REF!	#REF!	O88447 [156-167]	1	2179.08	High	High	High	High	High	High	High	High	High	High	0.49	-1.03	103.1	50.6	139.6	173.8	36.6	120.8	44.7	38.1	49.6	70.9	63.5	30.7	Unique	22	High	0	0.001286	2.89076
FALSE	High	[R].SKTPPSNLSPIEDASPTEELR.[Q]	1xTMT6plex [S/K]; 4xPhospho [S1(99.4); T3(99.4); S9(100); S15(100)]	O88737 4xPhospho [S1100(99.4); T1102(99.4); S1108(100); S1114(100)]	0.000881813	0	1	1	2	O88737	#REF!	#REF!	#REF!	#REF!	O88737 [1100-1120]	1	3046.33	High	High	High	High	High	High	High	High	High	High	0.423	-1.24	227	96.1	298.1	331.1	124.2	214.7	167	66	83.8	206.4	57.8	66.7	Unique	14	High	0	0.0001452	3.83803
FALSE	High	[R].KSHTFLPK.[L]	TMT6plex [K]		0.131034	0.00467011	1	1	1	P16330	#REF!	#REF!	#REF!		P16330 [8-15]	1	1645.04	High	High	Not Found	High	High	High	High	High	High	High	0.704	-0.51	163.9	115.3	168.1	233.4		154.5	99.4	106.7	106.6	142.2	145.2	75.8	Unique	2	High	0.002676	0.0873
FALSE	High	[R].SSLYEGLEKPESK.[S]	TMT6plex [S]; 1xPhospho [S2(99.8)]	Q0VF55 1xPhospho [S1124(99.8)]	0.00146214	0	1	1	6	Q0VF55	#REF!	#REF!	#REF!	#REF!	Q0VF55 [1123-1135]	0	2234.19	High	High	High	High	High	High	High	High	High	High	0.454	-1.14	305.1	138.5	392	441.9	143.9	367.9	179.6	102.4	151	185.4	165.6	88	Unique	9	High	0.002591	0.08322	1.07977
FALSE	High	[R].KKSPNELVDDLFK.[G]	TMT6plex [K]; 1xPhospho [S3(100)]	Q9CZ44 1xPhospho [S114(100)]	0.000412779	0	1	1	1	Q9CZ44	#REF!	#REF!	#REF!	#REF!	Q9CZ44 [112-124]	2	2529.45	High	High	High	High	High	High	High	High	High	High	0.464	-1.11	147.5	68.5	216	237.5	63.9	156.3	63.9	56.8	67.5	103.4	75.8	38.8	Unique	17	High	0	5.528e-05	4.25743
FALSE	High	[K].NQWQLSADDLKK.[L]	TMT6plex [N]		5.05362e-08	0	1	1	3	P16330	#REF!	#REF!	#REF!		P16330 [164-175]	1	2133.23	High	High	High	High	High	High	High	High	High	High	0.821	-0.28	167	137.1	136.3	338.8	87.3	180.8	91.9	118.6	163.5	176.9	157.8	68.8	Unique	41	High	0	1.562e-08
FALSE	High	[R].QPSEEEIIK.[L]	1xTMT6plex [Q/K]; 1xPhospho [S3(100)]	Q62048 1xPhospho [S116(100)]	0.0910684	0.0032143	1	1	1	Q62048	#REF!	#REF!	#REF!	#REF!	Q62048 [114-122]	0	1610.84	High	High	High	High	High	High	High	High	High	High	0.497	-1.01	51.5	25.6	62.6	71.7	33.6	50.5	39.2	20.8	24.6	43.7	19.7	19.1	Unique	41	High	0.001846	0.05418	1.26616
FALSE	High	[K].GKPVPIHGSR.[K]	1xTMT6plex [G/K]		2.35752e-06	0	1	1	2	P16330	#REF!	#REF!	#REF!		P16330 [400-409]	0	1505.93	High	High	High	High	High	High	High	High	High	High	0.87	-0.2	95.5	83.1	94	147.3	66.8	94.1	75.5	87.3	88.9	101.5	76.4	61.5	Unique	14	High	0	7.999e-08
FALSE	High	[R].VLVLDDTNHERER.[L]	1xTMT6plex [N-Term]		0.000667616	0	1	1	2	P16330	#REF!	#REF!	#REF!		P16330 [117-129]	1	1824.98	High	High	High	High	High	High	High	High	High	High	0.877	-0.19	98.7	86.5	83	114.5	89.5	81	125.3	70.7	122	111.5	78.5	49.7	Unique	12	High	3.64e-05	0.001945
FALSE	High	[K].AIFTGYYGKGKPVPIHGSR.[K]	TMT6plex [A]		2.5642e-05	0	1	1	1	P16330	#REF!	#REF!	#REF!		P16330 [391-409]	1	2735.6	High	High	High	High	High	High	High	High	High	High	0.889	-0.17	61.8	55	66.9	78.4	45.6	70.6	47.7	45.6	64.6	72.3	62.6	29.9	Unique	1	High	0	1.643e-06
FALSE	High	[K].SKEEQELHDIHSTRSK.[E]	TMT6plex [S]; 2xPhospho [S15(99.8); S/T]	P35802 2xPhospho [S270(99.8); S/T]	0.00171228	0	1	1	6	P35802	#REF!	#REF!	#REF!	#REF!	P35802 [256-271]	2	2771.37	High	High	High	High	High	High	High	High	High	High	0.501	-1	535.8	268.4	686.8	874.9	224.7	684.7	207.7	223.6	258.9	400.1	305.2	154.3	Unique	7	High	0.0002483	0.007364	2.13289
FALSE	High	[K].NQWQLSADDLK.[K]	1xTMT6plex [N/K]		5.89317e-07	0	1	1	3	P16330	#REF!	#REF!	#REF!		P16330 [164-174]	0	1775.97	High	High	High	High	High	High	High	High	High	High	0.91	-0.14	93.5	85.1	92.6	121.4	61	101	91.4	73	121.9	104	77.5	49.1	Unique	74	High	0	1.381e-08
FALSE	High	[R].KAGQVFLEELGNHK.[A]	TMT6plex [K]		2.28407e-06	0	1	1	1	P16330	#REF!	#REF!	#REF!		P16330 [203-216]	1	2257.33	High	High	High	High	High	High	High	High	High	High	0.928	-0.11	83.3	77.3	84.4	126.7	50.7	92.9	61.6	67.9	89.2	93	88.6	47.6	Unique	22	High	0	7.629e-08
FALSE	High	[R].LDHALSSPSSPCEEIK.[N]	1xTMT6plex [L/K]; 1xCarbamidomethyl [C12]; 1xPhospho [S10(99.7)]	Q8BGT8 1xPhospho [S15(99.7)]	2.4069e-05	0	1	1	1	Q8BGT8	#REF!	#REF!	#REF!	#REF!	Q8BGT8 [6-21]	0	2308.13	High	High	High	High	High	High	High	High	High	High	0.505	-0.99	30.2	15.3	36.8	45.7	19.9	23.1	25.6	16.2	11.6	23	13.1	12.4	Unique	5	High	0	1.514e-06	5.81987
FALSE	High	[K].RLDEDLAGYCR.[R]	1xTMT6plex [N-Term]; 1xCarbamidomethyl [C10]		1.2226e-05	0	1	1	1	P16330	#REF!	#REF!	#REF!		P16330 [102-112]	1	1596.8	High	High	High	High	High	High	High	High	High	High	0.957	-0.06	79.8	76.3	77.3	97.3	72.1	77.6	74.7	67.8	108	81.8	75	49.1	Unique	46	High	0	6.392e-07
FALSE	High	[RK].LKPGLEK.[TD]	TMT6plex [L]		0.0388813	0.00120542	1	2	2	P16330	#REF!	#REF!	#REF!		P16330 [176-182]	0	1471.98	High	High	High	High	High	High	High	High	High	High	0.964	-0.05	99	95.4	96.9	140.6	71	103.3	83.1	66.3	176	95.9	86.5	52.4	Unique	6	High	0.0006693	0.0181
FALSE	High	[K].RPPGVLHCTTKFCDYGK.[A]	TMT6plex [R]; 2xCarbamidomethyl [C8; C13]		1.86847e-05	0	1	1	1	P16330	#REF!	#REF!	#REF!		P16330 [244-260]	1	2723.47	High	High	High	High	High	High	High	High	High	High	0.971	-0.04	69	67	81.7	90.8	49.1	69.5	53.8	60.9	72.5	72.7	88.3	40.6	Unique	17	High	0	1.095e-06
FALSE	High	[R].GLPGSGKSTLAR.[L]	1xTMT6plex [G/K]		0.00258083	0	1	1	1	P16330	#REF!	#REF!	#REF!		P16330 [57-68]	1	1601.97	High	High	High	High	High	High	High	High	High	High	1.139	0.19	15.3	17.4	17.7	18.1	12.1	17.2	11.4	18.2	20.7	16.2	19.5	12.5	Unique	4	High	0	0.0005666
FALSE	High	[R].HFISGDEPK.[E]	1xTMT6plex [H/K]		0.000380184	0	1	1	2	P16330	#REF!	#REF!	#REF!		P16330 [224-232]	0	1487.83	High	High	High	High	High	High	High	High	High	High	1.172	0.23	310.9	364.4	294.2	415.4	205.9	316.8	322	253.3	699.9	389.4	297.4	182.2	Unique	38	High	0	5.306e-05
FALSE	High	[R].VLVLDDTNHER.[E]	1xTMT6plex [N-Term]		1.61248e-06	0	1	1	2	P16330	#REF!	#REF!	#REF!		P16330 [117-127]	0	1539.83	High	High	High	High	High	High	High	High	High	High	1.192	0.25	133.9	159.6	118.9	134.9	127.6	108.6	179.3	108.9	336.8	164.7	104.3	83.3	Unique	60	High	0	4.92e-08
FALSE	High	[R].ADFSEAYK.[R]	1xTMT6plex [A/K]		0.00239266	0	1	1	1	P16330	#REF!	#REF!	#REF!		P16330 [94-101]	0	1388.75	High	High	High	High	High	High	High	High	High	High	1.248	0.32	25.3	31.6	22.3	26.8	20.8	31.5	25.1	21.1	68.7	30.9	19.3	17.9	Unique	42	High	0	0.0005113
FALSE	High	[K].SHTFLPK.[L]	1xTMT6plex [S/K]		0.097956	0.00351993	1	1	1	P16330	#REF!	#REF!	#REF!		P16330 [9-15]	0	1287.78	High	High	High	High	High	High	High	High	High	High	1.294	0.37	168.5	218	151.4	222.8	142.8	168.3	157.2	157.4	454.9	189.2	188.5	99.8	Unique	11	High	0.00196	0.05972
FALSE	High	[K].AGQVFLEELGNHK.[A]	1xTMT6plex [A/K]		3.41905e-07	0	1	1	2	P16330	#REF!	#REF!	#REF!		P16330 [204-216]	0	1900.07	High	High	High	High	High	High	High	High	High	High	1.416	0.5	13.1	18.6	12.5	12.3	10.1	12.9	17.8	12.2	43.7	18.2	11.6	7.2	Unique	35	High	0	6.886e-09
FALSE	High	[K].AAGAEEYAQQEVVKR.[S]	1xTMT6plex [A/K]		0.00261359	0	1	1	1	P16330	#REF!	#REF!	#REF!		P16330 [261-275]	1	2107.15	High	High	High	High	High	High	High	High	High	High	1.446	0.53	15.9	23	13.2	22.5	11.8	18.6	13.3	17.2	40.2	25.3	18.5	13.6	Unique	5	High	0	0.0005729
FALSE	High	[K].RLDEDLAGYCRR.[D]	1xTMT6plex [N-Term]; 1xCarbamidomethyl [C10]		2.25926e-05	0	1	1	3	P16330	#REF!	#REF!	#REF!		P16330 [102-113]	2	1752.9	High	High	High	High	High	High	High	High	High	High	1.656	0.73	53.2	88.2	37.5	64.7	45.7	57.3	61	76.4	157.1	56.5	95.7	55.1	Unique	34	High	0	4.718e-05
FALSE	High	[R].GKLYSLGK.[G]	TMT6plex [G]		0.00688559	9.22225e-05	1	1	1	P16330	#REF!	#REF!	#REF!		P16330 [369-376]	1	1553	High	High	High	High	High	High	High	High	High	High	1.859	0.89	63.1	117.2	50.5	96.6	32.5	67.4	68.4	108.4	115.6	143	131	88.2	Unique	9	High	3.64e-05	0.00197
FALSE	High	[K].AIFTGYYGK.[G]	1xTMT6plex [A/K]		0.00058457	0	1	1	1	P16330	#REF!	#REF!	#REF!		P16330 [391-399]	0	1477.85	High	High	High	High	High	High	High	High	High	High	2.725	1.45	35.3	96.2	25.5	33.6	20	28.8	68.7	25.1	344.2	58.6	36.5	16.8	Unique	51	High	0	8.57e-05
FALSE	High	[K].LELVSYFGK.[R]	1xTMT6plex [L/K]		0.000150907	0	1	1	1	P16330	#REF!	#REF!	#REF!		P16330 [235-243]	0	1513.9	High	High	High	High	High	High	High	High	High	High	2.913	1.54	27	78.7	20.9	26.8	14.2	20	53.1	18.4	285.9	47.4	26	15.6	Unique	64	High	0	1.546e-05
FALSE	High	[K].LSISALFVTPK.[T]	1xTMT6plex [L/K]		0.000407588	0	1	1	2	P16330	#REF!	#REF!	#REF!		P16330 [283-293]	0	1634.03	High	High	High	High	High	High	High	High	High	High	3.349	1.74	44.2	148.1	23.7	60.6	24.1	44.8	67.9	30.6	555.5	74.3	51.5	28.5	Unique	32	High	0	5.426e-05
FALSE	High	[R].HSSLPTESDEDIAPAQR.[V]	1xTMT6plex [N-Term]; 2xPhospho [T6(100); S8(100)]	O54774 2xPhospho [T758(100); S760(100)]	0.000312464	0	1	1	1	O54774	#REF!	#REF!	#REF!	#REF!	O54774 [753-769]	0	2241.96	High	High	High	High	High	High	High	High	High	High	0.51	-0.97	33.7	17.2	34.3	44.7	26.8	34.1	28.8	16.8	15.4	31.3	10.3	12.3	Unique	19	High	0	3.885e-05	4.41061
FALSE	High	[K].EEQELHDIHSTRSK.[E]	1xTMT6plex [E/K]; 1xPhospho [S/T]		7.94929e-06	0	1	1	10	P35802	#REF!	#REF!	#REF!	#REF!	P35802 [258-271]	1	2247.12	High	High	High	High	High	High	High	High	High	High	0.506	-0.98	388.8	196.8	547.5	554.8	176.4	470.6	194.8	162.5	176.7	276.5	228.3	140	Unique	18	High	0	6.698e-07	6.17405
FALSE	High	[R].ADSVPNLEPSEESLVTK.[-]	1xTMT6plex [A/K]; 1xPhospho [S3(100)]	Q7TQ95 1xPhospho [S411(100)]	1.54528e-05	0	1	1	2	Q7TQ95	#REF!	#REF!	#REF!	#REF!	Q7TQ95 [409-425]	0	2353.19	High	High	High	High	High	High	High	High	High	High	0.438	-1.19	135.8	59.4	177.7	177.1	91	136.5	96.6	60.9	45.4	98.2	50.8	41.8	Unique	18	High	0	8.62e-07	6.06449
FALSE	High	[R].QTSLADLEQK.[V]	1xTMT6plex [Q/K]; 1xPhospho [T/S]		0.00174503	0	1	1	4	O88737	#REF!	#REF!	#REF!	#REF!	O88737 [3156-3165]	0	1670.88	High	High	High	High	High	High	High	High	High	High	0.455	-1.14	190.2	86.5	221.8	252.5	133.4	180.8	162.3	75.6	79.1	115.1	88.3	74.2	Unique	34	High	0	0.000343	3.46471
FALSE	High	[K].VHHQTYEDIDRHGK.[Y]	1xTMT6plex [V/K]		8.60098e-08	0	1	1	3	Q9CXW2	#REF!	#REF!	#REF!		Q9CXW2 [244-257]	1	2193.16	High	High	High	High	High	High	High	High	High	High	0.694	-0.53	255.8	177.5	279.1	377.5	131.1	336.3	155.1	153	197.5	202.3	219.2	115.5	Unique	20	High	0	2.94e-07
FALSE	High	[R].VVQVVKPHAPLIK.[F]	TMT6plex [V]		0.108256	0.00375062	1	1	1	Q9CQX8	#REF!	#REF!	#REF!		Q9CQX8 [11-23]	0	2115.4	High	High	High	High	High	High	High	High	High	High	1.055	0.08	68.3	72.1	68.4	89.6	53.5	76.7	53.3	65.9	128.3	55.3	73.8	37	Unique	3	High	0.002106	0.06822
FALSE	High	[R].KLSLPTDLKPDLDVK.[D]	TMT6plex [K]; 1xPhospho [S3(100)]	Q8K400 1xPhospho [S760(100)]	0.00034141	0	1	1	3	Q8K400	#REF!	#REF!	#REF!	#REF!	Q8K400 [758-772]	1	2678.59	High	High	High	High	High	High	High	High	High	High	0.519	-0.95	429.6	223.1	545.8	654.7	169.2	539.8	238.4	182.1	201.1	288.1	296.9	147.3	Unique	15	High	0	0.000388	3.41117
FALSE	High	[R].GNYLVDVDGNR.[M]	1xTMT6plex [N-Term]		0.0210642	0.000621021	1	1	1	P61922	#REF!	#REF!	#REF!		P61922 [82-92]	0	1450.75	High	High	High	High	High	High	High	High	High	High	0.844	-0.24	42.2	35.6	42.7	40.1	40.4	44.6	43.2	36.2	46.4	39.5	31.3	24.7	Unique	42	High	0.0002815	0.008172
FALSE	High	[R].NKLILIAR.[N]	1xTMT6plex [N/K]		0.0196882	0.000542616	1	1	1	P61922	#REF!	#REF!	#REF!		P61922 [451-458]	1	1398.96	High	High	High	High	High	High	High	High	High	High	1.074	0.1	57.4	61.6	70.7	73.6	44.9	58.2	39.4	54	69	74.7	69.7	40.5	Unique	10	High	0.0002483	0.007547
FALSE	High	[K].REDLLNNVAR.[V]	1xTMT6plex [N-Term]		1.19202e-05	0	1	1	2	P61922	#REF!	#REF!	#REF!		P61922 [401-410]	1	1428.81	High	High	High	High	High	High	High	High	High	High	1.206	0.27	53.5	64.5	45.4	64.3	46.7	54.3	56.7	47.7	142	43.2	52.7	36.9	Unique	45	High	0	6.21e-07
FALSE	High	[K].NVPNLHVMK.[A]	1xTMT6plex [N/K]; 1xOxidation [M8(100)]		0.00160747	0	1	1	1	P63325	#REF!	#REF!	#REF!		P63325 [39-47]	0	1525.89	High	High	High	High	High	High	High	High	High	High	1.135	0.18	108.5	123.2	88.8	139.2	94.9	118	101.6	96.6	238.4	114.1	99.8	67	Unique	11	High	0	0.0003108
FALSE	High	[K].NIGLGFK.[T]	1xTMT6plex [N/K]		0.0342717	0.000955999	1	1	1	P62281	#REF!	#REF!	#REF!		P62281 [39-45]	0	1206.76	High	High	High	High	High	High	High	High	High	High	1.57	0.65	19.6	30.8	16	25.3	16.2	19.5	21	12.6	86.9	18.6	20.3	15.5	Unique	30	High	0.0005432	0.0153
FALSE	High	[R].NGVRPSHFSR.[G]	1xTMT6plex [N-Term]		0.000209723	0	1	1	2	Q9CZX8	#REF!	#REF!	#REF!		Q9CZX8 [85-94]	0	1385.76	High	High	High	High	High	High	High	High	High	High	0.894	-0.16	56	50.1	48.3	77.3	45.8	57.3	51.5	55.9	72.1	46.7	41.9	33.8	Unique	12	High	0	2.343e-05
FALSE	High	[R].DLDRIAGQVAAANK.[K]	1xTMT6plex [D/K]		2.15001e-08	0	1	1	1	Q9CZX8	#REF!	#REF!	#REF!		Q9CZX8 [130-143]	1	1900.1	High	High	High	High	High	High	High	High	High	High	1.92	0.94	20.9	40.1	15.4	29.1	12	33.3	14.6	33.6	70.2	12.9	59	24.8	Unique	49	High	0	2.086e-10
FALSE	High	[K].DHASIQMNVAEVDRTTGR.[F]	1xTMT6plex [N-Term]; 1xOxidation [M7(100)]		1.4546e-07	0	1	1	2	Q9CQR2	#REF!	#REF!	#REF!		Q9CQR2 [28-45]	1	2245.12	High	High	High	High	High	High	High	High	High	High	1.137	0.19	26.9	30.6	23	26.6	25.1	34.5	25.2	31.3	37.5	25.1	32.2	26.7	Unique	37	High	0	2.35e-09
FALSE	High	[K].DHASIQMNVAEVDRTTGR.[F]	1xTMT6plex [N-Term]		0.000229153	0	1	1	1	Q9CQR2	#REF!	#REF!	#REF!		Q9CQR2 [28-45]	1	2229.12	High	High	High	High	High	High	High	High	High	High	1.148	0.2	10.9	12.5	5	16.7	6.2	15.2	11.5	13	17.7	11.3	13.2	7.5	Unique	59	High	0	2.617e-05
FALSE	High	[R].VEQALSEVASSLQSSAPK.[Q]	1xTMT6plex [V/K]; 3xPhospho [S6(100); S10(100); S11(100)]	E9Q6P5 3xPhospho [S673(100); S677(100); S678(100)]	0.000163849	0	1	1	2	E9Q6P5	#REF!	#REF!	#REF!	#REF!	E9Q6P5 [668-685]	0	2529.17	High	High	High	High	High	High	High	High	High	High	0.508	-0.98	61.8	31.4	68.5	100.3	29.2	62.5	48.5	28.6	36.3	46.7	23.1	22.2	Unique	25	High	0	1.715e-05	4.76574
FALSE	High	[R].HLSNVSSTGSIDMVDSPQLATLADEVSASLAK.[Q]	1xTMT6plex [H/K]; 1xOxidation [M13(100)]; 4xPhospho [S3(100); S/T]	P10637 4xPhospho [S701(100); S/T]	5.75589e-06	0	1	1	6	P10637	#REF!	#REF!	#REF!	#REF!	P10637 [699-730]	0	4037.79	High	High	High	High	High	High	High	High	High	High	0.531	-0.91	32.4	17.2	42.8	44.7	16.6	27.9	29.9	13.5	12.5	33.5	12.5	14	Unique	39	High	0	2.469e-07	6.60748
FALSE	High	[K].KPLPDHVSIVEPK.[D]	TMT6plex [K]		0.00321806	0	1	1	1	P62908	#REF!	#REF!	#REF!		P62908 [202-214]	0	2146.32	High	High	High	High	High	High	High	High	High	High	1.05	0.07	73.8	77.5	70.3	104.2	51.9	78.2	64.5	57.9	149.9	67.1	72.7	39.8	Unique	13	High	0	0.0007491
FALSE	High	[K].KEGDGSATTDAAPATSPK.[A]	TMT6plex [K]; 1xPhospho [T/S]		1.87378e-07	0	1	1	2	P06837	#REF!	#REF!	#REF!	#REF!	P06837 [81-98]	1	2471.26	High	High	High	High	High	High	High	High	High	High	0.511	-0.97	237.9	121.4	290.5	380.9	105.6	290.4	122	110.4	98.2	162.9	147.7	88	Unique	37	High	0	3.229e-09	8.49093
FALSE	High	[R].HWDQNER.[Y]	1xTMT6plex [N-Term]		0.000541837	0	1	1	2	P10852	#REF!	#REF!	#REF!		P10852 [449-455]	0	1213.59	High	High	High	High	High	High	High	High	High	High	0.9	-0.15	41.4	37.2	33.6	46.9	34.6	53.8	38	37.6	50.8	35	33.7	29.1	Unique	35	High	0	7.825e-05
FALSE	High	[K].GLVLGPIHK.[N]	1xTMT6plex [G/K]		0.00072026	0	1	1	1	P10852	#REF!	#REF!	#REF!		P10852 [151-159]	0	1391.91	High	High	High	High	High	High	High	High	High	High	2.04	1.03	63.4	129.4	40.3	62.9	52.8	61	100.2	52.4	399.8	79.5	73	42.3	Unique	28	High	0	0.0001123
FALSE	High	[R].GYISPYFINTSK.[G]	1xTMT6plex [G/K]		0.00706034	9.22225e-05	1	1	1	P63038	#REF!	#REF!	#REF!		P63038 [222-233]	0	1848.03	High	High	High	High	High	High	High	High	High	High	1.076	0.11	36.9	39.7	40.2	44.4	22.2	42.6	35.1	28.1	73.6	34.5	39.3	23.1	Unique	19	High	3.64e-05	0.002032
FALSE	High	[K].VGLQVVAVK.[A]	1xTMT6plex [V/K]		0.00056637	0	1	1	1	P63038	#REF!	#REF!	#REF!		P63038 [293-301]	0	1370.91	High	High	High	High	High	High	High	High	High	High	2.123	1.09	11.2	23.7	12.7	12.9	7.2	11.5	11.6	7.2	82.3	13.4	11.8	4	Unique	51	High	0	8.262e-05
FALSE	High	[K].KEDSDEDEDEEDEDDSDEDEDDEEEDEFEPPIVK.[G]	TMT6plex [K]; 2xPhospho [S4(100); S16(100)]	P09405 2xPhospho [S145(100); S157(100)]	1.43224e-05	0	1	1	1	P09405	#REF!	#REF!	#REF!	#REF!	P09405 [142-175]	1	4907.9	High	High	High	High	High	High	High	High	High	High	0.553	-0.85	21.3	11.8	18.3	38	10.9	26.2	13.3	7.4	13.8	21.7	8.4	7.7	Unique	66	High	0	7.809e-07	6.1074
FALSE	High	[K].KQTPPASPSPQPIEDRPPSSPIYEDAAPFK.[A]	TMT6plex [K]; 1xPhospho [T3(100)]	Q60598 1xPhospho [T401(100)]	3.34519e-05	0	1	1	1	Q60598	#REF!	#REF!	#REF!	#REF!	Q60598 [399-428]	1	4015.08	High	High	High	High	High	High	High	High	High	High	0.442	-1.18	57.9	25.6	76.4	92.6	23.9	67.6	28.8	24	24.7	28	35.3	15.9	Unique	7	High	0	2.286e-06	5.64092
FALSE	High	[R].TSPYGVPGSPATR.[V]	1xTMT6plex [N-Term]; 2xPhospho [S2(100); S9(100)]	O88703 2xPhospho [S764(100); S771(100)]	0.00280134	0	1	1	1	O88703	#REF!	#REF!	#REF!	#REF!	O88703 [763-775]	0	1678.74	High	High	High	High	High	High	High	High	High	High	0.536	-0.9	59.1	31.7	65.4	89	40.1	55.8	45.2	32	26	51.9	27.2	21.3	Unique	19	High	0	0.0006279	3.20211
FALSE	High	[K].NQWQLSADDLKK.[L]	TMT6plex [N]; 1xPhospho [S6(100)]	P16330 1xPhospho [S169(100)]	0.000302732	0	1	1	3	P16330	#REF!	#REF!	#REF!	#REF!	P16330 [164-175]	1	2213.19	High	High	High	High	High	High	High	High	High	High	0.54	-0.89	310.2	167.4	399.5	504.2	128.8	347.2	171.4	148.2	156.3	258.9	184.3	89.2	Unique	28	High	0	3.733e-05	4.42794
FALSE	High	[R].APISLSQDPSPPLNGSTTSCGPDRRTPSPK.[E]	1xTMT6plex [A/K]; 1xCarbamidomethyl [C20]; 2xPhospho [T26(96.4); S28(99.9)]	Q9QYR6 2xPhospho [T2064(96.4); S2066(99.9)]	0.0120782	9.22225e-05	1	1	5	Q9QYR6	#REF!	#REF!	#REF!	#REF!	Q9QYR6 [2039-2068]	2	3738.8	High	High	High	High	High	High	High	High	High	High	0.509	-0.97	19.8	10.1	17.9	26.5	17.8	18.2	18.6	7	8.5	19.7	9.7	5.5	Unique	0	High	3.64e-05	0.00401	2.39686
FALSE	High	[R].TAKDSDDDDDVTVTVDRDR.[F]	1xTMT6plex [T/K]; 1xPhospho [S5(100)]	O35526 1xPhospho [S14(100)]	0.000297039	0	1	1	1	O35526	#REF!	#REF!	#REF!	#REF!	O35526 [10-28]	2	2676.24	High	High	High	High	High	High	High	High	High	High	0.574	-0.8	58.4	33.5	76.5	105.4	22.2	59.6	28.3	32.8	23.8	56.5	28.3	26.2	Unique	21	High	0	3.644e-05	4.43842
FALSE	High	[K].GSDDAPDADTAIINAEGGQSGGDDK.[K]	1xTMT6plex [G/K]; 1xPhospho [S2(100)]	Q99N28 1xPhospho [S368(100)]	5.82123e-14	0	1	1	2	Q99N28	#REF!	#REF!	#REF!	#REF!	Q99N28 [367-391]	0	2914.3	High	High	High	High	High	High	High	High	High	High	0.524	-0.93	61.1	32	76	72	39.6	72.3	45.6	28.9	26.7	49.7	30.9	23.8	Unique	62	High	0	1.929e-16	15.7147
FALSE	High	[R].RGSGSVDETLFALPAASEPVIPSSAEK.[I]	1xTMT6plex [R/K]; 1xPhospho [S/T]		7.33368e-05	0	1	1	1	Q99P72	#REF!	#REF!	#REF!	#REF!	Q99P72 [163-189]	1	3253.68	High	High	High	High	High	High	High	High	High	High	0.54	-0.89	41.5	22.4	46.8	63.1	23.9	45.4	28.3	21.8	22.7	31.1	20.6	15.9	Unique	19	High	0	6.176e-06	5.20929
FALSE	High	[K].RHFNAPSHIR.[R]	1xTMT6plex [N-Term]		4.7353e-09	0	1	1	1	P61255	#REF!	#REF!	#REF!		P61255 [17-26]	1	1463.82	High	High	High	High	High	High	High	High	High	High	1.099	0.14	38.5	42.3	18.4	54.2	24.5	70.5	25	38.1	64	33.2	53.2	23.2	Unique	32	High	0	3.056e-11
FALSE	High	[K].NIDDGTSDRPYSHALVAGIDRYPR.[K]	1xTMT6plex [N-Term]		1.35675e-07	0	1	1	2	P61358	#REF!	#REF!	#REF!		P61358 [28-51]	1	2917.48	High	High	High	High	High	High	High	High	High	High	0.888	-0.17	97.8	86.8	93.9	107.3	93.3	105.2	89.4	79.2	110.9	85.6	94.1	64.4	Unique	11	High	0	2.144e-09
FALSE	High	[K].RNQSFCPTVNLDK.[L]	1xTMT6plex [R/K]; 1xCarbamidomethyl [C6]		0.00340582	0	1	1	1	P14115	#REF!	#REF!	#REF!		P14115 [65-77]	1	2037.1	High	High	High	High	High	High	High	High	High	High	0.986	-0.02	31.2	30.8	30.3	42.5	21.4	40	21.8	29.4	41	28.8	32	22.6	Unique	8	High	0	0.0008007
FALSE	High	[K].NNASTDYDLSDK.[S]	1xTMT6plex [N/K]		1.95524e-08	0	1	1	2	P27659	#REF!	#REF!	#REF!		P27659 [301-312]	0	1800.9	High	High	High	High	High	High	High	High	High	High	0.7	-0.52	130.5	91.3	133.2	189.9	92.5	148.2	88.5	83.1	107.4	108.8	100.4	56.6	Unique	86	High	0	1.842e-10
FALSE	High	[R].KREELSNVLAAMR.[K]	1xTMT6plex [K]; 1xOxidation [M12(100)]		0.0187427	0.0004543	1	1	1	A0A140T8K6	#REF!	#REF!	#REF!		A0A140T8K6 [86-98]	2	1991.15	High	High	High	High	High	High	High	High	High	High	0.803	-0.32	82.6	66.4	82.3	117.6	56.6	83	73.7	68.6	72.8	78.7	73.6	38.1	Unique	6	High	0.0002143	0.007045
FALSE	High	[K].NNRQPYAVSELAGHQTSAESWGTGR.[A]	1xTMT6plex [N-Term]		3.03157e-07	0	1	1	2	Q9D8E6	#REF!	#REF!	#REF!		Q9D8E6 [47-71]	1	2945.45	High	High	High	High	High	High	High	High	High	High	1.076	0.11	71.7	77.2	55.7	99.6	54.1	91.7	57.4	81.7	93.3	73.8	91.5	45.5	Unique	35	High	0	5.929e-09
FALSE	High	[K].TTHFVEGGDAGNREDQINR.[L]	1xTMT6plex [N-Term]		1.49452e-06	0	1	1	4	P14148	#REF!	#REF!	#REF!		P14148 [246-264]	1	2345.14	High	High	High	High	High	High	High	High	High	High	1.014	0.02	86.8	88	70.7	104.8	84.3	93.7	80.7	82.9	112.3	83.7	88.8	72.4	Unique	14	High	0	0.0002209
FALSE	High	[K].KTTHFVEGGDAGNREDQINR.[L]	1xTMT6plex [K]		0.000140758	0	1	1	2	P14148	#REF!	#REF!	#REF!		P14148 [245-264]	2	2702.4	High	High	High	High	High	High	High	High	High	High	1.057	0.08	94.2	99.5	73.3	137.9	75.2	114.4	70.1	122.1	131.5	74.6	106.4	63.1	Unique	13	High	0	1.414e-05
FALSE	High	[R].SMSDPKPLSPTADESSR.[A]	1xTMT6plex [S/K]; 1xOxidation [M2(100)]; 2xPhospho [S9(99.6); S/T]	Q9QYX7 2xPhospho [S3616(99.6); S/T]	0.00667315	9.22225e-05	1	1	4	Q9QYX7	#REF!	#REF!	#REF!	#REF!	Q9QYX7 [3608-3624]	0	2439.09	High	High	High	High	High	High	High	High	High	High	0.495	-1.01	158	78.3	203.4	227.1	92.1	158	109.2	59.9	86.5	119.1	72.5	53.3	Unique	6	High	3.64e-05	0.001891	2.72331
FALSE	High	[K].NGRVEIIANDQGNR.[I]	1xTMT6plex [N-Term]		0.00599827	0	1	1	1	P20029	#REF!	#REF!	#REF!		P20029 [48-61]	1	1784.96	High	High	High	High	High	High	High	High	High	High	0.846	-0.24	55.4	46.9	57.5	65.7	44.7	72	37.3	47.7	49.6	52.1	53.4	31.7	Unique	2	High	0	0.001655
FALSE	High	[K].DNHLLGTFDLTGIPPAPR.[G]	1xTMT6plex [N-Term]		3.25021e-07	0	1	1	2	P20029	#REF!	#REF!	#REF!		P20029 [476-493]	0	2163.18	High	High	High	High	High	High	High	High	High	High	0.887	-0.17	86.9	77.1	75	100.9	75.3	105.2	78.1	63.4	97.6	82.7	86.3	55.4	Unique	42	High	0	6.466e-09
FALSE	High	[R].QDPGSYTPDSKPK.[D]	TMT6plex [Q]; 1xPhospho [S/Y/T]		0.164517	0.00596088	1	1	2	Q8VHK5	#REF!	#REF!	#REF!	#REF!	Q8VHK5 [29-41]	0	2187.13	High	High	High	High	High	High	High	High	High	High	0.549	-0.86	71.8	39.4	89.7	118.8	33.1	76.9	40.4	34.5	38.8	56.5	44.1	23.2	Unique	3	High	0.003568	0.117	0.931814
FALSE	High	[K].SKEEQELHDIHSTRSK.[E]	TMT6plex [S]; 1xPhospho [S/T]		6.02696e-05	0	1	1	30	P35802	#REF!	#REF!	#REF!	#REF!	P35802 [256-271]	2	2691.41	High	High	High	High	High	High	High	High	High	High	0.532	-0.91	1752.3	932.7	2041.6	2987.1	670	2362.8	700	801.4	944.9	1235.1	1070.8	611.5	Unique	22	High	0	2.019e-05	4.69486
FALSE	High	[K].EGEEPTVYSDDEEPKDETARK.[N]	TMT6plex [E]; 1xPhospho [Y/S/T]		0.00679982	9.22225e-05	1	1	1	O55022	#REF!	#REF!	#REF!	#REF!	O55022 [173-193]	2	3191.52	High	High	High	High	High	High	High	High	High	High	0.567	-0.82	104.4	59.2	125.3	167.8	39.7	140.1	49.1	53.8	58.6	75.2	66.3	42.1	Unique	1	High	3.64e-05	0.00193	2.71444
FALSE	High	[R].DISPEEIDLK.[N]	1xTMT6plex [D/K]; 1xPhospho [S3(100)]	Q62417 1xPhospho [S345(100)]	0.00542503	0	1	1	3	Q62417	#REF!	#REF!	#REF!	#REF!	Q62417 [343-352]	0	1696.88	High	High	High	High	High	High	High	High	High	High	0.618	-0.7	357.6	220.9	361.1	465.7	278.4	377.8	305	192.9	224.5	295.4	223.4	168.2	Unique	56	High	0	0.001451	2.83833
FALSE	High	[K].KVSSIYK.[K]	TMT6plex [K]; 1xPhospho [S4(99.8)]	A0A0J9YTW6 1xPhospho [S1931(99.8)]	0.180493	0.00680892	1	1	1	A0A0J9YTW6	#REF!	#REF!	#REF!	#REF!	A0A0J9YTW6 [1928-1934]	1	1591.94	High	High	High	High	High	High	High	High	High	High	0.529	-0.92	134.1	70.9	165.7	172.4	72.1	175	85.1	55.1	80.5	81.8	89.1	48	Unique	9	High	0.004135	0.1326	0.877456
FALSE	High	[R].TPAPSPQTSLPNPITYLTK.[A]	1xTMT6plex [T/K]; 1xPhospho [S5(100)]	Q9DCS9 1xPhospho [S21(100)]	2.93712e-07	0	1	1	1	Q9DCS9	#REF!	#REF!	#REF!	#REF!	Q9DCS9 [17-35]	0	2564.38	High	High	High	High	High	High	High	High	High	High	0.574	-0.8	42.5	24.4	55.6	52.5	24.8	42.3	37.4	21.8	23.5	31.9	29.4	15.5	Unique	26	High	0	5.701e-09	8.24405
FALSE	High	[R].VATSAASGGHGSPLRR.[C]	1xTMT6plex [N-Term]; 1xPhospho [S12(100)]	A2AG50 1xPhospho [S315(100)]	5.01616e-05	0	1	1	1	A2AG50	#REF!	#REF!	#REF!	#REF!	A2AG50 [304-319]	1	1832.93	High	High	High	High	High	High	High	High	High	High	0.565	-0.82	49.4	27.9	49	69.6	38.1	47.8	42.7	27.3	24.2	34.5	35.6	18.1	Unique	20	High	0	3.82e-06	5.41794
FALSE	High	[R].TNSPDLDSQSLSLSSGTDQEPLQR.[M]	1xTMT6plex [N-Term]; 1xPhospho [T/S]		5.3779e-05	0	1	1	2	Q8BL65	#REF!	#REF!	#REF!	#REF!	Q8BL65 [475-498]	0	2884.34	High	High	High	High	High	High	High	High	High	High	0.591	-0.76	16.2	9.6	15.9	20.4	13.4	17.2	14.1	7.5	12.2	13.7	7.6	6.9	Unique	22	High	0	4.199e-06	5.37685
FALSE	High	[R].SQEYLLDEGMAPGTPPK.[E]	1xTMT6plex [S/K]; 1xOxidation [M10(100)]; 1xPhospho [S/Y/T]		2.17505e-05	0	1	1	2	Q6P9K8	#REF!	#REF!	#REF!	#REF!	Q6P9K8 [728-744]	0	2387.16	High	High	High	High	High	High	High	High	High	High	0.562	-0.83	72.8	40.9	85.6	102.7	60.3	64.4	50.8	34.3	45.2	65.6	31.9	27.6	Unique	15	High	0	2.707e-06	5.56751
FALSE	High	[R].TEDVEPQSVPLLARSPSTNRK.[Y]	1xTMT6plex [T/K]; 1xPhospho [S15(100)]	P18052 1xPhospho [S202(100)]	0.0141939	9.22225e-05	1	1	1	P18052	#REF!	#REF!	#REF!	#REF!	P18052 [188-208]	2	2862.51	High	High	High	High	High	High	High	High	High	High	0.569	-0.81	79.3	45.1	100	87.9	42.8	107	58.9	37.6	35.1	66.9	53	33.1	Unique	1	High	3.64e-05	0.004942	2.3061
FALSE	High	[K].TDSERTDTAADGETSATESDQEEDAEIK.[A]	1xTMT6plex [T/K]; 3xPhospho [S15(99.5); T17(100); S19(99.5)]	Q9WV92 3xPhospho [S543(99.5); T545(100); S547(99.5)]	3.32408e-05	0	1	1	1	Q9WV92	#REF!	#REF!	#REF!	#REF!	Q9WV92 [529-556]	1	3699.48	High	High	High	High	High	High	High	High	High	High	0.553	-0.85	33.3	18.4	39.4	54.8	15.1	38.7	18.5	18.7	21.7	19.1	21	11.6	Unique	23	High	0	2.275e-06	5.64302
FALSE	High	[K].KAEEATPVTALR.[H]	1xTMT6plex [K]; 1xPhospho [T6(100)]	Q9WV92 1xPhospho [T518(100)]	0.000356872	0	1	1	3	Q9WV92	#REF!	#REF!	#REF!	#REF!	Q9WV92 [513-524]	1	1824	High	High	High	High	High	High	High	High	High	High	0.553	-0.85	330.1	182.7	429.1	436.1	213.1	315.9	256.3	152.9	165.6	285.1	195.2	114.7	Unique	23	High	0	4.592e-05	4.338
FALSE	High	[K].DDDDIDLFGSDDEEESEEAKK.[L]	TMT6plex [D]; 1xPhospho [S10(100)]	O70251 1xPhospho [S106(100)]	7.12574e-07	0	1	1	1	O70251	#REF!	#REF!	#REF!	#REF!	O70251 [97-117]	1	3168.42	High	High	High	High	High	High	High	High	High	High	0.48	-1.06	132.9	63.9	166.3	204.2	60.6	168.5	65.1	65.3	61.9	81	64.1	47	Unique	29	High	0	1.754e-08	7.75597
FALSE	High	[K].SHSSQNSQQSPKPSVIK.[S]	TMT6plex [S]; 1xPhospho [S10(100)]	Q9QYX7 1xPhospho [S4774(100)]	9.8863e-08	0	1	1	2	Q9QYX7	#REF!	#REF!	#REF!	#REF!	Q9QYX7 [4765-4781]	0	2606.39	High	High	High	High	High	High	High	High	High	High	0.512	-0.97	212.7	108.9	235.6	354.5	98.9	267.1	107.4	94.1	110.1	167.9	106.9	65.5	Unique	26	High	0	1.439e-09	8.84194
FALSE	High	[K].GKEDEGTPIKEDIITDK.[L]	TMT6plex [G]; 1xPhospho [T7(100)]	A0A0J9YTW6 1xPhospho [T1944(100)]	0.000933451	0	1	1	4	A0A0J9YTW6	#REF!	#REF!	#REF!	#REF!	A0A0J9YTW6 [1938-1954]	2	2884.57	High	High	High	High	High	High	High	High	High	High	0.538	-0.89	520.2	279.9	585.2	877.5	202.5	656.3	279.7	221.6	305.9	359.4	351.5	160.9	Unique	10	High	0	0.0001559	3.80715
FALSE	High	[R].DASPPPAFKPEPPK.[A]	TMT6plex [D]; 1xPhospho [S3(100)]	Q9Z0U1 1xPhospho [S968(100)]	8.72587e-07	0	1	1	4	Q9Z0U1	#REF!	#REF!	#REF!	#REF!	Q9Z0U1 [966-979]	0	2245.22	High	High	High	High	High	High	High	High	High	High	0.503	-0.99	568.1	285.6	667.8	884.8	245.4	730.8	311.5	223.3	299.2	374.1	347.2	184	Unique	18	High	0	9.125e-08	7.03977
FALSE	High	[K].ESDDKPEIEDVGSDEEEEEK.[K]	TMT6plex [E]; 1xPhospho [S13(100)]	P07901 1xPhospho [S263(100)]	2.35177e-11	0	1	1	4	P07901	#REF!	#REF!	#REF!	#REF!	P07901 [251-270]	0	3075.4	High	High	High	High	High	High	High	High	High	High	0.532	-0.91	345.7	183.9	487.1	588	129.7	358.4	165.4	158.5	197.5	231.3	219.2	112.8	Unique	77	High	0	3.697e-14	13.4322
FALSE	High	[K].AEAKEESEESDEDMGFGLFD.[-]	1xTMT6plex [A/K]; 1xOxidation [M14(100)]; 2xPhospho [S7(100); S10(100)]	P14869 2xPhospho [S304(100); S307(100)]	0.00230377	0	1	1	4	P14869	#REF!	#REF!	#REF!	#REF!	P14869 [298-317]	1	2869.15	High	High	High	High	High	High	High	High	High	High	0.559	-0.84	244.1	136.5	271.6	342.5	136.7	287.8	182	139	144.9	167	119	112.5	Unique	19	High	0	0.0005298	3.27589
FALSE	High	[K].LDPYDSSEDDK.[E]	1xTMT6plex [L/K]; 2xPhospho [S6(100); S7(100)]	P28661 2xPhospho [S117(100); S118(100)]	0.0144602	9.22225e-05	1	1	2	P28661	#REF!	#REF!	#REF!	#REF!	P28661 [112-122]	0	1901.79	High	High	High	High	High	High	High	High	High	High	0.509	-0.98	318.4	161.9	401.3	554.2	71.1	382.4	182.8	124.3	168.1	237.7	173.9	105.7	Unique	33	High	3.64e-05	0.005052	2.29654
FALSE	High	[R].TSSESIYSRPGSSIPGSPGHTIYAK.[V]	1xTMT6plex [T/K]; 2xPhospho [S17(100); T/S/Y]	Q8K4G5 2xPhospho [S411(100); T/S/Y]	0.0109336	9.22225e-05	1	1	1	Q8K4G5	#REF!	#REF!	#REF!	#REF!	Q8K4G5 [395-419]	0	3197.53	High	High	High	High	High	High	High	High	High	High	0.559	-0.84	100.5	56.2	118.6	132.3	67.3	105.6	78.7	42.1	49.1	94.3	52.4	43.1	Unique	13	High	3.64e-05	0.003537	2.45136
FALSE	High	[R].IEDSEPHIPLIDDTDAEDDAPTK.[R]	1xTMT6plex [I/K]; 2xPhospho [S4(100); T14(100)]	G5E829 2xPhospho [S1155(100); T1165(100)]	1.63017e-07	0	1	1	2	G5E829	#REF!	#REF!	#REF!	#REF!	G5E829 [1152-1174]	0	3154.42	High	High	High	High	High	High	High	High	High	High	0.556	-0.85	137	76.2	170.2	177.1	83.9	146.1	107.7	70.2	76.6	111.8	69.2	53.1	Unique	48	High	0	2.706e-09	8.56767
FALSE	High	[K].GESSASSPEEPEEIACLEK.[G]	1xTMT6plex [G/K]; 1xCarbamidomethyl [C16]; 4xPhospho [S3(100); S4(100); S6(100); S7(100)]	Q9WTQ5 4xPhospho [S551(100); S552(100); S554(100); S555(100)]	0.00110022	0	1	1	1	Q9WTQ5	#REF!	#REF!	#REF!	#REF!	Q9WTQ5 [549-567]	0	2827.09	High	High	High	High	High	High	High	High	High	High	0.54	-0.89	32	17.3	36.8	44.5	11.7	30.2	36.7	13.9	19.9	22.8	12.4	17.4	Unique	17	High	0	0.0001916	3.7176
FALSE	High	[K].KGSSEESVDEDRGLVPEPLPTAK.[A]	TMT6plex [K]; 3xPhospho [S3(100); S4(100); S7(100)]	Q8C8R3 3xPhospho [S1699(100); S1700(100); S1703(100)]	0.00036602	0	1	1	2	Q8C8R3	#REF!	#REF!	#REF!	#REF!	Q8C8R3 [1697-1719]	2	3367.61	High	High	High	High	High	High	High	High	High	High	0.543	-0.88	145.1	78.8	175.3	240	50.4	181.7	78.1	66.7	87.3	124.1	70.4	45.5	Unique	6	High	0	4.735e-05	4.32468
FALSE	High	[K].DKDSSEPDENPATEPR.[S]	1xTMT6plex [D/K]; 1xPhospho [S5(99.6)]	Q640R3 1xPhospho [S321(99.6)]	0.000399924	0	1	1	1	Q640R3	#REF!	#REF!	#REF!	#REF!	Q640R3 [317-332]	1	2325.06	High	High	High	High	High	High	High	High	High	High	0.585	-0.77	62.8	36.7	76.7	101.3	32.2	72.3	31.4	34.5	40.8	46.3	38.3	23.8	Unique	19	High	0	5.292e-05	4.27638
FALSE	High	[R].EDSGTFSLGK.[M]	1xTMT6plex [E/K]; 1xPhospho [S/T]		0.0054936	0	1	1	2	Q9WTX2	#REF!	#REF!	#REF!	#REF!	Q9WTX2 [16-25]	0	1578.78	High	High	High	High	High	High	High	High	High	High	0.567	-0.82	204.3	115.9	235.6	312.8	122.4	188.6	162	107.3	111.5	169	107.7	83.9	Unique	3	High	0	0.001471	2.83239
FALSE	High	[K].KKGSISDGSNILDEVTFPAR.[V]	TMT6plex [K]; 1xPhospho [S4(99.4)]	Q8VHK5 1xPhospho [S183(99.4)]	0.00147141	0	1	1	4	Q8VHK5	#REF!	#REF!	#REF!	#REF!	Q8VHK5 [180-199]	2	2901.57	High	High	High	High	High	High	High	High	High	High	0.58	-0.78	111.2	64.5	99.5	190.9	48.8	155	61.6	53.8	69.2	82.9	77	39.7	Unique	19	High	3.64e-05	0.004696	2.32827
FALSE	High	[R].TPLSNSRSSLNAK.[M]	1xTMT6plex [T/K]; 2xPhospho [S9(99.7); S/T]	Q9Z0V2 2xPhospho [S575(99.7); S/T]	0.00542503	0	1	1	1	Q9Z0V2	#REF!	#REF!	#REF!	#REF!	Q9Z0V2 [567-579]	1	1992.99	High	High	High	High	High	High	High	High	High	High	0.578	-0.79	108.7	62.9	123.9	157.8	59.4	140	62.6	53.2	65.3	80.4	68.3	47.3	Unique	1	High	0	0.001451	2.83833
FALSE	High	[R].KQSEVEADLGYPGGK.[A]	TMT6plex [K]; 1xPhospho [S3(100)]	Q8BPN8 1xPhospho [S2636(100)]	1.43882e-06	0	1	1	3	Q8BPN8	#REF!	#REF!	#REF!	#REF!	Q8BPN8 [2634-2648]	1	2345.24	High	High	High	High	High	High	High	High	High	High	0.538	-0.89	390.6	210.2	476.8	589.8	190.9	423.1	272.3	189.8	205.6	305.7	217.3	132.8	Unique	62	High	0	1.651e-07	6.78225
FALSE	High	[R].SHGPLLPTIEDSSEEEELREEEELLK.[E]	1xTMT6plex [S/K]; 2xPhospho [S12(100); S13(100)]	Q9QYX7 2xPhospho [S1708(100); S1709(100)]	1.04364e-05	0	1	1	4	Q9QYX7	#REF!	#REF!	#REF!	#REF!	Q9QYX7 [1697-1722]	1	3626.72	High	High	High	High	High	High	High	High	High	High	0.53	-0.92	96.8	51.3	102.3	147.4	41.3	128.3	64.6	36.9	49.7	82.1	53.9	33.8	Unique	15	High	0	1.103e-06	5.95742
FALSE	High	[R].GATPYGGVK.[L]	1xTMT6plex [G/K]		0.00857187	9.22225e-05	1	1	1	Q8QZT1	#REF!	#REF!	#REF!		Q8QZT1 [163-171]	0	1307.77	High	High	High	High	High	High	High	High	High	High	1.988	0.99	9.6	19.2	8.6	11	4.3	11.5	12.8	10.7	51.5	13	12.4	8.2	Unique	28	High	3.64e-05	0.002604
FALSE	High	[K].RWHELLAQK.[A]	1xTMT6plex [R/K]		0.030555	0.000874796	1	1	1	Q9WV54	#REF!	#REF!	#REF!		Q9WV54 [60-68]	1	1638.98	High	High	High	High	High	High	High	High	High	High	0.921	-0.12	32.7	30.2	29.8	43.9	20.6	43.1	26.3	24.1	42.7	31.8	32.5	19.7	Unique	13	High	0.0004787	0.01319
FALSE	High	[R].NDANPETHAFVTSPEIVTALAIAGTLK.[F]	1xTMT6plex [N/K]		3.51664e-09	0	1	1	1	Q99KI0	#REF!	#REF!	#REF!		Q99KI0 [480-506]	0	3238.77	High	High	High	High	High	High	High	High	High	High	0.694	-0.53	27.1	18.8	25.2	40.9	18.5	33.1	17.8	15.5	22.1	24.5	22.9	9	Unique	47	High	0	2.107e-11
FALSE	High	[R].SDFDPGQDTYQHPPK.[D]	1xTMT6plex [S/K]		3.22051e-05	0	1	1	1	Q99KI0	#REF!	#REF!	#REF!		Q99KI0 [535-549]	0	2190.09	High	High	High	High	High	High	High	High	High	High	0.767	-0.38	53	40.7	59.9	68.3	39.2	51.9	45.9	29.9	63.6	46.2	41	22.7	Unique	38	High	0	2.183e-06
FALSE	High	[R].GHLDNISNNLLIGAINIENGK.[A]	1xTMT6plex [G/K]		8.1389e-07	0	1	1	1	Q99KI0	#REF!	#REF!	#REF!		Q99KI0 [608-628]	0	2677.5	High	High	High	High	High	High	High	High	High	High	0.841	-0.25	35.4	29.7	33.1	43.6	27.3	39.6	33.3	21.6	43.4	34.2	33.9	15.6	Unique	33	High	0	2.081e-08
FALSE	High	[K].DINQEVYNFLATAGAK.[Y]	1xTMT6plex [D/K]		0.00058457	0	1	1	2	Q99KI0	#REF!	#REF!	#REF!		Q99KI0 [145-160]	0	2212.2	High	High	High	High	High	High	High	High	High	High	0.878	-0.19	78.5	68.9	92.7	97.1	57.3	78.6	66.9	39.2	119.7	64.9	79.3	41.6	Unique	21	High	0	8.615e-05
FALSE	High	[K].IHPVDKLTIQGLK.[D]	TMT6plex [I]		1.04364e-05	0	1	1	1	Q99KI0	#REF!	#REF!	#REF!		Q99KI0 [718-730]	1	2149.37	High	High	High	High	High	High	High	High	High	High	0.888	-0.17	169.6	150.7	193.1	227.5	108.6	198.3	120.7	137	175.1	168.3	176.6	96.4	Unique	9	High	0	5.254e-07
FALSE	High	[R].SAAVAKQALAHGLK.[C]	TMT6plex [S]		0.00107955	0	1	1	1	Q99KI0	#REF!	#REF!	#REF!		Q99KI0 [396-409]	1	2052.29	High	High	High	High	High	High	High	High	High	High	1.065	0.09	104.3	111	117.4	138	75	115.6	75.5	114.8	125.2	110.8	119.6	84.8	Unique	9	High	0	0.0001866
FALSE	High	[K].NTIVTSYNR.[N]	1xTMT6plex [N-Term]		0.000190728	0	1	1	3	Q99KI0	#REF!	#REF!	#REF!		Q99KI0 [466-474]	0	1296.71	High	High	High	High	High	High	High	High	High	High	1.159	0.21	71.7	83.1	71.3	73.2	73.3	78.6	61.9	73.8	146.7	65.8	80.5	48.6	Unique	42	High	0	5.715e-05
FALSE	High	[K].DFAPGKPLK.[C]	TMT6plex [D]		0.00780429	9.22225e-05	1	1	1	Q99KI0	#REF!	#REF!	#REF!		Q99KI0 [731-739]	0	1660.04	High	High	High	High	High	High	High	High	High	High	1.178	0.24	37.1	43.7	34.9	51.7	28.6	44.5	25.7	38.8	65.8	39.9	46.6	27.3	Unique	6	High	3.64e-05	0.002297
FALSE	High	[K].DLEDLQILIK.[V]	1xTMT6plex [D/K]		0.000142551	0	1	1	1	Q99KI0	#REF!	#REF!	#REF!		Q99KI0 [578-587]	0	1658.01	High	High	High	High	High	High	High	High	High	High	1.218	0.28	22.8	27.8	28.3	21.5	22.4	19.1	22.7	15.6	62	21.5	25.9	13.8	Unique	53	High	0	1.443e-05
FALSE	High	[R].NAVTQEFGPVPDTAR.[Y]	1xTMT6plex [N-Term]		5.04802e-05	0	1	1	1	Q99KI0	#REF!	#REF!	#REF!		Q99KI0 [634-648]	0	1830.95	High	High	High	High	High	High	High	High	High	High	1.351	0.43	30.2	40.8	30.6	36.6	21.9	29.5	32.5	27	91.6	31.8	28.4	25.4	Unique	15	High	0	3.863e-06
FALSE	High	[R].LNRPLTLSEK.[I]	1xTMT6plex [L/K]		0.00106599	0	1	1	1	Q99KI0	#REF!	#REF!	#REF!		Q99KI0 [59-68]	0	1629.01	High	High	High	High	High	High	High	High	High	High	1.606	0.68	22.4	35.9	23	25.9	14.2	22.8	25.9	21.3	95	27.9	23.3	12	Unique	8	High	0	0.0001839
FALSE	High	[K].IVYGHLDDPANQEIERGK.[T]	1xTMT6plex [I/K]		0.000468462	0	1	1	2	Q99KI0	#REF!	#REF!	#REF!		Q99KI0 [69-86]	1	2512.36	High	High	High	High	High	High	High	High	High	High	1.618	0.69	83.2	134.6	61.7	94.2	66.4	117.3	76.3	100.9	285.2	78.5	131.4	76.9	Unique	8	High	0	6.477e-05
FALSE	High	[K].RLNRPLTLSEK.[I]	1xTMT6plex [R/K]		0.000302732	0	1	1	1	Q99KI0	#REF!	#REF!	#REF!		Q99KI0 [58-68]	1	1785.11	High	High	High	High	High	High	High	High	High	High	1.62	0.7	56.2	91.1	44.9	69.6	42.2	78.3	46.1	61	191.2	57.9	97.9	47.5	Unique	9	High	0	3.734e-05
FALSE	High	[K].NINIVR.[K]	1xTMT6plex [N-Term]		0.148932	0.00543357	1	1	2	Q99KI0	#REF!	#REF!	#REF!		Q99KI0 [51-56]	0	957.604	High	High	High	High	High	High	High	High	High	High	1.624	0.7	60.4	98	51	55.9	61.3	60.3	73.3	56.2	280.2	64.5	53	36.1	Unique	30	High	0.003184	0.1032
FALSE	High	[K].CTTDHISAAGPWLK.[F]	1xTMT6plex [C/K]; 1xCarbamidomethyl [C1]		7.35489e-07	0	1	1	1	Q99KI0	#REF!	#REF!	#REF!		Q99KI0 [592-605]	0	2015.08	High	High	High	High	High	High	High	High	High	High	1.726	0.79	28.4	49	20.6	33	27	33.6	27.8	30.5	134.8	33.1	27.6	19.1	Unique	41	High	0	1.83e-08
FALSE	High	[K].SQFTITPGSEQIR.[A]	1xTMT6plex [N-Term]		1.01576e-06	0	1	1	1	Q99KI0	#REF!	#REF!	#REF!		Q99KI0 [412-424]	0	1692.91	High	High	High	High	High	High	High	High	High	High	1.844	0.88	14.7	27.1	10.9	17.9	10	13	21.7	17.5	75.6	17.4	13.7	11.3	Unique	53	High	0	2.738e-08
FALSE	High	[K].LTIQGLK.[D]	1xTMT6plex [L/K]		0.0143709	9.22225e-05	1	1	2	Q99KI0	#REF!	#REF!	#REF!		Q99KI0 [724-730]	0	1230.82	High	High	High	High	High	High	High	High	High	High	2.929	1.55	61.9	181.4	49.9	60.7	40.5	53.7	104.9	46.1	671.6	92.1	72.7	24.5	Unique	33	High	0.000448	0.01129
FALSE	High	[K].VAGILTVK.[G]	1xTMT6plex [V/K]		0.00542503	0	1	1	1	Q99KI0	#REF!	#REF!	#REF!		Q99KI0 [251-258]	0	1258.85	High	High	High	High	High	High	High	High	High	High	3.823	1.93	14.8	56.5	12.5	13.6	6.9	12.2	28.7	9.7	222.9	19.8	21	9.1	Unique	48	High	0	0.001452
FALSE	High	[K].DSSGQRVDVSPTSQR.[L]	1xTMT6plex [N-Term]		1.16551e-07	0	1	1	1	Q99KI0	#REF!	#REF!	#REF!		Q99KI0 [550-564]	1	1847.94	High	High	High	High	High	High	High	High	High	High	3.959	1.99	12.1	48	6.9	16.2	9.9	18.6	9	38.8	91.3	12.5	67.8	29.5	Unique	32	High	0	1.762e-09
FALSE	High	[R].SAKDSDDEEEVVHVDR.[D]	1xTMT6plex [S/K]; 1xPhospho [S5(100)]	P61264 1xPhospho [S14(100)]	5.72934e-05	0	1	1	3	P61264	#REF!	#REF!	#REF!	#REF!	P61264 [10-25]	1	2368.11	High	High	High	High	High	High	High	High	High	High	0.585	-0.77	142.9	83.6	190.1	190.3	95.8	143.3	94.9	70.9	90.4	109.1	86.4	61.1	Unique	55	High	0	1.815e-05	4.74112
FALSE	High	[R].THLSLATNEDSSLLGKDSPPTPTMYK.[Y]	TMT6plex [T]; 1xOxidation [M24(100)]; 2xPhospho [S18(100); T21(99.6)]	Q8VDZ4 2xPhospho [S345(100); T348(99.6)]	2.62079e-07	0	1	1	1	Q8VDZ4	#REF!	#REF!	#REF!	#REF!	Q8VDZ4 [328-353]	1	3666.8	High	High	High	High	High	High	High	High	High	High	0.548	-0.87	30.3	16.6	31.3	43.9	15.1	42.3	18.8	13.7	17.5	22.1	21	8.7	Unique	29	High	0	4.951e-09	8.30531
FALSE	High	[K].KEESEESDDDMGFGLFD.[-]	1xTMT6plex [K]; 1xOxidation [M11(100)]; 2xPhospho [S4(100); S7(100)]	P99027 2xPhospho [S102(100); S105(100)]	0.00688559	9.22225e-05	1	1	2	P99027	#REF!	#REF!	#REF!	#REF!	P99027 [99-115]	1	2584.01	High	High	High	High	High	High	High	High	High	High	0.566	-0.82	136.2	77	151	199.8	64.2	166.7	99.2	69	81.1	102.7	75.8	56.5	Unique	17	High	0.0005432	0.01557	1.80771
FALSE	High	[K].SDANTDLIGGSPK.[G]	1xTMT6plex [S/K]; 1xPhospho [S11(100)]	P53986 1xPhospho [S230(100)]	2.43757e-05	0	1	1	3	P53986	#REF!	#REF!	#REF!	#REF!	P53986 [220-232]	0	1812.91	High	High	High	High	High	High	High	High	High	High	0.577	-0.79	297.6	171.8	359.9	435	149.9	346.8	196.4	146.8	187.7	194	209.6	120.8	Unique	60	High	0	0.0001066	3.97224
FALSE	High	[R].HHFLPHVK.[G]	1xTMT6plex [H/K]		0.000599551	0	1	1	1	Q8K4G5	#REF!	#REF!	#REF!		Q8K4G5 [557-564]	0	1472.89	High	High	High	High	High	High	High	High	High	High	0.706	-0.5	70.4	49.7	65.8	122.7	51	73.1	39.3	44.5	64.3	57.5	50.1	32.2	Unique	18	High	0	8.843e-05
FALSE	High	[R].GLYDGPVCEVSVTPKTVTPASSAK.[T]	TMT6plex [G]; 1xCarbamidomethyl [C8]; 3xPhospho [T13(100); T16(100); T18(100)]	O08553 3xPhospho [T509(100); T512(100); T514(100)]	0.000711206	0	1	1	1	O08553	#REF!	#REF!	#REF!	#REF!	O08553 [497-520]	1	3390.63	High	High	High	High	High	High	High	High	High	High	0.571	-0.81	62.9	35.9	79	105.3	26	70	34	29.4	41.4	48.8	35.5	24.5	Unique	11	High	0	0.0001101	3.95821
FALSE	High	[R].ASLSPMDEPVPDSESPVEK.[V]	1xTMT6plex [A/K]; 1xOxidation [M6(100)]; 3xPhospho [S4(100); S13(100); S15(100)]	P14873 3xPhospho [S1373(100); S1382(100); S1384(100)]	0.000220615	0	1	1	1	P14873	#REF!	#REF!	#REF!	#REF!	P14873 [1370-1388]	0	2728.15	High	High	High	High	High	High	High	High	High	High	0.574	-0.8	65.4	37.5	72.7	93.8	35.8	68.3	56.5	38.9	34	63.7	22.5	28.6	Unique	13	High	0	2.492e-05	4.60345
FALSE	High	[R].DSLGDFIEHYAQLGPSSPEQLAAGAEEGGGPR.[R]	1xTMT6plex [N-Term]; 1xPhospho [S/Y]		1.58941e-07	0	1	1	1	O35295	#REF!	#REF!	#REF!	#REF!	O35295 [97-128]	0	3564.65	High	High	High	High	High	High	High	High	High	High	0.539	-0.89	15.5	8.3	15.8	19.2	14.3	17.6	10.5	7.1	7.6	11.3	9.9	5.8	Unique	32	High	0	2.628e-09	8.58037
FALSE	High	[R].KYQVDLSK.[G]	TMT6plex [K]; 1xPhospho [S7(100)]	Q6PIE5 1xPhospho [S58(100)]	0.0996099	0.00351993	1	1	1	Q6PIE5	#REF!	#REF!	#REF!	#REF!	Q6PIE5 [52-59]	1	1748	High	High	High	High	High	High	High	High	High	High	0.538	-0.89	145.4	78.3	195.9	223.4	88.8	108.2	110.8	82.7	93.2	69.2	106.4	39.8	Unique	14	High	0.00196	0.06121	1.21318
FALSE	High	[K].MDEGNFKTPDIDLAK.[D]	TMT6plex [M]; 1xOxidation [M1(100)]; 1xPhospho [T8(100)]	P13595 1xPhospho [T1030(100)]	0.033861	0.000955999	1	1	2	P13595	#REF!	#REF!	#REF!	#REF!	P13595 [1023-1037]	1	2477.26	High	High	High	High	High	High	High	High	High	High	0.582	-0.78	315.9	184	410.1	486.5	134	355.6	193.3	151.4	184.2	232.7	239.2	112.3	Unique	1	High	0.0005432	0.01508	1.8216
FALSE	High	[K].LNDPFQPFPGNDSPK.[E]	1xTMT6plex [L/K]; 1xPhospho [S13(100)]	P42567 1xPhospho [S816(100)]	2.60426e-07	0	1	1	2	P42567	#REF!	#REF!	#REF!	#REF!	P42567 [804-818]	0	2211.09	High	High	High	High	High	High	High	High	High	High	0.602	-0.73	212.1	127.8	240.8	282.5	118.8	257.6	161	113.1	138.9	138.8	158	90.2	Unique	40	High	0	2.97e-07	6.52724
FALSE	High	[K].KKEPAISSQNSPEAR.[E]	TMT6plex [K]; 1xPhospho [S11(99.6)]	P10711 1xPhospho [S100(99.6)]	0.0242491	0.000621021	1	1	2	P10711	#REF!	#REF!	#REF!	#REF!	P10711 [90-104]	2	2409.31	High	High	High	High	High	High	High	High	High	High	0.631	-0.66	31.3	19.7	35	57.7	13.9	29.5	20.3	18.6	19.3	27.2	17.2	16.4	Unique	22	High	0.0003146	0.009852	2.00648
FALSE	High	[R].GTPSSSPVSPQESPKHESK.[S]	TMT6plex [G]; 1xPhospho [S13(100)]	Q62417 1xPhospho [S62(100)]	0.00684257	9.22225e-05	1	1	1	Q62417	#REF!	#REF!	#REF!	#REF!	Q62417 [50-68]	1	2733.41	High	High	High	High	High	High	High	High	High	High	0.658	-0.6	42.6	28	44.3	58.9	27.7	51.2	31	25.6	31.7	34.6	24.9	23.4	Unique	2	High	3.64e-05	0.001948	2.71041
FALSE	High	[R].GGLSDGEGPPGGR.[G]	1xTMT6plex [N-Term]; 1xPhospho [S4(100)]	Q9JIS5 1xPhospho [S127(100)]	1.92856e-05	0	1	1	2	Q9JIS5	#REF!	#REF!	#REF!	#REF!	Q9JIS5 [124-136]	0	1464.67	High	High	High	High	High	High	High	High	High	High	0.513	-0.96	243	124.6	293.9	287.2	209.7	196.8	227.4	122.2	106.9	179.9	110.1	104.1	Unique	56	High	0	1.14e-06	5.9431
FALSE	High	[K].WNSNDFIDAFASPTEVEGVPDPTVMATK.[G]	1xTMT6plex [W/K]; 1xOxidation [M25(100)]; 1xPhospho [S3(100)]	O35954 1xPhospho [S373(100)]	7.49591e-07	0	1	1	3	O35954	#REF!	#REF!	#REF!	#REF!	O35954 [371-398]	0	3592.7	High	High	High	High	High	High	High	High	High	High	0.558	-0.84	36.6	20.4	34.4	55.4	17.7	48.9	26.7	18.6	23.4	22.5	24.6	13.1	Unique	43	High	0	1.863e-08	7.72979
FALSE	High	[R].SPQHFHRPELLSPGVHR.[W]	1xTMT6plex [N-Term]		4.71368e-08	0	1	1	1	Q8K4G5	#REF!	#REF!	#REF!		Q8K4G5 [517-533]	0	2223.21	High	High	High	High	High	High	High	High	High	High	0.99	-0.02	29	28.7	26.2	33.1	33.2	29	23.3	21.9	48.8	27.4	27.1	18.1	Unique	11	High	0	5.6e-10
FALSE	High	[R].VPSAPGQESPVPDTK.[S]	1xTMT6plex [V/K]; 1xPhospho [S9(100)]	Q9QYR6 1xPhospho [S1789(100)]	3.5638e-05	0	1	1	1	Q9QYR6	#REF!	#REF!	#REF!	#REF!	Q9QYR6 [1781-1795]	0	2047.05	High	High	High	High	High	High	High	High	High	High	0.56	-0.84	112.6	63.1	124.6	138.1	84	109.1	107.3	52.8	53.8	114.8	52.7	41.2	Unique	41	High	0	2.484e-06	5.60485
FALSE	High	[R].LLGLNELDDLLGKESPSK.[D]	TMT6plex [L]; 1xPhospho [S15(100)]	Q68FH0 1xPhospho [S775(100)]	1.04293e-09	0	1	1	4	Q68FH0	#REF!	#REF!	#REF!	#REF!	Q68FH0 [761-778]	1	2708.51	High	High	High	High	High	High	High	High	High	High	0.581	-0.78	432.3	251.3	443.9	721.2	174.4	539.3	282.7	170.9	252.2	328.8	366.4	138.2	Unique	35	High	0	4.497e-12	11.3471
FALSE	High	[K].KQTPPASPSPQPIEDRPPSSPIYEDAAPFK.[A]	TMT6plex [K]; 2xPhospho [T3(100); S/Y]	Q60598 2xPhospho [T401(100); S/Y]	1.73179e-05	0	1	1	8	Q60598	#REF!	#REF!	#REF!	#REF!	Q60598 [399-428]	1	4095.05	High	High	High	High	High	High	High	High	High	High	0.489	-1.03	106.2	51.9	122.1	164.2	43	139.8	62	42.8	58.1	70.6	58	30.1	Unique	6	High	0	1.204e-06	5.91937
FALSE	High	[K].AESSDSGAESEEEEAQEELK.[G]	1xTMT6plex [A/K]; 2xPhospho [S6(99.7); S10(100)]	Q5XG73 2xPhospho [S187(99.7); S191(100)]	7.94929e-06	0	1	1	6	Q5XG73	#REF!	#REF!	#REF!	#REF!	Q5XG73 [182-201]	0	2772.14	High	High	High	High	High	High	High	High	High	High	0.698	-0.52	30.1	21	30.9	36.6	24.5	34.8	23.7	22.7	20.7	25.1	20.1	16.5	Unique	31	High	0	3.705e-07	6.43121
FALSE	High	[R].RSPPPSPTTQR.[R]	1xTMT6plex [N-Term]; 1xPhospho [S2(100)]	Q8BZ98 1xPhospho [S763(100)]	0.00072026	0	1	1	1	Q8BZ98	#REF!	#REF!	#REF!	#REF!	Q8BZ98 [762-772]	1	1532.78	High	High	High	High	High	High	High	High	High	High	0.566	-0.82	100.1	56.7	108.1	149	61.9	93.1	88.2	72.9	51.2	55.4	56.6	47.2	Unique	17	High	0	0.0001123	3.94962
FALSE	High	[K].HFHVPDQGINIYR.[K]	1xTMT6plex [N-Term]		0.000738714	0	1	1	1	Q8K4G5	#REF!	#REF!	#REF!		Q8K4G5 [595-607]	0	1824.97	High	High	High	High	High	High	High	High	High	High	1.079	0.11	17.1	18.5	14.5	19.4	18.2	16.6	16.9	14.8	33.7	14.9	20.9	8.1	Unique	5	High	0	0.0001152
FALSE	High	[K].AKPLDVKSPEAQTPVQEEAK.[H]	TMT6plex [A]; 1xPhospho [S8(100)]	P19246 1xPhospho [S834(100)]	3.98006e-07	0	1	1	2	P19246	#REF!	#REF!	#REF!	#REF!	P19246 [827-846]	1	3161.76	High	High	High	High	High	High	High	High	High	High	0.604	-0.73	107.1	64.7	81.9	228.5	47.7	104.1	73.5	41	71	100.4	80.4	30.9	Unique	29	High	0	8.387e-09	8.07639
FALSE	High	[R].RYSPVAK.[D]	1xTMT6plex [R/K]; 1xPhospho [Y/S]		0.0481822	0.00136386	1	1	2	Q62108	#REF!	#REF!	#REF!	#REF!	Q62108 [293-299]	1	1358.76	High	High	High	High	High	High	High	High	High	High	0.634	-0.66	237.7	150.6	276.9	338.5	139.9	260.7	172.3	131.3	140.4	202.9	171.7	106.6	Unique	19	High	0.0009764	0.03336	1.47677
FALSE	High	[K].YDLDFKSPDDPSR.[Y]	1xTMT6plex [Y/K]; 1xPhospho [S7(100)]	P17182 1xPhospho [S263(100)]	0.0936645	0.00337435	1	1	2	P17182	#REF!	#REF!	#REF!	#REF!	P17182 [257-269]	1	2093	High	High	High	High	High	High	High	High	High	High	0.492	-1.02	400.3	196.9	567.4	480.8	237.6	385.2	330.5	152.3	145.6	312.1	230.9	143.5	Unique	15	High	0.002106	0.06848	1.16444
FALSE	High	[K].AKPLDVKSPEAQTPVQEEAK.[H]	TMT6plex [A]; 2xPhospho [S8(100); T13(100)]	P19246 2xPhospho [S834(100); T839(100)]	0.000145284	0	1	1	4	P19246	#REF!	#REF!	#REF!	#REF!	P19246 [827-846]	1	3241.73	High	High	High	High	High	High	High	High	High	High	0.607	-0.72	330.4	200.4	260.1	695	143.5	342.1	211.4	148.6	176.9	341.7	231.2	103.8	Unique	16	High	0	1.47e-05	4.83268
FALSE	High	[K].GDMSDEDDENEFFDAPEIITMPENLGHK.[R]	1xTMT6plex [G/K]; 2xOxidation [M3(100); M21(100)]; 1xPhospho [S4(100)]	Q3B7Z2 1xPhospho [S349(100)]	3.87374e-08	0	1	1	1	Q3B7Z2	#REF!	#REF!	#REF!	#REF!	Q3B7Z2 [346-373]	0	3765.62	High	High	High	High	High	High	High	High	High	High	0.617	-0.7	52.6	32.5	60.4	68.4	28.7	70.8	34.9	30.3	27	45.4	35.6	24.2	Unique	40	High	0	4.367e-10	9.35982
FALSE	High	[K].QNSSPPSSLNK.[N]	1xTMT6plex [Q/K]; 1xPhospho [S]		0.000308535	0	1	1	5	Q9R0K7	#REF!	#REF!	#REF!	#REF!	Q9R0K7 [1153-1163]	0	1696.87	High	High	High	High	High	High	High	High	High	High	0.513	-0.96	417.6	214.4	484.6	631.9	222.9	476.1	272.4	194.4	227	251.6	238.6	160.4	Unique	29	High	0	0.00166	2.77989
FALSE	High	[K].EGDGSATTDAAPATSPK.[A]	1xTMT6plex [E/K]; 1xPhospho [S15(100)]	P06837 1xPhospho [S96(100)]	3.96188e-06	0	1	1	2	P06837	#REF!	#REF!	#REF!	#REF!	P06837 [82-98]	0	2114.01	High	High	High	High	High	High	High	High	High	High	0.575	-0.8	83.3	47.9	110.2	133.4	35.7	87.9	49.3	33.8	40.6	63.2	68	33.7	Unique	23	High	0	1.539e-07	6.81276
FALSE	High	[R].HSSLPTESDEDIAPAQRVDIITEEMPENALPSDEDDKDPNDPYR.[A]	1xTMT6plex [H/K]; 1xOxidation [M25(100)]; 2xPhospho [S32(100); T/S/Y]	O54774 2xPhospho [S784(100); T/S/Y]	0.000618816	0	1	1	4	O54774	#REF!	#REF!	#REF!	#REF!	O54774 [753-796]	2	5585.49	High	High	High	High	High	High	High	High	High	High	0.59	-0.76	23.3	13.7	24.5	32	16.3	27.3	16.4	12.9	15.7	18.2	11.7	10.2	Unique	1	High	0	9.227e-05	4.03494
FALSE	High	[R].RPQSQERGPMQLSADAR.[D]	1xTMT6plex [N-Term]; 1xOxidation [M10(100)]; 1xPhospho [S4(100)]	Q7TSJ2 1xPhospho [S198(100)]	0.052029	0.00143381	1	1	1	Q7TSJ2	#REF!	#REF!	#REF!	#REF!	Q7TSJ2 [195-211]	1	2252.08	High	High	High	High	High	High	High	High	High	High	0.588	-0.77	81.1	47.7	72.7	87.5	92.3	59.4	93.4	42.8	35.4	82.7	38.3	39.1	Unique	4	High	0.0007521	0.02631	1.57988
FALSE	High	[K].DESKEPIVEVR.[T]	1xTMT6plex [D/K]; 1xPhospho [S3(100)]	P13595 1xPhospho [S774(100)]	0.00173404	0	1	1	4	P13595	#REF!	#REF!	#REF!	#REF!	P13595 [772-782]	1	1838.97	High	High	High	High	High	High	High	High	High	High	0.596	-0.75	814	485.1	995.3	1268.3	465	826.9	514.4	392.8	487.4	724.1	507.9	313.2	Unique	20	High	0	0.0003401	3.46839
FALSE	High	[R].LTVEEATASVSEGGGLQGISMKDSDEEDEEDD.[-]	1xTMT6plex [L/K]; 1xOxidation [M21(100)]; 1xPhospho [S24(99.5)]	Q80TJ1 1xPhospho [S1347(99.5)]	4.84823e-10	0	1	1	6	Q80TJ1	#REF!	#REF!	#REF!	#REF!	Q80TJ1 [1324-1355]	1	3896.7	High	High	High	High	High	High	High	High	High	High	0.577	-0.79	18.7	10.8	19.4	25.6	11.8	23.2	13.7	6.1	11.7	17.8	7.6	10.9	Unique	36	High	0	1.705e-12	11.7683
FALSE	High	[R].DQFGSSHSLPEVQQHMR.[E]	1xTMT6plex [N-Term]; 1xOxidation [M16(100)]; 1xPhospho [S8(100)]	Q9QYX7 1xPhospho [S4325(100)]	4.13415e-07	0	1	1	8	Q9QYX7	#REF!	#REF!	#REF!	#REF!	Q9QYX7 [4318-4334]	0	2308.04	High	High	High	High	High	High	High	High	High	High	0.549	-0.87	216.4	118.8	252.1	248.8	183	188.9	209.2	107.9	104.5	192.4	97.3	91.7	Unique	28	High	0	8.821e-09	8.05448
FALSE	High	[R].ASLSPMDEPVPDSESPVEK.[V]	1xTMT6plex [A/K]; 1xOxidation [M6(100)]; 2xPhospho [S4(100); S15(100)]	P14873 2xPhospho [S1373(100); S1384(100)]	9.97719e-10	0	1	1	11	P14873	#REF!	#REF!	#REF!	#REF!	P14873 [1370-1388]	0	2648.19	High	High	High	High	High	High	High	High	High	High	0.592	-0.76	423.2	250.7	438.4	587.1	272.2	461.6	356.9	227.6	202.2	428.3	198.9	196.4	Unique	61	High	0	4.267e-12	11.3699
FALSE	High	[K].SPVEEVKPKPEAK.[A]	TMT6plex [S]; 1xPhospho [S1(100)]	P08553 1xPhospho [S610(100)]	0.00421882	0	1	1	2	P08553	#REF!	#REF!	#REF!	#REF!	P08553 [610-622]	0	2434.41	High	High	High	High	High	High	High	High	High	High	0.635	-0.65	194.8	123.7	188.7	456.3	23.9	191.1	113.8	89.8	108.9	208.1	144.3	67.6	Unique	8	High	0.0004167	0.01087	1.96377
FALSE	High	[K].EKSPPDQSAVPNTPPSTPVK.[L]	TMT6plex [E]; 3xPhospho [S3(100); T13(100); S/T]	Q9QYC0 3xPhospho [S600(100); T610(100); S/T]	0.0672821	0.00192639	1	1	2	Q9QYC0	#REF!	#REF!	#REF!	#REF!	Q9QYC0 [598-617]	1	3003.45	High	High	High	High	High	High	High	High	High	High	0.504	-0.99	51.9	26.2	70.8	74.8	20.8	66.9	26.4	19.5	26.1	38.3	27.9	19.1	Unique	6	High	0.001166	0.03669	1.43545
FALSE	High	[R].IEDSEPHIPLIDDTDAEDDAPTK.[R]	1xTMT6plex [I/K]; 1xPhospho [T14(100)]	G5E829 1xPhospho [T1165(100)]	1.05436e-10	0	1	1	3	G5E829	#REF!	#REF!	#REF!	#REF!	G5E829 [1152-1174]	0	3074.45	High	High	High	High	High	High	High	High	High	High	0.59	-0.76	167.4	98.7	190.7	210.8	107.3	176.2	151.9	86.2	89.9	135.7	115.7	66.1	Unique	65	High	0	2.465e-13	12.6082
FALSE	High	[K].VQSLEGEKLSPK.[S]	TMT6plex [V]; 1xPhospho [S10(100)]	P14873 1xPhospho [S1775(100)]	0.051419	0.00143381	1	1	3	P14873	#REF!	#REF!	#REF!	#REF!	P14873 [1766-1777]	1	2082.18	High	High	High	High	High	High	High	High	High	High	0.594	-0.75	429.9	255.5	491.1	711.1	182.4	476.4	288.6	240.1	244.2	331.3	316	146	Unique	12	High	0.0007521	0.02594	1.58603
FALSE	High	[R].VDHGAEIITQSPSR.[S]	1xTMT6plex [N-Term]; 1xPhospho [S11(100)]	P20357 1xPhospho [S1783(100)]	4.3612e-09	0	1	1	3	P20357	#REF!	#REF!	#REF!	#REF!	P20357 [1773-1786]	0	1818.89	High	High	High	High	High	High	High	High	High	High	0.602	-0.73	255.1	153.6	253.3	309.8	216.4	219.9	276.3	160.3	122.1	251.2	124	110.4	Unique	53	High	0	2.967e-09	8.52768
FALSE	High	[R].SPFEIISPPASPPEMTGQR.[V]	1xTMT6plex [N-Term]; 1xOxidation [M15(100)]; 2xPhospho [S7(100); S11(100)]	Q9QYR6 2xPhospho [S1768(100); S1772(100)]	3.78351e-07	0	1	1	4	Q9QYR6	#REF!	#REF!	#REF!	#REF!	Q9QYR6 [1762-1780]	0	2446.1	High	High	High	High	High	High	High	High	High	High	0.576	-0.8	313.1	180.4	284.5	328.7	318.2	267.9	366.2	179.8	118	323.2	122.4	158.8	Unique	33	High	0	7.883e-09	8.10331
FALSE	High	[R].GASPVPESSLTADLLSVDAFAAPSPASTASPAK.[A]	1xTMT6plex [G/K]; 1xPhospho [S3(100)]	Q61548 1xPhospho [S600(100)]	6.4644e-12	0	1	1	5	Q61548	#REF!	#REF!	#REF!	#REF!	Q61548 [598-630]	0	3650.86	High	High	High	High	High	High	High	High	High	High	0.566	-0.82	173.5	98.3	210	245.6	123.4	163.6	124.7	79.8	107.2	136	106.8	61.5	Unique	41	High	0	7.183e-15	14.1437
FALSE	High	[R].KLSSAMSAAK.[A]	TMT6plex [K]; 1xPhospho [S]		0.0268975	0.000793174	1	1	2	P14152	#REF!	#REF!	#REF!	#REF!	P14152 [239-248]	1	1760.99	High	High	High	High	High	High	High	High	High	High	0.553	-0.85	81.6	45.1	91.3	135.8	41.1	97.2	42.6	43.1	55	48.1	57	22.4	Unique	31	High	0.000448	0.0112	1.95078
FALSE	High	[R].ERPKTPPSNLSPIEDASPTEELR.[Q]	1xTMT6plex [E/K]; 3xPhospho [T5(100); S17(100); S/T]	Q9QYX7 3xPhospho [T1760(100); S1772(100); S/T]	2.60883e-06	0	1	1	3	Q9QYX7	#REF!	#REF!	#REF!	#REF!	Q9QYX7 [1756-1778]	1	3261.52	High	High	High	High	High	High	High	High	High	High	0.554	-0.85	168.8	93.5	183.9	252.2	124.3	161.1	122.7	84.2	101.4	144.6	76.9	60.5	Unique	20	High	0	2.207e-05	4.6562
FALSE	High	[R].RPPSPDPNTK.[V]	1xTMT6plex [R/K]; 1xPhospho [S4(100)]	Q62261 1xPhospho [S2102(100)]	0.187983	0.00710889	1	1	1	Q62261	#REF!	#REF!	#REF!	#REF!	Q62261 [2099-2108]	0	1646.87	High	High	High	High	High	High	High	High	High	High	0.614	-0.7	151	92.7	175.2	237.2	111.3	120	111.2	69.4	100	117.3	113.3	63.4	Unique	5	High	0.004432	0.1391	0.856673
FALSE	High	[R].KLSSAMSAAK.[A]	TMT6plex [K]; 1xOxidation [M6(100)]; 1xPhospho [S]		0.0410324	0.00120542	1	1	1	P14152	#REF!	#REF!	#REF!	#REF!	P14152 [239-248]	1	1776.99	High	High	High	High	High	High	High	High	High	High	0.554	-0.85	257.7	142.7	345	413.2	115.7	271.6	142.9	108.4	150.4	175.5	193.7	85.6	Unique	14	High	0.0006693	0.01937	1.71287
FALSE	High	[K].EGEEPTVYSDDEEPKDETAR.[K]	1xTMT6plex [E/K]; 1xPhospho [Y/S/T]		6.74289e-06	0	1	1	3	O55022	#REF!	#REF!	#REF!	#REF!	O55022 [173-192]	1	2834.27	High	High	High	High	High	High	High	High	High	High	0.632	-0.66	165.2	104.3	218.3	254.6	93.8	151.7	107.4	87.8	117.6	133.6	115.8	66.8	Unique	32	High	0	3.028e-07	6.51884
FALSE	High	[K].TDHGAEIVYKSPVVSGDTSPR.[H]	1xTMT6plex [T/K]; 3xPhospho [S11(100); S/T/Y]	P10637 3xPhospho [S688(100); S/T/Y]	7.41457e-06	0	1	1	12	P10637	#REF!	#REF!	#REF!	#REF!	P10637 [678-698]	1	2913.32	High	High	High	High	High	High	High	High	High	High	0.611	-0.71	697.9	426.3	781.8	1004.8	450.1	788.1	464.9	415.9	421.8	583.8	408.8	301	Unique	26	High	0	3.871e-06	5.41218
FALSE	High	[R].IEDSQPHIPLIDDTDLEEDAALK.[Q]	1xTMT6plex [I/K]; 1xPhospho [T14(100)]	Q9R0K7 1xPhospho [T1143(100)]	3.19807e-09	0	1	1	5	Q9R0K7	#REF!	#REF!	#REF!	#REF!	Q9R0K7 [1130-1152]	0	3115.55	High	High	High	High	High	High	High	High	High	High	0.523	-0.94	91.2	47.6	99.7	114.7	61.6	100.4	79.4	34	48.3	63.9	62.4	29.6	Unique	69	High	0	1.869e-11	10.7284
FALSE	High	[R].ERSKTPPSNLSPIEDASPTEELR.[Q]	1xTMT6plex [E/K]; 4xPhospho [S3(100); T5(100); S11(99.5); S17(100)]	O88737 4xPhospho [S1100(100); T1102(100); S1108(99.5); S1114(100)]	3.3031e-05	0	1	1	1	O88737	#REF!	#REF!	#REF!	#REF!	O88737 [1098-1120]	2	3331.47	High	High	High	High	High	High	High	High	High	High	0.527	-0.92	64.5	34	80	93.3	32.2	70.6	46.6	33.4	29.6	57.8	29.5	19.8	Unique	20	High	0	2.263e-06	5.64532
FALSE	High	[R].VHNNHFHIR.[C]	1xTMT6plex [N-Term]		5.72934e-05	0	1	1	1	Q69ZX8	#REF!	#REF!	#REF!		Q69ZX8 [37-45]	0	1402.77	High	High	High	High	High	High	High	High	High	High	1.622	0.7	22	35.7	17.8	26.9	15.6	33.9	16	27.1	54.5	24.2	50	22.9	Unique	21	High	0	4.52e-06
FALSE	High	[R].DRTQIALSPNNHEVHIYK.[K]	1xTMT6plex [D/K]		2.24743e-08	0	1	1	4	Q9R0Q6	#REF!	#REF!	#REF!		Q9R0Q6 [19-36]	1	2593.43	High	High	High	High	High	High	High	High	High	High	0.77	-0.38	298.1	229.4	312	374.7	245.7	322.9	235.4	194.4	290.1	229.5	290.8	142.4	Unique	29	High	0	2.2e-10
FALSE	High	[R].DRTQIALSPNNHEVHIYKK.[N]	TMT6plex [D]		0.000927567	0	1	1	1	Q9R0Q6	#REF!	#REF!	#REF!		Q9R0Q6 [19-37]	2	2950.68	High	High	High	High	High	High	High	High	High	High	0.895	-0.16	30.6	27.4	25.4	52.5	16.7	40.6	17.9	27	42	22	28.6	17.5	Unique	4	High	0	0.0001543
FALSE	High	[R].DYLHYHIK.[C]	1xTMT6plex [D/K]		0.000676115	0	1	1	2	Q9CVB6	#REF!	#REF!	#REF!		Q9CVB6 [249-256]	0	1546.88	High	High	High	High	High	High	High	High	High	High	0.671	-0.58	329.4	220.9	324.6	332.4	393.4	273	323.4	178.9	232.1	289.7	234.5	169.4	Unique	17	High	0	0.0001033
FALSE	High	[R].DNTINLIHTFR.[D]	1xTMT6plex [N-Term]		7.36778e-06	0	1	1	1	Q9CVB6	#REF!	#REF!	#REF!		Q9CVB6 [238-248]	0	1572.87	High	High	High	High	High	High	High	High	High	High	0.742	-0.43	71.4	53	74.4	79.2	64.1	65.5	73.8	45.2	58.8	73.7	49.3	37.8	Unique	22	High	0	3.367e-07
FALSE	High	[R].HNKPEVEVR.[S]	1xTMT6plex [H/K]		0.0113497	9.22225e-05	1	1	1	P59999	#REF!	#REF!	#REF!		P59999 [33-41]	0	1565.92	High	High	High	High	High	High	High	High	High	High	0.539	-0.89	166.2	89.6	185.5	299.8	97.9	164.2	83.5	72.9	90.8	120	105.5	58.6	Unique	12	High	3.64e-05	0.003713
FALSE	High	[K].GGGGNSSSSGSGSGSGSGSPSTGSSGSSSSPGAR.[R]	1xTMT6plex [N-Term]; 1xPhospho [S15(98.9)]	Q8BSY0 1xPhospho [S23(98.9)]	4.31092e-12	0	1	1	4	Q8BSY0	#REF!	#REF!	#REF!	#REF!	Q8BSY0 [9-42]	0	3041.25	High	High	High	High	High	High	High	High	High	High	0.601	-0.74	78.9	47.4	78.7	93.4	61.3	92.1	69.1	55	50.2	44.3	47.6	39.9	Unique	47	High	0	4.48e-15	14.3487
FALSE	High	[R].RVDIDEFDENK.[F]	1xTMT6plex [R/K]		0.00242304	0	1	1	1	Q9D898	#REF!	#REF!	#REF!		Q9D898 [12-22]	1	1837.97	High	High	High	High	High	High	High	High	High	High	0.959	-0.06	21.1	20.3	22	23.9	23.6	15.1	21	22.4	22.9	21.9	20.9	13.2	Unique	11	High	0	0.0005205
FALSE	High	[K].ATLPSPDKLPGFK.[M]	TMT6plex [A]; 1xPhospho [S5(100)]	Q02053 1xPhospho [S835(100)]	0.0141939	9.22225e-05	1	1	2	Q02053	#REF!	#REF!	#REF!	#REF!	Q02053 [831-843]	1	2138.22	High	High	High	High	High	High	High	High	High	High	0.583	-0.78	353.4	206	464	512.7	150	425.5	215	194.1	228.6	228.3	265.4	113.6	Unique	11	High	3.64e-05	0.005102	2.29226
FALSE	High	[R].EQDVVPFQESPK.[Y]	1xTMT6plex [E/K]; 1xPhospho [S10(100)]	D3YZU1 1xPhospho [S413(100)]	0.000149009	0	1	1	2	D3YZU1	#REF!	#REF!	#REF!	#REF!	D3YZU1 [404-415]	0	1940.98	High	High	High	High	High	High	High	High	High	High	0.439	-1.19	314.9	138.2	402.6	403.1	193.4	320.9	254.4	106.4	135.8	193.9	158.8	96	Unique	72	High	0	1.516e-05	4.8193
FALSE	High	[R].HQGVMVGMGQKDSYVGDEAQSK.[R]	TMT6plex [H]; 2xOxidation [M5(100); M8(100)]		1.81733e-10	0	1	6	2	P60710	#REF!	#REF!	#REF!		P60710 [40-61]	1	3070.55	High	High	High	High	High	High	High	High	High	High	0.778	-0.36	41.6	32.4	51.7	52.8	32	48.1	23.4	26.1	39.6	35.3	38.3	22.6	Unique	33	High	0	4.936e-13
FALSE	High	[K].GSDDAPDADTAIINAEGGQSGGDDKK.[E]	TMT6plex [G]; 1xPhospho [S20(100)]	Q99N28 1xPhospho [S386(100)]	5.09114e-11	0	1	1	5	Q99N28	#REF!	#REF!	#REF!	#REF!	Q99N28 [367-392]	1	3271.56	High	High	High	High	High	High	High	High	High	High	0.593	-0.75	315.5	187.1	389.1	407.4	156.9	401.9	222.3	157.2	198.7	213.4	231.8	134.2	Unique	55	High	0	9.802e-14	13.0087
FALSE	High	[R].HQGVMVGMGQK.[D]	1xTMT6plex [H/K]; 2xOxidation [M5(100); M8(100)]		7.05596e-09	0	1	7	3	P60710	#REF!	#REF!	#REF!		P60710 [40-50]	0	1661.89	High	High	High	High	High	High	High	High	High	High	0.85	-0.24	495.1	420.6	506.9	698.2	362.1	540.2	368.2	308.1	749.3	425.4	372.6	247.7	Unique	48	High	0	5.06e-11
FALSE	High	[R].MQKEITALAPSTMK.[I]	TMT6plex [M]; 2xOxidation [M1(100); M13(100)]		0.000697839	0	1	6	1	P60710	#REF!	#REF!	#REF!		P60710 [313-326]	1	2268.29	High	High	High	High	High	High	High	High	High	High	0.864	-0.21	80.2	69.3	98.1	101.8	58	99	44	65.8	84.7	74.8	70.2	50.9	Unique	24	High	0	0.0001075
FALSE	High	[K].QEYDESGPSIVHRK.[C]	1xTMT6plex [Q/K]		8.24261e-07	0	1	2	5	P60710	#REF!	#REF!	#REF!		P60710 [360-373]	1	2103.12	High	High	High	High	High	High	High	High	High	High	0.905	-0.14	500	452.4	507.2	667.1	292.2	711.9	321.7	370.4	586.2	410.5	631.3	263.5	Unique	15	High	0	6.781e-06
FALSE	High	[K].LCYVALDFEQEMATAASSSSLEK.[S]	1xTMT6plex [L/K]; 1xCarbamidomethyl [C2]		7.76362e-05	0	1	2	2	P60710	#REF!	#REF!	#REF!		P60710 [216-238]	0	3008.5	High	High	High	High	High	High	High	High	High	High	0.922	-0.12	36.2	33.4	33.9	46.3	25.6	42.6	32.8	25.8	58.1	29.2	33.4	20.5	Unique	14	High	0	6.639e-06
FALSE	High	[R].VAPEEHPVLLTEAPLNPKANR.[E]	1xTMT6plex [V/K]		4.70847e-05	0	1	2	1	P60710	#REF!	#REF!	#REF!		P60710 [96-116]	1	2753.57	High	High	High	High	High	High	High	High	High	High	0.942	-0.09	29.1	27.4	24.4	39.6	26.7	31.1	23.7	25.8	32.4	29.3	28.7	20.9	Unique	16	High	0	3.525e-06
FALSE	High	[K].QEYDESGPSIVHR.[K]	1xTMT6plex [N-Term]		1.20299e-07	0	1	2	3	P60710	#REF!	#REF!	#REF!		P60710 [360-372]	0	1745.87	High	High	High	High	High	High	High	High	High	High	0.949	-0.08	209.7	199	206.5	222.9	190.2	201.9	226.9	155	337.6	200.9	182.5	119.1	Unique	44	High	0	2.317e-08
FALSE	High	[K].DLYANTVLSGGTTMYPGIADR.[M]	1xTMT6plex [N-Term]; 1xOxidation [M14(100)]		3.39514e-11	0	1	2	1	P60710	#REF!	#REF!	#REF!		P60710 [292-312]	0	2460.23	High	High	High	High	High	High	High	High	High	High	0.97	-0.04	21.9	21.2	18.7	20.5	18.9	24.8	26.5	14.5	42.8	16.8	21.4	10.6	Unique	48	High	0	5.881e-14
FALSE	High	[R].DLTDYLMK.[I]	1xTMT6plex [D/K]; 1xOxidation [M7(100)]		0.000181311	0	1	7	2	P60710	#REF!	#REF!	#REF!		P60710 [184-191]	0	1472.81	High	High	High	High	High	High	High	High	High	High	1.027	0.04	221.8	227.8	215	221.8	188.2	259.7	224.5	174.1	417.9	175.6	231.6	139.7	Unique	35	High	0	1.956e-05
FALSE	High	[R].HQGVMVGMGQK.[D]	1xTMT6plex [H/K]		0.00044534	0	1	7	1	P60710	#REF!	#REF!	#REF!		P60710 [40-50]	0	1629.9	High	High	High	High	High	High	High	High	High	High	1.032	0.05	40.7	42	33.4	59.8	34.2	48.1	28.2	31.1	78.9	34.9	47.7	17.6	Unique	12	High	0	6.096e-05
FALSE	High	[R].HQGVMVGMGQK.[D]	1xTMT6plex [H/K]; 1xOxidation [M8(100)]		4.99004e-08	0	1	7	4	P60710	#REF!	#REF!	#REF!		P60710 [40-50]	0	1645.89	High	High	High	High	High	High	High	High	High	High	1.037	0.05	438.1	454.3	335.1	736.7	315.7	467.4	335.8	337.6	963.2	397.1	396.9	176.9	Unique	39	High	0	3.888e-09
FALSE	High	[K].RGILTLK.[Y]	1xTMT6plex [R/K]		0.000207085	0	1	7	1	P60710	#REF!	#REF!	#REF!		P60710 [62-68]	1	1258.86	High	High	High	High	High	High	High	High	High	High	1.303	0.38	52.7	68.6	52.3	64.9	51.5	50.5	44.1	40.1	152.9	52.1	52.6	45.3	Unique	24	High	0	2.315e-05
FALSE	High	[K].IWHHTFYNELR.[V]	1xTMT6plex [N-Term]		0.00751664	9.22225e-05	1	4	2	P60710	#REF!	#REF!	#REF!		P60710 [85-95]	0	1744.91	High	High	High	High	High	High	High	High	High	High	1.611	0.69	77.3	124.6	52.3	72.2	89.9	82.3	90	91.5	293.1	81	87.7	69.6	Unique	9	High	3.64e-05	0.002201
FALSE	High	[RK].SYELPDGQVITIGNER.[F]	1xTMT6plex [N-Term]		7.50904e-06	0	1	7	2	P60710	#REF!	#REF!	#REF!		P60710 [239-254]	0	2020.05	High	High	High	High	High	High	High	High	High	High	1.695	0.76	51.5	87.3	37.1	47	51.2	53.3	69	38.9	271	51.8	47.4	27.6	Unique	34	High	0	3.467e-07
FALSE	High	[R].GYSFTTTAER.[E]	1xTMT6plex [N-Term]		1.1845e-05	0	1	2	2	P60710	#REF!	#REF!	#REF!		P60710 [197-206]	0	1361.69	High	High	High	High	High	High	High	High	High	High	1.828	0.87	28.6	52.4	24.4	28.8	27.5	21	41.5	21.9	172.5	27.4	26.9	13.1	Unique	61	High	0	6.159e-07
FALSE	High	[K].EITALAPSTMK.[I]	1xTMT6plex [E/K]; 1xOxidation [M10(100)]		0.026572	0.000793174	1	6	2	P60710	#REF!	#REF!	#REF!		P60710 [316-326]	0	1635.94	High	High	High	High	High	High	High	High	High	High	1.84	0.88	91.3	168	78.2	101.2	75.3	80.1	121.6	79.1	517.8	103	92.5	47.4	Unique	22	High	0.0005432	0.01498
FALSE	High	[R].VAPEEHPVLLTEAPLNPK.[A]	1xTMT6plex [V/K]		1.66612e-09	0	1	2	3	P60710	#REF!	#REF!	#REF!		P60710 [96-113]	0	2412.39	High	High	High	High	High	High	High	High	High	High	1.9	0.93	117.4	223	100.7	115	97.4	125.9	147.8	94.5	666.2	148.7	124.2	81.2	Unique	46	High	0	4.406e-11
FALSE	High	[K].AGFAGDDAPR.[A]	1xTMT6plex [N-Term]		0.0139324	9.22225e-05	1	6	1	P60710	#REF!	#REF!	#REF!		P60710 [19-28]	0	1205.61	High	High	High	High	High	High	High	High	High	High	1.917	0.94	42	80.6	39.4	49.4	30.7	37.3	53.3	32.2	255.8	53.1	35.7	26	Unique	45	High	3.64e-05	0.004836
FALSE	High	[R].GILTLK.[Y]	1xTMT6plex [G/K]		0.104721	0.00359535	1	7	2	P60710	#REF!	#REF!	#REF!		P60710 [63-68]	0	1102.76	High	High	High	High	High	High	High	High	High	High	2.233	1.16	75.6	168.8	73.9	75.7	68.3	67.5	92.5	55.3	565.3	94	88.2	41	Unique	22	High	0.00205	0.065
FALSE	High	[R].LDLAGRDLTDYLMK.[I]	1xTMT6plex [L/K]; 1xOxidation [M13(100)]		5.47164e-06	0	1	7	1	P60710	#REF!	#REF!	#REF!		P60710 [178-191]	1	2098.16	High	High	High	High	High	High	High	High	High	High	2.813	1.49	50.2	141.1	41.1	53.2	37.6	59.1	59.8	59.7	459.2	47.5	99.8	39.2	Unique	7	High	0	2.306e-07
FALSE	High	[R].AVFPSIVGRPR.[H]	1xTMT6plex [N-Term]		7.88532e-07	0	1	6	1	P60710	#REF!	#REF!	#REF!		P60710 [29-39]	0	1427.87	High	High	High	High	High	High	High	High	High	High	2.985	1.58	33	98.6	28.5	31.8	27.9	27.8	49.2	29.9	369.1	33	40.3	20.8	Unique	43	High	0	1.998e-08
FALSE	High	[K].LSVNSHFMK.[D]	1xTMT6plex [L/K]; 1xOxidation [M8(100)]		0.042783	0.00128255	1	1	1	Q9CR21	#REF!	#REF!	#REF!		Q9CR21 [98-106]	0	1536.86	High	High	High	High	High	High	High	High	High	High	1.509	0.59	87.2	131.7	65.3	104.1	63.4	112.7	90.7	76.1	318.8	91.6	114.1	57.7	Unique	3	High	0.0006977	0.02033
FALSE	High	[K].GLYPGSSKPSPIYISSYSSPAR.[E]	1xTMT6plex [G/K]; 2xPhospho [S10(100); S/Y]	Q68FH0 2xPhospho [S1090(100); S/Y]	0.00118692	0	1	1	3	Q68FH0	#REF!	#REF!	#REF!	#REF!	Q68FH0 [1081-1102]	0	2932.43	High	High	High	High	High	High	High	High	High	High	0.602	-0.73	255.9	154.1	239.6	333.1	220.5	255.3	231	140.5	150.3	229.5	137	113.1	Unique	13	High	0	0.0002115	3.67469
FALSE	High	[K].AKWDSWNK.[L]	TMT6plex [A]		0.0143709	9.22225e-05	1	1	1	P31786	#REF!	#REF!	#REF!		P31786 [54-61]	1	1721.99	High	High	High	High	High	High	High	High	High	High	0.782	-0.35	92.9	72.6	87.2	150.4	45.1	117.7	63.9	60.7	121.7	65.4	77.7	37.7	Unique	17	High	3.64e-05	0.005033
FALSE	High	[K].QATVGDVNTDRPGLLDLKGK.[A]	TMT6plex [Q]		2.4843e-05	0	1	1	1	P31786	#REF!	#REF!	#REF!		P31786 [34-53]	1	2784.62	High	High	High	High	High	High	High	High	High	High	0.792	-0.34	38.1	30.2	41.2	50.7	24.7	47.5	26.2	26.6	32.1	31.7	39.2	21.2	Unique	6	High	0	1.568e-06
FALSE	High	[K].SPIEVKSPEK.[A]	TMT6plex [S]; 1xPhospho [S7(100)]	P19246 1xPhospho [S769(100)]	0.124137	0.00444646	1	1	2	P19246	#REF!	#REF!	#REF!	#REF!	P19246 [763-772]	1	1881.07	High	High	High	High	High	High	High	High	High	High	0.623	-0.68	251.5	156.6	228.6	482.8	129.9	242.9	173.1	124.6	136.7	233.4	195.6	92.7	Unique	5	High	0.002529	0.08145	1.08911
FALSE	High	[K].KKSPSSPSLGSLQQR.[E]	TMT6plex [K]; 1xPhospho [S3(100)]	B9EHT4 1xPhospho [S399(100)]	0.013591	9.22225e-05	1	1	2	B9EHT4	#REF!	#REF!	#REF!	#REF!	B9EHT4 [397-411]	2	2367.34	High	High	High	High	High	High	High	High	High	High	0.594	-0.75	170.6	101.3	185.8	268.6	75.2	228	95.6	93.8	118.7	111.6	116.4	66.1	Unique	12	High	3.64e-05	0.004693	2.32855
FALSE	High	[R].GAIYSIPISEDGGGGSSTPEDPAEAPR.[T]	1xTMT6plex [N-Term]; 1xPhospho [S/T/Y]		1.21488e-05	0	1	1	1	Q61361	#REF!	#REF!	#REF!	#REF!	Q61361 [398-424]	0	2939.35	High	High	High	High	High	High	High	High	High	High	0.632	-0.66	24.2	15.3	23.7	34.4	16.5	29.6	16.8	14.8	19.6	20.2	15.1	6.8	Unique	19	High	0	6.37e-07	6.19586
FALSE	High	[R].AYSSFGGGRGSR.[G]	1xTMT6plex [N-Term]; 1xPhospho [S11(100)]	Q9WUK2 1xPhospho [S21(100)]	0.000339256	0	1	1	2	Q9WUK2	#REF!	#REF!	#REF!	#REF!	Q9WUK2 [11-22]	1	1510.7	High	High	High	High	High	High	High	High	High	High	0.796	-0.33	140.5	111.9	133.7	157.8	158.3	136.2	116.6	121.9	112	146.4	86.2	93.1	Unique	34	High	0	4.326e-05	4.36391
FALSE	High	[R].GGSPLTTTQGGSPTK.[L]	1xTMT6plex [G/K]; 2xPhospho [S3(100); T/S]	O35927 2xPhospho [S264(100); T/S]	0.116278	0.00397597	1	1	1	O35927	#REF!	#REF!	#REF!	#REF!	O35927 [262-276]	0	2006.96	High	High	High	High	High	High	High	High	High	High	0.609	-0.72	98.2	59.8	119.6	144.8	54.5	107.1	64.8	55.4	54.7	84	57	47.8	Unique	2	High	0.002319	0.07462	1.12714
FALSE	High	[R].SLSDPKPLSPTAEESAK.[E]	TMT6plex [S]; 2xPhospho [S9(99.6); S/T]	O88737 2xPhospho [S2866(99.6); S/T]	0.000492783	0	1	1	9	O88737	#REF!	#REF!	#REF!	#REF!	O88737 [2858-2874]	0	2604.32	High	High	High	High	High	High	High	High	High	High	0.532	-0.91	484.5	257.8	554.7	723.4	250.6	588.3	305.4	196.7	296.5	367.2	268.4	160.4	Unique	33	High	0.0001087	0.005802	2.23642
FALSE	High	[K].QKSEEPSVSLPFLQTALLR.[S]	1xTMT6plex [Q/K]; 1xPhospho [S3(100)]	Q6A065 1xPhospho [S443(100)]	0.00287289	0	1	1	2	Q6A065	#REF!	#REF!	#REF!	#REF!	Q6A065 [441-459]	1	2681.47	High	High	High	High	High	High	High	High	High	High	0.66	-0.6	59.6	39.3	68.4	81.9	39.3	78.2	30	23	45.3	54.8	48.1	25.4	Unique	18	High	0	0.0006491	3.18769
FALSE	High	[K].DQALKDDDAETGLTDGEEK.[E]	TMT6plex [D]; 1xPhospho [T14(100)]	P46096 1xPhospho [T128(100)]	7.24963e-08	0	1	1	4	P46096	#REF!	#REF!	#REF!	#REF!	P46096 [115-133]	1	2817.36	High	High	High	High	High	High	High	High	High	High	0.552	-0.86	204.3	112.8	268	338	84.7	232.5	98.4	104.1	130.1	126.8	138.9	63.9	Unique	33	High	0	9.659e-10	9.01507
FALSE	High	[R].ELALSSPEDLTQDFEELK.[R]	1xTMT6plex [E/K]; 1xPhospho [S6(99.8)]	Q9QYR6 1xPhospho [S527(99.8)]	2.72703e-06	0	1	1	2	Q9QYR6	#REF!	#REF!	#REF!	#REF!	Q9QYR6 [522-539]	0	2602.29	High	High	High	High	High	High	High	High	High	High	0.586	-0.77	42.2	24.7	44.7	56	29	48.2	33.2	25.6	17.2	30.5	31.5	18.8	Unique	46	High	0	9.548e-08	7.02009
FALSE	High	[K].VERADGYEPPVQESV.[-]	1xTMT6plex [N-Term]; 1xPhospho [S14(100)]	P97351 1xPhospho [S263(100)]	0.169709	0.00619393	1	1	1	P97351	#REF!	#REF!	#REF!	#REF!	P97351 [250-264]	1	1983.93	High	High	High	High	High	High	High	High	High	High	0.6	-0.74	30.6	18.3	30.9	35.4	19.7	36.5	30.4	20.5	14.1	22	20.3	14.8	Unique	22	High	0.003779	0.122	0.91364
FALSE	High	[K].TDVTPSTTSPPSYDSVTKPEK.[E]	TMT6plex [T]; 1xPhospho [T4(100)]	A0A0J9YTW6 1xPhospho [T1967(100)]	0.000128821	0	1	1	3	A0A0J9YTW6	#REF!	#REF!	#REF!	#REF!	A0A0J9YTW6 [1964-1984]	0	3004.54	High	High	High	High	High	High	High	High	High	High	0.59	-0.76	177.3	104.7	218.6	258.1	79.8	224.9	105.2	79.1	112.6	136	120.1	75.6	Unique	15	High	0	1.267e-05	4.89722
FALSE	High	[R].GVLHQFSGTETNR.[I]	1xTMT6plex [N-Term]		0.0145501	9.22225e-05	1	1	1	Q9WUR9	#REF!	#REF!	#VALUE!		Q9WUR9 [189-201]	0	1674.88	High	High	High	High	High	High	High	High	High	High															No Quan Values	10	High	3.64e-05	0.0051
FALSE	High	[R].HDVMAHVHTFGHCCPK.[A]	1xTMT6plex [H/K]; 2xCarbamidomethyl [C13; C14]		7.08077e-07	0	1	1	1	P54822	#REF!	#REF!	#REF!		P54822 [86-101]	0	2391.17	High	High	High	High	High	High	High	High	High	High	0.757	-0.4	38.1	28.8	35.4	52.6	25.9	51.7	24.8	31.1	36.2	30.1	29.3	17.5	Unique	7	High	0	1.733e-08
FALSE	High	[K].ENSAAPSPGRPQSASPAK.[E]	1xTMT6plex [E/K]; 2xPhospho [S7(100); S]	Q9Z0P4 2xPhospho [S116(100); S]	0.0040625	0	1	1	4	Q9Z0P4	#REF!	#REF!	#REF!	#REF!	Q9Z0P4 [110-127]	0	2370.13	High	High	High	High	High	High	High	High	High	High	0.612	-0.71	86.6	53	105.6	133.2	50.1	93.1	50.8	44	47.8	74.8	62.2	36	Unique	4	High	0	0.001006	2.9974
FALSE	High	[K].DEHLELRDKTPEEK.[D]	TMT6plex [D]; 1xPhospho [T10(100)]	Q9QYR6 1xPhospho [T1472(100)]	0.000385026	0	1	1	1	Q9QYR6	#REF!	#REF!	#REF!	#REF!	Q9QYR6 [1463-1476]	2	2506.32	High	High	High	High	High	High	High	High	High	High	0.587	-0.77	214.4	125.8	259.7	390.9	76.8	252	92.4	94.9	134.6	176.9	154.9	67.7	Unique	1	High	0	5.072e-05	4.29482
FALSE	High	[K].ELKPEQETTPR.[H]	1xTMT6plex [E/K]; 1xPhospho [T]		0.207784	0.00807886	1	1	2	Q9Z2H5	#REF!	#REF!	#REF!	#REF!	Q9Z2H5 [481-491]	0	1865.98	High	High	High	High	High	High	High	High	High	High	0.559	-0.84	127.2	71.1	155.5	168.9	94.2	112	105.5	51.6	69.8	100.1	80	53.9	Unique	14	High	0.005044	0.1585	0.799971
FALSE	High	[R].HYFQNTQGLIFVVDSNDRER.[IV]	1xTMT6plex [N-Term]		4.01665e-09	0	1	5	1	P61205	#REF!	#REF!	#REF!		P61205 [80-99]	1	2667.35	High	High	High	High	High	High	High	High	High	High	1.095	0.13	18	19.7	15.4	20.4	12.3	27.9	14.1	12.4	31.6	16.3	23.4	15	Unique	31	High	0	2.476e-11
FALSE	High	[K].QDLPDAMKPHEIQEK.[L]	TMT6plex [Q]; 1xOxidation [M7(100)]		2.93712e-07	0	1	1	1	P62331	#REF!	#REF!	#REF!		P62331 [124-138]	0	2482.36	High	High	High	High	High	High	High	High	High	High	0.531	-0.91	93.2	49.4	106.5	149.3	41.9	107.5	60.6	37.6	53.9	64.4	57.1	34.2	Unique	21	High	0	5.685e-09
FALSE	High	[K].SKEEQELHDIHSTR.[S]	1xTMT6plex [S/K]; 1xPhospho [S1(100)]	P35802 1xPhospho [S256(100)]	5.9306e-07	0	1	1	8	P35802	#REF!	#REF!	#REF!	#REF!	P35802 [256-269]	1	2247.12	High	High	High	High	High	High	High	High	High	High	0.604	-0.73	965.3	582.8	1250.1	1415.5	572.6	1015.8	572.3	519.7	647.7	747.6	622.2	376.7	Unique	64	High	0	4.59e-08	7.33819
FALSE	High	[R].KDSGSSSVFAESPGGK.[A]	TMT6plex [K]; 1xPhospho [S3(100)]	Q9QWI6 1xPhospho [S579(100)]	8.96532e-06	0	1	1	4	Q9QWI6	#REF!	#REF!	#REF!	#REF!	Q9QWI6 [577-592]	1	2307.18	High	High	High	High	High	High	High	High	High	High	0.63	-0.67	326.2	205.6	371.4	507.7	189.1	346.9	215.8	188.5	225.1	248.6	228	137.8	Unique	31	High	0	4.339e-07	6.36261
FALSE	High	[K].SKPIPIMPASPQK.[G]	TMT6plex [S]; 1xOxidation [M7(100)]; 1xPhospho [S10(100)]	Q8K1M6 1xPhospho [S622(100)]	1.26993e-05	0	1	1	5	Q8K1M6	#REF!	#REF!	#REF!	#REF!	Q8K1M6 [613-625]	0	2177.24	High	High	High	High	High	High	High	High	High	High	0.616	-0.7	568.6	350.3	585.1	880.2	333.1	660.6	384.1	316.8	374.3	444.3	368.9	247.2	Unique	21	High	0	6.736e-07	6.1716
FALSE	High	[R].GPPSRKGSLSIEDTFESISELGPLELMGR.[E]	1xTMT6plex [G/K]; 2xPhospho [S17(98.9); S/T]; 1xOxidation [M27(100)]	Q920N7 2xPhospho [S106(98.9); S/T]	0.00319784	0	1	1	10	Q920N7	#REF!	#REF!	#REF!	#REF!	Q920N7 [90-118]	2	3736.83	High	High	High	High	High	High	High	High	High	High	0.502	-0.99	21.9	11	28.8	30	10.5	24.5	15.6	8.9	8.7	15.8	9.8	11.7	Unique	7	High	3.64e-05	0.003419	2.4661
FALSE	High	[R].TSTPVRSPGGSTMMK.[A]	1xTMT6plex [T/K]; 2xOxidation [M13(100); M14(100)]; 2xPhospho [T3(99.7); S7(100)]	Q9Z0P4 2xPhospho [T153(99.7); S157(100)]	0.00522437	0	1	1	4	Q9Z0P4	#REF!	#REF!	#REF!	#REF!	Q9Z0P4 [151-165]	1	2187	High	High	High	High	High	High	High	High	High	High	0.615	-0.7	227.8	140	259.8	346.9	131.4	241.6	159.1	96.3	155.2	202.2	154.7	91.8	Unique	6	High	0	0.001388	2.85761
FALSE	High	[R].FLEDDTSDPTYTSALGGK.[I]	1xTMT6plex [F/K]; 1xPhospho [T/S/Y]		0.0109336	9.22225e-05	1	1	4	P54763	#REF!	#REF!	#REF!	#REF!	P54763 [770-787]	0	2455.17	High	High	High	High	High	High	High	High	High	High	0.788	-0.34	64.9	51.1	56.9	79.4	40.6	83.4	64.1	46.5	55.3	65.1	52.7	36.1	Unique	2	High	0.0004787	0.01305	1.88439
FALSE	High	[R].IPNANVSGSHR.[G]	1xTMT6plex [N-Term]; 1xPhospho [S9(100)]	Q9Z0V2 1xPhospho [S548(100)]	1.66724e-05	0	1	1	3	Q9Z0V2	#REF!	#REF!	#REF!	#REF!	Q9Z0V2 [540-550]	0	1460.72	High	High	High	High	High	High	High	High	High	High	0.623	-0.68	136.4	85	142.1	159.3	121.6	122.1	136.8	87.9	82.3	118.2	69.5	67.1	Unique	33	High	0	9.458e-07	6.0242
FALSE	High	[K].TSSPAIQNSVEDELEMATVR.[H]	1xTMT6plex [N-Term]; 1xOxidation [M16(100)]; 2xPhospho [S9(100); T/S]	Q6PHZ8 2xPhospho [S56(100); T/S]	3.42505e-06	0	1	1	3	Q6PHZ8	#REF!	#REF!	#REF!	#REF!	Q6PHZ8 [48-67]	0	2582.13	High	High	High	High	High	High	High	High	High	High	0.589	-0.76	21.5	12.7	19.6	26.5	15.6	24.5	21.4	12.7	13.2	15.7	12.3	9.5	Unique	12	High	0	1.274e-07	6.89483
FALSE	High	[R].TTPPTQKPPSPPMSGK.[G]	TMT6plex [T]; 1xOxidation [M13(100)]; 1xPhospho [S10(100)]	P62484 1xPhospho [S177(100)]	0.00171228	0	1	1	5	P62484	#REF!	#REF!	#REF!	#REF!	P62484 [168-183]	0	2434.3	High	High	High	High	High	High	High	High	High	High	0.568	-0.82	545.5	309.7	688.9	845.3	260.4	629.6	303.5	264.7	295.3	388.2	393.9	206.6	Unique	15	High	0	0.0003351	3.47483
FALSE	High	[K].DEGANAFFK.[G]	1xTMT6plex [D/K]		2.34672e-05	0	1	1	3	P48962	#REF!	#REF!	#REF!		P48962 [264-272]	0	1456.78	High	High	High	High	High	High	High	High	High	High	0.879	-0.19	118	103.7	124.6	149.7	84.3	124.5	106.7	79.2	162	112.8	107.9	56.6	Unique	39	High	0	3.897e-06
FALSE	High	[K].YKQIFLGGVDR.[H]	1xTMT6plex [Y/K]		6.61604e-06	0	1	1	2	P48962	#REF!	#REF!	#REF!		P48962 [95-105]	1	1754.04	High	High	High	High	High	High	High	High	High	High	0.902	-0.15	178.2	160.8	177.6	219.6	127.8	204.6	161.6	150.8	167.9	208.8	160	116.6	Unique	45	High	0	2.947e-07
FALSE	High	[K].QIFLGGVDRHK.[Q]	1xTMT6plex [Q/K]		0.00129672	0	1	1	1	P48962	#REF!	#REF!	#REF!		P48962 [97-107]	1	1728.03	High	High	High	High	High	High	High	High	High	High	0.988	-0.02	40.4	39.9	35.4	63.6	28.7	40.6	33.7	33	46.2	46.6	44.7	29	Unique	5	High	0	0.0002363
FALSE	High	[K].IAKDEGANAFFK.[G]	TMT6plex [I]		0.0351075	0.000955999	1	1	1	P48962	#REF!	#REF!	#REF!		P48962 [261-272]	1	1998.16	High	High	High	High	High	High	High	High	High	High	1.219	0.29	20.8	25.3	23.4	27.7	18.1	18.3	16.4	22.1	35.9	25.9	28	14.8	Unique	5	High	0.0006106	0.01581
FALSE	High	[K].QIFLGGVDR.[H]	1xTMT6plex [N-Term]		0.00358185	0	1	1	3	P48962	#REF!	#REF!	#REF!		P48962 [97-105]	0	1233.72	High	High	High	High	High	High	High	High	High	High	1.487	0.57	105	156	76.3	111.5	81.2	110	145.8	87.7	411	116.4	105.3	59.8	Unique	55	High	0	0.000853
FALSE	High	[K].LLLQVQHASKQISAEK.[Q]	TMT6plex [L]		1.30022e-06	0	1	1	1	P48962	#REF!	#REF!	#VALUE!		P48962 [34-49]	1	2480.52	High	High	High	High	High	High	High	High	High	High															No Quan Values	23	High	0	3.751e-08
FALSE	High	[K].YKQIFLGGVDK.[R]	TMT6plex [Y]		4.12236e-05	0	1	1	1	P51881	#REF!	#REF!	#REF!		P51881 [95-105]	1	1955.19	High	High	High	High	High	High	High	High	High	High	0.819	-0.29	64.1	52.5	82.7	79.5	36.2	68.2	53.7	46.8	52.8	65.4	63.7	33.7	Unique	29	High	0	2.982e-06
FALSE	High	[K].LLLQVQHASKQITADK.[Q]	TMT6plex [L]		1.65672e-05	0	1	1	1	P51881	#REF!	#REF!	#REF!		P51881 [34-49]	1	2480.52	High	High	High	High	High	High	High	High	High	High	0.922	-0.12	89.4	82.5	101.2	119.4	52.2	102.3	71.9	75.2	93.5	90.2	107.8	45.6	Unique	23	High	0	9.437e-07
FALSE	High	[K].DFLAGGVAAAISK.[T]	1xTMT6plex [D/K]		4.32905e-06	0	1	1	2	P51881	#REF!	#REF!	#REF!		P51881 [11-23]	0	1677.99	High	High	High	High	High	High	High	High	High	High	1.143	0.19	109.1	124.7	99.6	121.7	92.3	107.8	124.1	83.1	255	92.8	118.9	73.5	Unique	65	High	0	1.722e-07
FALSE	High	[K].QIFLGGVDK.[R]	1xTMT6plex [Q/K]		0.000287788	0	1	1	2	P51881	#REF!	#REF!	#REF!		P51881 [97-105]	0	1434.87	High	High	High	High	High	High	High	High	High	High	1.47	0.56	66	97.1	63.5	69	48.3	62.5	86.8	44.4	274.3	72.5	56.3	37.9	Unique	52	High	0	3.489e-05
FALSE	High	[K].QIFLGGVDKR.[T]	1xTMT6plex [Q/K]		1.79883e-05	0	1	1	3	P51881	#REF!	#REF!	#REF!		P51881 [97-106]	1	1590.97	High	High	High	High	High	High	High	High	High	High	1.491	0.58	86.6	129.1	66.9	95.6	68.4	91.6	110.7	89.2	285	109.3	97.9	64.3	Unique	37	High	0	1.047e-06
FALSE	High	[K].EQGVLSFWR.[G]	1xTMT6plex [N-Term]		0.000843632	0	1	1	1	P51881	#REF!	#REF!	#REF!		P51881 [64-72]	0	1350.74	High	High	High	High	High	High	High	High	High	High	1.565	0.65	15.9	24.8	12.9	20.4	11.5	22	12.5	17.4	50.3	21.4	20.5	14.5	Unique	41	High	0	0.0001366
FALSE	High	[K].GLGDCLVK.[I]	1xTMT6plex [G/K]; 1xCarbamidomethyl [C5]		0.00319784	0	1	1	1	P51881	#REF!	#REF!	#REF!		P51881 [156-163]	0	1319.78	High	High	High	High	High	High	High	High	High	High	1.86	0.9	25.6	47.6	17.9	29.1	16	25.5	39.5	21.4	153.2	27.5	23.8	12.2	Unique	37	High	0	0.0007386
FALSE	High	[K].GLGDCLVKIYK.[S]	TMT6plex [G]; 1xCarbamidomethyl [C5]		0.0143709	9.22225e-05	1	1	1	P51881	#REF!	#REF!	#VALUE!		P51881 [156-166]	1	1953.18	High	High	High	High	High	High	High	High	High	High															No Quan Values	5	High	3.64e-05	0.005042
FALSE	High	[K].HHPEDVEPALRK.[T]	1xTMT6plex [H/K]		0.00101341	0	1	1	5	Q9JII6	#REF!	#REF!	#REF!		Q9JII6 [86-97]	1	1886.06	High	High	High	High	High	High	High	High	High	High	0.763	-0.39	653.3	498.2	681	987.4	431.1	748.1	418.7	473.6	550.8	592.3	582.1	292.2	Unique	13	High	0	0.0002803
FALSE	High	[R].VQPPSPLPSSIDSNSSPEEATQFQPIVPK.[Q]	1xTMT6plex [V/K]; 3xPhospho [S13(100); S15(100); S16(100)]	Q8C8R3 3xPhospho [S2661(100); S2663(100); S2664(100)]	1.58491e-05	0	1	1	7	Q8C8R3	#REF!	#REF!	#REF!	#REF!	Q8C8R3 [2649-2677]	0	3774.77	High	High	High	High	High	High	High	High	High	High	0.59	-0.76	131	77.3	116.7	220.3	56.2	154.3	107.3	61.3	90.1	98.5	75	61.5	Unique	16	High	0	0.0001491	3.82652
FALSE	High	[K].SPVISRPK.[S]	1xTMT6plex [S/K]; 1xPhospho [S1(100)]	Q03173 1xPhospho [S740(100)]	0.0729415	0.00208354	1	1	1	Q03173	#REF!	#REF!	#REF!	#REF!	Q03173 [740-747]	0	1421.83	High	High	High	High	High	High	High	High	High	High	0.618	-0.69	165.5	102.3	191.7	239.1	92.8	189.9	114.1	92.1	110.4	124.8	106.1	78.3	Unique	9	High	0.001256	0.04076	1.38977
FALSE	High	[R].NRLPSQEWDK.[V]	1xTMT6plex [N/K]		1.01576e-06	0	1	1	1	Q9DBE8	#REF!	#REF!	#REF!		Q9DBE8 [252-261]	1	1730.96	High	High	High	High	High	High	High	High	High	High	0.791	-0.34	76.9	60.9	82.9	101.7	50	97	52.9	58.2	76.9	61.5	70.1	37.6	Unique	31	High	0	2.75e-08
FALSE	High	[K].DAQMVHSNALNEDTQDELGDPRLEK.[L]	1xTMT6plex [D/K]; 1xOxidation [M4(100)]		4.08213e-07	0	1	1	2	P55302	#REF!	#REF!	#REF!		P55302 [132-156]	1	3299.62	High	High	High	High	High	High	High	High	High	High	0.743	-0.43	90.6	67.3	86.3	113.9	66.4	105.6	81	66.7	73.4	70.7	76.4	49.4	Unique	32	High	0	8.667e-09
FALSE	High	[RK].KHEAFESDLAAHQDR.[V]	1xTMT6plex [K]		5.33483e-06	0	1	3	1	Q7TPR4	#REF!	#REF!	#REF!		Q7TPR4 [436-450]	1	2212.15	High	High	High	High	High	High	High	High	High	High	0.658	-0.6	92.8	61.1	116	118.6	69.1	88.9	71.5	55.3	56.4	90	66.4	37.4	Unique	1	High	0	2.244e-07
FALSE	High	[K].HTNYNMEHIR.[V]	1xTMT6plex [N-Term]; 1xOxidation [M6(100)]		0.0289324	0.000793174	1	1	1	Q7TPR4	#REF!	#REF!	#REF!		Q7TPR4 [705-714]	0	1559.76	High	High	High	High	High	High	High	High	High	High	0.974	-0.04	13	12.7	9.2	19.7	13.7	10.2	12.2	16.3	12.6	10.8	12.5	11.1	Unique	4	High	0.000448	0.01235
FALSE	High	[K].DDDDIDLFGSDDEEESEEAK.[K]	1xTMT6plex [D/K]; 1xPhospho [S10(100)]	O70251 1xPhospho [S106(100)]	2.88186e-07	0	1	1	4	O70251	#REF!	#REF!	#REF!	#REF!	O70251 [97-116]	0	2811.17	High	High	High	High	High	High	High	High	High	High	0.534	-0.9	163.7	87.5	186.8	251.5	69.1	216.1	95.1	84.4	90.4	114.1	80.3	68.1	Unique	40	High	0	3.158e-07	6.50059
FALSE	High	[K].VQEAESPGFK.[E]	1xTMT6plex [V/K]; 1xPhospho [S6(100)]	Q80UP8 1xPhospho [S268(100)]	0.00884393	9.22225e-05	1	1	1	Q80UP8	#REF!	#REF!	#REF!	#REF!	Q80UP8 [263-272]	0	1629.83	High	High	High	High	High	High	High	High	High	High	0.617	-0.7	139.8	86.3	166.8	184.7	82.4	161.7	103.2	78	95	98.8	103.8	55.8	Unique	22	High	3.64e-05	0.002704	2.56799
FALSE	High	[R].VESTSVGSISPGGAK.[L]	1xTMT6plex [V/K]; 1xPhospho [S10(100)]	Q9WV92 1xPhospho [S804(100)]	4.10806e-07	0	1	1	4	Q9WV92	#REF!	#REF!	#REF!	#REF!	Q9WV92 [795-809]	0	1914	High	High	High	High	High	High	High	High	High	High	0.618	-0.69	255.2	157.8	335	339.6	178.7	241	181.8	140.7	143.9	242.4	165	97	Unique	37	High	0	5.063e-08	7.29559
FALSE	High	[R].ETTGGAPTMSPDLEQEQLTIR.[A]	1xTMT6plex [N-Term]; 1xPhospho [S10(100)]	Q9ES97 1xPhospho [S673(100)]	6.92755e-05	0	1	1	2	Q9ES97	#REF!	#REF!	#REF!	#REF!	Q9ES97 [664-684]	0	2583.22	High	High	High	High	High	High	High	High	High	High	0.619	-0.69	26.6	16.4	30.5	28.1	20.2	22	32.1	16.3	10.8	23.7	17.6	13.8	Unique	20	High	0	5.762e-06	5.23943
FALSE	High	[R].HSSLPTESDEDIAPAQR.[V]	1xTMT6plex [N-Term]; 1xPhospho [S8(100)]	O54774 1xPhospho [S760(100)]	3.29162e-07	0	1	1	3	O54774	#REF!	#REF!	#REF!	#REF!	O54774 [753-769]	0	2162	High	High	High	High	High	High	High	High	High	High	0.619	-0.69	90.8	56.2	83.3	105.3	76.9	96.7	91.6	59.6	47.1	83.4	45.3	45.5	Unique	85	High	0	6.609e-09	8.17986
FALSE	High	[R].KHSPGEITGPGGHFMTSDSSLTK.[S]	TMT6plex [K]; 1xOxidation [M15(100)]; 1xPhospho [S3(100)]	Q9QYR6 1xPhospho [S1289(100)]	2.51869e-08	0	1	1	5	Q9QYR6	#REF!	#REF!	#REF!	#REF!	Q9QYR6 [1287-1309]	1	3154.58	High	High	High	High	High	High	High	High	High	High	0.597	-0.74	259.9	155.1	302.9	388.5	135.5	322.3	150.3	141.3	123.1	258.2	155.7	97.3	Unique	39	High	0	2.864e-09	8.54303
FALSE	High	[K].AAVGVTGNDITTPPNKEPPPSPEKK.[A]	TMT6plex [A]; 2xPhospho [T12(99.4); S21(100)]	P27546 2xPhospho [T658(99.4); S667(100)]	0.000684722	0	1	1	1	P27546	#REF!	#REF!	#REF!	#REF!	P27546 [647-671]	2	3620.91	High	High	High	High	High	High	High	High	High	High	0.623	-0.68	65.7	40.9	68.4	119.4	30	80.3	30.4	41.2	50.4	46.3	39.5	27.1	Unique	4	High	0	0.0001048	3.97964
FALSE	High	[K].ENSAAPSPGRPQSASPAK.[E]	1xTMT6plex [E/K]; 1xPhospho [S7(99.6)]	Q9Z0P4 1xPhospho [S116(99.6)]	3.58643e-05	0	1	1	4	Q9Z0P4	#REF!	#REF!	#REF!	#REF!	Q9Z0P4 [110-127]	0	2290.16	High	High	High	High	High	High	High	High	High	High	0.623	-0.68	295.7	184.2	385.4	433.8	143	334.1	182.2	152.1	184.5	225.3	237.4	121.8	Unique	19	High	0	3.635e-05	4.4395
FALSE	High	[R].VEQALSEVASSLQSSAPK.[Q]	1xTMT6plex [V/K]; 2xPhospho [S10(100); S11(100)]	E9Q6P5 2xPhospho [S677(100); S678(100)]	1.79883e-05	0	1	1	1	E9Q6P5	#REF!	#REF!	#REF!	#REF!	E9Q6P5 [668-685]	0	2449.2	High	High	High	High	High	High	High	High	High	High	0.604	-0.73	118.9	71.8	125.2	161	75.3	128.9	104	77.5	73.8	96.8	64.5	46.2	Unique	16	High	0	1.043e-06	5.98172
FALSE	High	[R].SMSDPKPLSPTADESSRAPFQYSEGFTAK.[G]	TMT6plex [S]; 2xPhospho [S9(99.3); S/T/Y]	Q9QYX7 2xPhospho [S3616(99.3); S/T/Y]	0.000199368	0	1	1	2	Q9QYX7	#REF!	#REF!	#REF!	#REF!	Q9QYX7 [3608-3636]	1	3978.88	High	High	High	High	High	High	High	High	High	High	0.575	-0.8	133	76.4	119.9	225.9	62.4	185.6	71.3	65	96.5	100.2	84	36.4	Unique	9	High	0	2.198e-05	4.65797
FALSE	High	[R].ALGLEESPEEEGK.[A]	1xTMT6plex [A/K]; 1xPhospho [S7(100)]	Q9QYR6 1xPhospho [S1606(100)]	9.85838e-06	0	1	1	4	Q9QYR6	#REF!	#REF!	#REF!	#REF!	Q9QYR6 [1600-1612]	0	1925.95	High	High	High	High	High	High	High	High	High	High	0.601	-0.73	465.6	279.8	518.9	584.4	354.5	440.2	430.2	240.9	270	396.5	301.8	190	Unique	61	High	0	4.893e-07	6.31042
FALSE	High	[R].KYSNSDNVETIPNSGHMEEPR.[K]	1xTMT6plex [K]; 1xOxidation [M17(100)]; 1xPhospho [S3(99.2)]	Q8C419 1xPhospho [S944(99.2)]	0.000100006	0	1	1	3	Q8C419	#REF!	#REF!	#REF!	#REF!	Q8C419 [942-962]	1	2958.37	High	High	High	High	High	High	High	High	High	High	0.599	-0.74	103.3	61.8	111.4	123.7	85.7	103.2	92.3	51.3	59.9	89.2	59.4	49.3	Unique	14	High	0	9.201e-06	5.03616
FALSE	High	[R].EHANIDAQSGSQAPNPSTTISPGKSPPPAK.[E]	TMT6plex [E]; 2xPhospho [S17(98.8); S25(100)]	Q8VDQ8 2xPhospho [S364(98.8); S372(100)]	5.08572e-08	0	1	1	1	Q8VDQ8	#REF!	#REF!	#REF!	#REF!	Q8VDQ8 [348-377]	1	3831.89	High	High	High	High	High	High	High	High	High	High	0.709	-0.5	33.4	23.7	28.9	50.3	17.9	46.6	23.4	19.1	20.6	38.1	25.6	15.1	Unique	26	High	0	6.18e-10	9.20901
FALSE	High	[R].SVHESGQNHRYSPK.[K]	1xTMT6plex [S/K]; 1xPhospho [Y/S]		0.000109967	0	1	1	2	H3BJD6	#REF!	#REF!	#REF!	#REF!	H3BJD6 [149-162]	1	2164.07	High	High	High	High	High	High	High	High	High	High	0.573	-0.8	220.5	126.4	251.7	369.3	116.8	243.2	121.7	110.6	110.6	168.6	137.5	104.9	Unique	9	High	0	2.259e-05	4.64608
FALSE	High	[K].DSPESPFEVIIDK.[A]	1xTMT6plex [D/K]; 2xPhospho [S2(100); S5(100)]	Q9ES97 2xPhospho [S230(100); S233(100)]	1.3359e-05	0	1	1	4	Q9ES97	#REF!	#REF!	#REF!	#REF!	Q9ES97 [229-241]	0	2093.98	High	High	High	High	High	High	High	High	High	High	0.625	-0.68	797.8	498.8	845.4	1261.6	365.1	1001.1	515.7	404.7	525.6	643.6	537.8	382.5	Unique	30	High	0	2.918e-06	5.53491
FALSE	High	[R].NEPTTPSWLAEIPPWVPK.[D]	1xTMT6plex [N/K]; 1xPhospho [T/S]		0.00234779	0	1	1	3	Q9QYR6	#REF!	#REF!	#REF!	#REF!	Q9QYR6 [1802-1819]	0	2600.36	High	High	High	High	High	High	High	High	High	High	0.602	-0.73	33.1	19.9	36.7	50.8	17.3	36.1	24.8	16.2	17.7	34	21	10.8	Unique	23	High	0	0.0007362	3.133
FALSE	High	[R].SHGPLLPTIEDSSEEEELREEEELLREQEK.[M]	1xTMT6plex [S/K]; 1xPhospho [S/T]		5.9306e-07	0	1	1	2	O88737	#REF!	#REF!	#REF!	#REF!	O88737 [1039-1068]	2	4089	High	High	High	High	High	High	High	High	High	High	0.548	-0.87	48.5	26.6	55.6	83.3	20.4	58.9	24.5	22.4	29.6	36.5	28	16.5	Unique	12	High	0	1.39e-08	7.85699
FALSE	High	[K].EYQPHVIVSTTGPNPFNTLTDRELEEYRR.[E]	1xTMT6plex [N-Term]		1.0298e-09	0	1	1	1	Q9QYC0	#REF!	#REF!	#REF!		Q9QYC0 [549-577]	2	3690.87	High	High	High	High	High	High	High	High	High	High	0.947	-0.08	28.3	26.8	30.2	32.9	25.1	29.8	23.3	19.7	37.2	29.1	33.7	14.1	Unique	18	High	0	4.422e-12
FALSE	High	[K].TAKPTYLGSPVK.[Y]	TMT6plex [T]; 1xPhospho [S9(100)]	A2AG50 1xPhospho [S357(100)]	0.0936645	0.00337435	1	1	1	A2AG50	#REF!	#REF!	#REF!	#REF!	A2AG50 [349-360]	0	2029.17	High	High	High	High	High	High	High	High	High	High	0.643	-0.64	58.1	37.3	48.3	99.3	37.6	62.6	42.5	43	46.7	33.1	43.6	20.2	Unique	8	High	0.001936	0.05651	1.24787
FALSE	High	[K].DKPTYDEIFYTLSPVNGK.[I]	TMT6plex [D]; 1xPhospho [S13(99.7)]	Q9WVK4 1xPhospho [S456(99.7)]	0.00120964	0	1	1	1	Q9WVK4	#REF!	#REF!	#REF!	#REF!	Q9WVK4 [444-461]	0	2854.49	High	High	High	High	High	High	High	High	High	High	0.598	-0.74	25.9	15.5	35.9	40.1	9.8	26.8	16.9	15.1	15	16.8	20	10.5	Unique	27	High	0	0.0002162	3.66514
FALSE	High	[R].RPFFPFHSPSR.[L]	1xTMT6plex [N-Term]		0.0456775	0.00128255	1	1	1	P23927	#REF!	#REF!	#REF!		P23927 [12-22]	0	1603.87	High	High	High	High	High	High	High	High	High	High	1.204	0.27	35.1	42.2	32.2	41.7	32.1	34.8	34.5	28	85	41.1	31.1	25.8	Unique	5	High	0.0006977	0.02223
FALSE	High	[K].HEERQDEHGFISR.[E]	1xTMT6plex [N-Term]		1.48929e-08	0	1	1	3	P23927	#REF!	#REF!	#REF!		P23927 [104-116]	1	1868.92	High	High	High	High	High	High	High	High	High	High	1.296	0.37	219.9	285	186.1	277.4	181.9	264.5	189.7	310.1	321.4	250.9	348.2	194.2	Unique	27	High	0	1.302e-10
FALSE	High	[K].QASATAPGRESPR.[E]	1xTMT6plex [N-Term]; 1xPhospho [S11(100)]	O88737 1xPhospho [S105(100)]	0.000151865	0	1	1	1	O88737	#REF!	#REF!	#REF!	#REF!	O88737 [95-107]	1	1636.8	High	High	High	High	High	High	High	High	High	High	0.549	-0.87	93.2	51.1	112.3	121.5	83.6	81	67.7	52.8	38.5	79.8	48.6	36	Unique	22	High	0	1.561e-05	4.8066
FALSE	High	[K].DATNVGDEGGFAPNILENK.[E]	1xTMT6plex [D/K]		1.4654e-10	0	1	1	3	P17182	#REF!	#REF!	#REF!		P17182 [203-221]	0	2419.25	High	High	High	High	High	High	High	High	High	High	0.768	-0.38	152.5	117.1	173.1	160.3	105.1	175.1	149.1	86	116.1	123.3	178.4	81.6	Unique	81	High	0	3.754e-13
FALSE	High	[K].SPMPKSPVEEVKPKPEAK.[A]	TMT6plex [S]; 1xPhospho [S6(100)]	P08553 1xPhospho [S610(100)]	0.00107275	0	1	1	2	P08553	#REF!	#REF!	#REF!	#REF!	P08553 [605-622]	1	3203.85	High	High	High	High	High	High	High	High	High	High	0.666	-0.59	65.5	43.7	48.5	154.2	34.1	53.6	37.3	42.2	52.5	49	48.6	26	Unique	7	High	0	0.0007431	3.12895
FALSE	High	[K].VNQIGSVTESIQACK.[L]	1xTMT6plex [V/K]; 1xCarbamidomethyl [C14]		0.00615071	0	1	2	2	P17182	#REF!	#REF!	#REF!		P17182 [344-358]	0	2092.15	High	High	High	High	High	High	High	High	High	High	1.044	0.06	25.6	26.7	30.6	25.2	20.9	26.7	24.6	20.9	48.5	25.6	22.3	16.3	Unique	10	High	0	0.001698
FALSE	High	[K].TIAPALVSK.[K]	1xTMT6plex [T/K]		0.0134234	9.22225e-05	1	1	2	P17182	#REF!	#REF!	#REF!		P17182 [72-80]	0	1357.88	High	High	High	High	High	High	High	High	High	High	1.238	0.31	121.1	150	100.3	138.3	96.2	135.4	135.5	86.9	351.3	118	110.8	82.9	Unique	22	High	3.64e-05	0.004603
FALSE	High	[R].IGAEVYHNLK.[N]	1xTMT6plex [I/K]		0.0585126	0.00143381	1	1	1	P17182	#REF!	#REF!	#REF!		P17182 [184-193]	0	1601.94	High	High	High	High	High	High	High	High	High	High	1.471	0.56	53.5	78.7	48.9	52	54.5	53.3	58.7	48.8	180.2	62.8	62.7	38.8	Unique	13	High	0.0008174	0.03056
FALSE	High	[R].SFRNPLAK.[-]	1xTMT6plex [S/K]		0.000201908	0	1	1	1	P17182	#REF!	#REF!	#REF!		P17182 [427-434]	1	1390.86	High	High	High	High	High	High	High	High	High	High	1.7	0.77	30.2	51.4	23.1	38.9	21.6	33.4	34.1	36.6	124.8	30.9	38.4	26.2	Unique	12	High	0	2.243e-05
FALSE	High	[K].GVSQAVEHINK.[T]	1xTMT6plex [G/K]		0.00236266	0	1	1	1	P17182	#REF!	#REF!	#VALUE!		P17182 [61-71]	0	1639.95	High	High	High	High	High	High	High	High	High	High															No Quan Values	13	High	0	0.0005032
FALSE	High	[R].AAVPSGASTGIYEALELRDNDK.[T]	1xTMT6plex [A/K]		0.00149012	0	1	1	1	P17182	#REF!	#REF!	#VALUE!		P17182 [33-54]	1	2735.46	High	High	High	High	High	High	High	High	High	High															No Quan Values	6	High	0	0.0002811
FALSE	High	[K].DKEETEGNESSEATSPVNAIYSLA.[-]	1xTMT6plex [D/K]; 2xPhospho [S10(99.5); S11(99.5)]	Q810U3 2xPhospho [S1226(99.5); S1227(99.5)]	2.25138e-07	0	1	1	13	Q810U3	#REF!	#REF!	#REF!	#REF!	Q810U3 [1217-1240]	1	3159.41	High	High	High	High	High	High	High	High	High	High	0.608	-0.72	191.7	116.5	182.6	276.3	94.2	267.6	137.7	114.9	135.1	144.6	113.7	74	Unique	24	High	0	3.292e-05	4.48254
FALSE	High	[K].FANLNEQAAR.[S]	1xTMT6plex [N-Term]		0.0268975	0.000793174	1	1	1	P46660	#REF!	#REF!	#REF!		P46660 [291-300]	0	1362.73	High	High	High	High	High	High	High	High	High	High	0.938	-0.09	45.9	43.1	47	54.7	34.6	49.4	43.8	41.5	52.5	39.2	46.9	35.2	Unique	21	High	0.000448	0.01121
FALSE	High	[K].SIKSDVPVYLK.[R]	TMT6plex [S]; 2xPhospho [S1(100); S4(100)]	Q6A065 2xPhospho [S355(100); S358(100)]	0.000183621	0	1	1	3	Q6A065	#REF!	#REF!	#REF!	#REF!	Q6A065 [355-365]	1	2096.14	High	High	High	High	High	High	High	High	High	High	0.682	-0.55	865	589.8	887.4	1349.3	391	1038.9	658.2	509.9	652.7	772.1	615.5	398.8	Unique	21	High	0	1.985e-05	4.70224
FALSE	High	[R].ASREEIHEYRR.[Q]	1xTMT6plex [N-Term]		0.0002084	0	1	1	5	P46660	#REF!	#REF!	#REF!		P46660 [307-317]	2	1674.89	High	High	High	High	High	High	High	High	High	High	1.316	0.4	217.4	286.1	135.1	325.2	161.9	252.4	212.3	231	389.6	237.8	384.8	187.1	Unique	15	High	0	3.234e-05
FALSE	High	[K].IHFKPELPPER.[N]	1xTMT6plex [I/K]		0.0210642	0.000621021	1	1	1	Q64133	#REF!	#REF!	#REF!		Q64133 [281-291]	0	1821.08	High	High	High	High	High	High	High	High	High	High	0.862	-0.21	124.2	107.1	114.9	158.1	88.1	143.5	116.3	86.5	150	106.6	113.1	79.2	Unique	1	High	0.0002815	0.008182
FALSE	High	[R].ETTGGAPTMSPDLEQEQLTIR.[A]	1xTMT6plex [N-Term]; 1xOxidation [M9(100)]; 1xPhospho [S10(100)]	Q9ES97 1xPhospho [S673(100)]	7.43555e-08	0	1	1	1	Q9ES97	#REF!	#REF!	#REF!	#REF!	Q9ES97 [664-684]	0	2599.22	High	High	High	High	High	High	High	High	High	High	0.628	-0.67	44.5	28	52.4	42.3	43.7	39.8	44.4	31.2	22.3	39.4	24.9	22.1	Unique	38	High	0	9.972e-10	9.00122
FALSE	High	[K].DVPALEITHTFLER.[N]	1xTMT6plex [N-Term]		7.79975e-06	0	1	1	1	Q64133	#REF!	#REF!	#REF!		Q64133 [480-493]	0	1870.03	High	High	High	High	High	High	High	High	High	High	1.011	0.02	71.7	72.5	63.5	78.2	53.7	84.5	78.7	57.5	93.2	86.1	74.1	51.6	Unique	4	High	0	3.621e-07
FALSE	High	[K].TEVLLDQPEIWGSGQPMNPSTESPELARPFPTGTPPPLPPK.[T]	1xTMT6plex [T/K]; 1xOxidation [M17(100)]; 2xPhospho [T/S]		3.01244e-07	0	1	1	1	Q8VD37	#REF!	#REF!	#REF!	#REF!	Q8VD37 [214-254]	0	5042.47	High	High	High	High	High	High	High	High	High	High	0.577	-0.79	28.4	16.4	22.8	44.4	11	43.5	20.3	10.7	20	20.4	20.6	10.2	Unique	17	High	0	5.887e-09	8.23011
FALSE	High	[R].HHLEALQSSK.[R]	1xTMT6plex [H/K]		1.30022e-06	0	1	1	2	Q7TQF7	#REF!	#REF!	#REF!		Q7TQF7 [150-159]	0	1607.93	High	High	High	High	High	High	High	High	High	High	0.702	-0.51	374.4	262.9	378.2	575.7	254.2	421.9	241.8	238.4	307.9	314.9	296.6	156.9	Unique	35	High	0	3.751e-08
FALSE	High	[R].SHSEEGLDFKPSPPLSK.[I]	TMT6plex [S]; 1xPhospho [S3(99.8)]	Q8C5W0 1xPhospho [S715(99.8)]	7.79975e-06	0	1	1	5	Q8C5W0	#REF!	#REF!	#REF!	#REF!	Q8C5W0 [713-729]	0	2622.38	High	High	High	High	High	High	High	High	High	High	0.606	-0.72	342.2	207.5	327.3	473.5	198.2	451.9	260	175.5	213.6	283.8	223.9	140.5	Unique	19	High	0	3.636e-07	6.43938
FALSE	High	[K].THTPSPTSPK.[S]	1xTMT6plex [T/K]; 1xPhospho [S8(99.8)]	Q9CYT6 1xPhospho [S311(99.8)]	0.0017015	0	1	1	3	Q9CYT6	#REF!	#REF!	#REF!	#REF!	Q9CYT6 [304-313]	0	1590.83	High	High	High	High	High	High	High	High	High	High	0.515	-0.96	350	180.1	433.3	549.3	180.1	397.8	189.4	169.3	191.2	228.5	189.1	122.3	Unique	24	High	0	0.0003328	3.47782
FALSE	High	[R].GMYDGPVFDLTTTPK.[G]	1xTMT6plex [G/K]; 1xOxidation [M2(100)]; 1xPhospho [T/Y]		2.83752e-05	0	1	1	2	Q62188	#REF!	#REF!	#REF!	#REF!	Q62188 [497-511]	0	2196.07	High	High	High	High	High	High	High	High	High	High	0.702	-0.51	34.6	24.3	34.3	50.4	19.3	38.2	30.7	19.1	21.3	29	36.7	15.3	Unique	10	High	0	1.857e-06	5.73119
FALSE	High	[K].KHSQTDLVSR.[L]	1xTMT6plex [K]; 1xPhospho [S3(99.7)]	Q4QQM4 1xPhospho [S14(99.7)]	0.116916	0.00413563	1	1	3	Q4QQM4	#REF!	#REF!	#REF!	#REF!	Q4QQM4 [12-21]	1	1708.91	High	High	High	High	High	High	High	High	High	High	0.573	-0.8	224.3	128.6	302.4	352.1	109.5	232.5	125	112.7	115	182.1	136.1	97	Unique	20	High	0.002319	0.07542	1.12251
FALSE	High	[K].DQWGSEEEEEAGGYRDK.[E]	1xTMT6plex [D/K]; 1xPhospho [S5(100)]	Q9JM96 1xPhospho [S223(100)]	9.41458e-07	0	1	1	6	Q9JM96	#REF!	#REF!	#REF!	#REF!	Q9JM96 [219-235]	1	2523.11	High	High	High	High	High	High	High	High	High	High	0.522	-0.94	260.5	135.8	282.2	363.3	154.3	346.5	156	132.2	152.8	182.2	128.2	83.8	Unique	49	High	0	2.495e-08	7.60293
FALSE	High	[K].HIEDSGEKPNTFSNK.[R]	TMT6plex [H]; 1xPhospho [S5(100)]	P16014 1xPhospho [S190(100)]	4.97597e-06	0	1	1	2	P16014	#REF!	#REF!	#REF!	#REF!	P16014 [186-200]	0	2470.26	High	High	High	High	High	High	High	High	High	High	0.626	-0.67	228.7	143.2	239.5	354.4	120.7	283.4	145.4	148	145.7	170.9	155.9	95.7	Unique	17	High	0	2.057e-07	6.68677
FALSE	High	[K].LSRGDSLKEPTSIADSSR.[H]	1xTMT6plex [L/K]; 1xPhospho [S6(100)]	Q8VDZ4 1xPhospho [S380(100)]	2.4069e-05	0	1	1	4	Q8VDZ4	#REF!	#REF!	#REF!	#REF!	Q8VDZ4 [375-392]	2	2457.28	High	High	High	High	High	High	High	High	High	High	0.601	-0.73	67.5	40.6	71	91.2	48.3	70.9	56.1	35.4	43.8	56.2	39.1	28.5	Unique	20	High	0	1.508e-06	5.8216
FALSE	High	[R].SHGPLLPTIEDSSEEEELREEEELLREQEK.[M]	1xTMT6plex [S/K]; 2xPhospho [S12(100); S13(100)]	O88737 2xPhospho [S1050(100); S1051(100)]	1.5995e-07	0	1	1	1	O88737	#REF!	#REF!	#REF!	#REF!	O88737 [1039-1068]	2	4168.96	High	High	High	High	High	High	High	High	High	High	0.554	-0.85	74.7	41.4	85	115.3	30.4	99.5	43.5	24.9	47	62.2	44.1	28.9	Unique	9	High	0	2.645e-09	8.57757
FALSE	High	[R].ETEGEEQAQYLQVTSCPK.[I]	1xTMT6plex [E/K]; 1xCarbamidomethyl [C16]; 1xPhospho [S15(100)]	P63141 1xPhospho [S434(100)]	2.21138e-10	0	1	1	4	P63141	#REF!	#REF!	#REF!	#REF!	P63141 [420-437]	0	2635.24	High	High	High	High	High	High	High	High	High	High	0.645	-0.63	108.7	70.1	116.6	153.8	67	115.9	90.3	64.9	64.9	95.3	81.1	44.5	Unique	61	High	0	8.58e-09	8.06651
FALSE	High	[R].TELLAADSLSK.[H]	1xTMT6plex [T/K]; 1xPhospho [S10(100)]	Q6WQJ1 1xPhospho [S849(100)]	9.26912e-05	0	1	1	2	Q6WQJ1	#REF!	#REF!	#REF!	#REF!	Q6WQJ1 [840-850]	0	1685.91	High	High	High	High	High	High	High	High	High	High	0.52	-0.94	378.1	196.6	448	472.8	223	419.8	326.7	146.6	185	266.3	258.4	126.6	Unique	28	High	0	1.547e-05	4.81051
FALSE	High	[K].DSLAHQDTCENDREER.[E]	1xTMT6plex [N-Term]; 1xCarbamidomethyl [C9]		9.37154e-06	0	1	1	1	Q8C8R3	#REF!	#REF!	#REF!		Q8C8R3 [2770-2785]	1	2203.98	High	High	High	High	High	High	High	High	High	High	0.537	-0.9	36.4	19.6	49.7	45.8	32.9	26.2	27.5	16.2	16.1	36.5	17.4	11.6	Unique	17	High	0	4.584e-07
FALSE	High	[R].LLSSFLK.[R]	1xTMT6plex [L/K]; 2xPhospho [S3(100); S4(100)]	P48193 2xPhospho [S86(100); S87(100)]	0.0588558	0.00151575	1	1	2	P48193	#REF!	#REF!	#REF!	#REF!	P48193 [84-90]	0	1425.76	High	High	High	High	High	High	High	High	High	High	0.641	-0.64	773	495.4	890.8	1117.3	355.3	1017	484.7	382.2	525.4	575.8	582.9	410.9	Unique	14	High	0.0008492	0.03079	1.51159
FALSE	High	[R].SNSWQGNMGGNK.[K]	1xTMT6plex [S/K]; 1xOxidation [M8(100)]; 1xPhospho [S3(100)]	Q9R1V6 1xPhospho [S832(100)]	6.42081e-05	0	1	1	4	Q9R1V6	#REF!	#REF!	#REF!	#REF!	Q9R1V6 [830-841]	0	1833.84	High	High	High	High	High	High	High	High	High	High	0.634	-0.66	535.1	339.4	600.7	809.1	293.6	613	359.1	282.3	355.5	451.6	382.7	224.7	Unique	39	High	0	8.003e-05	4.09675
FALSE	High	[R].SNSWQGNMGGNKK.[K]	TMT6plex [S]; 1xOxidation [M8(100)]; 1xPhospho [S3(100)]	Q9R1V6 1xPhospho [S832(100)]	0.0183997	0.0004543	1	1	2	Q9R1V6	#REF!	#REF!	#REF!	#REF!	Q9R1V6 [830-842]	1	2191.09	High	High	High	High	High	High	High	High	High	High	0.634	-0.66	347.3	220.1	369.4	618.9	176.3	356.5	215.5	228.1	256.2	246.9	221	148.5	Unique	11	High	0.0008801	0.03244	1.48892
FALSE	High	[K].EDEDDEDDDVSHVDEEDVLGVQR.[E]	1xTMT6plex [N-Term]; 1xPhospho [S11(100)]	Q9R0A0 1xPhospho [S334(100)]	5.81503e-11	0	1	1	1	Q9R0A0	#REF!	#REF!	#REF!	#REF!	Q9R0A0 [324-346]	0	2968.21	High	High	High	High	High	High	High	High	High	High	0.627	-0.67	13.6	8.5	18.6	14.9	9.3	13.2	12.1	10.1	6.6	10	8.5	7.5	Unique	70	High	0	1.161e-13	12.9352
FALSE	High	[R].EHANIDAQSGSQAPNPSTTISPGKSPPPAK.[E]	TMT6plex [E]; 1xPhospho [S25(99.5)]	Q8VDQ8 1xPhospho [S372(99.5)]	3.25367e-10	0	1	1	8	Q8VDQ8	#REF!	#REF!	#REF!	#REF!	Q8VDQ8 [348-377]	1	3751.93	High	High	High	High	High	High	High	High	High	High	0.72	-0.47	282	203	319.7	385	165.1	328	212.3	188.2	196	269.9	232.2	128.6	Unique	34	High	0	1.028e-12	11.988
FALSE	High	[R].QPVELTPTDK.[L]	1xTMT6plex [Q/K]; 1xPhospho [T6(100)]	P68404 1xPhospho [T642(100)]	0.000107899	0	1	1	2	P68404	#REF!	#REF!	#REF!	#REF!	P68404 [637-646]	0	1665.89	High	High	High	High	High	High	High	High	High	High	0.59	-0.76	210.9	124.5	278.2	281.1	139.1	176.1	179.8	102.3	101.5	183.6	151.5	83.6	Unique	20	High	0	1.009e-05	4.99611
FALSE	High	[K].NIVTPRTPPPSQGK.[G]	1xTMT6plex [N/K]; 1xPhospho [T7(99.8)]	P04370 1xPhospho [T229(99.8)]	3.13999e-05	0	1	1	16	P04370	#REF!	#REF!	#REF!	#REF!	P04370 [223-236]	1	2030.12	High	High	High	High	High	High	High	High	High	High	0.693	-0.53	1416.9	981.8	965.4	2925.3	801.9	1489.2	902.5	915.6	970.9	981.7	1163.6	877.2	Unique	45	High	0	3.349e-06	5.47508
FALSE	High	[R].SLSELESLK.[L]	1xTMT6plex [S/K]; 1xPhospho [S3(100)]	Q3B7Z2 1xPhospho [S238(100)]	0.00231835	0	1	1	3	Q3B7Z2	#REF!	#REF!	#REF!	#REF!	Q3B7Z2 [236-244]	0	1543.84	High	High	High	High	High	High	High	High	High	High	0.667	-0.58	406.3	271	423.6	505.1	262.3	490.6	350	242.5	286	319.1	296.2	211.3	Unique	43	High	0	0.0004915	3.30848
FALSE	High	[R].EPAPLNGSAAELPATK.[E]	1xTMT6plex [E/K]; 1xPhospho [S8(100)]	Q9Z0P4 1xPhospho [S345(100)]	4.85155e-06	0	1	1	2	Q9Z0P4	#REF!	#REF!	#REF!	#REF!	Q9Z0P4 [338-353]	0	2104.11	High	High	High	High	High	High	High	High	High	High	0.64	-0.64	165.7	106.1	174.7	219.2	130.7	149.5	154.5	110.9	122	130.6	100.2	66.9	Unique	34	High	0	1.989e-07	6.70137
FALSE	High	[K].LDPYDSSEDDK.[E]	1xTMT6plex [L/K]; 1xPhospho [S6(99.9)]	P28661 1xPhospho [S117(99.9)]	0.000158745	0	1	1	4	P28661	#REF!	#REF!	#REF!	#REF!	P28661 [112-122]	0	1821.82	High	High	High	High	High	High	High	High	High	High	0.578	-0.79	394.4	228.1	504.8	597.2	197.9	444.2	228.1	189.1	233.1	289.2	282.5	146.5	Unique	54	High	0	0.001406	2.85201
FALSE	High	[K].DKEETEGNESSEATSPVNAIYSLA.[-]	1xTMT6plex [D/K]; 3xPhospho [S10(100); S11(100); S15(99.5)]	Q810U3 3xPhospho [S1226(100); S1227(100); S1231(99.5)]	0.00475435	0	1	1	1	Q810U3	#REF!	#REF!	#REF!	#REF!	Q810U3 [1217-1240]	1	3239.37	High	High	High	High	High	High	High	High	High	High	0.618	-0.69	41.8	25.8	37.7	74.6	20.9	44.2	31.7	22.1	29.5	32.9	24.5	20.2	Unique	30	High	0	0.00123	2.91009
FALSE	High	[R].IPIVAQNSEEESPLSPVGQPMGMAR.[A]	1xTMT6plex [N-Term]; 2xOxidation [M21(100); M23(100)]; 3xPhospho [S8(100); S12(100); S15(100)]	Q9QYX7 3xPhospho [S4286(100); S4290(100); S4293(100)]	6.43932e-07	0	1	1	1	Q9QYX7	#REF!	#REF!	#REF!	#REF!	Q9QYX7 [4279-4303]	0	3138.35	High	High	High	High	High	High	High	High	High	High	0.589	-0.76	84.8	49.9	79.2	111.6	57.2	102.4	73.6	51.3	55.4	63.4	41.3	38.2	Unique	18	High	0	1.535e-08	7.81389
FALSE	High	[K].TERHSPVFSGKPEK.[H]	TMT6plex [T]; 1xPhospho [S5(100)]	Q8C8R3 1xPhospho [S1828(100)]	0.00283689	0	1	1	3	Q8C8R3	#REF!	#REF!	#REF!	#REF!	Q8C8R3 [1824-1837]	1	2366.28	High	High	High	High	High	High	High	High	High	High	0.612	-0.71	471.6	288.7	607.7	738.5	219.8	558.7	233.2	225.8	293.7	426.5	332.8	164.5	Unique	11	High	0	0.0006376	3.19545
FALSE	High	[K].DWEDDSDEDMSNFDR.[F]	1xTMT6plex [N-Term]; 1xOxidation [M10(100)]; 1xPhospho [S6(100)]	Q9R0Q7 1xPhospho [S113(100)]	8.78128e-07	0	1	1	2	Q9R0Q7	#REF!	#REF!	#REF!	#REF!	Q9R0Q7 [108-122]	0	2200.79	High	High	High	High	High	High	High	High	High	High	0.607	-0.72	136.5	82.9	168.6	159.9	107.5	131.6	115.1	96.3	82.2	106.1	67.8	62.3	Unique	66	High	0	2.275e-08	7.64302
FALSE	High	[R].TQTPPLGQTPQLGLK.[T]	1xTMT6plex [T/K]; 1xPhospho [T1(99.8)]	Q62448 1xPhospho [T505(99.8)]	4.3365e-05	0	1	1	3	Q62448	#REF!	#REF!	#REF!	#REF!	Q62448 [505-519]	0	2117.18	High	High	High	High	High	High	High	High	High	High	0.628	-0.67	97	60.9	108.1	116.5	80.9	91.5	87.9	67.6	59.3	77.6	57.1	43.1	Unique	24	High	0	3.195e-06	5.49553
FALSE	High	[K].VQEAQDSDSDTEGGATGGEAEMDFLR.[N]	1xTMT6plex [N-Term]; 1xOxidation [M22(100)]; 2xPhospho [S7(100); S9(100)]	Q8VDQ8 2xPhospho [S23(100); S25(100)]	2.16978e-10	0	1	1	4	Q8VDQ8	#REF!	#REF!	#REF!	#REF!	Q8VDQ8 [17-42]	0	3120.22	High	High	High	High	High	High	High	High	High	High	0.726	-0.46	99.6	72.3	91.6	149.1	58.8	128.1	70.6	79.8	58.3	98.5	70.9	54	Unique	60	High	0	4.26e-12	11.3706
FALSE	High	[R].ATHHPAPGPGLLGPPSAIPGLQNQQLLGERVEEHSPLER.[D]	1xTMT6plex [N-Term]; 1xPhospho [S35(100)]	P54285 1xPhospho [S393(100)]	3.94367e-05	0	1	1	1	P54285	#REF!	#REF!	#REF!	#REF!	P54285 [359-397]	1	4409.27	High	High	High	High	High	High	High	High	High	High	0.77	-0.38	16.4	12.6	14.1	23.7	12.1	19.8	12.1	8.4	16.6	15.4	13.5	9.1	Unique	3	High	0	2.828e-06	5.54852
FALSE	High	[K].EENQTGPTTTPSDTQDLDMK.[K]	1xTMT6plex [E/K]; 1xOxidation [M19(100)]; 2xPhospho [T10(100); S12(100)]	Q9Z0P4 2xPhospho [T363(100); S365(100)]	2.14769e-05	0	1	1	4	Q9Z0P4	#REF!	#REF!	#REF!	#REF!	Q9Z0P4 [354-373]	0	2842.21	High	High	High	High	High	High	High	High	High	High	0.643	-0.64	234.6	150.9	268.6	342	122.7	281	158.8	131.2	158.1	187.9	168.6	108.5	Unique	23	High	0	1.225e-05	4.91186
FALSE	High	[K].SKPLAASPKPGALK.[E]	TMT6plex [S]; 1xPhospho [S7(100)]	P14873 1xPhospho [S2267(100)]	0.000205778	0	1	1	2	P14873	#REF!	#REF!	#REF!	#REF!	P14873 [2261-2274]	0	2361.44	High	High	High	High	High	High	High	High	High	High	0.636	-0.65	251.6	160.1	258	475.1	121.4	271.9	131.8	163.5	171.5	203.3	188.4	74	Unique	24	High	0	2.296e-05	4.63903
FALSE	High	[R].VQPPSPLPSSIDSNSSPEEATQFQPIVPK.[Q]	1xTMT6plex [V/K]; 1xPhospho [T21(99.4)]	Q8C8R3 1xPhospho [T2669(99.4)]	0.0045211	0	1	1	2	Q8C8R3	#REF!	#REF!	#REF!	#REF!	Q8C8R3 [2649-2677]	0	3614.84	High	High	High	High	High	High	High	High	High	High	0.615	-0.7	35.1	21.6	39.6	47.8	21.2	40.8	26.3	20.2	23.8	21.8	27.8	14.4	Unique	9	High	0	0.001152	2.93855
FALSE	High	[K].DDYLETLSSPK.[E]	1xTMT6plex [D/K]; 1xPhospho [S9(100)]	Q8VD37 1xPhospho [S398(100)]	2.6974e-05	0	1	1	3	Q8VD37	#REF!	#REF!	#REF!	#REF!	Q8VD37 [390-400]	0	1805.9	High	High	High	High	High	High	High	High	High	High	0.589	-0.76	614.9	362.3	804.1	839.5	312.9	718.9	399	263.8	383.1	458.1	433.9	272.6	Unique	27	High	0	1.742e-06	5.75895
FALSE	High	[R].MESPIPILPLPTPDAETEK.[L]	1xTMT6plex [M/K]; 1xOxidation [M1(100)]; 1xPhospho [S3(100)]	Q9Z2Q6 1xPhospho [S327(100)]	2.69272e-06	0	1	1	2	Q9Z2Q6	#REF!	#REF!	#REF!	#REF!	Q9Z2Q6 [325-343]	0	2632.36	High	High	High	High	High	High	High	High	High	High	0.645	-0.63	126.2	81.4	139.7	164	77.7	140.5	109.1	67.5	82.3	103.7	96.7	56.6	Unique	21	High	0	3.23e-07	6.4908
FALSE	High	[K].SAPTSPCDQELK.[E]	1xTMT6plex [S/K]; 1xCarbamidomethyl [C7]; 1xPhospho [S1(99.8)]	P16054 1xPhospho [S346(99.8)]	0.00103937	0	1	1	2	P16054	#REF!	#REF!	#REF!	#REF!	P16054 [346-357]	0	1870.9	High	High	High	High	High	High	High	High	High	High	0.715	-0.48	163.7	117.1	193.2	205.3	105.3	200	114.8	115.5	133.4	125	126.9	84.8	Unique	27	High	0	0.0001786	3.74812
FALSE	High	[K].QLEYQQFEDDKLSQRSSSSK.[L]	TMT6plex [Q]; 2xPhospho [S13(99.5); S16(99.5)]	Q9WV92 2xPhospho [S96(99.5); S99(99.5)]	0.000580884	0	1	1	2	Q9WV92	#REF!	#REF!	#REF!	#REF!	Q9WV92 [84-103]	2	3250.56	High	High	High	High	High	High	High	High	High	High	0.642	-0.64	320.9	206.1	358.7	492.2	162.1	395	196.3	166.8	224.5	273.7	214.2	151.5	Unique	2	High	0	8.51e-05	4.07007
FALSE	High	[R].SPQAQDTLGSLAGGQTGCTIQLLPEQDK.[A]	1xTMT6plex [S/K]; 1xCarbamidomethyl [C18]; 1xPhospho [S/T]		2.87368e-05	0	1	1	2	Q9QYR6	#REF!	#REF!	#REF!	#REF!	Q9QYR6 [1062-1089]	0	3451.72	High	High	High	High	High	High	High	High	High	High	0.619	-0.69	28.3	17.5	28.6	38.8	16.1	29.6	28.2	12.6	18.7	26.1	15.5	14.6	Unique	12	High	0	4.049e-06	5.39265
FALSE	High	[K].WILSSAAPQGSDSSDSELELSTVR.[H]	1xTMT6plex [N-Term]; 2xPhospho [S11(100); S/T]	Q9QXT8 2xPhospho [S60(100); S/T]	5.941e-06	0	1	1	3	Q9QXT8	#REF!	#REF!	#REF!	#REF!	Q9QXT8 [50-73]	0	2924.32	High	High	High	High	High	High	High	High	High	High	0.732	-0.45	45.2	33.1	48.2	61.3	30.7	48	37.9	31.5	35.6	40.9	32.2	25.2	Unique	13	High	0	2.574e-07	6.58939
FALSE	High	[K].DIIRQPSEEEIIK.[L]	1xTMT6plex [D/K]; 1xPhospho [S7(100)]	Q62048 1xPhospho [S116(100)]	3.54131e-05	0	1	1	12	Q62048	#REF!	#REF!	#REF!	#REF!	Q62048 [110-122]	1	2108.14	High	High	High	High	High	High	High	High	High	High	0.644	-0.63	784.6	505.6	644	1339.3	457.5	953.2	529.2	505.2	619.8	485.8	548.2	369.1	Unique	39	High	0	1.945e-05	4.71108
FALSE	High	[K].ADEFPDFYDSEEQMGPHQEANDEK.[A]	1xTMT6plex [A/K]; 1xOxidation [M14(100)]; 1xPhospho [S10(100)]	P16014 1xPhospho [S626(100)]	1.92856e-05	0	1	1	1	P16014	#REF!	#REF!	#REF!	#REF!	P16014 [617-640]	0	3382.41	High	High	High	High	High	High	High	High	High	High	0.637	-0.65	42.1	26.9	47	63.5	23.6	43	33.6	27.4	27.1	33.7	28.1	18	Unique	34	High	0	1.143e-06	5.94195
FALSE	High	[R].LDHALSSPSSPCEEIK.[N]	1xTMT6plex [L/K]; 1xCarbamidomethyl [C12]; 2xPhospho [S7(100); S10(99.8)]	Q8BGT8 2xPhospho [S12(100); S15(99.8)]	4.4323e-07	0	1	1	2	Q8BGT8	#REF!	#REF!	#REF!	#REF!	Q8BGT8 [6-21]	0	2388.1	High	High	High	High	High	High	High	High	High	High	0.639	-0.65	143	91.4	171.3	193.9	106.7	126.5	116.7	87.1	97.8	124.9	80.8	66.3	Unique	22	High	0	9.58e-09	8.01863
FALSE	High	[R].NDSIVTPSPPQAR.[V]	1xTMT6plex [N-Term]; 3xPhospho [S3(100); T6(100); S8(100)]	Q6PCP5 3xPhospho [S146(100); T149(100); S151(100)]	0.00371978	0	1	1	1	Q6PCP5	#REF!	#REF!	#REF!	#REF!	Q6PCP5 [144-156]	0	1850.77	High	High	High	High	High	High	High	High	High	High	0.618	-0.69	72	44.5	86.5	101.1	42.8	70.8	59	39.5	48	67.4	35.7	32.1	Unique	10	High	0	0.0008986	3.04643
FALSE	High	[R].IGHHSTSDDSSAYR.[S]	1xTMT6plex [N-Term]; 1xPhospho [S5(100)]	P50136 1xPhospho [S334(100)]	1.8502e-07	0	1	1	1	P50136	#REF!	#REF!	#REF!	#REF!	P50136 [330-343]	0	1841.8	High	High	High	High	High	High	High	High	High	High	0.681	-0.55	45.5	31	56.1	69.9	28.1	48.6	25	31.6	25.4	40.2	32.2	25.7	Unique	68	High	0	3.176e-09	8.49812
FALSE	High	[K].DGSPDAPATPEKEEVAFSEYK.[T]	TMT6plex [D]; 2xPhospho [S3(100); T9(100)]	P20357 2xPhospho [S1352(100); T1358(100)]	2.99868e-06	0	1	1	3	P20357	#REF!	#REF!	#REF!	#REF!	P20357 [1350-1370]	1	3114.46	High	High	High	High	High	High	High	High	High	High	0.65	-0.62	374.1	243.3	384	651.3	167.5	432.9	234.8	202.8	220.3	391.1	256.4	145.9	Unique	42	High	0	1.081e-07	6.96617
FALSE	High	[K].SDAFLSK.[D]	1xTMT6plex [S/K]; 1xPhospho [S1(100)]	Q8BPN8 1xPhospho [S1152(100)]	0.0344788	0.000955999	1	1	2	Q8BPN8	#REF!	#REF!	#REF!	#REF!	Q8BPN8 [1152-1158]	0	1305.69	High	High	High	High	High	High	High	High	High	High	0.611	-0.71	311.4	190.1	410.8	421.2	167	356.7	201.1	156.2	191.8	225	247.4	130.2	Unique	35	High	0.001659	0.05135	1.28946
FALSE	High	[K].SHLAEDSQTHSADAADGSDGDLNR.[E]	1xTMT6plex [N-Term]		2.47131e-08	0	1	1	1	Q8C8R3	#REF!	#REF!	#REF!		Q8C8R3 [2701-2724]	0	2698.21	High	High	High	High	High	High	High	High	High	High	0.749	-0.42	23.6	17.7	22	27.5	22	25	21.5	17	18.5	27.1	15.6	10.2	Unique	26	High	0	2.483e-10
FALSE	High	[R].HSSLSSSAKPER.[H]	1xTMT6plex [H/K]		0.010273	9.22225e-05	1	1	1	Q8C8R3	#REF!	#REF!	#REF!		Q8C8R3 [1791-1802]	0	1743.98	High	High	High	High	High	High	High	High	High	High	0.75	-0.41	33.5	25.1	34.2	52.3	22.7	35.9	22.2	26.5	31	25.2	28.1	14.7	Unique	9	High	3.64e-05	0.003274
FALSE	High	[K].AGSPGSEVVTLQQFLEESNK.[L]	1xTMT6plex [A/K]; 1xPhospho [S/T]		1.89765e-07	0	1	1	1	Q5SNZ0	#REF!	#REF!	#REF!	#REF!	Q5SNZ0 [1675-1694]	0	2658.34	High	High	High	High	High	High	High	High	High	High	0.669	-0.58	70.5	47.2	86	94.4	44.8	76.4	50.8	41.2	41.3	70.8	49.9	32.7	Unique	27	High	0	3.289e-09	8.48294
FALSE	High	[R].RAPSVANIGSHCDLSLK.[I]	1xTMT6plex [R/K]; 1xCarbamidomethyl [C12]; 1xPhospho [S4(100)]	Q8BTM8 1xPhospho [S2152(100)]	0.000160767	0	1	1	1	Q8BTM8	#REF!	#REF!	#REF!	#REF!	Q8BTM8 [2149-2165]	1	2363.23	High	High	High	High	High	High	High	High	High	High	0.709	-0.5	87.4	62	101.8	106.3	55.9	106.1	66.7	51.2	71.2	79.8	64.5	43.2	Unique	14	High	0	1.676e-05	4.77573
FALSE	High	[K].VADGQISTEVSEAPVASDKPK.[T]	TMT6plex [V]; 1xPhospho [S/T]		2.47565e-07	0	1	1	3	P31648	#REF!	#REF!	#REF!	#REF!	P31648 [8-28]	0	2895.53	High	High	High	High	High	High	High	High	High	High	0.643	-0.64	170.9	109.8	185.9	248.8	100.6	203	116.4	88.5	108.8	136.4	140.4	75.1	Unique	46	High	0	4.588e-09	8.33838
FALSE	High	[R].RSTPTPELTSK.[K]	1xTMT6plex [R/K]; 2xPhospho [T5(100); S/T]	Q8VD37 2xPhospho [T182(100); S/T]	0.0151008	9.22225e-05	1	1	2	Q8VD37	#REF!	#REF!	#REF!	#REF!	Q8VD37 [178-188]	1	1834.91	High	High	High	High	High	High	High	High	High	High	0.595	-0.75	107.5	63.9	121.4	163.3	51	121.6	80.4	54.9	71.2	73.4	68	52.2	Unique	8	High	3.64e-05	0.00534	2.27246
FALSE	High	[R].GSQEGHIYVK.[T]	1xTMT6plex [G/K]; 1xPhospho [S2(100)]	Q7M750 1xPhospho [S100(100)]	0.00124847	0	1	1	4	Q7M750	#REF!	#REF!	#REF!	#REF!	Q7M750 [99-108]	0	1655.86	High	High	High	High	High	High	High	High	High	High	0.707	-0.5	447.2	316.4	459	647.1	313.5	448.8	367.8	302.7	257.2	510.3	280.3	231.6	Unique	42	High	0	0.001426	2.84588
FALSE	High	[R].VSVDSNLFVYSK.[S]	1xTMT6plex [V/K]; 2xPhospho [S2(100); S5(100)]	Q8BPN8 2xPhospho [S1141(100); S1144(100)]	0.000646832	0	1	1	4	Q8BPN8	#REF!	#REF!	#REF!	#REF!	Q8BPN8 [1140-1151]	0	1975.96	High	High	High	High	High	High	High	High	High	High	0.614	-0.7	363.5	223.3	430.1	496.1	211.2	376.2	304	191.3	242.5	311.7	219.7	151.3	Unique	47	High	0	9.784e-05	4.00948
FALSE	High	[R].SDSLRSFSSDR.[S]	1xTMT6plex [N-Term]; 2xPhospho [S3(100); S6(100)]	Q8C8R3 2xPhospho [S898(100); S901(100)]	0.0817824	0.00240562	1	1	1	Q8C8R3	#REF!	#REF!	#REF!	#REF!	Q8C8R3 [896-906]	1	1645.68	High	High	High	High	High	High	High	High	High	High	0.623	-0.68	102.4	63.8	120.2	117.4	79.5	108	87	54.6	55.9	97.3	60	51.2	Unique	10	High	0.001472	0.0473	1.32514
FALSE	High	[K].TLYNVEEEDNTPSTHFSPPSSPSMVVHR.[R]	1xTMT6plex [N-Term]; 1xOxidation [M24(100)]; 1xPhospho [S17(99.2)]	P97772 1xPhospho [S969(99.2)]	1.69328e-07	0	1	1	4	P97772	#REF!	#REF!	#REF!	#REF!	P97772 [953-980]	0	3482.58	High	High	High	High	High	High	High	High	High	High	0.415	-1.27	41.3	17.1	39.2	40.5	35.6	44.4	46.6	21.5	18.1	16.2	18.2	11.6	Unique	25	High	0	2.84e-09	8.54668
FALSE	High	[K].SSPADLVTVTDQK.[V]	1xTMT6plex [S/K]; 1xPhospho [S/T]		9.65602e-07	0	1	1	2	O55023	#REF!	#REF!	#REF!	#REF!	O55023 [37-49]	0	1898.99	High	High	High	High	High	High	High	High	High	High	0.626	-0.68	125.9	78.8	139.3	184	75.7	150.3	80.3	77.5	81.9	93.2	92.7	48.9	Unique	23	High	0	2.581e-08	7.58821
FALSE	High	[K].RSNGLSHSWSER.[I]	1xTMT6plex [N-Term]; 1xPhospho [S8(100)]	Q9R1V6 1xPhospho [S808(100)]	1.31077e-05	0	1	1	4	Q9R1V6	#REF!	#REF!	#REF!	#REF!	Q9R1V6 [801-812]	1	1724.81	High	High	High	High	High	High	High	High	High	High	0.652	-0.62	253.4	165.2	245.2	300	209	286.6	226.2	173.1	149.7	242.7	134.2	126.4	Unique	48	High	0	7.012e-07	6.15416
FALSE	High	[R].ETSPTRGEPVPAWEGK.[S]	1xTMT6plex [E/K]; 1xPhospho [T2(99.8)]	Q9QYR6 1xPhospho [T1633(99.8)]	4.10806e-07	0	1	1	8	Q9QYR6	#REF!	#REF!	#REF!	#REF!	Q9QYR6 [1632-1647]	1	2279.15	High	High	High	High	High	High	High	High	High	High	0.628	-0.67	344.2	216.2	365.6	445.6	241	352.8	315.9	194	192.4	358.4	190.9	145.2	Unique	52	High	0	1.046e-05	4.98047
FALSE	High	[K].KSPNELVDDLFK.[G]	TMT6plex [K]; 1xPhospho [S2(100)]	Q9CZ44 1xPhospho [S114(100)]	0.0001256	0	1	1	1	Q9CZ44	#REF!	#REF!	#REF!	#REF!	Q9CZ44 [113-124]	1	2172.19	High	High	High	High	High	High	High	High	High	High	0.621	-0.69	45.1	28	61.1	67.2	24.4	48.2	24.8	25.2	24.6	39	32.5	18.9	Unique	41	High	0	1.223e-05	4.91257
FALSE	High	[K].AEEAKDEPPSEGEAEEEEK.[E]	TMT6plex [A]; 1xPhospho [S10(100)]	P08551 1xPhospho [S473(100)]	7.88532e-07	0	1	1	1	P08551	#REF!	#REF!	#REF!	#REF!	P08551 [464-482]	1	2870.34	High	High	High	High	High	High	High	High	High	High	0.715	-0.48	75.6	54	54.4	161.7	36.3	63.2	62.3	43.5	42.2	89.6	63.4	31.5	Unique	43	High	0	1.994e-08	7.70027
FALSE	High	[R].KSHTFLPK.[L]	TMT6plex [K]; 1xPhospho [S2(100)]	P16330 1xPhospho [S9(100)]	0.086069	0.00281199	1	1	3	P16330	#REF!	#REF!	#REF!	#REF!	P16330 [8-15]	1	1725.01	High	High	High	High	High	High	High	High	High	High	0.669	-0.58	313	209.4	437.1	430.7	193	298.5	205.7	193.6	205.2	292.2	235.4	120.6	Unique	14	High	0.001629	0.05052	1.29654
FALSE	High	[R].ATAPQTQHVSPMR.[Q]	1xTMT6plex [N-Term]; 1xOxidation [M12(100)]; 1xPhospho [S10(100)]	P57776 1xPhospho [S133(100)]	3.01773e-06	0	1	1	2	P57776	#REF!	#REF!	#REF!	#REF!	P57776 [124-136]	0	1748.84	High	High	High	High	High	High	High	High	High	High	0.599	-0.74	145.2	87	174.2	211.5	104.5	140.3	95.5	94.3	89.6	107.5	93	50.6	Unique	37	High	0	1.092e-07	6.96178
FALSE	High	[R].AAPALTPPDR.[L]	1xTMT6plex [N-Term]; 1xPhospho [T6(100)]	P63318 1xPhospho [T655(100)]	0.0095918	9.22225e-05	1	1	4	P63318	#REF!	#REF!	#REF!	#REF!	P63318 [650-659]	0	1317.68	High	High	High	High	High	High	High	High	High	High	0.526	-0.93	293.8	154.4	344	308.3	265.2	241.9	309.5	150	134.5	205.9	161.3	120.5	Unique	25	High	0.0003146	0.009041	2.04378
FALSE	High	[R].TDSREDEISPPPPNPVVK.[G]	1xTMT6plex [T/K]; 1xPhospho [S9(100)]	Q9DBC7 1xPhospho [S83(100)]	1.30249e-05	0	1	1	3	Q9DBC7	#REF!	#REF!	#REF!	#REF!	Q9DBC7 [75-92]	1	2515.28	High	High	High	High	High	High	High	High	High	High	0.671	-0.57	107.8	72.4	114.1	151.7	71.4	116.1	85.9	70.6	72.8	82.9	84.6	51.1	Unique	30	High	0	0.0001787	3.74788
FALSE	High	[R].TPALSPQRPLTTQQPQSGTLK.[E]	1xTMT6plex [T/K]; 2xPhospho [T1(100); S5(100)]	Q64332 2xPhospho [T422(100); S426(100)]	0.000405017	0	1	1	1	Q64332	#REF!	#REF!	#REF!	#REF!	Q64332 [422-442]	0	2867.48	High	High	High	High	High	High	High	High	High	High	0.631	-0.66	54.9	34.6	54	67.9	45.6	52.7	54.1	33.4	33.1	51.7	25.7	29.3	Unique	8	High	0	5.398e-05	4.26777
FALSE	High	[R].ADPTVQLAPSPPKSPK.[V]	TMT6plex [A]; 2xPhospho [S10(100); S14(100)]	Q9QYX7 2xPhospho [S3545(100); S3549(100)]	0.00401168	0	1	1	3	Q9QYX7	#REF!	#REF!	#REF!	#REF!	Q9QYX7 [3536-3551]	1	2480.32	High	High	High	High	High	High	High	High	High	High	0.605	-0.73	333.8	201.8	444.7	524.3	156.6	385.3	158	125.7	229.6	344.2	208.2	101.3	Unique	14	High	3.64e-05	0.003441	2.46332
FALSE	High	[R].REHANIDAQSGSQAPNPSTTISPGKSPPPAK.[E]	TMT6plex [R]; 1xPhospho [S26(100)]	Q8VDQ8 1xPhospho [S372(100)]	2.06405e-06	0	1	1	2	Q8VDQ8	#REF!	#REF!	#REF!	#REF!	Q8VDQ8 [347-377]	2	3908.03	High	High	High	High	High	High	High	High	High	High	0.744	-0.43	153.6	114.3	164.3	227.4	75.8	203.7	96.7	116.5	105.1	147.8	131.7	70.4	Unique	19	High	0	6.736e-08	7.1716
FALSE	High	[R].EHANIDAQSGSQAPNPSTTISPGK.[S]	1xTMT6plex [E/K]; 1xPhospho [S21(100)]	Q8VDQ8 1xPhospho [S368(100)]	2.73766e-11	0	1	1	7	Q8VDQ8	#REF!	#REF!	#REF!	#REF!	Q8VDQ8 [348-371]	0	2945.44	High	High	High	High	High	High	High	High	High	High	0.744	-0.43	44.3	32.9	37.4	65	27.5	52.3	39.1	34.4	28.7	37.7	43.9	19.9	Unique	102	High	0	9.249e-13	12.0339
FALSE	High	[R].HSPVFSGKPEK.[H]	TMT6plex [H]		0.02756	0.000793174	1	1	1	Q8C8R3	#REF!	#REF!	#REF!		Q8C8R3 [1827-1837]	0	1900.13	High	High	High	High	High	High	High	High	High	High	0.832	-0.26	29.7	24.7	26.8	44.2	19.7	35	22.7	17.2	30.5	35.2	27.1	13.5	Unique	9	High	0.000448	0.01162
FALSE	High	[K].GNVPVVLNNPYSENEQSPASGKQSPTK.[N]	TMT6plex [G]; 1xPhospho [S24(99.7)]	Q9Z0J4 1xPhospho [S287(99.7)]	5.24566e-12	0	1	1	3	Q9Z0J4	#REF!	#REF!	#REF!	#REF!	Q9Z0J4 [264-290]	1	3608.86	High	High	High	High	High	High	High	High	High	High	0.632	-0.66	124.6	78.7	137.7	185.8	64.8	154.1	80.7	68.9	82.7	104.5	84.8	52.7	Unique	58	High	0	5.513e-15	14.2586
FALSE	High	[R].QESADHEGPHSLTLGR.[Y]	1xTMT6plex [N-Term]; 1xPhospho [S3(100)]	E9PX29 1xPhospho [S2268(100)]	2.4069e-05	0	1	1	3	E9PX29	#REF!	#REF!	#REF!	#REF!	E9PX29 [2266-2281]	0	2042.95	High	High	High	High	High	High	High	High	High	High	0.642	-0.64	168.7	108.2	133.9	197.6	166.2	167.4	178.2	93.9	88.2	177.5	90	91.5	Unique	23	High	0	1.507e-06	5.82189
FALSE	High	[R].AREEQTPLHIASR.[L]	1xTMT6plex [N-Term]		0.00836018	9.22225e-05	1	1	1	Q8C8R3	#REF!	#REF!	#REF!		Q8C8R3 [494-506]	1	1736.96	High	High	High	High	High	High	High	High	High	High	0.866	-0.21	60.1	52	54.7	82.5	48.9	70.8	43.5	44.6	85.3	51.8	53.8	24.7	Unique	15	High	3.64e-05	0.00251
FALSE	High	[K].SAPTSPCDQELK.[E]	1xTMT6plex [S/K]; 1xCarbamidomethyl [C7]; 2xPhospho [S1(99.9); T/S]	P16054 2xPhospho [S346(99.9); T/S]	0.00563333	0	1	1	1	P16054	#REF!	#REF!	#REF!	#REF!	P16054 [346-357]	0	1950.87	High	High	High	High	High	High	High	High	High	High	0.731	-0.45	90.8	66.3	106.3	139.3	53.6	99.9	54.9	64.6	68.6	80.6	67.4	50.5	Unique	13	High	0	0.001528	2.81588
FALSE	High	[R].GQGTASPGSVSDLAQTVK.[T]	1xTMT6plex [G/K]; 2xPhospho [S6(100); S9(100)]	P51830 2xPhospho [S610(100); S613(100)]	7.48277e-08	0	1	1	7	P51830	#REF!	#REF!	#REF!	#REF!	P51830 [605-622]	0	2321.12	High	High	High	High	High	High	High	High	High	High	0.661	-0.6	223.2	147.6	233.5	281.2	166.8	229.2	205.1	146.4	159.6	194.9	137.6	99.5	Unique	21	High	0	1.013e-09	8.99439
FALSE	High	[K].EKAEEEGGSEEEGSDRSPQESK.[K]	TMT6plex [E]; 2xPhospho [S9(100); S17(100)]	P08553 2xPhospho [S715(100); S723(100)]	0.00285483	0	1	1	1	P08553	#REF!	#REF!	#REF!	#REF!	P08553 [707-728]	2	3241.44	High	High	High	High	High	High	High	High	High	High	0.698	-0.52	105.2	73.4	73.2	208	62.5	103.6	78.8	55.7	72.7	110.7	78.1	49.9	Unique	6	High	0	0.0006397	3.19402
FALSE	High	[R].DIILAPESCEGSPSSAHSK.[R]	1xTMT6plex [D/K]; 1xCarbamidomethyl [C9]; 4xPhospho [S8(99.8); S]	Q80Y17 4xPhospho [S982(99.8); S]	0.00111422	0	1	1	1	Q80Y17	#REF!	#REF!	#REF!	#REF!	Q80Y17 [975-993]	0	2763.12	High	High	High	High	High	High	High	High	High	High	0.691	-0.53	93.6	64.7	93.2	141	59.4	81.9	92.5	53.9	83.1	81.5	47.7	57.4	Unique	12	High	0	0.0001951	3.70974
FALSE	High	[K].QLEYQQFEDDKLSQR.[S]	1xTMT6plex [Q/K]; 1xPhospho [S13(100)]	Q9WV92 1xPhospho [S96(100)]	0.00145293	0	1	1	4	Q9WV92	#REF!	#REF!	#REF!	#REF!	Q9WV92 [84-98]	1	2465.21	High	High	High	High	High	High	High	High	High	High	0.657	-0.61	252.6	165.9	258.3	329.9	203.5	253.3	217.9	161.9	163.5	214.5	165.1	124.5	Unique	29	High	0	0.0002961	3.52856
FALSE	High	[R].SHTLSHASYLR.[D]	1xTMT6plex [N-Term]		0.000451011	0	1	1	1	Q8C8R3	#REF!	#REF!	#REF!		Q8C8R3 [907-917]	0	1500.81	High	High	High	High	High	High	High	High	High	High	0.948	-0.08	13.5	12.8	11.5	18.8	11.2	14.4	11.8	12.6	20.5	10.8	11.9	8.4	Unique	30	High	0	6.193e-05
FALSE	High	[K].KSDSNASFLR.[A]	1xTMT6plex [K]; 2xPhospho [S4(100); S7(100)]	Q8C8R3 2xPhospho [S31(100); S34(100)]	0.0368377	0.00112447	1	1	1	Q8C8R3	#REF!	#REF!	#REF!	#REF!	Q8C8R3 [28-37]	1	1742.83	High	High	High	High	High	High	High	High	High	High	0.631	-0.66	252.2	159.2	278.9	364.1	139.4	313	165.5	127.7	175.3	177.3	191.7	124	Unique	10	High	0.0006403	0.01684	1.77366
FALSE	High	[R].RGSALGPDEAGGELER.[L]	1xTMT6plex [N-Term]; 1xPhospho [S3(100)]	P60469 1xPhospho [S17(100)]	5.25849e-07	0	1	1	2	P60469	#REF!	#REF!	#REF!	#REF!	P60469 [15-30]	1	1922.92	High	High	High	High	High	High	High	High	High	High	0.67	-0.58	97.5	65.4	105.2	129.2	77	97.6	78.7	60.6	68.6	89.4	52.2	56.2	Unique	50	High	0	1.192e-08	7.92372
FALSE	High	[R].SLPELDRDK.[S]	1xTMT6plex [S/K]; 1xPhospho [S1(100)]	Q9Z2H5 1xPhospho [S639(100)]	0.0400628	0.00120542	1	1	3	Q9Z2H5	#REF!	#REF!	#REF!	#REF!	Q9Z2H5 [639-647]	1	1610.86	High	High	High	High	High	High	High	High	High	High	0.603	-0.73	435	262.2	552.2	577.6	275.9	446.8	322.6	216.9	244.1	396	268.1	185.8	Unique	9	High	0.0007521	0.0298	1.52578
FALSE	High	[R].LLKPGEEPSEYTDEEDTK.[D]	TMT6plex [L]; 1xPhospho [T12(99.7)]	Q80UU9 1xPhospho [T205(99.7)]	5.09465e-07	0	1	1	4	Q80UU9	#REF!	#REF!	#REF!	#REF!	Q80UU9 [194-211]	0	2847.42	High	High	High	High	High	High	High	High	High	High	0.725	-0.46	361.7	262.3	427.1	454.4	210.1	448.4	268.3	237.5	274	294.3	333.4	172.3	Unique	47	High	0	6.515e-08	7.18609
FALSE	High	[K].SKSNPDFLK.[K]	TMT6plex [S]; 1xPhospho [S3(100)]	P97434 1xPhospho [S992(100)]	0.0186277	0.0004543	1	1	4	P97434	#REF!	#REF!	#REF!	#REF!	P97434 [990-998]	1	1803	High	High	High	High	High	High	High	High	High	High	0.514	-0.96	661.4	339.8	679.4	1051.2	253.2	859.1	464.2	275.5	383.3	425	392.3	222.9	Unique	23	High	0.0003146	0.009045	2.04359
FALSE	High	[R].TNPPTQKPPSPPVSGR.[G]	1xTMT6plex [T/K]; 1xPhospho [S10(100)]	Q8CBW3 1xPhospho [S183(100)]	0.0253076	0.000621021	1	1	4	Q8CBW3	#REF!	#REF!	#REF!	#REF!	Q8CBW3 [174-189]	0	2198.17	High	High	High	High	High	High	High	High	High	High	0.657	-0.61	209.1	137.4	243.6	298.4	128.4	241	134	117.4	149.5	153.1	177.2	89.9	Unique	16	High	0.000382	0.01041	1.98255
FALSE	High	[K].DQPAALPLAAEETANLPPSPPPSPASEQTATVEEDLLTASK.[M]	1xTMT6plex [D/K]; 2xPhospho [S19(100); S23(97.5)]	P20357 2xPhospho [S136(100); S140(97.5)]	5.24344e-05	0	1	1	6	P20357	#REF!	#REF!	#REF!	#REF!	P20357 [118-158]	0	4772.32	High	High	High	High	High	High	High	High	High	High	0.664	-0.59	143.4	95.3	135.3	232.9	63	179.1	106.5	81.7	79.3	161.4	102.7	51.2	Unique	16	High	0	8.415e-06	5.07495
FALSE	High	[K].LPSPTSPLSPHSNKSSPR.[Y]	1xTMT6plex [L/K]; 2xPhospho [S/T]		0.000112787	0	1	1	2	Q9QYX7	#REF!	#REF!	#REF!	#REF!	Q9QYX7 [2487-2504]	1	2507.25	High	High	High	High	High	High	High	High	High	High	0.61	-0.71	64.6	39.4	61.3	80.8	37.9	60.9	81.9	39.9	41	51.8	30.7	33.5	Unique	3	High	0	1.071e-05	4.97021
FALSE	High	[K].HLLQYK.[A]	1xTMT6plex [H/K]		0.10766	0.00375062	1	1	1	Q8C8R3	#REF!	#REF!	#REF!		Q8C8R3 [350-355]	0	1259.79	High	High	High	High	High	High	High	High	High	High	1.524	0.61	44.9	68.4	29.2	51	43.1	52.9	48.3	39.5	167.5	54.2	45.6	35.4	Unique	12	High	0.002078	0.06734
FALSE	High	[K].NGLTPLHVAAHYDNQK.[V]	1xTMT6plex [N/K]		3.83844e-06	0	1	1	1	Q8C8R3	#REF!	#REF!	#VALUE!		Q8C8R3 [595-610]	0	2236.22	High	High	High	High	High	High	High	High	High	High															No Quan Values	19	High	0	1.481e-07
FALSE	High	[K].IGSLDNITHVPGGGNK.[K]	1xTMT6plex [I/K]; 1xPhospho [S3(100)]	P10637 1xPhospho [S648(100)]	2.99868e-06	0	1	1	3	P10637	#REF!	#REF!	#REF!	#REF!	P10637 [646-661]	0	2117.12	High	High	High	High	High	High	High	High	High	High	0.672	-0.57	636.7	428	728.9	970.6	328.9	733.1	422.2	359.4	422.5	545.5	529.7	282.8	Unique	37	High	0	1.079e-07	6.96698
FALSE	High	[R].DTVDSAGTSPTAVLAAGEDAGAGRPGAGTPLR.[Q]	1xTMT6plex [N-Term]; 2xPhospho [T29(100); T/S]	Q9DBS2 2xPhospho [T34(100); T/S]	7.34983e-11	0	1	1	7	Q9DBS2	#REF!	#REF!	#REF!	#REF!	Q9DBS2 [6-37]	0	3327.55	High	High	High	High	High	High	High	High	High	High	0.61	-0.71	193.9	118.4	213.3	242.2	156.4	201.8	155.9	112.1	112.5	165.3	107.4	94.5	Unique	55	High	0	4.125e-09	8.38458
FALSE	High	[R].NDITPLHVASK.[R]	1xTMT6plex [N/K]		0.0470534	0.00136386	1	1	1	G5E8K5	#REF!	#REF!	#REF!		G5E8K5 [250-260]	0	1652.97	High	High	High	High	High	High	High	High	High	High	0.95	-0.07	61.8	58.7	56.2	73.3	47.5	69.6	62.5	46	87.2	56.2	68.1	36.2	Unique	12	High	0.0007277	0.02303
FALSE	High	[K].AKDDQTPLHISAR.[L]	1xTMT6plex [A/K]		0.00226056	0	1	1	1	G5E8K5	#REF!	#REF!	#REF!		G5E8K5 [479-491]	1	1910.09	High	High	High	High	High	High	High	High	High	High	1.004	0.01	36.8	37	34.5	42.1	30	45.6	32	36.7	49.7	34.9	37.7	26	Unique	11	High	0	0.0004775
FALSE	High	[K].NMTVEQLLTGSPTSPTVEPEKPTR.[E]	1xTMT6plex [N/K]; 1xOxidation [M2(100)]; 1xPhospho [T/S]		1.11499e-07	0	1	1	3	Q6ZPJ3	#REF!	#REF!	#REF!	#REF!	Q6ZPJ3 [823-846]	0	3166.61	High	High	High	High	High	High	High	High	High	High	0.677	-0.56	105.2	71.2	117.3	144.9	63.9	111.9	88.1	68.2	59.6	92.7	82	53.5	Unique	34	High	0	1.666e-09	8.77833
FALSE	High	[K].EECPRPMSISPPDFSPK.[T]	1xTMT6plex [E/K]; 1xCarbamidomethyl [C3]; 1xOxidation [M7(100)]; 2xPhospho [S10(99.4); S15(100)]	P14873 2xPhospho [S1616(99.4); S1621(100)]	0.145042	0.00528498	1	1	1	P14873	#REF!	#REF!	#REF!	#REF!	P14873 [1607-1623]	0	2608.16	High	High	High	High	High	High	High	High	High	High	0.657	-0.61	141.5	93	136.6	197.1	85	174.9	113.7	81.8	76.6	131.8	96.2	78.5	Unique	3	High	0.003096	0.09966	1.00148
FALSE	High	[K].NKPLFFADK.[L]	TMT6plex [N]		6.66937e-05	0	1	1	2	P14824	#REF!	#REF!	#REF!		P14824 [599-607]	0	1767.08	High	High	High	High	High	High	High	High	High	High	0.889	-0.17	151	134.3	153.9	218.4	94.5	178.2	110	111	186.8	156.2	145.6	71.8	Unique	29	High	0	5.495e-06
FALSE	High	[K].DAYERDLESDIIGDTSGHFQK.[M]	1xTMT6plex [D/K]		2.11553e-10	0	1	1	3	P14824	#REF!	#REF!	#REF!		P14824 [136-156]	1	2854.43	High	High	High	High	High	High	High	High	High	High	0.949	-0.08	121.8	115.6	122.2	156.5	78	149	103.2	92.5	138.3	120.5	157.3	69.2	Unique	31	High	0	2.21e-11
FALSE	High	[K].QRQEICQNYK.[S]	1xTMT6plex [Q/K]; 1xCarbamidomethyl [C6]		0.000142551	0	1	1	1	P14824	#REF!	#REF!	#REF!		P14824 [54-63]	1	1824.98	High	High	High	High	High	High	High	High	High	High	1.094	0.13	25.2	27.6	21.1	32.3	20.3	29.3	23.2	31.5	31.6	35	24.4	15.5	Unique	17	High	0	1.433e-05
FALSE	High	[K].EPTKPLESPTSPVSNETTSSFKK.[F]	TMT6plex [E]; 2xPhospho [S8(99.7); T/S]	Q9WTQ5 2xPhospho [S270(99.7); T/S]	0.00607401	0	1	1	3	Q9WTQ5	#REF!	#REF!	#REF!	#REF!	Q9WTQ5 [263-285]	1	3567.84	High	High	High	High	High	High	High	High	High	High	0.632	-0.66	183.2	115.8	175	317	95.3	212.8	116.1	132.4	139.1	110.1	124.5	72.8	Unique	4	High	0	0.001677	2.77547
FALSE	High	[R].SSEAAHGATLPTR.[G]	1xTMT6plex [N-Term]; 1xPhospho [S1(99.7)]	Q68FG2 1xPhospho [S2199(99.7)]	6.42081e-05	0	1	1	1	Q68FG2	#REF!	#REF!	#REF!	#REF!	Q68FG2 [2199-2211]	0	1606.78	High	High	High	High	High	High	High	High	High	High	0.632	-0.66	29.2	18.4	29.3	34.7	30.2	28.1	23.6	19.7	18.5	24.6	19.1	10.3	Unique	51	High	0	5.229e-06	5.28158
FALSE	High	[K].SDYMEIQEGVNNSNEDFREENLK.[T]	1xTMT6plex [S/K]; 1xOxidation [M4(100)]; 1xPhospho [S13(100)]	P63141 1xPhospho [S468(100)]	7.80811e-09	0	1	1	3	P63141	#REF!	#REF!	#REF!	#REF!	P63141 [456-478]	1	3314.49	High	High	High	High	High	High	High	High	High	High	0.674	-0.57	170.7	115	172.9	230.2	94.9	208	147.3	105.4	104.1	139.8	131.3	94.3	Unique	16	High	0	5.752e-11	10.2402
FALSE	High	[K].DDREAQSICER.[V]	1xTMT6plex [N-Term]; 1xCarbamidomethyl [C9]		1.96212e-06	0	1	2	2	Q9DBG3	#REF!	#REF!	#REF!		Q9DBG3 [233-243]	1	1607.76	High	High	High	High	High	High	High	High	High	High	0.923	-0.12	42.5	39.2	36.5	59.7	32.7	50.8	32.7	38.5	40.8	39.7	48.1	29	Unique	32	High	0	6.329e-08
FALSE	High	[R].NINLIVQK.[R]	1xTMT6plex [N/K]		0.000399924	0	1	2	1	Q9DBG3	#REF!	#REF!	#REF!		Q9DBG3 [305-312]	0	1399.9	High	High	High	High	High	High	High	High	High	High	1.456	0.54	31.1	45.3	20.4	36.1	28.1	34.2	36.8	28.3	119.7	32	27.9	18.6	Unique	48	High	0	5.314e-05
FALSE	High	[R].QVFLATWK.[D]	1xTMT6plex [Q/K]		0.0451378	0.00128255	1	1	1	Q9DBG3	#REF!	#REF!	#VALUE!		Q9DBG3 [835-842]	0	1450.88	High	High	High	High	High	High	High	High	High	High															No Quan Values	11	High	0.0006977	0.02186
FALSE	High	[K].GQSPTAPGPTK.[D]	1xTMT6plex [G/K]; 1xPhospho [S/T]		0.0684598	0.00200333	1	1	2	Q7TSJ2	#REF!	#REF!	#REF!	#REF!	Q7TSJ2 [630-640]	0	1578.83	High	High	High	High	High	High	High	High	High	High	0.658	-0.6	91.9	60.4	89.6	144.2	60.2	88.9	76.7	57.5	57.2	77.9	64.5	45.1	Unique	7	High	0.001196	0.03757	1.42516
FALSE	High	[K].DRDHFQLGSLSHLLNAK.[A]	1xTMT6plex [D/K]		2.43334e-06	0	1	1	2	Q9JME5	#REF!	#REF!	#REF!		Q9JME5 [618-634]	1	2409.34	High	High	High	High	High	High	High	High	High	High	0.789	-0.34	128.4	101.3	171.7	143.1	106.8	137.5	83	73.4	139.1	94.2	142.4	57.2	Unique	9	High	0	8.285e-08
FALSE	High	[K].DIDLFGSDEEEEDK.[E]	1xTMT6plex [D/K]; 1xPhospho [S7(100)]	P57776 1xPhospho [S162(100)]	6.64641e-07	0	1	1	3	P57776	#REF!	#REF!	#REF!	#REF!	P57776 [156-169]	0	2178.97	High	High	High	High	High	High	High	High	High	High	0.606	-0.72	347.2	210.3	358.8	539	210	396.9	231.2	219.1	216.8	232.7	219	164.1	Unique	48	High	0	7.75e-08	7.1107
FALSE	High	[R].EDSPLGSPGSQPGTPDEQPVFGK.[K]	1xTMT6plex [E/K]; 1xPhospho [S/T]		7.91246e-05	0	1	1	2	Q5EBJ4	#REF!	#REF!	#REF!	#REF!	Q5EBJ4 [221-243]	0	2864.38	High	High	High	High	High	High	High	High	High	High	0.725	-0.46	72.4	52.5	90.2	90.2	55.4	62.4	63.6	49.8	54.9	66.1	49.4	42.2	Unique	16	High	0	6.816e-06	5.16647
FALSE	High	[K].EPTKPLESPTSPVSNETTSSFK.[K]	TMT6plex [E]; 1xPhospho [S8(99.6)]	Q9WTQ5 1xPhospho [S270(99.6)]	1.72877e-06	0	1	1	2	Q9WTQ5	#REF!	#REF!	#REF!	#REF!	Q9WTQ5 [263-284]	0	3130.62	High	High	High	High	High	High	High	High	High	High	0.633	-0.66	33.2	21	29.3	40	25	40.6	31.2	18.9	21	25.7	25.3	14.3	Unique	26	High	0	1.288e-05	4.89008
FALSE	High	[K].KPYQLIAQDNEPEKPVADSETK.[M]	TMT6plex [K]; 1xPhospho [Y3(100)]	P56564 1xPhospho [Y523(100)]	3.62586e-06	0	1	1	2	P56564	#REF!	#REF!	#REF!	#REF!	P56564 [521-542]	0	3496.87	High	High	High	High	High	High	High	High	High	High	0.6	-0.74	106.5	63.9	123.5	147.3	41.4	158.1	62.4	45.3	62.6	99.5	77.7	34.4	Unique	26	High	0	1.37e-07	6.86328
FALSE	High	[R].GSLISTDSGNSLPDRNPEK.[S]	1xTMT6plex [G/K]; 2xPhospho [S8(100); S11(100)]	Q8BIK4 2xPhospho [S1270(100); S1273(100)]	0.00013811	0	1	1	2	Q8BIK4	#REF!	#REF!	#REF!	#REF!	Q8BIK4 [1263-1281]	1	2605.23	High	High	High	High	High	High	High	High	High	High	0.598	-0.74	242.6	145.2	222.4	288.3	178.7	303.6	220.2	143.1	165.5	161.2	138.7	117.6	Unique	12	High	0	1.377e-05	4.86107
FALSE	High	[K].EVSDDEAEEK.[E]	1xTMT6plex [E/K]; 1xPhospho [S3(100)]	P07901 1xPhospho [S231(100)]	0.00100703	0	1	1	1	P07901	#REF!	#REF!	#REF!	#REF!	P07901 [229-238]	0	1688.77	High	High	High	High	High	High	High	High	High	High	0.632	-0.66	61.4	38.8	78.9	87.8	39.5	62.6	38.2	35.9	39	38.6	47.7	32.8	Unique	51	High	0	0.0001709	3.76726
FALSE	High	[K].SSSQENLLDEVMK.[S]	1xTMT6plex [S/K]; 1xOxidation [M12(100)]; 1xPhospho [S]		6.36945e-06	0	1	1	6	Q5SNZ0	#REF!	#REF!	#REF!	#REF!	Q5SNZ0 [1702-1714]	0	2033.99	High	High	High	High	High	High	High	High	High	High	0.688	-0.54	182.7	125.8	181	244.1	110.2	218.8	159.5	112.6	135.1	159.8	136	85.4	Unique	40	High	0	2.704e-06	5.56799
FALSE	High	[K].LNVPETMTEVLDVSDEEGDDTVTGDGGEYLRPEDLK.[E]	1xTMT6plex [L/K]; 1xOxidation [M7(100)]; 1xPhospho [S14(100)]	Q8C8R3 1xPhospho [S846(100)]	1.88568e-07	0	1	1	3	Q8C8R3	#REF!	#REF!	#REF!	#REF!	Q8C8R3 [833-868]	0	4492.09	High	High	High	High	High	High	High	High	High	High	0.638	-0.65	49.2	31.4	56.1	58.4	27.6	60.5	43.3	28.3	30.3	41.5	39	17.9	Unique	38	High	0	3.264e-09	8.48625
FALSE	High	[R].IEDSEPHIPLIDDTDAEDDAPTKR.[N]	1xTMT6plex [I/K]; 1xPhospho [T14(100)]	G5E829 1xPhospho [T1165(100)]	0.0170876	0.0004543	1	1	1	G5E829	#REF!	#REF!	#REF!	#REF!	G5E829 [1152-1175]	1	3230.55	High	High	High	High	High	High	High	High	High	High	0.657	-0.61	15	9.8	17.5	18.4	11.5	14.2	13.3	7.6	11.4	11.1	11.6	7.5	Unique	7	High	0.0002143	0.006256	2.2037
FALSE	High	[R].TSIHNFMAHPEFR.[I]	1xTMT6plex [N-Term]; 1xOxidation [M7(100)]; 1xPhospho [S2(99.9)]	Q9R0K7 1xPhospho [S1118(99.9)]	2.57876e-09	0	1	1	12	Q9R0K7	#REF!	#REF!	#REF!	#REF!	Q9R0K7 [1117-1129]	0	1911.88	High	High	High	High	High	High	High	High	High	High	0.58	-0.79	358	207.6	370.1	452.8	294.3	385.2	287.8	199.4	217	258.1	201.8	161.9	Unique	34	High	0	1.417e-11	10.8486
FALSE	High	[R].KLECLPPEPSPDDPESVK.[I]	TMT6plex [K]; 1xCarbamidomethyl [C4]; 1xPhospho [S10(100)]	Q3TDN2 1xPhospho [S355(100)]	0.00292774	0	1	1	1	Q3TDN2	#REF!	#REF!	#REF!	#REF!	Q3TDN2 [346-363]	1	2804.44	High	High	High	High	High	High	High	High	High	High	0.64	-0.64	36.7	23.5	45.6	54.1	19.4	35.3	29.2	19.2	26.4	21.6	31.4	18.9	Unique	12	High	0	0.0006619	3.17921
FALSE	High	[R].TSSESIVSVPASSTSGSPSR.[V]	1xTMT6plex [N-Term]; 1xPhospho [S17(99.8)]	Q8BL65 1xPhospho [S294(99.8)]	7.0759e-11	0	1	1	4	Q8BL65	#REF!	#REF!	#REF!	#REF!	Q8BL65 [278-297]	0	2232.06	High	High	High	High	High	High	High	High	High	High	0.714	-0.49	109.7	78.3	105.9	139.9	93	94	115.9	68.3	64.9	125.9	73.9	58.6	Unique	95	High	0	1.496e-13	12.8251
FALSE	High	[K].DVAPPMEEEIVPGNDTTSPK.[E]	1xTMT6plex [D/K]; 1xOxidation [M6(100)]; 1xPhospho [T/S]		1.92856e-05	0	1	1	6	P27546	#REF!	#REF!	#REF!	#REF!	P27546 [328-347]	0	2680.28	High	High	High	High	High	High	High	High	High	High	0.67	-0.58	86.7	58.1	95.6	107.3	56.9	106.4	67.2	48.3	56.8	77.1	60.9	47.4	Unique	31	High	0	1.407e-06	5.85171
FALSE	High	[R].KTSLVIVESTDDQSQVFER.[L]	1xTMT6plex [K]; 1xPhospho [S3(99.8)]	Q8C8R3 1xPhospho [S3786(99.8)]	1.32657e-09	0	1	1	5	Q8C8R3	#REF!	#REF!	#REF!	#REF!	Q8C8R3 [3784-3802]	1	2719.4	High	High	High	High	High	High	High	High	High	High	0.64	-0.64	92.8	59.4	100.6	106.8	81.1	85.9	89.7	57.7	67.1	77.6	62.5	32.2	Unique	77	High	0	6.099e-12	11.2147
FALSE	High	[K].EGEEPTVYSDDEEPK.[D]	1xTMT6plex [E/K]; 1xPhospho [S9(99.8)]	O55022 1xPhospho [S181(99.8)]	3.40344e-06	0	1	1	2	O55022	#REF!	#REF!	#REF!	#REF!	O55022 [173-187]	0	2262.01	High	High	High	High	High	High	High	High	High	High	0.702	-0.51	126.2	88.6	161.9	153.3	66.7	154.7	94.6	64.2	75.6	116.8	115.7	70.8	Unique	46	High	0	1.266e-07	6.89757
FALSE	High	[K].IPSSPDLKK.[S]	TMT6plex [I]; 1xPhospho [S3(100)]	P63141 1xPhospho [S440(100)]	0.0236636	0.000621021	1	1	6	P63141	#REF!	#REF!	#REF!	#REF!	P63141 [438-446]	1	1752.03	High	High	High	High	High	High	High	High	High	High	0.68	-0.56	826.7	561.8	845	1364.2	425.9	950.3	547.9	511.9	593.5	657.4	680.7	365.3	Unique	16	High	0.00962	0.251	0.600326
FALSE	High	[K].ESPPQPPADDGAEEPGSETSDAK.[S]	1xTMT6plex [E/K]; 2xPhospho [S17(99.8); T/S]	P10637 2xPhospho [S50(99.8); T/S]	0.00110719	0	1	1	3	P10637	#REF!	#REF!	#REF!	#REF!	P10637 [34-56]	0	2929.24	High	High	High	High	High	High	High	High	High	High	0.679	-0.56	37.1	25.2	36.5	50.4	24.3	40.6	33.6	18.1	24.8	34.4	27	21.5	Unique	15	High	0	0.000363	3.44009
FALSE	High	[K].SPDTSLLLPDLLPMTDPFGSTSDAVIDK.[A]	1xTMT6plex [S/K]; 1xOxidation [M14(100)]; 1xPhospho [S1(100)]	Q3UHJ0 1xPhospho [S795(100)]	1.08521e-08	0	1	1	9	Q3UHJ0	#REF!	#REF!	#REF!	#REF!	Q3UHJ0 [795-822]	0	3499.76	High	High	High	High	High	High	High	High	High	High	0.638	-0.65	178.6	113.9	213.3	248.1	90.3	223.4	117.9	75.4	102	170.7	143.2	78	Unique	40	High	0	8.746e-11	10.0582
FALSE	High	[K].AALPAGEGGSPEGAK.[I]	1xTMT6plex [A/K]; 1xPhospho [S10(100)]	Q7TQF7 1xPhospho [S500(100)]	5.53166e-07	0	1	1	4	Q7TQF7	#REF!	#REF!	#REF!	#REF!	Q7TQF7 [491-505]	0	1849.95	High	High	High	High	High	High	High	High	High	High	0.622	-0.68	312.3	194.4	394.7	455.7	169.4	322.3	219.6	163.1	211.2	211.8	239.4	146.5	Unique	40	High	0	1.982e-08	7.7029
FALSE	High	[R].RHSWHDEDDETFDESPELK.[F]	1xTMT6plex [R/K]; 1xPhospho [S3(99.6)]	Q9QYX7 1xPhospho [S1563(99.6)]	0.00163822	0	1	1	3	Q9QYX7	#REF!	#REF!	#REF!	#REF!	Q9QYX7 [1561-1579]	1	2910.3	High	High	High	High	High	High	High	High	High	High	0.617	-0.7	56.6	35	57.5	86.3	35.1	63.4	40.9	29.9	34.7	54.3	33.5	22.4	Unique	6	High	0	0.000318	3.49757
FALSE	High	[R].RSPTHEMNPR.[G]	1xTMT6plex [N-Term]; 1xPhospho [S2(100)]	Q7M750 1xPhospho [S90(100)]	0.00369643	0	1	1	1	Q7M750	#REF!	#REF!	#REF!	#REF!	Q7M750 [89-98]	1	1533.72	High	High	High	High	High	High	High	High	High	High	0.729	-0.46	31.9	23.3	25.9	58.2	19.8	29.1	26.7	20.2	23.4	37.1	21.1	14.7	Unique	8	High	0	0.0008922	3.04954
FALSE	High	[R].DRLEEVREHMEEVR.[S]	1xTMT6plex [N-Term]; 1xOxidation [M10(100)]		0.000100641	0	1	1	1	P08226	#REF!	#REF!	#REF!		P08226 [237-250]	2	2072.04	High	High	High	High	High	High	High	High	High	High	1.184	0.24	30.8	36.5	32.8	35.5	22.5	35.3	28	29.9	36.3	33.8	54.6	27.8	Unique	5	High	0	9.268e-06
FALSE	High	[R].DRLEEVREHMEEVR.[S]	1xTMT6plex [N-Term]		3.41306e-08	0	1	1	2	P08226	#REF!	#REF!	#REF!		P08226 [237-250]	2	2056.04	High	High	High	High	High	High	High	High	High	High	1.286	0.36	67.8	87.2	48.4	88.1	53.6	82	66.7	77.2	105.5	67.8	121.1	64.2	Unique	19	High	0	3.735e-10
FALSE	High	[R].RRVEHHDHAVVSGR.[L]	1xTMT6plex [N-Term]		1.05027e-05	0	1	1	4	Q9Z0X1	#REF!	#REF!	#REF!		Q9Z0X1 [449-462]	2	1884.03	High	High	High	High	High	High	High	High	High	High	1.336	0.42	40.3	53.9	21.3	74.8	17	56.5	32	52.6	67.1	48.6	55.1	46	Unique	12	High	0	5.273e-07
FALSE	High	[R].SLMSSPEDLTK.[D]	1xTMT6plex [S/K]; 1xOxidation [M3(100)]; 2xPhospho [S4(100); S5(100)]	P14873 2xPhospho [S828(100); S829(100)]	0.00756385	9.22225e-05	1	1	8	P14873	#REF!	#REF!	#REF!	#REF!	P14873 [825-835]	0	1841.84	High	High	High	High	High	High	High	High	High	High	0.664	-0.59	907.4	602.3	899.5	1371	519.3	1014.9	732.3	581.4	569.8	834.2	556.8	469.1	Unique	34	High	3.64e-05	0.002213	2.65502
FALSE	High	[K].IEDVGSDEEDDSGK.[D]	1xTMT6plex [I/K]; 1xPhospho [S6(100)]	P11499 1xPhospho [S255(100)]	0.0002084	0	1	1	1	P11499	#REF!	#REF!	#REF!	#REF!	P11499 [250-263]	0	2032.9	High	High	High	High	High	High	High	High	High	High	0.597	-0.74	137.3	82	173.3	187.7	80.2	153	92.3	69.4	81.8	101.9	97.8	59.1	Unique	23	High	0	2.326e-05	4.63339
FALSE	High	[K].ESALSRASDESLRK.[V]	1xTMT6plex [E/K]; 1xPhospho [S8(100)]	Q80UP8 1xPhospho [S256(100)]	0.00334205	0	1	1	2	Q80UP8	#REF!	#REF!	#REF!	#REF!	Q80UP8 [249-262]	2	2087.09	High	High	High	High	High	High	High	High	High	High	0.67	-0.58	135.5	90.8	161.3	167	66.7	183.9	98.8	74.3	91.2	115.9	105	67.7	Unique	6	High	0	0.0007857	3.10474
FALSE	High	[K].ESALSRASDESLR.[K]	1xTMT6plex [N-Term]; 2xPhospho [S8(100); S11(100)]	Q80UP8 2xPhospho [S256(100); S259(100)]	0.0210642	0.000621021	1	1	1	Q80UP8	#REF!	#REF!	#REF!	#REF!	Q80UP8 [249-261]	1	1809.8	High	High	High	High	High	High	High	High	High	High	0.67	-0.58	133.1	89.2	172.2	167.5	99	100.1	126.6	80.2	116.2	93.7	92.5	63.3	Unique	8	High	0.0002815	0.008208	2.08576
FALSE	High	[K].KVPLPGPGSPEVK.[R]	TMT6plex [K]; 1xPhospho [S9(100)]	Q6P9K8 1xPhospho [S1259(100)]	2.57149e-07	0	1	1	4	Q6P9K8	#REF!	#REF!	#REF!	#REF!	Q6P9K8 [1251-1263]	1	2072.21	High	High	High	High	High	High	High	High	High	High	0.682	-0.55	713.2	486.2	751.1	994.5	432	824.4	563.8	391.5	529.3	584.5	601.8	323.7	Unique	44	High	0	4.813e-09	8.31758
FALSE	High	[R].REHANIDAQSGSQAPNPSTTISPGK.[S]	1xTMT6plex [R/K]; 1xPhospho [S22(99.6)]	Q8VDQ8 1xPhospho [S368(99.6)]	1.06967e-09	0	1	1	3	Q8VDQ8	#REF!	#REF!	#REF!	#REF!	Q8VDQ8 [347-371]	1	3101.54	High	High	High	High	High	High	High	High	High	High	0.761	-0.39	52.6	40	56.3	65.9	38.2	57.8	44.9	39.1	47.7	48.2	39.1	26.1	Unique	44	High	0	4.654e-12	11.3322
FALSE	High	[K].TQSIYDDK.[N]	1xTMT6plex [T/K]; 1xPhospho [S3(100)]	P43006 1xPhospho [S520(100)]	0.16197	0.00596088	1	1	2	P43006	#REF!	#REF!	#REF!	#REF!	P43006 [518-525]	0	1507.74	High	High	High	High	High	High	High	High	High	High	0.666	-0.59	172.1	114.7	222.1	233.8	93.4	202	109.2	99	106.3	140	159	69.2	Unique	33	High	0.004735	0.1412	0.850165
FALSE	High	[K].RRGSGSVDETLFALPAASEPVIPSSAEK.[I]	1xTMT6plex [R/K]; 2xPhospho [T10(99.6); S]	Q99P72 2xPhospho [T171(99.6); S]	2.64666e-05	0	1	1	1	Q99P72	#REF!	#REF!	#REF!	#REF!	Q99P72 [162-189]	2	3489.74	High	High	High	High	High	High	High	High	High	High	0.677	-0.56	35.1	23.8	33.5	57.6	19	46.3	19.2	21.2	27.2	24.1	25.2	21.1	Unique	6	High	0	1.702e-06	5.76904
FALSE	High	[K].HIYLLPSGR.[I]	1xTMT6plex [N-Term]		0.0144602	9.22225e-05	1	1	1	P05201	#REF!	#REF!	#REF!		P05201 [379-387]	0	1284.76	High	High	High	High	High	High	High	High	High	High	1.169	0.23	37	43.3	30	56	31.2	37.4	30.4	39.5	80.1	34.9	40.6	21.2	Unique	11	High	3.64e-05	0.005057
FALSE	High	[K].NLDYVATSIHEAVTK.[I]	1xTMT6plex [N/K]		3.99392e-05	0	1	1	2	P05201	#REF!	#REF!	#REF!		P05201 [397-411]	0	2119.18	High	High	High	High	High	High	High	High	High	High	1.218	0.28	78.1	95	68.6	98.2	58.1	88.7	76.7	68.2	190.7	73.9	90.5	51.9	Unique	22	High	0	2.876e-06
FALSE	High	[K].EGSSHNWQHITDQIGMFCFTGLKPEQVER.[L]	1xTMT6plex [E/K]; 1xCarbamidomethyl [C18]; 1xOxidation [M16(100)]		2.79697e-06	0	1	1	1	P05202	#REF!	#REF!	#REF!		P05202 [365-393]	0	3905.91	High	High	High	High	High	High	High	High	High	High	0.731	-0.45	14.9	10.9	17.1	21.5	5.8	15.8	14.4	5.7	14.6	15.6	11.8	6.8	Unique	8	High	0	9.862e-08
FALSE	High	[K].ILIRPLYSNPPLNGAR.[I]	1xTMT6plex [N-Term]		1.63017e-07	0	1	1	1	P05202	#REF!	#REF!	#REF!		P05202 [310-325]	0	2023.2	High	High	High	High	High	High	High	High	High	High	0.968	-0.05	19.7	19.1	14.9	25.6	16.8	23.8	17.4	17.6	28.7	16.7	21.6	10.7	Unique	26	High	0	2.701e-09
FALSE	High	[K].NMGLYGER.[V]	1xTMT6plex [N-Term]; 1xOxidation [M2(100)]		0.129629	0.00459885	1	1	1	P05202	#REF!	#REF!	#REF!		P05202 [280-287]	0	1184.59	High	High	High	High	High	High	High	High	High	High	1.161	0.22	97.5	113.3	78.9	106.9	77.5	111.2	113.1	87	228.1	94.1	92.2	64.9	Unique	4	High	0.002619	0.08591
FALSE	High	[R].IAATILTSPDLRK.[Q]	1xTMT6plex [I/K]		5.47164e-06	0	1	1	1	P05202	#REF!	#REF!	#REF!		P05202 [326-338]	1	1857.16	High	High	High	High	High	High	High	High	High	High	1.605	0.68	14.7	23.7	14.6	15	11.3	17	15.8	12.8	66.3	11.5	17.6	10.1	Unique	21	High	0	2.324e-07
FALSE	High	[R].TQLVSNLK.[K]	1xTMT6plex [T/K]		0.00184708	0	1	1	2	P05202	#REF!	#REF!	#REF!		P05202 [356-363]	0	1360.86	High	High	High	High	High	High	High	High	High	High	1.657	0.73	37.4	62	36.7	52.2	19.9	41.9	36.3	31.9	159.2	47.4	44.6	26.7	Unique	38	High	0	0.0003699
FALSE	High	[R].VGASFLQR.[F]	1xTMT6plex [N-Term]		0.00918167	9.22225e-05	1	1	1	P05202	#REF!	#REF!	#REF!		P05202 [140-147]	0	1106.65	High	High	High	High	High	High	High	High	High	High	2.387	1.25	10.8	25.7	13.8	9.5	8.2	7.9	14.4	9.9	77.8	16.4	16.4	7.9	Unique	39	High	3.64e-05	0.002832
FALSE	High	[R].VGAFTVVCK.[D]	1xTMT6plex [V/K]; 1xCarbamidomethyl [C8]		0.000176779	0	1	1	1	P05202	#REF!	#REF!	#REF!		P05202 [288-296]	0	1438.85	High	High	High	High	High	High	High	High	High	High	2.473	1.31	12.3	30.5	6	14	8.6	9.8	23.3	9.6	106.6	17	12.9	6.5	Unique	53	High	0	1.894e-05
FALSE	High	[R].FVTVQTISGTGALR.[V]	1xTMT6plex [N-Term]		6.37627e-09	0	1	1	1	P05202	#REF!	#REF!	#REF!		P05202 [126-139]	0	1678.97	High	High	High	High	High	High	High	High	High	High	3.045	1.61	9.2	28.1	5.1	12	4.4	9.4	15.3	5.6	107.2	12.2	10.2	5.5	Unique	84	High	0	4.446e-11
FALSE	High	[K].KGSISDGSNILDEVTFPAR.[V]	1xTMT6plex [K]; 1xPhospho [S3(100)]	Q8VHK5 1xPhospho [S183(100)]	4.79051e-06	0	1	1	2	Q8VHK5	#REF!	#REF!	#REF!	#REF!	Q8VHK5 [181-199]	1	2544.31	High	High	High	High	High	High	High	High	High	High	0.686	-0.54	126.5	86.8	136.7	175.8	64.6	159.6	95.9	79.1	92.1	91.3	107.1	64.3	Unique	62	High	0	1.958e-07	6.70819
FALSE	High	[K].DSGSSSVFAESPGGK.[A]	1xTMT6plex [D/K]; 1xPhospho [S]		7.15842e-08	0	1	1	15	Q9QWI6	#REF!	#REF!	#REF!	#REF!	Q9QWI6 [578-592]	0	1949.93	High	High	High	High	High	High	High	High	High	High	0.693	-0.53	410.6	284.4	414.3	550.2	234	555	299.5	248.9	313.6	334.4	315.2	209.9	Unique	92	High	0	9.537e-10	9.02059
FALSE	High	[K].ESSPVPSPTLDRK.[A]	1xTMT6plex [E/K]; 2xPhospho [S3(99.8); S7(100)]	Q62261 2xPhospho [S2164(99.8); S2168(100)]	0.00117944	0	1	1	19	Q62261	#REF!	#REF!	#REF!	#REF!	Q62261 [2162-2174]	1	2031	High	High	High	High	High	High	High	High	High	High	0.687	-0.54	1202.4	826.4	1335.6	1808.2	580.2	1455.1	832.9	653.6	831.6	1122.2	904.2	620.6	Unique	25	High	0	0.001732	2.76145
FALSE	High	[K].VLSPLRSPPLLGSESPYEDFLSADSK.[V]	1xTMT6plex [V/K]; 2xPhospho [S3(100); S7(100)]	P14873 2xPhospho [S1391(100); S1395(100)]	8.23694e-11	0	1	1	4	P14873	#REF!	#REF!	#REF!	#REF!	P14873 [1389-1414]	1	3422.69	High	High	High	High	High	High	High	High	High	High	0.668	-0.58	90.3	60.3	89.6	129.6	44.5	120.7	67.2	48.2	59.8	84.5	62.8	46.4	Unique	57	High	0	1.809e-13	12.7426
FALSE	High	[K].DMSPSAETEAPLAK.[N]	1xTMT6plex [D/K]; 1xOxidation [M2(100)]; 1xPhospho [S5(99.9)]	P27546 1xPhospho [S519(99.9)]	2.72703e-06	0	1	1	4	P27546	#REF!	#REF!	#REF!	#REF!	P27546 [515-528]	0	2000.97	High	High	High	High	High	High	High	High	High	High	0.676	-0.57	351.7	237.7	367.4	470.8	236.8	436.2	247.1	213.5	291.8	254.5	250.2	178.5	Unique	62	High	0	5.657e-07	6.24741
FALSE	High	[K].DIIRQPSEEEIIK.[L]	1xTMT6plex [D/K]		0.000147134	0	1	1	1	Q62048	#REF!	#REF!	#REF!		Q62048 [110-122]	1	2028.17	High	High	High	High	High	High	High	High	High	High	0.898	-0.15	31.5	28.3	30	39.1	24.2	38.9	25.3	25.4	33.4	26.6	33.2	22.9	Unique	12	High	0	1.5e-05
FALSE	High	[R].SPEQPAESDTPSELELSGHGPAAEASGAAGDPADADPATK.[L]	1xTMT6plex [S/K]; 1xPhospho [S1(100)]	Q9WTQ5 1xPhospho [S11(100)]	8.47788e-09	0	1	1	2	Q9WTQ5	#REF!	#REF!	#REF!	#REF!	Q9WTQ5 [11-50]	0	4369	High	High	High	High	High	High	High	High	High	High	0.643	-0.64	24.4	15.7	28.1	32.3	15.4	27.6	18.6	18.1	13.6	19	15.3	12.5	Unique	26	High	0	6.394e-11	10.1942
FALSE	High	[K].TPGDFNYAYQKPENAAGSPDEEDYDYESQEK.[T]	TMT6plex [T]; 1xPhospho [S18(100)]	P14873 1xPhospho [S1877(100)]	3.52282e-08	0	1	1	2	P14873	#REF!	#REF!	#REF!	#REF!	P14873 [1860-1890]	0	4324.93	High	High	High	High	High	High	High	High	High	High	0.669	-0.58	230.9	154.6	229.7	360.9	115	282.8	166.1	127.3	162.9	202.9	191.5	88.3	Unique	36	High	0	3.89e-10	9.41005
FALSE	High	[K].GGQDDDDAETGLTEGEGEGEEEKEPENLGK.[L]	TMT6plex [G]; 2xPhospho [T10(100); T13(100)]	P46097 2xPhospho [T125(100); T128(100)]	1.19331e-08	0	1	1	2	P46097	#REF!	#REF!	#REF!	#REF!	P46097 [116-145]	1	3981.73	High	High	High	High	High	High	High	High	High	High	0.614	-0.7	103.3	63.4	114.1	127.2	64.3	139.6	71.5	66.5	74	75.8	62.7	38.1	Unique	15	High	0	9.9e-11	10.0044
FALSE	High	[K].DDHSFELDEAALNR.[I]	1xTMT6plex [N-Term]		9.54471e-10	0	1	1	2	Q8BH66	#REF!	#REF!	#REF!		Q8BH66 [42-55]	0	1860.89	High	High	High	High	High	High	High	High	High	High	0.826	-0.28	125.7	103.9	117.1	149.4	103.5	126.3	132.2	103.1	106.2	110.7	115	84.3	Unique	73	High	0	4.04e-12
FALSE	High	[R].RKEEEHMIDWVEK.[H]	TMT6plex [R]		0.000492783	0	1	1	3	Q9CQQ7	#REF!	#REF!	#REF!		Q9CQQ7 [209-221]	2	2416.33	High	High	High	High	High	High	High	High	High	High	0.594	-0.75	412.5	245.1	465.7	756.6	171.1	443.5	225.5	187.2	278.1	332.2	316.9	111	Unique	6	High	0	0.001774
FALSE	High	[R].KEEEHMIDWVEK.[H]	TMT6plex [K]; 1xOxidation [M6(100)]		0.000141651	0	1	1	1	Q9CQQ7	#REF!	#REF!	#REF!		Q9CQQ7 [210-221]	1	2276.22	High	High	High	High	High	High	High	High	High	High	0.602	-0.73	213.4	128.5	269.4	331.9	98.5	221.4	145.6	103.4	111.1	209.8	148	70	Unique	14	High	0	1.43e-05
FALSE	High	[K].RHYLFDVQR.[N]	1xTMT6plex [N-Term]		0.000104537	0	1	1	2	Q9CQQ7	#REF!	#REF!	#REF!		Q9CQQ7 [163-171]	1	1462.81	High	High	High	High	High	High	High	High	High	High	0.938	-0.09	100.6	94.4	74.7	148.9	76.4	121.5	81.5	82.6	134.9	80.1	116.7	57.7	Unique	38	High	0	2.82e-05
FALSE	High	[K].AQQALVQK.[R]	1xTMT6plex [A/K]		0.00338443	0	1	1	1	Q9CQQ7	#REF!	#REF!	#REF!		Q9CQQ7 [155-162]	0	1343.84	High	High	High	High	High	High	High	High	High	High	1.01	0.01	16.8	16.9	15	19.2	15.4	21.9	12.3	12.2	33.3	15.7	14.9	8.5	Unique	35	High	0	0.0007976
FALSE	High	[R].RKEEEHMIDWVEK.[H]	TMT6plex [R]; 1xOxidation [M7(100)]		0.106476	0.00375062	1	1	1	Q9CQQ7	#REF!	#REF!	#REF!		Q9CQQ7 [209-221]	2	2432.32	High	High	High	High	High	High	High	High	High	High	1.057	0.08	48	50.7	52.3	57.1	40.6	49.3	40.6	66.3	58.7	45.3	43.2	40	Unique	4	High	0.002078	0.06657
FALSE	High	[K].NRLDYHISVQNMMR.[R]	1xTMT6plex [N-Term]		0.000100006	0	1	1	1	Q9CQQ7	#REF!	#REF!	#REF!		Q9CQQ7 [195-208]	1	2006.03	High	High	High	High	High	High	High	High	High	High	1.099	0.14	29.4	32.3	26.1	35.5	32.4	30.3	22.8	24.4	50.6	26.4	37.7	22.6	Unique	8	High	0	9.168e-06
FALSE	High	[R].HYLFDVQR.[N]	1xTMT6plex [N-Term]		0.00208249	0	1	1	1	Q9CQQ7	#REF!	#REF!	#REF!		Q9CQQ7 [164-171]	0	1306.71	High	High	High	High	High	High	High	High	High	High	1.196	0.26	48.8	58.3	34.5	52.1	47.1	53.4	56.8	49.7	120.8	48.3	44.8	28	Unique	20	High	0	0.0004308
FALSE	High	[K].NRLDYHISVQNMMR.[R]	1xTMT6plex [N-Term]; 2xOxidation [M12(100); M13(100)]		3.09512e-06	0	1	1	5	Q9CQQ7	#REF!	#REF!	#REF!		Q9CQQ7 [195-208]	1	2038.02	High	High	High	High	High	High	High	High	High	High	1.299	0.38	146.4	190.2	116	161.2	177.4	166.4	110.8	168.7	261.2	159.4	213.3	148.2	Unique	18	High	0	1.124e-07
FALSE	High	[K].NRLDYHISVQNMMR.[R]	1xTMT6plex [N-Term]; 1xOxidation [M13(99.8)]		1.52584e-05	0	1	1	3	Q9CQQ7	#REF!	#REF!	#REF!		Q9CQQ7 [195-208]	1	2022.02	High	High	High	High	High	High	High	High	High	High	1.417	0.5	39.3	55.8	26.7	47.6	40.5	49.8	32.1	43.1	92.9	44.2	64.9	33.7	Unique	14	High	0	2.602e-06
FALSE	High	[R].DNGKHALIIYDDLSK.[Q]	TMT6plex [D]		1.86195e-07	0	1	1	2	Q03265	#REF!	#REF!	#REF!		Q03265 [302-316]	1	2389.37	High	High	High	High	High	High	High	High	High	High	0.762	-0.39	197.3	150.4	228	304.4	116.1	213.3	124.7	126.1	164.4	185.6	178.9	97	Unique	13	High	0	3.196e-09
FALSE	High	[R].STVAQLVKR.[L]	1xTMT6plex [S/K]		0.000898701	0	1	1	1	Q03265	#REF!	#REF!	#REF!		Q03265 [254-262]	1	1459.94	High	High	High	High	High	High	High	High	High	High	0.838	-0.26	35.9	30.1	36.9	54.3	18.1	39	31.3	28	45.3	32	23.4	21.8	Unique	16	High	0	0.0001488
FALSE	High	[R].QTGKTSIAIDTIINQK.[R]	TMT6plex [Q]		3.25021e-07	0	1	1	1	Q03265	#REF!	#REF!	#REF!		Q03265 [215-230]	1	2418.45	High	High	High	High	High	High	High	High	High	High	0.857	-0.22	43.7	37.5	46.3	59.4	30.6	52.8	29.6	31.9	43	47.2	39.9	25.5	Unique	54	High	0	6.477e-09
FALSE	High	[K].GMSLNLEPDNVGVVVFGNDK.[L]	1xTMT6plex [G/K]; 1xOxidation [M2(100)]		3.91204e-06	0	1	1	2	Q03265	#REF!	#REF!	#REF!		Q03265 [104-123]	0	2578.36	High	High	High	High	High	High	High	High	High	High	0.929	-0.11	44.3	41.2	37.2	55.1	34.2	50.6	44.5	30.5	70.5	36	47.4	21.4	Unique	56	High	0	1.509e-07
FALSE	High	[K].TSIAIDTIINQKR.[F]	1xTMT6plex [T/K]		0.00611224	0	1	1	1	Q03265	#REF!	#REF!	#REF!		Q03265 [219-231]	1	1931.17	High	High	High	High	High	High	High	High	High	High	0.936	-0.09	34.2	32	39	46.1	23	41.9	21.1	28	47.2	32.1	31.2	21.7	Unique	12	High	0	0.001688
FALSE	High	[R].VLSIGDGIARVHGLR.[N]	1xTMT6plex [N-Term]		0.000337116	0	1	1	1	Q03265	#REF!	#REF!	#REF!		Q03265 [74-88]	1	1792.08	High	High	High	High	High	High	High	High	High	High	0.944	-0.08	48.3	45.6	46.1	58.8	54.7	36.7	45.1	37.9	69.2	35.4	48	37.3	Unique	14	High	0	4.287e-05
FALSE	High	[R].EPMQTGIK.[A]	1xTMT6plex [E/K]; 1xOxidation [M3(100)]		0.107067	0.00375062	1	1	1	Q03265	#REF!	#REF!	#REF!		Q03265 [187-194]	0	1377.78	High	High	High	High	High	High	High	High	High	High	1.078	0.11	141.8	152.9	123.9	154.7	121.2	172.4	136.7	150	165.2	160.2	150.6	138.3	Unique	7	High	0.002078	0.06706
FALSE	High	[K].QVAGTMK.[L]	1xTMT6plex [Q/K]; 1xOxidation [M6(100)]		0.170587	0.00635117	1	1	1	Q03265	#REF!	#REF!	#REF!		Q03265 [428-434]	0	1208.71	High	High	High	High	High	High	High	High	High	High	1.148	0.2	110.4	126.7	77.7	114.5	114.2	122.2	123.3	97.7	156.5	132.5	132.4	114.3	Unique	10	High	0.003809	0.1226
FALSE	High	[K].HALIIYDDLSK.[Q]	1xTMT6plex [H/K]		1.54528e-05	0	1	1	2	Q03265	#REF!	#REF!	#REF!		Q03265 [306-316]	0	1746.02	High	High	High	High	High	High	High	High	High	High	1.365	0.45	152.9	208.8	129.4	192.4	97.6	163.5	181.8	112.7	508.1	175.3	155.2	92.5	Unique	28	High	0	8.156e-06
FALSE	High	[K].LELAQYR.[E]	1xTMT6plex [N-Term]		0.021988	0.000621021	1	1	3	Q03265	#REF!	#REF!	#REF!		Q03265 [435-441]	0	1121.65	High	High	High	High	High	High	High	High	High	High	1.407	0.49	140.3	197.4	105	174.4	104.3	144.4	173.2	123.2	505.5	133	126	99.1	Unique	24	High	0.0008492	0.03068
FALSE	High	[R].EVAAFAQFGSDLDAATQQLLSR.[G]	1xTMT6plex [N-Term]		3.82237e-12	0	1	1	2	Q03265	#REF!	#REF!	#REF!		Q03265 [442-463]	0	2567.33	High	High	High	High	High	High	High	High	High	High	1.479	0.56	42.5	62.8	36.9	47	26.5	45.2	56.8	28.8	185.4	36.7	36.4	26.9	Unique	71	High	0	4.091e-15
FALSE	High	[R].STVAQLVK.[R]	1xTMT6plex [S/K]		0.00353701	0	1	1	2	Q03265	#REF!	#REF!	#REF!		Q03265 [254-261]	0	1303.83	High	High	High	High	High	High	High	High	High	High	1.539	0.62	59.3	91.3	51.4	66.1	38	67.5	73.5	43	267.9	68.6	45.9	31	Unique	23	High	0	0.000914
FALSE	High	[K].FENAFLSHVISQHQSLLGNIR.[S]	1xTMT6plex [N-Term]		8.68006e-10	0	1	1	1	Q03265	#REF!	#REF!	#REF!		Q03265 [507-527]	0	2639.43	High	High	High	High	High	High	High	High	High	High	1.616	0.69	15	24.2	10.5	16.4	10.3	20.2	17.6	13.4	59.2	18.3	19.3	11	Unique	34	High	0	3.576e-12
FALSE	High	[K].RSTVAQLVK.[R]	1xTMT6plex [R/K]		5.57655e-06	0	1	1	1	Q03265	#REF!	#REF!	#REF!		Q03265 [253-261]	1	1459.94	High	High	High	High	High	High	High	High	High	High	1.79	0.84	23.4	41.8	22.8	28.8	17.5	28.1	19.6	23.1	112.8	25.3	28.5	19.4	Unique	24	High	0	2.366e-07
FALSE	High	[R].QMSLLLR.[R]	1xTMT6plex [N-Term]		0.027728	0.000793174	1	1	1	Q03265	#REF!	#REF!	#REF!		Q03265 [323-329]	0	1089.67	High	High	High	High	High	High	High	High	High	High	1.809	0.86	26.6	48.2	20.2	34	18.5	30.3	30.2	20.7	153.2	28.3	23.1	15.7	Unique	23	High	0.000448	0.0117
FALSE	High	[K].TSIAIDTIINQK.[R]	1xTMT6plex [T/K]		0.000195619	0	1	1	2	Q03265	#REF!	#REF!	#REF!		Q03265 [219-230]	0	1775.07	High	High	High	High	High	High	High	High	High	High	1.818	0.86	201.8	366.8	160.4	241.2	124.1	206.7	276.5	139.3	1148.2	250.2	198.9	97.5	Unique	24	High	0	2.151e-05
FALSE	High	[R].ISVREPMQTGIK.[A]	1xTMT6plex [I/K]		2.31719e-05	0	1	1	1	Q03265	#REF!	#REF!	#REF!		Q03265 [183-194]	1	1817.07	High	High	High	High	High	High	High	High	High	High	2.051	1.04	19.1	39.2	14.2	23.8	12.6	24.3	20.7	12.7	125.6	18.1	27.9	11.8	Unique	23	High	0	1.446e-06
FALSE	High	[R].VVDALGNAIDGK.[G]	1xTMT6plex [V/K]		0.00217656	0	1	1	3	Q03265	#REF!	#REF!	#REF!		Q03265 [150-161]	0	1629.96	High	High	High	High	High	High	High	High	High	High	2.083	1.06	250.9	522.8	187.5	249.6	184.4	217.8	415.4	175.9	1723.7	360.2	224.5	129.6	Unique	23	High	0	0.0004535
FALSE	High	[K].RTGAIVDVPVGEELLGR.[V]	1xTMT6plex [N-Term]		3.04014e-09	0	1	1	2	Q03265	#REF!	#REF!	#REF!		Q03265 [133-149]	1	2010.15	High	High	High	High	High	High	High	High	High	High	2.09	1.06	46.7	97.6	36.7	41.5	29.8	48.1	77.4	37.5	303.7	70.6	45.2	31.1	Unique	44	High	0	1.748e-11
FALSE	High	[K].AVDSLVPIGR.[G]	1xTMT6plex [N-Term]		0.00102631	0	1	1	2	Q03265	#REF!	#REF!	#REF!		Q03265 [195-204]	0	1255.76	High	High	High	High	High	High	High	High	High	High	2.281	1.19	78.5	179.1	53.6	80.9	63.6	61.2	133.2	51.9	628.6	89.1	80.4	45.4	Unique	41	High	0	0.0005659
FALSE	High	[R].LTELLK.[Q]	1xTMT6plex [L/K]		0.0646065	0.00184627	1	1	2	Q03265	#REF!	#REF!	#REF!		Q03265 [467-472]	0	1174.78	High	High	High	High	High	High	High	High	High	High	2.514	1.33	72.1	181.2	55.8	69	49.8	57	128.8	53.4	626.5	107.1	71.8	47.4	Unique	31	High	0.001409	0.04721
FALSE	High	[R].VLSIGDGIAR.[V]	1xTMT6plex [N-Term]		0.00172313	0	1	1	2	Q03265	#REF!	#REF!	#REF!		Q03265 [74-83]	0	1229.74	High	High	High	High	High	High	High	High	High	High	3.061	1.61	42.9	131.2	19.3	32.1	27.5	25.8	109.7	26.8	502.3	68.5	36.4	22.2	Unique	54	High	0	0.001792
FALSE	High	[R].TREGNDLYHEMIESGVINLK.[D]	1xTMT6plex [T/K]		5.61197e-06	0	1	1	1	P56480	#REF!	#REF!	#REF!		P56480 [240-259]	1	2776.47	High	High	High	High	High	High	High	High	High	High	0.808	-0.31	48.5	39.2	43.9	74.3	24	58.7	41.6	29.8	61.6	33.5	52.5	18.6	Unique	13	High	0	2.384e-07
FALSE	High	[R].GQKVLDSGAPIK.[I]	TMT6plex [G]		0.00141667	0	1	1	1	P56480	#REF!	#REF!	#REF!		P56480 [122-133]	1	1900.18	High	High	High	High	High	High	High	High	High	High	0.989	-0.02	45	44.5	47	57.1	31.6	55.5	33.7	37.5	48.4	53.3	53.6	29.6	Unique	16	High	0	0.0002649
FALSE	High	[K].LVPLKETIK.[G]	TMT6plex [L]		0.000689067	0	1	1	1	P56480	#REF!	#REF!	#REF!		P56480 [481-489]	1	1728.16	High	High	High	High	High	High	High	High	High	High	1.036	0.05	64.8	67.1	62.4	86.6	53.3	71.3	50.2	69.4	73.5	60.7	82.9	48.8	Unique	5	High	0	0.000106
FALSE	High	[R].TREGNDLYHEMIESGVINLK.[D]	1xTMT6plex [T/K]; 1xOxidation [M11(100)]		2.17505e-05	0	1	1	1	P56480	#REF!	#REF!	#REF!		P56480 [240-259]	1	2792.47	High	High	High	High	High	High	High	High	High	High	1.051	0.07	24.6	25.8	23	30.8	14.5	32.9	21.7	16.2	31.5	31.8	32.8	16.9	Unique	7	High	0	1.33e-06
FALSE	High	[R].TIAMDGTEGLVR.[G]	1xTMT6plex [N-Term]		0.019092	0.000542616	1	1	1	P56480	#REF!	#REF!	#REF!		P56480 [110-121]	0	1491.8	High	High	High	High	High	High	High	High	High	High	1.148	0.2	33.8	38.8	28.6	43.2	28.2	30.7	38.4	28.2	83.5	31.9	30	20.6	Unique	3	High	0.0002483	0.007242
FALSE	High	[K].GGKIGLFGGAGVGK.[T]	TMT6plex [G]		0.011855	9.22225e-05	1	1	1	P56480	#REF!	#REF!	#REF!		P56480 [199-212]	1	1905.19	High	High	High	High	High	High	High	High	High	High	1.155	0.21	32	36.9	33.6	43.8	20.2	37.3	24.9	29.7	48.8	36.8	42.5	26.8	Unique	6	High	3.64e-05	0.003917
FALSE	High	[K].AHGGYSVFAGVGER.[T]	1xTMT6plex [N-Term]		2.13645e-08	0	1	1	2	P56480	#REF!	#REF!	#REF!		P56480 [226-239]	0	1635.84	High	High	High	High	High	High	High	High	High	High	1.176	0.23	108.4	127.5	87	137.3	79.6	117.3	120.9	93	273.2	107.4	101.4	62.6	Unique	66	High	0	2.056e-10
FALSE	High	[K].VALVYGQMNEPPGAR.[A]	1xTMT6plex [N-Term]; 1xOxidation [M8(100)]		0.000205778	0	1	1	1	P56480	#REF!	#REF!	#REF!		P56480 [265-279]	0	1846.97	High	High	High	High	High	High	High	High	High	High	1.416	0.5	29.5	41.7	24.9	33.6	25.7	35.9	27.3	28.4	113.2	23.2	28.9	15	Unique	24	High	0	2.293e-05
FALSE	High	[R].FLSQPFQVAEVFTGHMGK.[L]	1xTMT6plex [F/K]; 1xOxidation [M16(100)]		7.66939e-12	0	1	1	1	P56480	#REF!	#REF!	#REF!		P56480 [463-480]	0	2497.33	High	High	High	High	High	High	High	High	High	High	1.49	0.58	40.3	60	36.5	52	24.5	46.8	41.5	27.7	152.9	52.1	41.7	25.5	Unique	52	High	0	8.942e-15
FALSE	High	[R].IMDPNIVGNEHYDVAR.[G]	1xTMT6plex [N-Term]; 1xOxidation [M2(100)]		1.27937e-08	0	1	1	2	P56480	#REF!	#REF!	#REF!		P56480 [407-422]	0	2088.04	High	High	High	High	High	High	High	High	High	High	1.63	0.7	59.1	96.3	43.4	64.5	46.1	56.6	84.8	62.6	257.2	68.9	47.5	45.2	Unique	38	High	0	4.626e-09
FALSE	High	[R].FTQAGSEVSALLGR.[I]	1xTMT6plex [N-Term]		2.32378e-07	0	1	1	1	P56480	#REF!	#REF!	#REF!		P56480 [311-324]	0	1664.92	High	High	High	High	High	High	High	High	High	High	1.682	0.75	41.3	69.5	33.7	45.2	30.4	37.2	60.1	33	205.7	50.8	38.1	19.9	Unique	54	High	0	4.241e-09
FALSE	High	[R].IMNVIGEPIDERGPIK.[T]	1xTMT6plex [I/K]		0.000939371	0	1	1	1	P56480	#REF!	#REF!	#REF!		P56480 [144-159]	1	2239.29	High	High	High	High	High	High	High	High	High	High	1.688	0.76	11.8	19.9	8.7	19.4	5.8	16.7	8.4	11.4	46.1	14.3	17	10.8	Unique	6	High	0	0.0001564
FALSE	High	[R].LVLEVAQHLGESTVR.[T]	1xTMT6plex [N-Term]		3.88735e-06	0	1	1	3	P56480	#REF!	#REF!	#REF!		P56480 [95-109]	0	1880.08	High	High	High	High	High	High	High	High	High	High	1.873	0.91	88.2	165.2	71.6	94.8	60.6	83.8	130.2	72.3	517.3	93.9	80.9	61.4	Unique	34	High	0	1.499e-07
FALSE	High	[K].TVLIMELINNVAK.[A]	1xTMT6plex [T/K]		0.030187	0.000874796	1	1	1	P56480	#REF!	#REF!	#REF!		P56480 [213-225]	0	1916.17	High	High	High	High	High	High	High	High	High	High	1.939	0.96	17.1	33.2	16	24.9	10.4	18	16.4	13.2	107.2	18.7	19.3	7.8	Unique	16	High	0.0004787	0.01298
FALSE	High	[K].TVLIMELINNVAK.[A]	1xTMT6plex [T/K]; 1xOxidation [M5(100)]		0.000843632	0	1	1	1	P56480	#REF!	#REF!	#REF!		P56480 [213-225]	0	1932.16	High	High	High	High	High	High	High	High	High	High	1.959	0.97	55.2	108.1	55.2	65.5	30.3	59.3	65.5	28.6	351.4	74.6	54.8	31	Unique	27	High	0	0.0001364
FALSE	High	[R].IPSAVGYQPTLATDMGTMQER.[I]	1xTMT6plex [N-Term]; 2xOxidation [M15(100); M18(100)]		2.12896e-10	0	1	1	1	P56480	#REF!	#REF!	#REF!		P56480 [325-345]	0	2527.24	High	High	High	High	High	High	High	High	High	High	2.008	1.01	15.8	31.7	9.1	15.8	16.2	14.4	23.4	12.5	103.5	18.5	16.1	7.8	Unique	64	High	0	6.03e-13
FALSE	High	[R].IMDPNIVGNEHYDVAR.[G]	1xTMT6plex [N-Term]		9.6391e-08	0	1	1	2	P56480	#REF!	#REF!	#REF!		P56480 [407-422]	0	2072.04	High	High	High	High	High	High	High	High	High	High	2.211	1.14	41.9	92.6	31.1	47.1	36.9	37.3	57.1	45.1	285.9	53.3	49	29.9	Unique	37	High	0	1.39e-09
FALSE	High	[K].VVDLLAPYAK.[G]	1xTMT6plex [V/K]		0.00154768	0	1	1	2	P56480	#REF!	#REF!	#REF!		P56480 [189-198]	0	1546.96	High	High	High	High	High	High	High	High	High	High	2.73	1.45	76.3	208.4	49.4	83.8	33.1	70.2	145.2	39.8	793.8	110.6	69.6	28.2	Unique	53	High	0	0.0002944
FALSE	High	[K].VLDSGAPIK.[I]	1xTMT6plex [V/K]		0.00245381	0	1	1	1	P56480	#REF!	#REF!	#REF!		P56480 [125-133]	0	1357.85	High	High	High	High	High	High	High	High	High	High	2.934	1.55	35	102.6	26	31.5	22.4	30.1	64.8	22.2	385.5	56.1	34.2	14.8	Unique	34	High	0	0.0005311
FALSE	High	[R].AIAELGIYPAVDPLDSTSR.[I]	1xTMT6plex [N-Term]		3.47469e-05	0	1	1	1	P56480	#REF!	#REF!	#REF!		P56480 [388-406]	0	2217.2	High	High	High	High	High	High	High	High	High	High	3.217	1.69	7.9	25.5	5	7	7.1	6.3	14.3	6.9	88.6	15.7	7.7	8.8	Unique	30	High	0	2.413e-06
FALSE	High	[K].IGLFGGAGVGK.[T]	1xTMT6plex [I/K]		5.01616e-05	0	1	1	1	P56480	#REF!	#REF!	#REF!		P56480 [202-212]	0	1433.89	High	High	High	High	High	High	High	High	High	High	3.226	1.69	30.5	98.4	22.3	27.5	22.7	23.3	56.7	21	363.6	54.1	34.1	19.2	Unique	66	High	0	3.824e-06
FALSE	High	[R].DSRLVLEVAQHLGESTVR.[T]	1xTMT6plex [N-Term]		6.77384e-07	0	1	1	1	P56480	#REF!	#REF!	#VALUE!		P56480 [92-109]	1	2238.24	High	High	High	High	High	High	High	High	High	High															No Quan Values	17	High	0	1.645e-08
FALSE	High	[K].IPVGPETLGR.[I]	1xTMT6plex [N-Term]		0.0391149	0.00120542	1	1	1	P56480	#REF!	#REF!	#VALUE!		P56480 [134-143]	0	1267.76	High	High	High	High	High	High	High	High	High	High															No Quan Values	32	High	0.0006693	0.0182
FALSE	High	[R].FLSQPFQVAEVFTGHMGK.[L]	1xTMT6plex [F/K]		0.0545374	0.00143381	1	1	1	P56480	#REF!	#REF!	#VALUE!		P56480 [463-480]	0	2481.34	High	High	High	High	High	High	High	High	High	High															No Quan Values	1	High	0.0007521	0.02802
FALSE	High	[K].SCAEFVSGSQLR.[I]	1xTMT6plex [N-Term]; 1xCarbamidomethyl [C2]		0.0121536	9.22225e-05	1	2	1	Q9DCX2	#REF!	#REF!	#REF!		Q9DCX2 [100-111]	0	1569.79	High	High	High	High	High	High	High	High	High	High	0.876	-0.19	116.7	102.2	124.4	143.3	75.7	144	96.1	89.4	104.2	117.3	118.7	81.6	Unique	4	High	3.64e-05	0.004045
FALSE	High	[K].SWNETFHAR.[L]	1xTMT6plex [N-Term]		6.09336e-06	0	1	2	1	Q9DCX2	#REF!	#REF!	#REF!		Q9DCX2 [33-41]	0	1376.69	High	High	High	High	High	High	High	High	High	High	1.169	0.22	75.3	88	66.2	93.4	55.5	93.1	68.5	65.6	175.5	72.9	76.7	49.5	Unique	31	High	0	2.643e-07
FALSE	High	[K].KYPYWPHQPIENL.[-]	1xTMT6plex [K]		0.0239546	0.000621021	1	2	1	Q9DCX2	#REF!	#REF!	#REF!		Q9DCX2 [149-161]	1	2143.17	High	High	High	High	High	High	High	High	High	High	1.171	0.23	52.9	62	47.9	72.9	40.3	55.7	47.8	36.5	141.5	54.2	51.7	25.9	Unique	13	High	0.0003146	0.009638
FALSE	High	[R].QAGLSYIR.[F]	1xTMT6plex [N-Term]		0.0139324	9.22225e-05	1	1	1	P56382	#REF!	#REF!	#REF!		P56382 [7-14]	0	1136.66	High	High	High	High	High	High	High	High	High	High	1.472	0.56	16.9	24.8	15.9	18.1	16.1	13.4	20.8	13.5	67.7	14.8	16.3	11.8	Unique	38	High	3.64e-05	0.004835
FALSE	High	[R].FSQICAK.[A]	1xTMT6plex [F/K]; 1xCarbamidomethyl [C5]		0.0235194	0.000621021	1	1	2	P56382	#REF!	#REF!	#REF!		P56382 [15-21]	0	1311.75	High	High	High	High	High	High	High	High	High	High	1.543	0.63	30	46.4	24.5	33.8	22.6	33	36.3	21.8	125.4	41.6	28	15	Unique	30	High	0.0003146	0.00944
FALSE	High	[R].DFTPSGIAGAFRR.[G]	1xTMT6plex [N-Term]		0.00120202	0	1	1	1	P56135	#REF!	#REF!	#REF!		P56135 [28-40]	1	1623.88	High	High	High	High	High	High	High	High	High	High	1.341	0.42	20.2	27.1	19.3	24.5	16.6	20.7	19.9	25.9	37.4	20.7	35.6	15.8	Unique	14	High	0	0.0002138
FALSE	High	[K].KHLIIGVSSDR.[G]	1xTMT6plex [K]		0.000245675	0	1	1	1	Q91VR2	#REF!	#REF!	#REF!		Q91VR2 [90-100]	1	1683.03	High	High	High	High	High	High	High	High	High	High	0.86	-0.22	109.7	94.4	125.3	152	79.9	117.3	74.1	87.1	100.6	109	114.2	61.1	Unique	9	High	0	2.864e-05
FALSE	High	[R].THSDQFLVSFK.[D]	1xTMT6plex [T/K]		0.145813	0.00528498	1	1	1	Q91VR2	#REF!	#REF!	#REF!		Q91VR2 [144-154]	0	1766.98	High	High	High	High	High	High	High	High	High	High	1.291	0.37	140	180.7	134.9	172.6	92.1	140.1	160.2	97.6	478.2	143.1	122.2	62.3	Unique	25	High	0.003096	0.1004
FALSE	High	[K].NEVAALTAAGK.[E]	1xTMT6plex [N/K]		0.0214554	0.000621021	1	1	1	Q91VR2	#REF!	#REF!	#REF!		Q91VR2 [116-126]	0	1502.89	High	High	High	High	High	High	High	High	High	High	1.306	0.38	124.9	163.1	108.6	137.7	105	126.2	146.9	100.2	383.6	136.7	119.1	75.7	Unique	16	High	0.0002815	0.008427
FALSE	High	[R].GLCGAIHSSVAK.[Q]	1xTMT6plex [G/K]; 1xCarbamidomethyl [C3]		0.00300251	0	1	1	2	Q91VR2	#REF!	#REF!	#REF!		Q91VR2 [101-112]	0	1657.95	High	High	High	High	High	High	High	High	High	High	1.665	0.74	98.7	164.4	82.6	105.9	80.2	103.9	120.9	92.1	465.6	105.2	101.4	57.5	Unique	18	High	0	0.0007642
FALSE	High	[K].LTLTFNR.[T]	1xTMT6plex [N-Term]		0.00701624	9.22225e-05	1	1	1	Q91VR2	#REF!	#REF!	#REF!		Q91VR2 [271-277]	0	1093.66	High	High	High	High	High	High	High	High	High	High	2.356	1.24	23.1	54.3	19.5	24	22.6	18.4	30.8	23	175.7	28.8	28.8	15.3	Unique	39	High	3.64e-05	0.002021
FALSE	High	[R].YATALYSAASK.[E]	1xTMT6plex [Y/K]		2.79697e-06	0	1	1	1	Q9DB20	#REF!	#REF!	#REF!		Q9DB20 [41-51]	0	1603.91	High	High	High	High	High	High	High	High	High	High	1.729	0.79	27.5	47.6	27.6	34.4	16.5	27.9	31.3	23.5	131.4	32.2	30	21	Unique	46	High	0	9.905e-08
FALSE	High	[K].LVRPPVQVYGIEGR.[Y]	1xTMT6plex [N-Term]		2.12669e-07	0	1	1	2	Q9DB20	#REF!	#REF!	#REF!		Q9DB20 [27-40]	0	1812.07	High	High	High	High	High	High	High	High	High	High	1.856	0.89	39.6	73.5	31.1	46.4	30.8	36.4	53.4	23.3	238.8	43.3	39.5	22.8	Unique	39	High	0	3.787e-09
FALSE	High	[K].VSLAVLNPYIK.[R]	1xTMT6plex [V/K]		0.00216287	0	1	1	1	Q9DB20	#REF!	#REF!	#REF!		Q9DB20 [74-84]	0	1675.06	High	High	High	High	High	High	High	High	High	High	3.573	1.84	37.9	135.4	23.8	34.6	23	27.5	80.6	27.5	512.5	68.9	48.9	19.3	Unique	29	High	0	0.0004496
FALSE	High	[K].RQASGGPVDIGPEYQQDLDRELYK.[L]	1xTMT6plex [R/K]		2.89193e-05	0	1	1	1	P97450	#REF!	#REF!	#REF!		P97450 [54-77]	2	3192.67	High	High	High	High	High	High	High	High	High	High	1.047	0.07	13.6	14.2	15.2	15.1	8.9	17.5	11.3	10.3	21	14.3	16.6	9	Unique	11	High	0	1.908e-06
FALSE	High	[K].FEVIDKPQS.[-]	1xTMT6plex [F/K]		0.0141062	9.22225e-05	1	1	1	P97450	#REF!	#REF!	#REF!		P97450 [100-108]	0	1520.87	High	High	High	High	High	High	High	High	High	High	1.658	0.73	37.3	61.9	26.2	37.1	37	35.3	51.1	40.6	158.5	43.8	39.6	27.1	Unique	26	High	3.64e-05	0.004899
FALSE	High	[R].HLLVHAPEDKK.[E]	TMT6plex [H]		0.000426046	0	1	1	2	Q91V92	#REF!	#REF!	#REF!		Q91V92 [168-178]	1	1974.21	High	High	High	High	High	High	High	High	High	High	0.611	-0.71	248.5	151.8	266.3	449.5	125.4	258.1	143.2	137.4	149.4	198	193.3	80.8	Unique	6	High	0	0.000623
FALSE	High	[K].RHLLVHAPEDKK.[E]	TMT6plex [R]		0.0846181	0.00273141	1	1	1	Q91V92	#REF!	#REF!	#REF!		Q91V92 [167-178]	2	2130.31	High	High	High	High	High	High	High	High	High	High	0.654	-0.61	95.1	62.2	90.2	161.9	30.6	153.1	39.9	61.8	49	69.2	93.6	37.4	Unique	1	High	0.001566	0.0495
FALSE	High	[K].ESSPVPSPTLDRK.[A]	1xTMT6plex [E/K]; 1xPhospho [S/T]		0.000330777	0	1	1	4	Q62261	#REF!	#REF!	#REF!	#REF!	Q62261 [2162-2174]	1	1951.03	High	High	High	High	High	High	High	High	High	High	0.69	-0.54	294	202.9	312.7	388.6	162.2	376.4	230.1	165.2	200.6	256	251.5	141.1	Unique	16	High	0	0.0006377	3.19538
FALSE	High	[K].SFKLSGFSFKK.[S]	TMT6plex [S]; 1xPhospho [S]		0.096867	0.00351993	1	1	1	P26645	#REF!	#REF!	#REF!	#REF!	P26645 [156-166]	2	2272.33	High	High	High	High	Not Found	High	High	High	High	High	0.668	-0.58	179.9	120.1	117.7	273	76.5	252.5		107.5	134.3	122.1	166.5	70.2	Unique	1	High	0.00196	0.05889	1.22996
FALSE	High	[K].DGELPVEDDIDLSDVELDDLEK.[D]	1xTMT6plex [D/K]; 1xPhospho [S13(100)]	Q922R8 1xPhospho [S428(100)]	4.41964e-05	0	1	1	1	Q922R8	#REF!	#REF!	#REF!	#REF!	Q922R8 [416-437]	0	3011.43	High	High	High	High	High	High	High	High	High	High	0.692	-0.53	54.2	37.5	70.6	59.7	30	77.5	33.1	37.2	38.5	44.5	40.9	26.4	Unique	36	High	0	3.251e-06	5.48798
FALSE	High	[K].NVLGHMQQGGSPTPFDR.[N]	1xTMT6plex [N-Term]; 1xOxidation [M6(100)]		5.56679e-07	0	1	1	2	P47857	#REF!	#REF!	#REF!		P47857 [657-673]	0	2086.03	High	High	High	High	High	High	High	High	High	High	0.911	-0.13	83.2	75.9	67.7	101.5	78.1	88.3	80.6	71.5	98.4	74.5	77.7	57.2	Unique	29	High	0	1.277e-08
FALSE	High	[R].DLQVNVEHLVQK.[M]	1xTMT6plex [D/K]		1.14359e-07	0	1	1	2	P47857	#REF!	#REF!	#REF!		P47857 [604-615]	0	1880.1	High	High	High	High	High	High	High	High	High	High	0.972	-0.04	198.5	193	186.8	205.4	197.9	209.6	192.8	154.2	280.2	167.8	235.9	126.9	Unique	43	High	0	1.82e-08
FALSE	High	[K].DQTDFEHRIPK.[E]	1xTMT6plex [D/K]		4.64923e-05	0	1	1	2	P47857	#REF!	#REF!	#REF!		P47857 [728-738]	1	1844.01	High	High	High	High	High	High	High	High	High	High	0.993	-0.01	195.8	194.4	276.4	188	158.7	220.1	135.9	130.7	276.5	173.4	273.9	117.3	Unique	14	High	0	3.868e-05
FALSE	High	[K].NVLGHMQQGGSPTPFDR.[N]	1xTMT6plex [N-Term]		3.99131e-09	0	1	1	1	P47857	#REF!	#REF!	#REF!		P47857 [657-673]	0	2070.04	High	High	High	High	High	High	High	High	High	High	1.026	0.04	30.4	31.2	25.4	40.4	25.5	28.6	32	29	43.8	29.7	34.3	19	Unique	38	High	0	2.455e-11
FALSE	High	[K].QQESDDSLVDYGEGGEGQFNEDGSFIGQYTVK.[K]	1xTMT6plex [Q/K]; 3xPhospho [S4(100); S7(100); S24(100)]	Q810U3 3xPhospho [S1187(100); S1190(100); S1207(100)]	3.69538e-06	0	1	1	8	Q810U3	#REF!	#REF!	#REF!	#REF!	Q810U3 [1184-1215]	0	4196.73	High	High	High	High	High	High	High	High	High	High	0.655	-0.61	99.9	65.5	96.7	157.6	49.6	120.5	75.1	57.5	73.8	84.8	62.3	48.9	Unique	34	High	0	8.744e-07	6.05829
FALSE	High	[K].LNVPETMTEVLDVSDEEGDDTVTGDGGEYLRPEDLK.[E]	1xTMT6plex [L/K]; 1xPhospho [S14(99.2)]	Q8C8R3 1xPhospho [S846(99.2)]	2.39171e-05	0	1	1	1	Q8C8R3	#REF!	#REF!	#REF!	#REF!	Q8C8R3 [833-868]	0	4476.09	High	High	High	High	High	High	High	High	High	High	0.648	-0.63	52.6	34	50	78.1	27.3	66.5	40.9	24.5	37.4	43.4	43.4	21.5	Unique	15	High	0	1.497e-06	5.82478
FALSE	High	[K].LLAHVRPPVSK.[G]	1xTMT6plex [L/K]		3.22051e-05	0	1	1	1	P47857	#REF!	#REF!	#REF!		P47857 [387-397]	0	1675.08	High	High	High	High	High	High	High	High	High	High	1.512	0.6	40.6	61.3	35.2	43	38.4	50.1	36.1	39.1	145.9	46	46.1	29.6	Unique	6	High	0	2.193e-06
FALSE	High	[K].LRPILK.[IM]	1xTMT6plex [L/K]		0.0278971	0.000793174	1	2	2	P47857	#REF!	#REF!	#REF!		P47857 [745-750]	0	1197.84	High	High	High	High	High	High	High	High	High	High	1.605	0.68	84.9	136.2	84.2	78.3	80.9	85	96	84.1	362	90.4	81.8	62.7	Unique	7	High	0.000448	0.01177
FALSE	High	[R].VTVLGHVQR.[G]	1xTMT6plex [N-Term]		0.00176721	0	1	2	1	P47857	#REF!	#REF!	#REF!		P47857 [293-301]	0	1237.76	High	High	High	High	High	High	High	High	High	High	1.83	0.87	17	31.1	17.8	22.5	10.4	13.6	20.8	15.5	84.6	20.7	22.5	12.4	Unique	20	High	0	0.0003496
FALSE	High	[K].NVLGHMQQGGAPSPFDR.[N]	1xTMT6plex [N-Term]; 1xOxidation [M6(100)]		0.0467751	0.00128255	1	1	1	Q9WUA3	#REF!	#REF!	#REF!		Q9WUA3 [666-682]	0	2056.02	High	High	High	High	High	High	High	High	High	High	0.959	-0.06	35.4	33.9	32.8	48.2	27.4	40.3	28.3	36.2	39	34.7	37.3	22.5	Unique	2	High	0.0006977	0.02292
FALSE	High	[K].NVLGHMQQGGAPSPFDR.[N]	1xTMT6plex [N-Term]		0.000266742	0	1	1	1	Q9WUA3	#REF!	#REF!	#REF!		Q9WUA3 [666-682]	0	2040.03	High	High	High	High	High	High	High	High	High	High	0.972	-0.04	26.6	25.9	27.9	29.2	24.4	29.6	22	28.6	33.5	25.6	25.8	15.9	Unique	18	High	0	3.168e-05
FALSE	High	[K].GHQFSCVCLHGDR.[K]	1xTMT6plex [N-Term]; 2xCarbamidomethyl [C6; C8]		2.68801e-07	0	1	1	1	Q91VR5	#REF!	#REF!	#REF!		Q91VR5 [537-549]	0	1801.84	High	High	High	High	High	High	High	High	High	High	1.127	0.17	16.2	18.3	13.7	17.6	17.6	18.9	13.3	15.1	26	19.3	20.7	10.3	Unique	33	High	0	5.097e-09
FALSE	High	[R].ITNHEDGSPVNEPNETTPLTEPEK.[L]	1xTMT6plex [I/K]; 2xPhospho [T17(99.5); T/S]	O35136 2xPhospho [T795(99.5); T/S]	0.000177901	0	1	1	2	O35136	#REF!	#REF!	#REF!	#REF!	O35136 [779-802]	0	3266.49	High	High	High	High	High	High	High	High	High	High	0.648	-0.63	46.3	30	49.1	65.4	36.3	45.4	35.5	29.1	29.3	39.1	32.5	20.2	Unique	13	High	0	1.911e-05	4.71874
FALSE	High	[K].KETSPETSLIQDEVALK.[L]	TMT6plex [K]; 2xPhospho [S8(99.7); T/S]	P20357 2xPhospho [S1165(99.7); T/S]	0.000838314	0	1	1	3	P20357	#REF!	#REF!	#REF!	#REF!	P20357 [1158-1174]	1	2735.41	High	High	High	High	High	High	High	High	High	High	0.68	-0.56	108.9	74.1	101.9	161.7	69.2	130.6	81.2	63.3	66.2	111.9	70.5	58.5	Unique	41	High	0	0.0001356	3.86774
FALSE	High	[R].RSSDSWDVWGSGSASNNK.[N]	1xTMT6plex [R/K]; 1xPhospho [S]		9.99471e-09	0	1	1	5	Q9EPJ9	#REF!	#REF!	#REF!	#REF!	Q9EPJ9 [358-375]	1	2478.15	High	High	High	High	High	High	High	High	High	High	0.707	-0.5	88	62.2	89.5	129.3	49.2	108.4	63.6	63.7	63.2	78.3	62.5	43.3	Unique	70	High	0	1.092e-10	9.96178
FALSE	High	[K].QASPLISPLLNDQACPR.[T]	1xTMT6plex [N-Term]; 1xCarbamidomethyl [C15]; 2xPhospho [S3(100); S7(100)]	F8VPU2 2xPhospho [S512(100); S516(100)]	5.71957e-06	0	1	1	2	F8VPU2	#REF!	#REF!	#REF!	#REF!	F8VPU2 [510-526]	0	2269.07	High	High	High	High	High	High	High	High	High	High	0.753	-0.41	48.2	36.3	45.7	63.2	43.1	51.3	37.6	37.3	38.3	38.5	31.6	35.6	Unique	30	High	0	2.45e-07	6.61083
FALSE	High	[K].KPLYLHLHQSLHK.[E]	TMT6plex [K]		0.000146206	0	1	1	1	Q8C4Q6	#REF!	#REF!	#REF!		Q8C4Q6 [292-304]	0	2301.42	High	High	High	High	High	High	High	High	High	High	0.963	-0.05	47.1	45.4	44.4	56.8	51.5	53.9	28.9	27.7	53.3	50.6	67.1	28.1	Unique	2	High	0	1.483e-05
FALSE	High	[K].KPLYLHLHQSLHKE.[-]	TMT6plex [K]		0.000266742	0	1	1	1	Q8C4Q6	#REF!	#REF!	#REF!		Q8C4Q6 [292-305]	1	2430.46	High	High	High	High	High	High	High	High	High	High	0.965	-0.05	60.9	58.8	48.7	90.5	50.8	73.2	41.5	49.9	85.5	55.3	68.1	35.3	Unique	5	High	0	3.17e-05
FALSE	High	[R].ISSLTLPIVPSSEASK.[A]	1xTMT6plex [I/K]; 1xPhospho [S/T]		2.67573e-06	0	1	1	2	P16305	#REF!	#REF!	#REF!	#REF!	P16305 [374-389]	0	2167.2	High	High	High	High	High	High	High	High	High	High	0.656	-0.61	91.6	60.2	97.5	103.8	67.9	92.6	96.4	52.8	70.2	61.9	72.7	43.2	Unique	31	High	0	9.375e-08	7.02803
FALSE	High	[R].GQGTASPGSVSDLAQTVK.[T]	1xTMT6plex [G/K]; 1xPhospho [S6(99.7)]	P51830 1xPhospho [S610(99.7)]	2.33444e-08	0	1	1	10	P51830	#REF!	#REF!	#REF!	#REF!	P51830 [605-622]	0	2241.15	High	High	High	High	High	High	High	High	High	High	0.681	-0.55	309.9	211.1	328.8	387.3	226	313	294.3	208.5	222.2	264.4	207.8	152.6	Unique	34	High	0	3.456e-06	5.46143
FALSE	High	[K].EKEPAEGNESSEAPSPVNAMNSFV.[-]	1xTMT6plex [E/K]; 3xPhospho [S10(100); S11(100); S15(100)]	Q810U4 3xPhospho [S1242(100); S1243(100); S1247(100)]	0.00307917	0	1	1	1	Q810U4	#REF!	#REF!	#REF!	#REF!	Q810U4 [1233-1256]	1	3218.34	High	High	High	High	High	High	High	High	High	High	0.651	-0.62	118.2	77	122.9	190.9	53.3	142.2	81.6	78.3	94.5	91.2	71.8	49	Unique	4	High	0	0.0007057	3.15138
FALSE	High	[K].AAFSKDESKEPIVEVR.[T]	TMT6plex [A]; 1xPhospho [S8(100)]	P13595 1xPhospho [S774(100)]	0.0105324	9.22225e-05	1	1	1	P13595	#REF!	#REF!	#REF!	#REF!	P13595 [767-782]	2	2572.4	High	High	High	High	High	High	High	High	High	High	0.68	-0.56	77	52.4	78.6	118.7	46.7	80.9	60	49.5	58.2	68.1	51.4	34.7	Unique	3	High	3.64e-05	0.003393	2.46942
FALSE	High	[R].ASLSPMDEPVPDSESPVEK.[V]	1xTMT6plex [A/K]; 1xOxidation [M6(100)]; 1xPhospho [S15(100)]	P14873 1xPhospho [S1384(100)]	4.0705e-05	0	1	1	4	P14873	#REF!	#REF!	#REF!	#REF!	P14873 [1370-1388]	0	2568.22	High	High	High	High	High	High	High	High	High	High	0.672	-0.57	43.5	29.2	38.2	63.4	23.8	47.7	44.3	24.3	30.3	33.7	34.1	23.8	Unique	14	High	0	2.945e-06	5.53091
FALSE	High	[R].RHSGQDVHVVLK.[L]	1xTMT6plex [R/K]; 1xPhospho [S3(100)]	Q9CZ44 1xPhospho [S176(100)]	0.000280594	0	1	1	7	Q9CZ44	#REF!	#REF!	#REF!	#REF!	Q9CZ44 [174-185]	1	1913.05	High	High	High	High	High	High	High	High	High	High	0.644	-0.64	1367.4	880.4	1673.9	1974.6	851.1	1534.9	802.6	801.3	816	1266.5	919.2	598.9	Unique	20	High	0	3.399e-05	4.46865
FALSE	High	[R].VARPQILEPRPQSPDLCDDDVEFR.[G]	1xTMT6plex [N-Term]; 1xCarbamidomethyl [C17]; 1xPhospho [S13(100)]	P28661 1xPhospho [S68(100)]	1.35056e-06	0	1	1	9	P28661	#REF!	#REF!	#REF!	#REF!	P28661 [56-79]	0	3161.53	High	High	High	High	High	High	High	High	High	High	0.614	-0.7	393.9	241.8	369.2	469.6	336.4	429.3	365	213.3	234.8	317.6	259	184.5	Unique	31	High	3.64e-05	0.004536	2.34333
FALSE	High	[K].KPGNNEGSGAPSPLSK.[S]	TMT6plex [K]; 1xPhospho [S12(100)]	Q61548 1xPhospho [S300(100)]	3.59036e-08	0	1	1	8	Q61548	#REF!	#REF!	#REF!	#REF!	Q61548 [289-304]	0	2307.23	High	High	High	High	High	High	High	High	High	High	0.639	-0.65	868.5	555.1	1011.8	1325.2	398.8	1052.3	554.4	504	628.7	660.3	603.4	379.1	Unique	62	High	0	9.29e-10	9.03198
FALSE	High	[R].RTQSSGQDGRPQEEPHAEDLQK.[I]	1xTMT6plex [R/K]; 1xPhospho [S4(99.1)]	O70161 1xPhospho [S554(99.1)]	1.29427e-05	0	1	1	6	O70161	#REF!	#REF!	#REF!	#REF!	O70161 [551-572]	1	3031.46	High	High	High	High	High	High	High	High	High	High	0.659	-0.6	161.5	106.4	187.9	245.5	96.9	187.6	89.4	101.5	115	143.8	108.4	63.5	Unique	16	High	0	1.661e-06	5.77963
FALSE	High	[K].TTPSPKTPPGSGEPPK.[S]	TMT6plex [T]; 1xPhospho [T7(100)]	P10637 1xPhospho [T473(100)]	0.0228109	0.000621021	1	1	6	P10637	#REF!	#REF!	#REF!	#REF!	P10637 [467-482]	1	2345.27	High	High	High	High	High	High	High	High	High	High	0.689	-0.54	152.2	104.8	169.5	260.8	88.1	158.4	84	109.1	129	102.8	122.9	60.2	Unique	7	High	0.0003146	0.009086	2.04163
FALSE	High	[R].TLSPTPSAEGYQDVR.[D]	1xTMT6plex [N-Term]; 2xPhospho [S3(100); S7(99.8)]	Q8K4G5 2xPhospho [S475(100); S479(99.8)]	2.76178e-06	0	1	1	3	Q8K4G5	#REF!	#REF!	#REF!	#REF!	Q8K4G5 [473-487]	0	2009.88	High	High	High	High	High	High	High	High	High	High	0.673	-0.57	153.8	103.5	145.6	165	166.4	149.8	142.3	95	106.3	160.4	73.4	82.5	Unique	40	High	0	9.752e-08	7.01091
FALSE	High	[K].DNHLAIERK.[C]	1xTMT6plex [D/K]		0.0344788	0.000955999	1	1	1	Q9Z2H5	#REF!	#REF!	#REF!		Q9Z2H5 [596-604]	1	1553.92	High	High	High	High	High	High	High	High	High	High	0.828	-0.27	78.5	65	91.2	93	50.2	105.2	53.1	51.7	80.4	70.5	85.7	36.9	Unique	1	High	0.0005432	0.01549
FALSE	High	[K].RRPVSVSPSSSQEISENQYAVICSEK.[Q]	1xTMT6plex [R/K]; 1xCarbamidomethyl [C23]; 2xPhospho [S/Y]		4.67875e-05	0	1	1	5	Q8K400	#REF!	#REF!	#REF!	#REF!	Q8K400 [897-922]	1	3555.7	High	High	High	High	High	High	High	High	High	High	0.675	-0.57	16	10.8	17.1	18.7	8.1	21.2	14.9	12.3	14	11.9	10.6	5.2	Unique	7	High	0	0.0001102	3.95782
FALSE	High	[K].GISQTNLITTVTPEKK.[A]	TMT6plex [G]; 2xPhospho [T12(99.7); S/T]	Q9WV92 2xPhospho [T495(99.7); S/T]	0.00634668	0	1	1	3	Q9WV92	#REF!	#REF!	#REF!	#REF!	Q9WV92 [484-499]	1	2577.39	High	High	High	High	High	High	High	High	High	High	0.677	-0.56	66.8	45.2	77.8	103.3	49.5	60.2	43.2	30.6	59.1	53.5	55.2	27.6	Unique	9	High	3.64e-05	0.004933	2.30689
FALSE	High	[K].SRPVDILHSK.[C]	1xTMT6plex [S/K]; 1xPhospho [S9(100)]	Q5EBJ4 1xPhospho [S166(100)]	0.0183997	0.0004543	1	1	2	Q5EBJ4	#REF!	#REF!	#REF!	#REF!	Q5EBJ4 [158-167]	0	1689.95	High	High	High	High	High	High	High	High	High	High	0.742	-0.43	71.6	53.2	74.2	107.2	47.7	87.5	41.6	48.6	49.2	62.5	62.6	42.9	Unique	28	High	0.0002143	0.006872	2.16292
FALSE	High	[K].HLTQQDTRPAEQSLDMDDK.[D]	1xTMT6plex [H/K]; 1xOxidation [M16(100)]		0.00248497	0	1	1	1	Q9Z2H5	#REF!	#REF!	#REF!		Q9Z2H5 [48-66]	0	2702.35	High	High	High	High	High	High	High	High	High	High	0.857	-0.22	18.9	16.2	17.5	22.3	14.2	21.6	19.1	14.3	19.4	16.2	20.4	10.9	Unique	4	High	0	0.0005374
FALSE	High	[R].AQPAPKPEPSFSEYASVQVQR.[K]	1xTMT6plex [A/K]; 1xPhospho [Y/S]		1.53988e-07	0	1	1	1	P97797	#REF!	#REF!	#REF!	#REF!	P97797 [492-512]	0	2854.45	High	High	High	High	High	High	High	High	High	High	0.664	-0.59	38	25.2	38.6	43.6	32.3	40.9	34.7	18.4	21.6	40.4	23.8	22	Unique	33	High	0	2.519e-09	8.59877
FALSE	High	[R].DIILAPESCEGSPSSAHSK.[R]	1xTMT6plex [D/K]; 1xCarbamidomethyl [C9]; 3xPhospho [S8(100); S12(99.6); S15(99.6)]	Q80Y17 3xPhospho [S982(100); S986(99.6); S989(99.6)]	0.000521655	0	1	1	1	Q80Y17	#REF!	#REF!	#REF!	#REF!	Q80Y17 [975-993]	0	2683.15	High	High	High	High	High	High	High	High	High	High	0.713	-0.49	162.8	116	145	214.5	110.5	190.4	153.5	105.1	130.8	163.2	87.5	93.5	Unique	9	High	0	7.466e-05	4.12691
FALSE	High	[R].EALVEPASESPRPALAR.[S]	1xTMT6plex [N-Term]; 2xPhospho [S8(100); S10(100)]	P70441 2xPhospho [S273(100); S275(100)]	4.04481e-05	0	1	1	2	P70441	#REF!	#REF!	#REF!	#REF!	P70441 [266-282]	0	2182.05	High	High	High	High	High	High	High	High	High	High	0.647	-0.63	136.3	88.2	120.6	158.4	125.2	144.5	132.7	99.6	88.4	99.3	73.2	80.4	Unique	9	High	0	2.916e-06	5.53521
FALSE	High	[R].CLAFHDISPQAPTHFLVIPK.[K]	1xTMT6plex [C/K]; 1xCarbamidomethyl [C1]; 1xPhospho [S8(99.4)]	P70349 1xPhospho [S45(99.4)]	0.000702267	0	1	1	2	P70349	#REF!	#REF!	#REF!	#REF!	P70349 [38-57]	0	2829.49	High	High	High	High	High	High	High	High	High	High	0.624	-0.68	158.5	98.8	175	220.3	105	161.5	130.8	92.9	84.4	136.3	110.6	70	Unique	4	High	0	0.0001082	3.96577
FALSE	High	[K].LPVHVYEVDEEADKDEDAASLGSQK.[G]	TMT6plex [L]; 2xPhospho [S20(100); S23(100)]	Q8BIK4 2xPhospho [S178(100); S181(100)]	1.49452e-06	0	1	1	2	Q8BIK4	#REF!	#REF!	#REF!	#REF!	Q8BIK4 [159-183]	1	3591.71	High	High	High	High	High	High	High	High	High	High	0.612	-0.71	128.9	78.8	146.3	182.7	72.6	156.4	86.3	61.1	85.6	97.3	87.7	62.5	Unique	45	High	0	4.474e-08	7.3493
FALSE	High	[R].FFDENESPVDPQHGSK.[L]	1xTMT6plex [F/K]; 1xPhospho [S7(100)]	Q6P2L7 1xPhospho [S365(100)]	1.36151e-05	0	1	1	3	Q6P2L7	#REF!	#REF!	#REF!	#REF!	Q6P2L7 [359-374]	0	2371.1	High	High	High	High	High	High	High	High	High	High	0.632	-0.66	175.2	110.7	171.7	227.3	120.5	216.4	140.2	117.8	129.2	114.5	111.5	80.5	Unique	23	High	0	0.0001444	3.84043
FALSE	High	[K].SMSHQAAIASQR.[F]	1xTMT6plex [N-Term]; 1xOxidation [M2(100)]; 1xPhospho [S3(100)]	Q8C0E2 1xPhospho [S304(100)]	0.000130462	0	1	1	2	Q8C0E2	#REF!	#REF!	#REF!	#REF!	Q8C0E2 [302-313]	0	1611.75	High	High	High	High	High	High	High	High	High	High	0.595	-0.75	136.7	81.3	173.9	197.4	93.9	125.1	93.1	74.9	73.4	117.3	79.8	61.1	Unique	34	High	0	5.727e-05	4.24207
FALSE	High	[K].KPGDGDSFYSDFPPGGSTNSASSSK.[K]	TMT6plex [K]; 1xPhospho [S/Y/T]		1.27712e-09	0	1	1	7	Q9R1V6	#REF!	#REF!	#REF!	#REF!	Q9R1V6 [775-799]	0	3259.54	High	High	High	High	High	High	High	High	High	High	0.68	-0.56	146.7	99.8	158.2	190.4	84.4	194.2	106.5	90.4	99.1	115.8	125	68.8	Unique	36	High	0	1.07e-07	6.97062
FALSE	High	[K].ESVPDFPLSPPK.[K]	1xTMT6plex [E/K]; 1xPhospho [S9(100)]	P54227 1xPhospho [S38(100)]	0.000659224	0	1	1	1	P54227	#REF!	#REF!	#REF!	#REF!	P54227 [30-41]	0	1850.97	High	High	High	High	High	High	High	High	High	High	0.7	-0.51	139.8	97.9	194.6	148.9	83.1	171.9	100.5	66.7	113.3	101.2	153.2	54.9	Unique	16	High	0	0.0001003	3.9987
FALSE	High	[R].VQVDGSIGRSPTDEIANLVPSVQYSDK.[A]	1xTMT6plex [V/K]; 1xPhospho [S10(99.6)]	P51830 1xPhospho [S1273(99.6)]	7.64779e-10	0	1	1	5	P51830	#REF!	#REF!	#REF!	#REF!	P51830 [1264-1290]	1	3412.74	High	High	High	High	High	High	High	High	High	High	0.685	-0.54	83.5	57.3	93.7	122.5	48.7	99.1	53.7	44.3	57.2	75.9	74.3	34.6	Unique	40	High	0	3.052e-12	11.5154
FALSE	High	[R].RLPSSPASPSPK.[G]	1xTMT6plex [R/K]		0.000887407	0	1	1	1	Q9Z2H5	#REF!	#REF!	#REF!		Q9Z2H5 [537-548]	1	1682	High	High	High	High	High	High	High	High	High	High	1.197	0.26	31.4	37.6	26.1	37.3	24.5	38.6	30.5	23.6	87	24.6	33.2	19.5	Unique	9	High	0	0.0001457
FALSE	High	[K].IPSSPDLK.[K]	1xTMT6plex [I/K]; 2xPhospho [S3(100); S4(100)]	P63141 2xPhospho [S440(100); S441(100)]	0.107067	0.00375062	1	1	2	P63141	#REF!	#REF!	#REF!	#REF!	P63141 [438-445]	0	1474.74	High	High	High	High	High	High	High	High	High	High	0.693	-0.53	396.1	274.5	436.4	593.7	218.6	415.8	315.9	219.6	266.5	359.8	308.2	218.5	Unique	4	High	0.002078	0.06715	1.17295
FALSE	High	[K].NPPEAATAPASPK.[S]	1xTMT6plex [N/K]; 1xPhospho [S11(100)]	P13595 1xPhospho [S1005(100)]	8.32347e-05	0	1	1	4	P13595	#REF!	#REF!	#REF!	#REF!	P13595 [995-1007]	0	1788.93	High	High	High	High	High	High	High	High	High	High	0.684	-0.55	319.5	218.5	363.6	496.1	180.3	345.8	211.5	167.2	234.4	276.8	272.8	141.3	Unique	50	High	0	1.265e-05	4.89791
FALSE	High	[K].QASPLISPLLNDQACPR.[T]	1xTMT6plex [N-Term]; 1xCarbamidomethyl [C15]; 1xPhospho [S3(100)]	F8VPU2 1xPhospho [S512(100)]	0.0018239	0	1	1	1	F8VPU2	#REF!	#REF!	#REF!	#REF!	F8VPU2 [510-526]	0	2189.1	High	High	High	High	High	High	High	High	High	High	0.758	-0.4	20.5	15.5	24.4	29.7	15.7	20.3	12.3	14.2	17.1	19.7	16.5	10.1	Unique	14	High	0	0.0003631	3.43997
FALSE	High	[R].QETVECLK.[K]	1xTMT6plex [Q/K]; 1xCarbamidomethyl [C6]; 1xPhospho [T3(100)]	P28652 1xPhospho [T287(100)]	0.0831894	0.00256952	1	1	1	P28652	#REF!	#REF!	#REF!	#REF!	P28652 [285-292]	0	1544.78	High	High	High	High	High	High	High	High	High	High	0.555	-0.85	60.3	33.5	68.1	84.1	38.4	59.3	51.7	24.8	28.6	45.3	47	21.7	Unique	32	High	0.001504	0.04831	1.31596
FALSE	High	[R].ASLSPMDEPVPDSESPVEK.[V]	1xTMT6plex [A/K]; 2xPhospho [S4(99.7); S15(100)]	P14873 2xPhospho [S1373(99.7); S1384(100)]	6.78571e-06	0	1	1	2	P14873	#REF!	#REF!	#REF!	#REF!	P14873 [1370-1388]	0	2632.19	High	High	High	High	High	High	High	High	High	High	0.676	-0.57	100.5	67.9	85.3	156.6	64.1	111	85.4	71.8	65.8	104.8	57.4	39.6	Unique	22	High	0	3.041e-07	6.51698
FALSE	High	[R].KTPQSLEMMAIESPPPSEPAAAECQSPK.[M]	TMT6plex [K]; 1xCarbamidomethyl [C24]; 2xOxidation [M8(100); M9(100)]; 1xPhospho [S26(100)]	Q6P9K8 1xPhospho [S650(100)]	5.48101e-05	0	1	1	2	Q6P9K8	#REF!	#REF!	#REF!	#REF!	Q6P9K8 [625-652]	1	3810.86	High	High	High	High	High	High	High	High	High	High	0.693	-0.53	29.7	20.6	29.4	43.2	19.5	29	27.6	20	22.9	25.8	23	11.4	Unique	22	High	0	6.191e-06	5.20824
FALSE	High	[R].QVDEGMWPPPNNLLNQSPKK.[V]	TMT6plex [Q]; 1xOxidation [M6(100)]; 1xPhospho [S17(100)]	Q9QWI6 1xPhospho [S911(100)]	0.0803971	0.00232478	1	1	1	Q9QWI6	#REF!	#REF!	#REF!	#REF!	Q9QWI6 [895-914]	1	3075.59	High	High	High	High	High	High	High	High	High	High	0.703	-0.51	61.6	43.3	63.1	91	28.5	84	41.3	38.3	40.6	53.9	57.6	26.1	Unique	4	High	0.001346	0.04623	1.33508
FALSE	High	[K].SDVPVYLK.[R]	1xTMT6plex [S/K]; 1xPhospho [S1(100)]	Q6A065 1xPhospho [S358(100)]	0.136054	0.00474883	1	1	1	Q6A065	#REF!	#REF!	#REF!	#REF!	Q6A065 [358-365]	0	1458.8	High	High	High	High	High	High	High	High	High	High	0.741	-0.43	59.4	44	58.8	77	30.7	76.1	54.3	36.4	41.1	62.8	47.4	32.2	Unique	29	High	0.002766	0.09166	1.03782
FALSE	High	[K].EAAEAEPAEPSSPAAEAEGASASSTSSPK.[A]	1xTMT6plex [E/K]; 3xPhospho [S27(99.4); S/T]	P26645 3xPhospho [S128(99.4); S/T]	0.00111422	0	1	1	2	P26645	#REF!	#REF!	#REF!	#REF!	P26645 [102-130]	0	3414.43	High	High	High	High	High	High	High	High	High	High	0.675	-0.57	49.7	33.6	52	72.9	34.8	57.1	31.7	31.8	38.6	41.9	33.7	21.8	Unique	12	High	0	0.0002122	3.67325
FALSE	High	[K].CHAEHTPEEEIDHTGAK.[A]	1xTMT6plex [C/K]; 1xCarbamidomethyl [C1]; 1xPhospho [T6(100)]	P48722 1xPhospho [T545(100)]	5.75589e-06	0	1	1	3	P48722	#REF!	#REF!	#REF!	#REF!	P48722 [540-556]	0	2499.14	High	High	High	High	High	High	High	High	High	High	0.664	-0.59	202.3	134.4	230	319.1	130.6	210.5	121.3	129	130.8	164.8	151.6	95.7	Unique	31	High	0	2.876e-07	6.54121
FALSE	High	[K].IHPMAYQLQLQAASNFKSPVK.[T]	TMT6plex [I]; 1xOxidation [M4(100)]; 1xPhospho [S18(100)]	P67871 1xPhospho [S209(100)]	3.61316e-08	0	1	1	2	P67871	#REF!	#REF!	#REF!	#REF!	P67871 [192-212]	1	3154.71	High	High	High	High	High	High	High	High	High	High	0.678	-0.56	121.3	82.2	108.3	197.9	72.1	172.3	55.8	62.3	99	99.5	105.2	45	Unique	37	High	0	4.014e-10	9.39642
FALSE	High	[K].EVSMDDHKLSLDELHRK.[Y]	TMT6plex [E]; 1xOxidation [M4(100)]; 1xPhospho [S10(100)]	Q8VDN2 1xPhospho [S47(100)]	0.0095918	9.22225e-05	1	1	4	Q8VDN2	#REF!	#REF!	#REF!	#REF!	Q8VDN2 [38-54]	2	2835.47	High	High	High	High	High	High	High	High	High	High	0.689	-0.54	439.2	302.7	534.6	528.8	238.5	594.9	299.3	239.9	320.1	386.9	351	215.7	Unique	8	High	0.004755	0.1481	0.829445
FALSE	High	[K].VTQREHSNEHVTESVADLLALEEPVDYK.[Q]	1xTMT6plex [V/K]; 1xPhospho [S/T/Y]		5.34054e-09	0	1	1	8	Q8BJI1	#REF!	#REF!	#REF!	#REF!	Q8BJI1 [7-34]	1	3746.87	High	High	High	High	High	High	High	High	High	High	0.597	-0.74	89.3	53.3	83.8	142.1	36.1	128	56.4	43	53.3	69.9	67.4	32.8	Unique	26	High	0	4.732e-09	8.32496
FALSE	High	[R].DDQQQGASLGTSQDNSQTSSLIDGQTLSK.[E]	1xTMT6plex [D/K]; 1xPhospho [S12(99.6)]	Q99PU5 1xPhospho [S34(99.6)]	6.85543e-11	0	1	1	4	Q99PU5	#REF!	#REF!	#REF!	#REF!	Q99PU5 [23-51]	0	3547.68	High	High	High	High	High	High	High	High	High	High	0.686	-0.54	52.1	35.7	55.2	71.7	41.8	57.3	34.4	36.4	38.2	46.8	32.8	24.4	Unique	52	High	0	1.434e-13	12.8435
FALSE	High	[K].ESETFSDSSPIEIIDEFPTFVSAK.[D]	1xTMT6plex [E/K]; 2xPhospho [S6(99.1); S9(99.6)]	Q99P72 2xPhospho [S836(99.1); S839(99.6)]	3.60298e-06	0	1	1	11	Q99P72	#REF!	#REF!	#REF!	#REF!	Q99P72 [831-854]	0	3293.52	High	High	High	High	High	High	High	High	High	High	0.692	-0.53	61.1	42.3	56.3	98.3	29.5	82.4	39	36.8	41.5	55	46.9	31.2	Unique	24	High	0.00307	0.09639	1.01597
FALSE	High	[K].EVSMDDHKLSLDELHR.[K]	1xTMT6plex [E/K]; 1xOxidation [M4(100)]; 1xPhospho [S10(100)]	Q8VDN2 1xPhospho [S47(100)]	0.000399924	0	1	1	1	Q8VDN2	#REF!	#REF!	#REF!	#REF!	Q8VDN2 [38-53]	1	2478.21	High	High	High	High	High	High	High	High	High	High	0.691	-0.53	96.2	66.5	118	115.9	80.9	83.2	83	57.2	72.8	80.6	71.7	50.1	Unique	10	High	0	5.3e-05	4.27572
FALSE	High	[K].STPPTRNEPTTPSWLAEIPPWVPK.[D]	1xTMT6plex [S/K]; 1xPhospho [S/T]		0.00110022	0	1	1	2	Q9QYR6	#REF!	#REF!	#REF!	#REF!	Q9QYR6 [1796-1819]	1	3239.69	High	High	High	High	High	High	High	High	High	High	0.661	-0.6	33	21.8	26.5	50.2	14.3	52.5	21.3	20.5	23.9	24.4	25.4	14.7	Unique	5	High	0	0.000191	3.71897
FALSE	High	[K].TDHGAEIVYKSPVVSGDTSPR.[H]	1xTMT6plex [T/K]; 2xPhospho [S11(100); S/T/Y]	P10637 2xPhospho [S688(100); S/T/Y]	8.6953e-09	0	1	1	19	P10637	#REF!	#REF!	#REF!	#REF!	P10637 [678-698]	1	2833.36	High	High	High	High	High	High	High	High	High	High	0.698	-0.52	685.5	478.3	727	949.4	412.1	864.3	474.5	490.6	470.1	611	476	343.6	Unique	47	High	0	5.114e-07	6.29124
FALSE	High	[R].RLPSSPASPSPKGTPEK.[A]	TMT6plex [R]; 2xPhospho [S10(100); T14(100)]	Q9Z2H5 2xPhospho [S546(100); T550(100)]	0.00795217	9.22225e-05	1	1	7	Q9Z2H5	#REF!	#REF!	#REF!	#REF!	Q9Z2H5 [537-553]	2	2583.36	High	High	High	High	High	High	High	High	High	High	0.629	-0.67	419.1	263.6	432.4	672.4	212.1	540.9	237.5	231.2	288.3	319.6	294.2	184.9	Unique	8	High	3.64e-05	0.002674	2.57284
FALSE	High	[R].IPESSHPPLESSSSSFESQK.[M]	1xTMT6plex [I/K]; 1xPhospho [S]		5.50639e-06	0	1	1	4	Q99NE5	#REF!	#REF!	#REF!	#REF!	Q99NE5 [534-553]	0	2698.3	High	High	High	High	High	High	High	High	High	High	0.537	-0.9	121	64.9	133	144.5	105.7	121.4	100.4	60.1	72.6	71.1	74	46.8	Unique	15	High	0	2.336e-07	6.63153
FALSE	High	[R].YKNSLETVGTPDSGR.[G]	1xTMT6plex [Y/K]; 1xPhospho [S4(100)]	Q9R0N7 1xPhospho [S52(100)]	0.0412783	0.00120542	1	1	2	Q9R0N7	#REF!	#REF!	#REF!	#REF!	Q9R0N7 [49-63]	1	2162.09	High	High	High	High	High	High	High	High	High	High	0.684	-0.55	95.2	65.2	100.4	122.2	74	93.9	85.7	58.6	74.9	66.4	77.6	48.4	Unique	22	High	0.0006693	0.01953	1.7093
FALSE	High	[R].VASPSQGQVGSSSPK.[R]	1xTMT6plex [V/K]; 1xPhospho [S13(99.8)]	Q68FH0 1xPhospho [S336(99.8)]	7.71463e-05	0	1	1	1	Q68FH0	#REF!	#REF!	#REF!	#REF!	Q68FH0 [324-338]	0	1954	High	High	High	High	High	High	High	High	High	High	0.686	-0.54	48.2	33	57.3	67.2	28	61.4	26.9	29.4	41.8	33.9	37.1	23	Unique	26	High	0	6.595e-06	5.18079
FALSE	High	[R].SLVSQPTAPNSEVPK.[Q]	1xTMT6plex [S/K]; 1xPhospho [S1(99.7)]	F8VPU2 1xPhospho [S373(99.7)]	0.0112093	9.22225e-05	1	1	1	F8VPU2	#REF!	#REF!	#REF!	#REF!	F8VPU2 [373-387]	0	2092.11	High	High	High	High	High	High	High	High	High	High	0.766	-0.39	61.9	47.4	62.4	78	46.4	64.3	58.5	42.6	50.5	55	53	35.9	Unique	7	High	3.64e-05	0.00366	2.43652
FALSE	High	[K].TSSLPGYGK.[N]	1xTMT6plex [T/K]; 1xPhospho [S3(100)]	Q8K4G5 1xPhospho [S738(100)]	0.0564924	0.00143381	1	1	3	Q8K4G5	#REF!	#REF!	#REF!	#REF!	Q8K4G5 [736-744]	0	1447.76	High	High	High	High	High	High	High	High	High	High	0.683	-0.55	476.1	325.2	542.6	642.3	303.4	558.3	333.8	285.6	377.4	359.9	389.8	213.4	Unique	28	High	0.0007521	0.02924	1.53402
FALSE	High	[K].AAVGVTGNDITTPPNKEPPPSPEKK.[A]	TMT6plex [A]; 1xPhospho [S21(100)]	P27546 1xPhospho [S667(100)]	4.53298e-05	0	1	1	2	P27546	#REF!	#REF!	#REF!	#REF!	P27546 [647-671]	2	3540.95	High	High	High	High	High	High	High	High	High	High	0.691	-0.53	137.3	94.8	129.7	260.8	66	145.5	84.5	96.1	113	103.4	113.9	47.7	Unique	15	High	0	3.358e-06	5.47392
FALSE	High	[R].HVMSVHASGDASHTARDEVDAAESTPTDRR.[H]	1xTMT6plex [N-Term]; 1xOxidation [M3(100)]		3.11596e-13	0	1	1	3	Q9WV92	#REF!	#REF!	#REF!		Q9WV92 [701-730]	2	3450.63	High	High	High	High	High	High	High	High	High	High	0.929	-0.11	67.4	62.6	56.2	72.2	64.5	79	65.1	65.3	65	64.1	67.8	51	Unique	21	High	0	6.557e-16
FALSE	High	[K].EQRGEEVDQSAPEQEQPATVSHEEEQASTIR.[T]	1xTMT6plex [N-Term]		6.4713e-15	0	1	1	3	Q9WV92	#REF!	#REF!	#REF!		Q9WV92 [747-777]	1	3723.75	High	High	High	High	High	High	High	High	High	High	0.962	-0.06	48.9	47.1	43.5	51.7	46.8	57.1	45.6	44.8	64.1	39.5	53.2	33.9	Unique	90	High	0	2.29e-16
FALSE	High	[K].LNRDDDSDVHSPRYSFSDDTK.[S]	1xTMT6plex [L/K]; 1xPhospho [S/Y/T]		0.00148073	0	1	1	1	Q62417	#REF!	#REF!	#REF!	#REF!	Q62417 [240-260]	2	3007.38	High	High	High	High	High	High	High	High	High	High	0.781	-0.36	73	57.1	81.1	109.4	47.1	75.2	52.3	55.6	59.5	66.5	66.9	36.8	Unique	3	High	0	0.0002782	3.55564
FALSE	High	[R].EPSLHEIGEK.[Q]	1xTMT6plex [E/K]; 1xPhospho [S3(100)]	P61329 1xPhospho [S212(100)]	0.00128855	0	1	1	3	P61329	#REF!	#REF!	#REF!	#REF!	P61329 [210-219]	0	1676.87	High	High	High	High	High	High	High	High	High	High	0.652	-0.62	561	366	699.5	705.5	391.8	532.5	475.6	344.2	374.2	492	370.4	249.2	Unique	20	High	0	0.0002347	3.62949
FALSE	High	[K].RREFITGDVEPTDAESAWHSENEEEDK.[L]	1xTMT6plex [R/K]; 1xPhospho [S20(100)]	Q78ZA7 1xPhospho [S125(100)]	5.68347e-06	0	1	1	1	Q78ZA7	#REF!	#REF!	#REF!	#REF!	Q78ZA7 [106-132]	2	3714.7	High	High	High	High	High	High	High	High	High	High	0.653	-0.62	18.4	12	15	29.2	9	28.9	10.1	14.6	13	11.2	15.2	6.2	Unique	31	High	0	2.435e-07	6.6135
FALSE	High	[R].IGSTTNPFLDIPHDPNAAVYK.[S]	1xTMT6plex [I/K]; 1xPhospho [S3(99.4)]	Q2PFD7 1xPhospho [S759(99.4)]	9.23747e-07	0	1	1	1	Q2PFD7	#REF!	#REF!	#REF!	#REF!	Q2PFD7 [757-777]	0	2808.44	High	High	High	High	High	High	High	High	High	High	0.64	-0.64	33.4	21.4	36.7	48.7	14.4	39.4	27.9	15.8	19.9	25	29.2	17.1	Unique	36	High	0	2.441e-08	7.61243
FALSE	High	[R].RQSESIAAPPVASEDMDK.[H]	1xTMT6plex [R/K]; 1xOxidation [M16(100)]; 1xPhospho [S]		4.3966e-08	0	1	1	2	Q8BPN8	#REF!	#REF!	#REF!	#REF!	Q8BPN8 [2392-2409]	1	2485.2	High	High	High	High	High	High	High	High	High	High	0.652	-0.62	123.7	80.6	149.4	169.4	71.7	144.5	83.6	65.7	77.3	111.6	87.6	60.9	Unique	39	High	0	5.156e-10	9.28769
FALSE	High	[K].GKESQEQPVSDSHQQPNESSK.[Q]	TMT6plex [G]; 1xPhospho [S4(100)]	P70663 1xPhospho [S155(100)]	0.000182463	0	1	1	1	P70663	#REF!	#REF!	#REF!	#REF!	P70663 [152-172]	1	3093.51	High	High	High	High	High	High	High	High	High	High	0.658	-0.6	31.4	20.6	34.9	54.9	16.9	35.5	14.6	19.1	18.8	29.6	21	14.7	Unique	25	High	0	1.97e-05	4.70553
FALSE	High	[K].RRKPDQTLDEDDPGAAPLK.[G]	TMT6plex [R]		0.000109273	0	1	1	1	P18572	#REF!	#REF!	#REF!		P18572 [352-370]	2	2809.58	High	High	High	High	High	High	High	High	High	High	0.817	-0.29	64.1	52.3	65.5	97.8	32.7	89.8	34.5	42.7	56.4	59	75.8	27.7	Unique	15	High	0	1.027e-05
FALSE	High	[K].EDDGTFGEYSDAEDHKPLK.[K]	TMT6plex [E]; 1xPhospho [S10(100)]	Q810U4 1xPhospho [S1178(100)]	5.4276e-07	0	1	1	2	Q810U4	#REF!	#REF!	#REF!	#REF!	Q810U4 [1169-1187]	0	2920.39	High	High	High	High	High	High	High	High	High	High	0.664	-0.59	218.8	145.3	202.6	353.7	108.2	289.3	140.2	132.5	176.5	171.6	160	85.8	Unique	31	High	0	1.239e-08	7.90693
FALSE	High	[K].EECPRPMSISPPDFSPK.[T]	1xTMT6plex [E/K]; 1xCarbamidomethyl [C3]; 1xOxidation [M7(100)]; 1xPhospho [S10(100)]	P14873 1xPhospho [S1616(100)]	0.00072483	0	1	1	5	P14873	#REF!	#REF!	#REF!	#REF!	P14873 [1607-1623]	0	2528.2	High	High	High	High	High	High	High	High	High	High	0.685	-0.55	330.8	226.5	360.3	451	196.2	392.6	254.1	190.6	214.3	311.5	261	154.9	Unique	13	High	0	0.0002605	3.58419
FALSE	High	[K].DNDDDQSDKGTYTIELENPNSEEVEARK.[M]	TMT6plex [D]; 1xPhospho [S7(100)]	Q6A065 1xPhospho [S494(100)]	0.000345758	0	1	1	1	Q6A065	#REF!	#REF!	#REF!	#REF!	Q6A065 [488-515]	2	3978.87	High	High	High	High	High	High	High	High	High	High	0.75	-0.42	22	16.5	18.6	31.4	15.4	27.7	16.7	12.7	18.3	20	17.7	13.6	Unique	7	High	0	4.417e-05	4.35487
FALSE	High	[K].SPSPSPTSPGSLR.[K]	1xTMT6plex [N-Term]; 1xPhospho [S8(99.6)]	Q9JLM8 1xPhospho [S337(99.6)]	0.119498	0.00437114	1	1	1	Q9JLM8	#REF!	#REF!	#REF!	#REF!	Q9JLM8 [330-342]	0	1578.77	High	High	High	High	High	High	High	High	High	High	0.707	-0.5	65.2	46.1	53.2	72.2	73.9	57.7	68.9	46.6	50.1	57	42.2	34.6	Unique	16	High	0.002438	0.07762	1.11003
FALSE	High	[R].DVATSPISPTENNTTPPDALTR.[N]	1xTMT6plex [N-Term]; 1xPhospho [S/T]		1.94973e-06	0	1	1	1	O88643	#REF!	#REF!	#REF!	#REF!	O88643 [216-237]	0	2606.25	High	High	High	High	High	High	High	High	High	High	0.651	-0.62	32.3	21	37.4	37	22.9	30.4	33.8	21.3	16.7	29.8	16.9	20.4	Unique	47	High	0	6.243e-08	7.20461
FALSE	High	[R].QAQSPGGVSSEVEVLK.[A]	1xTMT6plex [Q/K]; 1xPhospho [S4(100)]	P60469 1xPhospho [S142(100)]	0.00618942	0	1	1	1	P60469	#REF!	#REF!	#REF!	#REF!	P60469 [139-154]	0	2153.13	High	High	High	High	High	High	High	High	High	High	0.703	-0.51	13.2	9.3	14.8	13.7	12.8	12.9	11.8	9.4	10.5	9.9	9.7	6.9	Unique	20	High	0	0.001722	2.76397
FALSE	High	[K].HRPHEVGSVQWAGSTFGPMQK.[S]	1xTMT6plex [H/K]; 1xOxidation [M19(100)]		0.00214926	0	1	1	1	Q9QYB8	#REF!	#REF!	#REF!		Q9QYB8 [337-357]	0	2810.46	High	High	High	High	High	High	High	High	High	High	0.784	-0.35	56.7	44.5	58.3	88.5	35.3	65.5	36	42.4	55.7	44.9	50.1	29.2	Unique	2	High	0	0.000449
FALSE	High	[R].QSSFPFNLNK.[N]	1xTMT6plex [Q/K]; 1xPhospho [S3(100)]	Q91V89 1xPhospho [S81(100)]	0.000160767	0	1	1	2	Q91V89	#REF!	#REF!	#REF!	#REF!	Q91V89 [79-88]	0	1719.89	High	High	High	High	High	High	High	High	High	High	0.68	-0.56	472.2	321.2	478.1	598.1	335.1	570.8	378.9	287.6	315.1	384.2	375.7	243.2	Unique	40	High	0	1.669e-05	4.77754
FALSE	High	[R].EAEAAEPEQPEQPEQPAAEEPQAEEQSEAAGEK.[A]	1xTMT6plex [E/K]; 1xPhospho [S27(100)]	P26645 1xPhospho [S246(100)]	1.56941e-07	0	1	1	1	P26645	#REF!	#REF!	#REF!	#REF!	P26645 [220-252]	0	4071.82	High	High	High	High	High	High	High	High	High	High	0.684	-0.55	84.2	57.6	94.9	102.8	52.8	100	70.4	54.1	57	75.8	55.5	45.6	Unique	26	High	0	2.579e-09	8.58855
FALSE	High	[R].SHWDDGTNDSDLEK.[G]	1xTMT6plex [S/K]; 1xPhospho [S10(100)]	Q9QYR6 1xPhospho [S2082(100)]	2.77445e-07	0	1	1	3	Q9QYR6	#REF!	#REF!	#REF!	#REF!	Q9QYR6 [2073-2086]	0	2156.95	High	High	High	High	High	High	High	High	High	High	0.666	-0.59	187.4	124.9	200.6	280.8	119.8	203.5	132.4	115	115.9	189.1	118.1	86.4	Unique	37	High	0	5.317e-09	8.27433
FALSE	High	[K].HRPHEVGSVQWAGSTFGPMQK.[S]	1xTMT6plex [H/K]		2.16133e-05	0	1	1	1	Q9QYB8	#REF!	#REF!	#REF!		Q9QYB8 [337-357]	0	2794.46	High	High	High	High	High	High	High	High	High	High	0.933	-0.1	29.4	27.4	22.4	51.9	20.2	32.1	20.4	22.8	38.1	29.7	35.7	10.9	Unique	14	High	0	1.319e-06
FALSE	High	[R].KTSLVIVESTDDQSQVFERLDGDAAFQK.[G]	TMT6plex [K]; 1xPhospho [T/S]		8.75052e-09	0	1	1	8	Q8C8R3	#REF!	#REF!	#REF!	#REF!	Q8C8R3 [3784-3811]	2	3894.01	High	High	High	High	High	High	High	High	High	High	0.664	-0.59	62.7	41.6	57.3	100.4	29.6	85.9	40.4	30.4	43.9	53	53.3	27.5	Unique	39	High	0	1.475e-10	9.83121
FALSE	High	[K].DDKDEEDDGTGSPHLNNR.[-]	1xTMT6plex [D/K]		0.000229153	0	1	1	1	Q8BWG8	#REF!	#REF!	#REF!		Q8BWG8 [401-418]	1	2472.16	High	High	High	High	High	High	High	High	High	High	0.707	-0.5	46.5	32.8	51.4	71.2	29.7	50.3	29.8	30.4	31.5	41	38.9	22.4	Unique	32	High	0	2.614e-05
FALSE	High	[K].TPQSLEMMAIESPPPSEPAAAECQSPK.[M]	1xTMT6plex [T/K]; 1xCarbamidomethyl [C23]; 2xOxidation [M7(100); M8(100)]; 1xPhospho [S25(100)]	Q6P9K8 1xPhospho [S650(100)]	9.57827e-08	0	1	1	1	Q6P9K8	#REF!	#REF!	#REF!	#REF!	Q6P9K8 [626-652]	0	3453.6	High	High	High	High	High	High	High	High	High	High	0.705	-0.5	28.9	20.3	29.9	36.4	15.7	36.6	25.7	16.6	18.6	22.6	24	19.9	Unique	29	High	0	1.375e-09	8.8617
FALSE	High	[K].DFTPAAQAAFQK.[V]	1xTMT6plex [D/K]		0.000162816	0	1	3	3	A8DUK4	#REF!	#REF!	#REF!		A8DUK4 [122-133]	0	1752.97	High	High	High	High	High	High	High	High	High	High	1.3	0.38	272.5	354.2	265.4	324.5	242.5	243.4	286.7	196.9	712.3	326.5	330.5	204.9	Unique	31	High	0	2.057e-05
FALSE	High	[K].GTFASLSELHCDK.[L]	1xTMT6plex [G/K]; 1xCarbamidomethyl [C11]		3.6784e-05	0	1	3	2	A8DUK4	#REF!	#REF!	#REF!		A8DUK4 [84-96]	0	1923	High	High	High	High	High	High	High	High	High	High	1.606	0.68	63.1	101.3	53.6	95.8	41.5	60.3	64.1	44.8	220.5	101.8	86.6	52.8	Unique	27	High	0	2.58e-06
FALSE	High	[K].VVAGVAAALAHK.[Y]	1xTMT6plex [V/K]		2.09258e-09	0	1	1	1	A8DUK4	#REF!	#REF!	#REF!		A8DUK4 [134-145]	0	1564.99	High	High	High	High	High	High	High	High	High	High	2.032	1.02	61.8	125.6	60.7	78.5	36.2	54.2	79.3	47.7	368.7	90.2	75.6	45.6	Unique	40	High	0	1.085e-11
FALSE	High	[K].AAVSGLWGK.[V]	1xTMT6plex [A/K]		1.74279e-05	0	1	1	2	A8DUK4	#REF!	#REF!	#REF!		A8DUK4 [10-18]	0	1346.82	High	High	High	High	High	High	High	High	High	High	2.27	1.18	57.1	129.5	44.3	76.7	41.2	52.8	70.3	45.9	413.3	81.7	64.2	42.4	Unique	60	High	0	1.005e-06
FALSE	High	[K].VITAFNDGLNHLDSLK.[G]	1xTMT6plex [V/K]		6.8288e-06	0	1	2	1	A8DUK4	#REF!	#REF!	#REF!		A8DUK4 [68-83]	0	2215.25	High	High	High	High	High	High	High	High	High	High	2.279	1.19	31.7	72.3	24.3	40.2	20.8	27.9	45.5	16.3	246.7	44.5	34.6	19.5	Unique	28	High	0	3.064e-07
FALSE	High	[R].LLVVYPWTQR.[FY]	1xTMT6plex [N-Term]		0.000611037	0	1	6	1	A8DUK4	#REF!	#REF!	#REF!		A8DUK4 [32-41]	0	1503.89	High	High	High	High	High	High	High	High	High	High	2.872	1.52	20.5	58.8	11.4	26.4	15.7	24.8	24.1	20.3	194.6	28.5	29.4	21.3	Unique	44	High	0	9.06e-05
FALSE	High	[R].GLFGGNTR.[I]	1xTMT6plex [N-Term]		0.0025646	0	1	1	1	P28663	#REF!	#REF!	#REF!		P28663 [30-37]	0	1050.59	High	High	High	High	High	High	High	High	High	High	1.317	0.4	26.2	34.6	19.7	32	16.8	32.8	29.9	23.5	81.3	27.2	26	14.8	Unique	40	High	0	0.0005603
FALSE	High	[R].ESSPLYSPGFSDSTSAAK.[E]	1xTMT6plex [E/K]; 2xPhospho [S3(99.7); S7(100)]	P14873 2xPhospho [S1789(99.7); S1793(100)]	6.78571e-06	0	1	1	2	P14873	#REF!	#REF!	#REF!	#REF!	P14873 [1787-1804]	0	2449.1	High	High	High	High	High	High	High	High	High	High	0.688	-0.54	62	42.6	69.5	89.9	40.2	59.4	50.9	33.3	44.3	64.1	41.6	29.9	Unique	40	High	0	3.05e-07	6.5157
FALSE	High	[K].GGQDDDDAETGLTEGEGEGEEEK.[E]	1xTMT6plex [G/K]; 1xPhospho [T13(100)]	P46097 1xPhospho [T128(100)]	2.43594e-09	0	1	1	2	P46097	#REF!	#REF!	#REF!	#REF!	P46097 [116-138]	0	2905.21	High	High	High	High	High	High	High	High	High	High	0.631	-0.66	22.6	14.3	34.3	30.9	12.7	22.2	12.9	11.6	14.7	14.3	23.6	7.1	Unique	64	High	0	1.315e-11	10.8811
FALSE	High	[K].LPSISDLDSIFGPVLSPK.[S]	1xTMT6plex [L/K]; 1xPhospho [S3(99.8)]	Q8VD37 1xPhospho [S287(99.8)]	2.87681e-08	0	1	1	4	Q8VD37	#REF!	#REF!	#REF!	#REF!	Q8VD37 [285-302]	0	2423.32	High	High	High	High	High	High	High	High	High	High	0.637	-0.65	53.7	34.2	61.9	80.1	26.3	63.1	37.3	27.5	36.5	35.4	47.9	23.8	Unique	50	High	0	6.903e-10	9.16096
FALSE	High	[K].NFRPAGGAVLHSPGAMFEWGSQR.[L]	1xTMT6plex [N-Term]; 1xPhospho [S12(100)]	Q3TDK6 1xPhospho [S227(100)]	2.61336e-05	0	1	1	1	Q3TDK6	#REF!	#REF!	#REF!	#REF!	Q3TDK6 [216-238]	0	2781.33	High	High	High	High	High	High	High	High	High	High	0.672	-0.57	19.6	13.2	15.5	33.5	14.8	23.6	10.6	12.6	12.9	13	16.1	11.3	Unique	16	High	0	1.678e-06	5.77521
FALSE	High	[K].QLDHESDDADREDEER.[S]	1xTMT6plex [N-Term]; 1xPhospho [S6(100)]	Q8BPN8 1xPhospho [S423(100)]	5.28261e-08	0	1	1	1	Q8BPN8	#REF!	#REF!	#REF!	#REF!	Q8BPN8 [418-433]	1	2267.93	High	High	High	High	High	High	High	High	High	High	0.657	-0.61	49.5	32.5	54.6	69.3	39.7	42.7	41.2	34.2	40.3	32.2	28.2	27.7	Unique	23	High	0	6.467e-10	9.1893
FALSE	High	[K].KTSGNQDEILVIR.[K]	1xTMT6plex [K]; 1xPhospho [S3(99.7)]	P39053 1xPhospho [S512(99.7)]	0.0179518	0.0004543	1	1	1	P39053	#REF!	#REF!	#REF!	#REF!	P39053 [510-522]	1	2011.1	High	High	High	High	High	High	High	High	High	High	0.657	-0.61	90.1	59.2	97.2	110.4	70.5	91.9	80.3	56.5	59.1	81.3	58.9	40.2	Unique	8	High	0.0002143	0.0067	2.17393
FALSE	High	[K].SPSSEEIERENPGR.[E]	1xTMT6plex [N-Term]; 1xPhospho [S1(99.6)]	Q9Z1B3 1xPhospho [S1197(99.6)]	0.00388739	0	1	1	3	Q9Z1B3	#REF!	#REF!	#REF!	#REF!	Q9Z1B3 [1197-1210]	1	1895.87	High	High	High	High	High	High	High	High	High	High	0.707	-0.5	22.5	15.9	18.4	29.6	19.2	22.1	23.4	18.4	14.9	20.5	13.3	12.6	Unique	6	High	3.64e-05	0.002279	2.64226
FALSE	High	[K].NQWQLSADDLK.[K]	1xTMT6plex [N/K]; 1xPhospho [S6(100)]	P16330 1xPhospho [S169(100)]	0.000216466	0	1	1	4	P16330	#REF!	#REF!	#REF!	#REF!	P16330 [164-174]	0	1855.94	High	High	High	High	High	High	High	High	High	High	0.711	-0.49	244.7	173.9	302.1	340.1	139.5	263.9	177.8	150.5	158.2	248.2	189	123.6	Unique	49	High	0	2.45e-05	4.61083
FALSE	High	[K].SADCSVEEEPWKR.[E]	1xTMT6plex [S/K]; 1xCarbamidomethyl [C4]; 1xPhospho [S1(100)]	P43006 1xPhospho [S558(100)]	0.00971226	9.22225e-05	1	1	3	P43006	#REF!	#REF!	#REF!	#REF!	P43006 [558-570]	1	2130.99	High	High	High	High	High	High	High	High	High	High	0.69	-0.53	166	114.6	181.2	238.3	125.3	163.3	122	104.8	134.3	119.8	125.6	88.5	Unique	11	High	0.0002143	0.006516	2.18602
FALSE	High	[K].QQPALEQFPEAAAHSTPVKR.[E]	1xTMT6plex [Q/K]; 1xPhospho [S/T]		2.79207e-07	0	1	1	4	Q9WV92	#REF!	#REF!	#REF!	#REF!	Q9WV92 [49-68]	1	2743.43	High	High	High	High	High	High	High	High	High	High	0.694	-0.53	99.8	69.2	114.5	137.3	83.6	81.5	81.9	65.6	84.9	76.8	73.7	45	Unique	21	High	0	5.36e-09	8.27084
FALSE	High	[R].ILSDVTHSAVFGVPASK.[S]	1xTMT6plex [I/K]; 1xPhospho [S/T]		0.000314448	0	1	1	3	Q3UHJ0	#REF!	#REF!	#REF!	#REF!	Q3UHJ0 [633-649]	0	2266.22	High	High	High	High	High	High	High	High	High	High	0.664	-0.59	125.2	83.1	141.2	172.8	90	134	88.2	63.2	91.5	98.7	116.4	45.9	Unique	20	High	0	0.0001479	3.83003
FALSE	High	[R].ESVVSGDDRAEEDMDDVLEK.[G]	1xTMT6plex [E/K]; 1xOxidation [M14(100)]; 1xPhospho [S5(100)]	P14873 1xPhospho [S992(100)]	1.1476e-05	0	1	1	3	P14873	#REF!	#REF!	#REF!	#REF!	P14873 [988-1007]	1	2792.26	High	High	High	High	High	High	High	High	High	High	0.691	-0.53	134	92.6	150.4	186	103.6	102.5	127.7	86.4	95.2	135.1	92.9	53.3	Unique	33	High	0	5.93e-07	6.22695
FALSE	High	[K].GNKSPSPPPDGSPAATPEIR.[V]	1xTMT6plex [G/K]; 3xPhospho [S4(100); S6(100); S12(100)]	O08539 3xPhospho [S296(100); S298(100); S304(100)]	1.32747e-05	0	1	1	3	O08539	#REF!	#REF!	#REF!	#REF!	O08539 [293-312]	1	2673.21	High	High	High	High	High	High	High	High	High	High	0.693	-0.53	210.9	146.2	217	275	137.1	257.4	167.8	154.8	167.8	157	140	111.2	Unique	25	High	0	7.126e-07	6.14715
FALSE	High	[R].RQQYSDQDYHSSTEK.[L]	1xTMT6plex [R/K]; 1xPhospho [S11(99.8)]	Q9Z0U1 1xPhospho [S410(99.8)]	0.000248804	0	1	1	4	Q9Z0U1	#REF!	#REF!	#REF!	#REF!	Q9Z0U1 [400-414]	1	2410.11	High	High	High	High	High	High	High	High	High	High	0.63	-0.67	254.8	160.5	274.7	357.7	158.6	310.7	172.4	153	173.5	180.1	186	109.8	Unique	16	High	0	0.0001432	3.84406
FALSE	High	[R].STSFQTQLGPSGHDAGRR.[I]	1xTMT6plex [N-Term]		1.63588e-05	0	1	1	2	Q9DB72	#REF!	#REF!	#REF!		Q9DB72 [336-353]	1	2131.08	High	High	High	High	High	High	High	High	High	High	1.044	0.06	78.4	81.8	63.2	106.7	68.3	90.5	63.2	72.5	118.3	79.7	86.9	51.8	Unique	9	High	0	9.268e-07
FALSE	High	[R].GPAAAPGAASPPAEPK.[I]	1xTMT6plex [G/K]; 1xPhospho [S10(100)]	Q9QZM0 1xPhospho [S25(100)]	2.10728e-05	0	1	1	1	Q9QZM0	#REF!	#REF!	#REF!	#REF!	Q9QZM0 [16-31]	0	1927.01	High	High	High	High	High	High	High	High	High	High	0.615	-0.7	124.7	76.7	145.4	157.8	90	128.2	102.2	83.3	57.8	111.8	81.1	49.3	Unique	19	High	0	1.278e-06	5.89347
FALSE	High	[K].DIATEKPGSPVK.[S]	TMT6plex [D]; 1xPhospho [S9(100)]	Q9QYB8 1xPhospho [S594(100)]	0.0257748	0.000621021	1	1	2	Q9QYB8	#REF!	#REF!	#REF!	#REF!	Q9QYB8 [586-597]	0	2009.13	High	High	High	High	High	High	High	High	High	High	0.619	-0.69	181.4	112.4	244.6	288.4	99.9	180.1	94.1	78.9	130.9	130.7	162	59.3	Unique	9	High	0.000382	0.01065	1.97265
FALSE	High	[R].DSASPGAASGLDPLDSAR.[S]	1xTMT6plex [N-Term]; 2xPhospho [S9(100); S]	O88703 2xPhospho [S847(100); S]	7.68815e-07	0	1	1	2	O88703	#REF!	#REF!	#REF!	#REF!	O88703 [839-856]	0	2075.89	High	High	High	High	High	High	High	High	High	High	0.708	-0.5	62	43.9	69.1	76.3	50.4	62.3	52	50.5	39	58.7	38.3	33.2	Unique	31	High	0	1.929e-08	7.71467
FALSE	High	[R].GASPVPESSLTADLLSVDAFAAPSPASTASPAK.[A]	1xTMT6plex [G/K]; 2xPhospho [S3(100); T/S]	Q61548 2xPhospho [S600(100); T/S]	5.43339e-10	0	1	1	2	Q61548	#REF!	#REF!	#REF!	#REF!	Q61548 [598-630]	0	3730.83	High	High	High	High	High	High	High	High	High	High	0.658	-0.6	79.4	52.2	102.8	116.9	51.6	79	46.5	38	68.1	78.3	45.1	31.4	Unique	51	High	0	1.971e-12	11.7053
FALSE	High	[K].FGIHVYQFPECDSDEDEDFK.[Q]	1xTMT6plex [F/K]; 1xCarbamidomethyl [C11]; 1xPhospho [S13(100)]	Q9Z2Q6 1xPhospho [S225(100)]	1.14804e-12	0	1	1	5	Q9Z2Q6	#REF!	#REF!	#REF!	#REF!	Q9Z2Q6 [213-232]	0	3015.32	High	High	High	High	High	High	High	High	High	High	0.701	-0.51	200.2	140.4	204.3	288.9	99.3	240.2	168.5	112.3	141.6	182.2	159	107.1	Unique	56	High	0	1.7e-15	14.7696
FALSE	High	[R].ASSATDGQLASPGENGEVRPGQAK.[R]	1xTMT6plex [A/K]; 1xPhospho [S11(100)]	P16054 1xPhospho [S388(100)]	1.5911e-10	0	1	1	2	P16054	#REF!	#REF!	#REF!	#REF!	P16054 [378-401]	0	2865.41	High	High	High	High	High	High	High	High	High	High	0.777	-0.36	88.2	68.5	105.3	95.7	64.5	100.3	75.1	75.4	79.2	74.1	69.7	44	Unique	81	High	0	4.164e-13	12.3805
FALSE	High	[R].GHDLSPLASDILTNTSGSMDEGDDYLPPTTPAVEK.[M]	1xTMT6plex [G/K]; 1xOxidation [M19(100)]; 1xPhospho [S18(99.4)]	P20357 1xPhospho [S739(99.4)]	8.07337e-08	0	1	1	7	P20357	#REF!	#REF!	#REF!	#REF!	P20357 [722-756]	0	4197.98	High	High	High	High	High	High	High	High	High	High	0.702	-0.51	12.2	8.5	9.2	19.4	6.3	14.5	11.4	4.3	12.2	11.2	9.8	5.2	Unique	51	High	0	1.115e-09	8.95273
FALSE	High	[R].HSGQDVHVVLK.[L]	1xTMT6plex [H/K]; 1xPhospho [S2(100)]	Q9CZ44 1xPhospho [S176(100)]	0.0120034	9.22225e-05	1	1	2	Q9CZ44	#REF!	#REF!	#REF!	#REF!	Q9CZ44 [175-185]	0	1756.95	High	High	High	High	High	High	High	High	High	High	0.664	-0.59	120.5	80	135.7	165.8	91.9	125.5	83.4	75.7	88.1	95.2	86.1	55	Unique	18	High	3.64e-05	0.00399	2.39903
FALSE	High	[R].QEENPSTSLDSNGAALPDGNIAESLESLV.[-]	1xTMT6plex [N-Term]; 2xPhospho [S24(100); S27(100)]	B9EKR1 2xPhospho [S2307(100); S2310(100)]	2.36834e-07	0	1	1	1	B9EKR1	#REF!	#REF!	#REF!	#REF!	B9EKR1 [2284-2312]	0	3346.48	High	High	High	High	High	High	High	High	High	High	0.679	-0.56	50.2	34.1	45.2	64.2	38	55.2	48.4	39.7	39.1	43.7	22.4	25.5	Unique	40	High	0	4.345e-09	8.36201
FALSE	High	[K].EDDGTFGEYSDAEDHKPLK.[K]	TMT6plex [E]; 2xPhospho [T5(100); S10(99.4)]	Q810U4 2xPhospho [T1173(100); S1178(99.4)]	7.52174e-05	0	1	1	1	Q810U4	#REF!	#REF!	#REF!	#REF!	Q810U4 [1169-1187]	0	3000.35	High	High	High	High	High	High	High	High	High	High	0.673	-0.57	170.6	114.8	156.1	268.2	81.4	228.7	118.7	110.5	132.7	132.8	123.6	74.5	Unique	6	High	0	6.386e-06	5.19477
FALSE	High	[K].SEADTLPRSGEQERK.[N]	1xTMT6plex [S/K]; 1xPhospho [S9(99.4)]	Q640R3 1xPhospho [S301(99.4)]	0.0181744	0.0004543	1	1	1	Q640R3	#REF!	#REF!	#REF!	#REF!	Q640R3 [293-307]	2	2241.13	High	High	High	High	High	High	High	High	High	High	0.722	-0.47	48.6	35.1	54.6	74.6	35.4	45.4	33.1	37.8	33.1	39.8	41.6	23.2	Unique	1	High	0.0002143	0.006789	2.16819
FALSE	High	[R].HSNHSTENSPIERR.[S]	1xTMT6plex [N-Term]; 1xPhospho [S5(99.6)]	Q8R0S4 1xPhospho [S443(99.6)]	0.0508157	0.00143381	1	1	1	Q8R0S4	#REF!	#REF!	#REF!	#REF!	Q8R0S4 [439-452]	1	1972.92	High	High	High	High	High	High	High	High	High	High	0.623	-0.68	13.2	8.2	12.1	20	10.4	14.5	8.8	9	6.8	8.2	9.4	7.6	Unique	7	High	0.0007521	0.02552	1.59312
FALSE	High	[R].GLDQEDYGRSR.[E]	1xTMT6plex [N-Term]; 1xPhospho [Y/S]		0.0388813	0.00120542	1	1	1	Q9Z0U1	#REF!	#REF!	#REF!	#REF!	Q9Z0U1 [177-187]	1	1604.73	High	High	High	High	High	High	High	High	High	High	0.633	-0.66	76.5	48.4	71.8	86	77.3	68.7	78.6	43.9	44.3	68.1	41.6	44.2	Unique	12	High	0.0006693	0.01801	1.74449
FALSE	High	[R].NLTSSSLNDISDKPEK.[D]	TMT6plex [N]; 1xPhospho [T3(99.8)]	O88343 1xPhospho [T254(99.8)]	0.000105869	0	1	1	21	O88343	#REF!	#REF!	#REF!	#REF!	O88343 [252-267]	0	2515.33	High	High	High	High	High	High	High	High	High	High	0.639	-0.65	1198.1	766	1243.2	1851.7	663	1459.1	773.5	679.5	842.2	964.2	811.5	532.6	Unique	35	High	0	0.001019	2.99183
FALSE	High	[K].TSPVVAPTSEPSSPLHTQLLK.[D]	1xTMT6plex [T/K]; 2xPhospho [T/S]		0.000134657	0	1	1	3	Q91Z67	#REF!	#REF!	#REF!	#REF!	Q91Z67 [982-1002]	0	2807.44	High	High	High	High	High	High	High	High	High	High	0.663	-0.59	121.9	80.8	109.8	175.4	87.9	146.8	89.6	55.9	87.6	114.7	88.7	57	Unique	10	High	0	1.578e-05	4.80189
FALSE	High	[K].RRGSGSVDETLFALPAASEPVIPSSAEK.[I]	1xTMT6plex [R/K]; 1xPhospho [S/T]		6.96719e-09	0	1	1	12	Q99P72	#REF!	#REF!	#REF!	#REF!	Q99P72 [162-189]	2	3409.78	High	High	High	High	High	High	High	High	High	High	0.706	-0.5	167.3	118.1	176.8	249.2	84.2	216.8	109.7	108.7	128.8	138.8	146	68	Unique	20	High	0	1.484e-10	9.82857
FALSE	High	[R].LCSRDSACTPGAAK.[G]	1xTMT6plex [L/K]; 2xCarbamidomethyl [C2; C8]; 1xPhospho [S3(100)]	O88703 1xPhospho [S64(100)]	2.09399e-05	0	1	1	3	O88703	#REF!	#REF!	#REF!	#REF!	O88703 [62-75]	1	2031.98	High	High	High	High	High	High	High	High	High	High	0.711	-0.49	161.1	114.6	170.9	249.8	95.2	179.7	110.1	98.7	112.4	141.1	138.5	82.1	Unique	26	High	0	1.27e-06	5.8962
FALSE	High	[M].PGPTPSGTNVGSSGRSPSK.[A]	1xTMT6plex [P/K]; 1xPhospho [S16(99.5)]	Q9CQS8 1xPhospho [S17(99.5)]	5.83919e-05	0	1	1	3	Q9CQS8	#REF!	#REF!	#REF!	#REF!	Q9CQS8 [2-20]	1	2308.17	High	High	High	High	High	High	High	High	High	High	0.67	-0.58	125.4	84	153.9	176.3	62.9	156.3	77.5	81.8	81.4	94	101.6	61.3	Unique	15	High	0	4.634e-06	5.33404
FALSE	High	[K].EPTKPLESPTSPVSNETTSSFK.[K]	TMT6plex [E]; 2xPhospho [S/T]		0.000318453	0	1	1	2	Q9WTQ5	#REF!	#REF!	#REF!	#REF!	Q9WTQ5 [263-284]	0	3210.58	High	High	High	High	High	High	High	High	High	High	0.669	-0.58	54.2	36.3	50.4	87.1	30.4	68.3	35	37.8	42.5	37.2	39.5	24.5	Unique	15	High	0	3.967e-05	4.40154
FALSE	High	[R].DVEMGNSVIEENEMK.[K]	1xTMT6plex [D/K]; 2xOxidation [M4(100); M14(100)]; 1xPhospho [S7(100)]	P56564 1xPhospho [S512(100)]	1.04843e-06	0	1	1	2	P56564	#REF!	#REF!	#REF!	#REF!	P56564 [506-520]	0	2294.03	High	High	High	High	High	High	High	High	High	High	0.634	-0.66	145.7	92.4	200.2	173.1	114.4	115.4	125.5	69.1	113.9	113	108.3	57.6	Unique	23	High	0	2.855e-08	7.54439
FALSE	High	[K].RPPGDVLETFNFLENADDSDEEENDMIEGIPEGK.[D]	1xTMT6plex [R/K]; 1xOxidation [M26(100)]; 1xPhospho [S19(100)]	Q9ERG2 1xPhospho [S257(100)]	4.82921e-05	0	1	1	1	Q9ERG2	#REF!	#REF!	#REF!	#REF!	Q9ERG2 [239-272]	0	4375.98	High	High	High	High	High	High	High	High	High	High	0.566	-0.82	27.4	15.5	26.5	41.6	13.4	33.9	21.4	11.9	14.5	22.3	19.4	9.3	Unique	22	High	0	3.644e-06	5.43842
FALSE	High	[K].NKQELDINNITTYK.[K]	TMT6plex [N]		1.05693e-05	0	1	1	1	P12658	#REF!	#REF!	#REF!		P12658 [222-235]	1	2381.36	High	High	High	High	High	High	High	High	High	High	0.716	-0.48	91.4	65.4	74.4	150	65.6	108.1	58.8	63.3	103.4	63.4	63	34.1	Unique	40	High	0	5.337e-07
FALSE	High	[K].NKQELDINNITTYKK.[N]	TMT6plex [N]		1.13637e-07	0	1	1	1	P12658	#REF!	#REF!	#REF!		P12658 [222-236]	2	2738.62	High	High	High	High	High	High	High	High	High	High	0.76	-0.4	69.1	52.5	51.2	136.3	35.1	88.9	34	60.2	76.1	52	50.1	24.3	Unique	22	High	0	1.715e-09
FALSE	High	[R].TDLALILSAGDN.[-]	1xTMT6plex [N-Term]		0.0034708	0	1	1	1	P12658	#REF!	#REF!	#REF!		P12658 [250-261]	0	1431.79	High	High	High	High	High	High	High	High	High	High	0.793	-0.33	80.9	64.2	82.8	94.9	63.1	94.5	69.3	66.8	85.6	68.5	56.1	43.9	Unique	15	High	0	0.0008197
FALSE	High	[K].SFVDQYGQRDDGK.[I]	1xTMT6plex [S/K]		0.000230608	0	1	1	2	P12658	#REF!	#REF!	#REF!		P12658 [60-72]	1	1973.01	High	High	High	High	High	High	High	High	High	High	0.86	-0.22	43.1	37	41.5	54.4	34	51.8	33.6	30.7	50.7	31.1	46	26.6	Unique	18	High	0	2.649e-05
FALSE	High	[K].DTQLQQIVDK.[T]	1xTMT6plex [D/K]		1.67783e-05	0	1	1	1	Q63810	#REF!	#REF!	#REF!		Q63810 [126-135]	0	1645.95	High	High	High	High	High	High	High	High	High	High	0.776	-0.37	41.8	32.5	41.5	57.7	25.8	53.4	30.8	28.5	38	31	42.5	22.4	Unique	60	High	0	9.589e-07
FALSE	High	[R].DLLSHEDAATLNDVK.[T]	1xTMT6plex [D/K]		0.000729429	0	1	1	1	Q3UMR5	#REF!	#REF!	#REF!		Q3UMR5 [165-179]	0	2099.14	High	High	High	High	High	High	High	High	High	High	0.908	-0.14	85.6	77.7	93.7	82.8	76.2	84.5	90.8	71.3	89.1	89.4	87	51.7	Unique	30	High	0	0.0001142
FALSE	High	[R].DRQYLLFFHK.[G]	1xTMT6plex [D/K]		6.50262e-05	0	1	1	1	Q3UMR5	#REF!	#REF!	#REF!		Q3UMR5 [295-304]	1	1825.05	High	High	High	High	High	High	High	High	High	High	0.975	-0.04	84	81.9	81.4	115.7	60.4	96.2	66.1	57.9	117.1	73.8	114.6	45.9	Unique	17	High	0	5.313e-06
FALSE	High	[K].ERELVERLEDLK.[Q]	1xTMT6plex [E/K]		1.40284e-06	0	1	1	1	Q3UMR5	#REF!	#REF!	#REF!		Q3UMR5 [199-210]	2	1987.16	High	High	High	High	High	High	High	High	High	High	1.245	0.32	85.3	106.2	93.3	79.1	58.5	110.8	84.7	67.3	126.7	83.7	182.3	70.8	Unique	9	High	0	4.138e-08
FALSE	High	[R].SLDGASVSENHEIYMK.[D]	1xTMT6plex [S/K]; 1xOxidation [M15(100)]; 2xPhospho [S1(100); S/Y]	Q9WV92 2xPhospho [S451(100); S/Y]	0.0034708	0	1	1	1	Q9WV92	#REF!	#REF!	#REF!	#REF!	Q9WV92 [451-466]	0	2414.08	High	High	High	High	High	High	High	High	High	High	0.7	-0.52	101.3	70.9	88.7	112.7	94.1	112.1	99	56	77.3	90.5	69.7	61	Unique	7	High	0	0.0008258	3.08313
FALSE	High	[R].LHFGHNR.[K]	1xTMT6plex [N-Term]		0.00338443	0	1	1	2	Q8BH59	#REF!	#REF!	#REF!		Q8BH59 [135-141]	0	1109.62	High	High	High	High	High	High	High	High	High	High	0.884	-0.18	55.5	49	46.5	62.6	52.6	61.4	54.4	50.3	59.9	58.3	46.1	30.6	Unique	35	High	0	0.0007961
FALSE	High	[R].LATATFAGIENK.[F]	1xTMT6plex [L/K]		0.000650937	0	1	1	1	Q8BH59	#REF!	#REF!	#REF!		Q8BH59 [641-652]	0	1693.99	High	High	High	High	High	High	High	High	High	High	1.915	0.94	46.1	88.3	39.5	50.6	39.4	39.2	61.8	37	260.3	63.7	53	27.5	Unique	19	High	0	9.824e-05
FALSE	High	[R].NSELVSPVKPER.[L]	1xTMT6plex [N/K]; 1xPhospho [S6(100)]	Q3UNH4 1xPhospho [S369(100)]	0.00117201	0	1	1	3	Q3UNH4	#REF!	#REF!	#REF!	#REF!	Q3UNH4 [364-375]	0	1893.02	High	High	High	High	High	High	High	High	High	High	0.663	-0.59	290.4	192.6	354.5	437.4	106	345.2	208.7	167.4	202.4	237.1	214.3	141.6	Unique	25	High	0	0.0002076	3.68277
FALSE	High	[R].DLHWPEEEFGK.[H]	1xTMT6plex [D/K]		0.000180168	0	1	1	1	Q80TJ1	#REF!	#REF!	#REF!		Q80TJ1 [1082-1092]	0	1844.96	High	High	High	High	High	High	High	High	High	High	0.758	-0.4	99.3	75.3	80.7	171.7	65.4	104.7	74	65.9	83.5	74.6	95.4	57	Unique	12	High	0	1.934e-05
FALSE	High	[K].QNSLEYMDQNDDRLK.[S]	1xTMT6plex [Q/K]; 1xOxidation [M7(100)]; 1xPhospho [S/Y]		2.61336e-05	0	1	1	13	Q640R3	#REF!	#REF!	#REF!	#REF!	Q640R3 [278-292]	1	2423.13	High	High	High	High	High	High	High	High	High	High	0.724	-0.47	1469.7	1064.1	1691.5	1955.8	863.4	1756.7	1080.9	937.9	1143.9	1267.4	1203.2	768.2	Unique	38	High	0	0.0001376	3.86138
FALSE	High	[K].QTLPSSPTTTK.[S]	1xTMT6plex [Q/K]; 1xPhospho [S/T]		0.00107275	0	1	1	2	Q9JKN6	#REF!	#REF!	#REF!	#REF!	Q9JKN6 [149-159]	0	1698.91	High	High	High	High	High	High	High	High	High	High	0.68	-0.56	61.1	41.6	64	85.7	38.8	68	49.2	39.3	38.6	53.1	47.1	29.7	Unique	29	High	0	0.0001849	3.73306
FALSE	High	[K].SIGSASPGPGQPPLSSPTR.[G]	1xTMT6plex [N-Term]; 1xPhospho [S16(99.4)]	Q8VDZ4 1xPhospho [S694(99.4)]	2.82269e-08	0	1	1	2	Q8VDZ4	#REF!	#REF!	#REF!	#REF!	Q8VDZ4 [679-697]	0	2102.05	High	High	High	High	High	High	High	High	High	High	0.667	-0.58	90.8	60.6	91.4	86.3	96	78.2	102.3	64.5	59.9	74.5	55.7	48.3	Unique	55	High	0	2.937e-10	9.5321
FALSE	High	[K].STLINSLFLTDLYSPEYPGPSHR.[I]	1xTMT6plex [N-Term]; 1xPhospho [S14(100)]	O55131 1xPhospho [S76(100)]	5.64374e-10	0	1	1	2	O55131	#REF!	#REF!	#REF!	#REF!	O55131 [63-85]	0	2916.44	High	High	High	High	High	High	High	High	High	High	0.671	-0.58	25.3	17	25.9	30.4	16.4	24.5	29.3	12.1	15.6	19.4	25.2	12.6	Unique	71	High	0	1.159e-08	7.93592
FALSE	High	[K].SPSDLSPESPVLSSPPK.[R]	1xTMT6plex [S/K]; 2xPhospho [S1(100); S9(100)]	O70166 2xPhospho [S60(100); S68(100)]	7.06036e-05	0	1	1	6	O70166	#REF!	#REF!	#REF!	#REF!	O70166 [60-76]	0	2342.13	High	High	High	High	High	High	High	High	High	High	0.664	-0.59	240	159.3	231.6	324.6	166.7	277.6	199.6	158.7	182.9	159.3	161.3	134.4	Unique	20	High	0	3.433e-05	4.46433
FALSE	High	[R].LQDDADTDNTGESALPTMTAR.[Q]	1xTMT6plex [N-Term]; 1xOxidation [M18(100)]; 1xPhospho [T7(99.6)]	Q9Z0V2 1xPhospho [T154(99.6)]	1.01754e-05	0	1	1	2	Q9Z0V2	#REF!	#REF!	#REF!	#REF!	Q9Z0V2 [148-168]	0	2547.11	High	High	High	High	High	High	High	High	High	High	0.714	-0.49	31.1	22.2	32.4	31.1	31.9	27.9	32.2	25.4	24.4	21.4	19.5	20.4	Unique	29	High	0	5.09e-07	6.29328
FALSE	High	[K].QHSAILAAPNPDEK.[T]	1xTMT6plex [Q/K]; 1xPhospho [S3(100)]	P61264 1xPhospho [S58(100)]	1.47572e-06	0	1	1	4	P61264	#REF!	#REF!	#REF!	#REF!	P61264 [56-69]	0	2029.05	High	High	High	High	High	High	High	High	High	High	0.715	-0.48	551.5	394.5	631.9	724.9	320	658.8	422	365.2	407.4	449.2	464.6	285.9	Unique	34	High	0	3.727e-05	4.42864
FALSE	High	[K].EAGHGPGKDEMTDEELAEGEEEIDHAER.[E]	1xTMT6plex [E/K]; 1xOxidation [M11(100)]		1.00866e-10	0	1	1	1	Q0VF55	#REF!	#REF!	#REF!		Q0VF55 [1068-1095]	1	3554.62	High	High	High	High	High	High	High	High	High	High	0.59	-0.76	41.7	24.6	49.3	51.7	25.9	46.9	34.9	21.6	27.1	34.4	22.5	17.6	Unique	13	High	0	2.346e-13
FALSE	High	[K].AVSVEAAERDWEEK.[R]	1xTMT6plex [A/K]; 1xPhospho [S3(100)]	Q9QWI6 1xPhospho [S974(100)]	0.00137261	0	1	1	1	Q9QWI6	#REF!	#REF!	#REF!	#REF!	Q9QWI6 [972-985]	1	2157.06	High	High	High	High	High	High	High	High	High	High	0.725	-0.46	48	34.8	39.1	58.7	38.9	61.5	41.6	29	38.6	37	37.9	31.3	Unique	11	High	0	0.0002529	3.59705
FALSE	High	[K].SKPIPIMPASPQK.[G]	TMT6plex [S]; 1xPhospho [S10(100)]	Q8K1M6 1xPhospho [S622(100)]	1.36537e-07	0	1	1	3	Q8K1M6	#REF!	#REF!	#REF!	#REF!	Q8K1M6 [613-625]	0	2161.24	High	High	High	High	High	High	High	High	High	High	0.708	-0.5	667.3	472.6	667.1	1018.3	387.1	776.8	487.1	441.7	530.5	555.6	581.1	254.2	Unique	38	High	0	2.168e-09	8.66394
FALSE	High	[R].MGPSSSPIPSPSPSPTDSKR.[C]	1xTMT6plex [M/K]; 1xOxidation [M1(100)]; 1xPhospho [S/T]		1.34438e-05	0	1	1	9	P63318	#REF!	#REF!	#REF!	#REF!	P63318 [317-336]	1	2566.26	High	High	High	High	High	High	High	High	High	High	0.565	-0.82	289	163.3	316	365.4	212.7	301.8	249.1	156.1	192.7	165.4	183.7	118.4	Unique	20	High	0	7.237e-07	6.14044
FALSE	High	[K].EAGHGPGKDEMTDEELAEGEEEIDHAER.[E]	1xTMT6plex [E/K]		2.40786e-12	0	1	1	1	Q0VF55	#REF!	#REF!	#REF!		Q0VF55 [1068-1095]	1	3538.63	High	High	High	High	High	High	High	High	High	High	0.754	-0.41	43.1	32.5	48	54.8	28.1	49.1	35.3	32.2	36.5	37.8	42.9	13	Unique	12	High	0	2.924e-15
FALSE	High	[K].DEMTDEELAEGEEEIDHAER.[E]	1xTMT6plex [N-Term]; 1xOxidation [M3(100)]		3.76623e-06	0	1	1	1	Q0VF55	#REF!	#REF!	#REF!		Q0VF55 [1076-1095]	0	2592.11	High	High	High	High	High	High	High	High	High	High	0.78	-0.36	23.7	18.5	22.5	29.3	16.6	25.3	24.7	17.4	21.6	21.5	17	14.9	Unique	22	High	0	1.44e-07
FALSE	High	[K].EAGHGPGKDEMTDEELAEGEEEIDHAERELR.[R]	1xTMT6plex [E/K]; 1xOxidation [M11(100)]		5.60215e-07	0	1	1	2	Q0VF55	#REF!	#REF!	#REF!		Q0VF55 [1068-1098]	2	3952.85	High	High	High	High	High	High	High	High	High	High	0.823	-0.28	96.5	79.4	93.5	119.9	65.1	125.5	78.3	67	92	80.3	95.9	61.6	Unique	10	High	0	1.29e-08
FALSE	High	[K].LLSPGTSK.[I]	1xTMT6plex [L/K]; 1xPhospho [S3(99.6)]	Q9Z0R4 1xPhospho [S1130(99.6)]	0.174137	0.00658362	1	2	1	Q9Z0R4	#REF!	#REF!	#REF!	#REF!	Q9Z0R4 [1128-1135]	0	1340.76	High	High	High	High	High	High	High	High	High	High	0.686	-0.54	112.1	76.9	116.3	154	62.3	130.9	97.2	60.9	94.7	87.1	88.1	53.8	Unique	10	High	0.00399	0.1265	0.897909
FALSE	High	[K].IDESSLTGESDHVRK.[S]	1xTMT6plex [I/K]		0.000189525	0	1	1	1	Q0VF55	#REF!	#REF!	#REF!		Q0VF55 [239-253]	1	2131.14	High	High	High	High	High	High	High	High	High	High	0.869	-0.2	124.8	108.5	109.1	154.9	89.7	148.3	122.1	89	166	102.7	125.1	59.8	Unique	14	High	0	2.07e-05
FALSE	High	[K].EHLGPGSSQEMER.[L]	1xTMT6plex [N-Term]; 1xOxidation [M11(100)]; 1xPhospho [S8(99.8)]	Q03517 1xPhospho [S556(99.8)]	6.91581e-06	0	1	1	3	Q03517	#REF!	#REF!	#REF!	#REF!	Q03517 [549-561]	0	1781.77	High	High	High	High	High	High	High	High	High	High	0.747	-0.42	179.1	133.8	191.6	257.4	121.8	192.5	132.3	135.2	111.5	157.5	151.7	113	Unique	43	High	0	3.007e-06	5.52187
FALSE	High	[K].HPWISHR.[S]	1xTMT6plex [N-Term]		0.0150076	9.22225e-05	1	1	2	P11798	#REF!	#REF!	#REF!		P11798 [268-274]	0	1161.65	High	High	High	High	High	High	High	High	High	High	0.864	-0.21	12.2	10.5	6.9	16	11	15.2	11.8	6.8	16.5	10	11.4	7.9	Unique	21	High	3.64e-05	0.005316
FALSE	High	[R].SNEQNQEEDAQSDVTEGHDEEDEIYEGEYQGIPHPDDVK.[S]	1xTMT6plex [S/K]; 2xPhospho [S12(100); T15(100)]	Q8BG39 2xPhospho [S33(100); T36(100)]	2.01594e-05	0	1	1	7	Q8BG39	#REF!	#REF!	#REF!	#REF!	Q8BG39 [22-60]	0	5093.1	High	High	High	High	High	High	High	High	High	High	0.638	-0.65	48.5	31	52.1	63.9	21.9	68.8	35.9	30.7	33.6	36.3	31.3	23	Unique	8	High	3.64e-05	0.001937	2.71287
FALSE	High	[K].GASSPDMEPSYGGGLFDMVK.[G]	1xTMT6plex [G/K]; 2xOxidation [M7(100); M18(100)]; 1xPhospho [S4(99.9)]	Q80TZ3 1xPhospho [S36(99.9)]	2.59058e-10	0	1	1	6	Q80TZ3	#REF!	#REF!	#REF!	#REF!	Q80TZ3 [33-52]	0	2615.18	High	High	High	High	High	High	High	High	High	High	0.676	-0.57	179	121	186.9	256	103.3	210.4	138.5	124.5	115.4	143.5	129.7	91.9	Unique	61	High	0	4.365e-12	11.36
FALSE	High	[R].HGSGADSDYENTQSGDPLLGLEGK.[R]	1xTMT6plex [H/K]; 1xPhospho [S3(100)]	Q68FF6 1xPhospho [S601(100)]	4.32608e-10	0	1	1	6	Q68FF6	#REF!	#REF!	#REF!	#REF!	Q68FF6 [599-622]	0	2985.39	High	High	High	High	High	High	High	High	High	High	0.68	-0.56	100.8	68.6	95.2	142	59.2	126.2	81.3	65.4	66	90.3	66.7	54.5	Unique	45	High	0	2.023e-08	7.694
FALSE	High	[K].VGSLDNAHHVPGGGNVK.[I]	1xTMT6plex [V/K]; 1xPhospho [S3(100)]	P20357 1xPhospho [S1743(100)]	0.0138462	9.22225e-05	1	1	1	P20357	#REF!	#REF!	#REF!	#REF!	P20357 [1741-1757]	0	2196.13	High	High	High	High	High	High	High	High	High	High	0.709	-0.5	44.5	31.5	44.9	67.6	29	48.6	32.3	26.9	25.2	44.5	36.3	24.8	Unique	1	High	3.64e-05	0.004782	2.32039
FALSE	High	[R].TSSESIYSRPGSSIPGSPGHTIYAK.[V]	1xTMT6plex [T/K]; 1xPhospho [S2(98.9)]	Q8K4G5 1xPhospho [S396(98.9)]	9.0478e-08	0	1	1	10	Q8K4G5	#REF!	#REF!	#REF!	#REF!	Q8K4G5 [395-419]	0	3117.57	High	High	High	High	High	High	High	High	High	High	0.7	-0.52	189.7	132.7	196.1	243.3	148.7	205.1	155.2	97.7	144.5	189.5	141.2	90.6	Unique	28	High	0	1.279e-09	8.89313
FALSE	High	[R].DIILAPESCEGSPSSAHSK.[R]	1xTMT6plex [D/K]; 1xCarbamidomethyl [C9]; 2xPhospho [S14(99.7); S15(99.7)]	Q80Y17 2xPhospho [S988(99.7); S989(99.7)]	4.03785e-06	0	1	1	4	Q80Y17	#REF!	#REF!	#REF!	#REF!	Q80Y17 [975-993]	0	2603.19	High	High	High	High	High	High	High	High	High	High	0.741	-0.43	439.5	325.5	418.9	563.7	329.6	509.7	375.5	307.4	341.9	426.7	286.7	264.6	Unique	28	High	0	3.371e-07	6.47224
FALSE	High	[K].SPQVLYSPVSPLSPHR.[L]	1xTMT6plex [N-Term]; 3xPhospho [S7(100); S10(100); S13(100)]	O88737 3xPhospho [S2805(100); S2808(100); S2811(100)]	0.000105201	0	1	1	3	O88737	#REF!	#REF!	#REF!	#REF!	O88737 [2799-2814]	0	2233.01	High	High	High	High	High	High	High	High	High	High	0.618	-0.69	197.1	121.8	192.9	218.3	201.5	167.7	205.1	103.6	117.6	185.5	95.4	106.7	Unique	20	High	0	2.395e-05	4.62069
FALSE	High	[K].HPWICQR.[S]	1xTMT6plex [N-Term]; 1xCarbamidomethyl [C5]		0.110671	0.00382679	1	1	1	Q6PHZ2	#REF!	#REF!	#REF!		Q6PHZ2 [269-275]	0	1225.65	High	High	High	High	High	High	High	High	High	High	0.741	-0.43	19.6	14.5	14.3	26.7	14.1	26.5	16.2	13.5	22.8	14.6	10.7	10.9	Unique	26	High	0.002106	0.06996
FALSE	High	[R].EYYSEADASHCIHQILESVNHIHQHDIVHR.[D]	1xTMT6plex [N-Term]; 1xCarbamidomethyl [C11]		4.51417e-11	0	1	1	2	Q923T9	#REF!	#REF!	#REF!		Q923T9 [106-135]	0	3866.86	High	High	High	High	High	High	High	High	High	High	0.925	-0.11	51.2	47.3	36.3	64.8	46.8	63.9	44	40.3	51.2	50.6	59.7	34.9	Unique	11	High	0	8.461e-14
FALSE	High	[R].ASSRPRPDDLEI.[-]	1xTMT6plex [N-Term]; 1xPhospho [S3(100)]	P23242 1xPhospho [S373(100)]	0.142749	0.00528498	1	1	1	P23242	#REF!	#REF!	#REF!	#REF!	P23242 [371-382]	0	1664.82	High	High	High	High	High	High	High	High	High	High	0.812	-0.3	70.4	57.2	68.3	94.4	55.4	76.6	57.1	57.2	54.1	73.8	52.3	48.4	Unique	10	High	0.003096	0.09749	1.01104
FALSE	High	[K].SETLVNAQQTPLGTPK.[E]	1xTMT6plex [S/K]; 2xPhospho [T10(100); T14(100)]	Q9Z0P4 2xPhospho [T141(100); T145(100)]	8.89317e-07	0	1	1	6	Q9Z0P4	#REF!	#REF!	#REF!	#REF!	Q9Z0P4 [132-147]	0	2302.15	High	High	High	High	High	High	High	High	High	High	0.709	-0.5	350	248	363.5	504.8	222.8	398.3	260.4	236.7	282.5	284.8	261.5	174.6	Unique	26	High	0	0.001122	2.95001
FALSE	High	[K].LKEDSEAESTESVPLVCK.[S]	TMT6plex [L]; 2xPhospho [S5(100); S9(99.4)]; 1xCarbamidomethyl [C17]	Q8C419 2xPhospho [S865(100); S869(99.4)]	2.43334e-06	0	1	1	10	Q8C419	#REF!	#REF!	#REF!	#REF!	Q8C419 [861-878]	1	2868.4	High	High	High	High	High	High	High	High	High	High	0.677	-0.56	497.1	336.4	450.5	757.7	279.1	621.1	376.9	287.3	379.5	441.7	358	215.3	Unique	30	High	0	8.307e-08	7.08056
FALSE	High	[R].GEGTPAAGDGLGRPLGPTPSQSR.[F]	1xTMT6plex [N-Term]; 1xPhospho [T/S]		0.00756385	9.22225e-05	1	1	2	P55012	#REF!	#REF!	#REF!	#REF!	P55012 [55-77]	0	2487.22	High	High	High	High	High	High	High	High	High	High	0.744	-0.43	22.3	16.6	18.9	22.9	26.6	21.9	21.1	19.1	14.9	19.6	15.4	13.9	Unique	4	High	3.64e-05	0.00221	2.65561
FALSE	High	[K].HSPTEDDESAKAEADVHLK.[E]	TMT6plex [H]; 1xPhospho [S9(100)]	P14873 1xPhospho [S974(100)]	2.36162e-05	0	1	1	1	P14873	#REF!	#REF!	#REF!	#REF!	P14873 [966-984]	1	2846.42	High	High	High	High	High	High	High	High	High	High	0.702	-0.51	122.1	85.7	127.9	206.4	57.6	134.9	83.8	71.7	94.5	114.4	97.7	50.1	Unique	10	High	0	1.48e-06	5.82974
FALSE	High	[K].AQVHLDQVITSPFNTAFPLDYMK.[D]	1xTMT6plex [A/K]; 1xOxidation [M22(100)]; 1xPhospho [T/S/Y]		0.00132154	0	1	1	4	Q8C8R3	#REF!	#REF!	#REF!	#REF!	Q8C8R3 [2125-2147]	0	3189.61	High	High	High	High	High	High	High	High	High	High	0.678	-0.56	41	27.8	43.4	60.6	27	47.6	26.2	18.9	24.8	35.2	40.5	19.5	Unique	8	High	0	0.0002422	3.61583
FALSE	High	[K].DTDSEEEIREAFR.[V]	1xTMT6plex [N-Term]		4.1604e-07	0	1	2	6	P62204	#REF!	#REF!	#REF!		P62204 [79-91]	1	1825.88	High	High	High	High	High	High	High	High	High	High	0.753	-0.41	247.3	186.3	280.8	299.4	199	215.3	242	169.7	219.1	208.1	192.5	142.2	Unique	31	High	0	6.651e-07
FALSE	High	[K].TEGDSPAAALSPQMHQEPVQQDFSGK.[T]	1xTMT6plex [T/K]; 1xOxidation [M14(100)]; 2xPhospho [S5(99.5); S11(100)]	Q8C8R3 2xPhospho [S3686(99.5); S3692(100)]	5.28261e-08	0	1	1	8	Q8C8R3	#REF!	#REF!	#REF!	#REF!	Q8C8R3 [3682-3707]	0	3389.52	High	High	High	High	High	High	High	High	High	High	0.678	-0.56	138.7	94	142.9	179.1	89.4	179.7	102.4	81	105.3	121	86.8	76.1	Unique	29	High	0	3.383e-08	7.4707
FALSE	High	[K].DTDSEEEIREAFRVFDK.[D]	1xTMT6plex [D/K]		1.58215e-06	0	1	2	3	P62204	#REF!	#REF!	#REF!		P62204 [79-95]	2	2544.3	High	High	High	High	High	High	High	High	High	High	1.227	0.29	187.5	229.9	183	260.2	95.6	263.8	134.7	150.3	297.3	147.6	399.3	155.1	Unique	6	High	0	9.468e-07
FALSE	High	[R].SQNREDSFDYSK.[S]	1xTMT6plex [S/K]; 1xPhospho [S7(99.8)]	Q9Z0U1 1xPhospho [S988(99.8)]	0.00923919	9.22225e-05	1	1	2	Q9Z0U1	#REF!	#REF!	#REF!	#REF!	Q9Z0U1 [982-993]	1	2013.93	High	High	High	High	High	High	High	High	High	High	0.641	-0.64	207.4	132.9	222.7	293.1	137	239.5	144.9	125.2	145.3	168.2	139.8	86	Unique	33	High	3.64e-05	0.00286	2.54363
FALSE	High	[K].VAAGHELQPLAIVDQRPSSRASSR.[A]	1xTMT6plex [N-Term]; 3xPhospho [S]	P23242 3xPhospho [S]	0.000177901	0	1	1	8	P23242	#REF!	#REF!	#REF!	#REF!	P23242 [347-370]	1	3014.42	High	High	High	High	High	High	High	High	High	High	0.815	-0.29	62.4	50.8	61	82	42.9	65.1	60.8	48.4	48.3	73.1	45.8	38.6	Unique	14	High	0	1.909e-05	4.71919
FALSE	High	[K].EGDTEEEAGPQAAEPSTPSGPESGPTPASAEQNE.[-]	1xTMT6plex [N-Term]; 1xPhospho [T17(98.8)]	P28667 1xPhospho [T183(98.8)]	6.76197e-08	0	1	1	2	P28667	#REF!	#REF!	#REF!	#REF!	P28667 [167-200]	0	3662.53	High	High	High	High	High	High	High	High	High	High	0.769	-0.38	20.6	15.8	17	24	15.7	24.1	22.2	17.4	13.8	18.1	17.7	12.2	Unique	40	High	0	8.905e-10	9.05037
FALSE	High	[K].TAELSLDQFHDK.[T]	1xTMT6plex [T/K]		6.50262e-05	0	1	1	1	P35564	#REF!	#REF!	#REF!		P35564 [172-183]	0	1862.01	High	High	High	High	High	High	High	High	High	High	0.973	-0.04	40.5	39.4	41.4	54	26.4	46.8	34	27.4	66.5	35.6	41.4	26.3	Unique	19	High	0	5.321e-06
FALSE	High	[K].AEEDEILNRSPR.[N]	1xTMT6plex [N-Term]		0.00226056	0	1	1	2	P35564	#REF!	#REF!	#REF!		P35564 [573-584]	1	1657.87	High	High	High	High	High	High	High	High	High	High	0.978	-0.03	98.1	95.9	95.2	122.3	72.8	106.9	93.4	100.9	111	94	105.9	67.9	Unique	11	High	0	0.0005966
FALSE	High	[K].EDDDDRDEDEDEEDEKEEDEEESPGQAK.[D]	TMT6plex [E]		5.7682e-12	0	1	1	1	P14211	#REF!	#REF!	#REF!		P14211 [386-413]	2	4013.71	High	High	High	High	High	High	High	High	High	High	0.561	-0.83	29.3	16.4	41.8	47.8	13.5	28.8	14.7	15.5	15.6	19.6	19.6	11.9	Unique	29	High	0	6.244e-15
FALSE	High	[K].DDEFTHLYTLIVRPDNTYEVK.[I]	1xTMT6plex [D/K]		1.93743e-06	0	1	1	2	P14211	#REF!	#REF!	#REF!		P14211 [165-185]	0	3026.59	High	High	High	High	High	High	High	High	High	High	0.664	-0.59	113.2	75.2	133.5	175.3	48.1	143.7	65.3	55.2	78.1	84.2	111.5	47	Unique	20	High	0	6.239e-08
FALSE	High	[K].DMHGDSEYNIMFGPDICGPGTK.[K]	1xTMT6plex [D/K]; 1xCarbamidomethyl [C17]; 1xOxidation [M2(100)]		5.24927e-08	0	1	1	1	P14211	#REF!	#REF!	#REF!		P14211 [121-142]	0	2915.34	High	High	High	High	High	High	High	High	High	High	0.698	-0.52	31.6	22.1	30.9	34.7	28.9	40.7	23	16.8	26.6	21.8	31.6	13.6	Unique	35	High	0	6.437e-10
FALSE	High	[K].DMHGDSEYNIMFGPDICGPGTK.[K]	1xTMT6plex [D/K]; 1xCarbamidomethyl [C17]; 2xOxidation [M2(100); M11(100)]		4.8928e-12	0	1	1	2	P14211	#REF!	#REF!	#REF!		P14211 [121-142]	0	2931.34	High	High	High	High	High	High	High	High	High	High	0.724	-0.47	66.3	48	80.7	87.4	45.3	76	42.1	43.2	55.6	48.8	56.6	35.8	Unique	42	High	0	5.062e-15
FALSE	High	[K].DPDAAKPEDWDERAK.[I]	TMT6plex [D]		0.00780429	9.22225e-05	1	1	1	P14211	#REF!	#REF!	#REF!		P14211 [210-224]	1	2430.29	High	High	High	High	High	High	High	High	High	High	0.732	-0.45	95.9	70.2	103.9	130.5	55.8	118.3	71.1	58.4	79.5	68	100.2	45.1	Unique	1	High	3.64e-05	0.002304
FALSE	High	[K].DPDAAKPEDWDER.[A]	1xTMT6plex [D/K]		0.0523365	0.00143381	1	1	1	P14211	#REF!	#REF!	#REF!		P14211 [210-222]	0	2001.99	High	High	High	High	High	High	High	High	High	High	0.805	-0.31	66.1	53.2	74.2	75.5	53.5	68.5	58.6	56	66.1	51.3	47.8	44.7	Unique	6	High	0.0007521	0.02646
FALSE	High	[K].HEQNIDCGGGYVK.[L]	1xTMT6plex [H/K]; 1xCarbamidomethyl [C7]		1.41574e-08	0	1	1	2	P14211	#REF!	#REF!	#REF!		P14211 [99-111]	0	1934.98	High	High	High	High	High	High	High	High	High	High	0.955	-0.07	123.9	118.4	119.2	160.3	93.4	154	92.6	101.4	180.1	117.3	121.2	71.9	Unique	37	High	0	9.461e-10
FALSE	High	[K].LFPSGLDQK.[D]	1xTMT6plex [L/K]		0.086069	0.00281199	1	1	1	P14211	#REF!	#REF!	#REF!		P14211 [112-120]	0	1462.87	High	High	High	High	High	High	High	High	High	High	1.429	0.52	25.1	35.8	24.9	26.7	22.4	26.9	24.5	27.6	80.4	29.5	27.2	14.5	Unique	13	High	0.001629	0.05034
FALSE	High	[K].IKDPDAAKPEDWDERAK.[I]	TMT6plex [I]		0.090557	0.0032143	1	1	1	P14211	#REF!	#REF!	#VALUE!		P14211 [208-224]	2	2900.63	High	High	High	High	High	High	High	High	High	High															No Quan Values	0	High	0.001846	0.05379
FALSE	High	[R].QHVGSSAEFMEAWRK.[Y]	1xTMT6plex [Q/K]		6.92755e-05	0	1	1	1	Q08331	#REF!	#REF!	#REF!		Q08331 [104-118]	1	2221.16	High	High	High	High	High	High	High	High	High	High	0.887	-0.17	47.3	42	49.9	65.2	31	59.4	30.9	45.1	55.7	40.8	48.1	20.1	Unique	28	High	0	5.766e-06
FALSE	High	[K].EEQELHDIHSTR.[S]	1xTMT6plex [N-Term]; 1xPhospho [S10(99.8)]	P35802 1xPhospho [S267(99.8)]	4.64125e-06	0	1	1	3	P35802	#REF!	#REF!	#REF!	#REF!	P35802 [258-269]	0	1802.83	High	High	High	High	High	High	High	High	High	High	0.701	-0.51	190.3	133.3	270.4	219.6	144	166.7	150.6	123.1	144	154	154.1	91.5	Unique	39	High	0	1.88e-07	6.72584
FALSE	High	[K].EVSADVSEEENFLTDFK.[L]	1xTMT6plex [E/K]; 2xPhospho [S3(100); S7(100)]	B9EKR1 2xPhospho [S572(100); S576(100)]	4.87381e-07	0	1	1	11	B9EKR1	#REF!	#REF!	#REF!	#REF!	B9EKR1 [570-586]	0	2577.15	High	High	High	High	High	High	High	High	High	High	0.689	-0.54	627.9	432.7	494.3	772.9	396.8	844.7	631	357.5	463	550.6	419	373.2	Unique	42	High	0	4.279e-08	7.36866
FALSE	High	[R].HLVYESDQNK.[D]	1xTMT6plex [H/K]		1.37645e-06	0	1	1	1	O35887	#REF!	#REF!	#REF!		O35887 [272-281]	0	1690.92	High	High	High	High	High	High	High	High	High	High	0.852	-0.23	92.5	78.8	91.8	118.8	63.4	110.1	78.5	71.6	105.4	76.6	90.8	49.6	Unique	20	High	0	4.032e-08
FALSE	High	[R].GSLWPQPSDSQQYFSAPAPLSPSSRPR.[S]	1xTMT6plex [N-Term]; 1xPhospho [S21(100)]	P28661 1xPhospho [S100(100)]	1.99623e-07	0	1	1	2	P28661	#REF!	#REF!	#REF!	#REF!	P28661 [80-106]	0	3252.57	High	High	High	High	High	High	High	High	High	High	0.643	-0.64	54.6	35.2	51.3	64.9	52.5	48.4	56.1	32.1	30	38.8	40.6	34.3	Unique	33	High	0	3.483e-09	8.45805
FALSE	High	[K].EECPRPMSISPPDFSPK.[T]	1xTMT6plex [E/K]; 1xCarbamidomethyl [C3]; 2xPhospho [S10(100); S15(100)]	P14873 2xPhospho [S1616(100); S1621(100)]	0.0692554	0.00200333	1	1	1	P14873	#REF!	#REF!	#REF!	#REF!	P14873 [1607-1623]	0	2592.17	High	High	High	High	High	High	High	High	High	High	0.704	-0.51	66.7	46.9	58.9	109.3	44	69.2	51.9	46.6	50.4	56.4	53.3	27.9	Unique	8	High	0.001196	0.03804	1.41976
FALSE	High	[K].EKEPAEGNESSEAPSPVNAMNSFV.[-]	1xTMT6plex [E/K]; 1xOxidation [M20(100)]; 3xPhospho [S10(100); S11(100); S15(100)]	Q810U4 3xPhospho [S1242(100); S1243(100); S1247(100)]	0.000642754	0	1	1	4	Q810U4	#REF!	#REF!	#REF!	#REF!	Q810U4 [1233-1256]	1	3234.34	High	High	High	High	High	High	High	High	High	High	0.683	-0.55	213.7	145.9	225.1	299.4	126.3	259.6	157.9	143.4	165.7	175.9	127.1	117.2	Unique	22	High	0	9.722e-05	4.01224
FALSE	High	[K].SPSPPPDGSPAATPEIR.[V]	1xTMT6plex [N-Term]; 3xPhospho [S1(100); S3(100); S9(100)]	O08539 3xPhospho [S296(100); S298(100); S304(100)]	2.12067e-05	0	1	1	2	O08539	#REF!	#REF!	#REF!	#REF!	O08539 [296-312]	0	2144.89	High	High	High	High	High	High	High	High	High	High	0.707	-0.5	123.6	87.3	128.1	143.7	89.5	143.7	112.8	78.7	94.2	104.7	80.2	78.8	Unique	10	High	0	1.726e-05	4.76296
FALSE	High	[R].GSPTRPNPPVR.[N]	1xTMT6plex [N-Term]; 1xPhospho [S2(100)]	Q62188 1xPhospho [S522(100)]	0.0195675	0.000542616	1	1	6	Q62188	#REF!	#REF!	#REF!	#REF!	Q62188 [521-531]	0	1486.77	High	High	High	High	High	High	High	High	High	High	0.791	-0.34	350.3	277.2	367.9	500	266.8	353.8	262.9	310.6	249.9	337.3	273.5	214.8	Unique	11	High	0.002195	0.07337	1.13448
FALSE	High	[K].ATSPLIEETPIGSIK.[D]	1xTMT6plex [A/K]; 2xPhospho [S13(100); T/S]	Q8C8R3 2xPhospho [S1732(100); T/S]	2.91029e-05	0	1	1	2	Q8C8R3	#REF!	#REF!	#REF!	#REF!	Q8C8R3 [1720-1734]	0	2174.12	High	High	High	High	High	High	High	High	High	High	0.681	-0.55	20.7	14.1	21.7	23.6	12.4	26.1	19.7	9.7	17	19.9	12.3	11.6	Unique	10	High	0	1.92e-06	5.7167
FALSE	High	[R].SLSDPKPLSPTAEESAK.[E]	TMT6plex [S]; 1xPhospho [S/T]		0.000268435	0	1	1	11	O88737	#REF!	#REF!	#REF!	#REF!	O88737 [2858-2874]	0	2524.35	High	High	High	High	High	High	High	High	High	High	0.622	-0.68	599.9	373.4	632.6	902.7	355.8	670	438.6	348.1	435.2	381.1	470.8	231.9	Unique	28	High	0	3.206e-05	4.49404
FALSE	High	[R].SPFEIISPPASPPEMTGQR.[V]	1xTMT6plex [N-Term]; 2xPhospho [S7(100); S11(100)]	Q9QYR6 2xPhospho [S1768(100); S1772(100)]	2.87368e-05	0	1	1	2	Q9QYR6	#REF!	#REF!	#REF!	#REF!	Q9QYR6 [1762-1780]	0	2430.1	High	High	High	High	High	High	High	High	High	High	0.684	-0.55	130.1	89	97.2	154.9	141.5	105.4	151.4	99.8	80.2	136.3	60	68.8	Unique	14	High	0	1.89e-06	5.72354
FALSE	High	[R].YAASDSEPERDELLVPAAAGPYATVQR.[R]	1xTMT6plex [N-Term]; 2xPhospho [Y/S/T]		0.00102631	0	1	1	6	Q6P9K8	#REF!	#REF!	#REF!	#REF!	Q6P9K8 [888-914]	1	3265.5	High	High	High	High	High	High	High	High	High	High	0.723	-0.47	15.6	11.3	15.7	15.6	17	20.7	9	8.9	12.7	13.3	12.6	8.9	Unique	7	High	0	0.0004311	3.36542
FALSE	High	[K].DENERASLSPMDEPVPDSESPVEK.[V]	1xTMT6plex [D/K]; 1xOxidation [M11(100)]; 3xPhospho [S7(100); S9(100); S20(100)]	P14873 3xPhospho [S1371(100); S1373(100); S1384(100)]	1.9252e-06	0	1	1	2	P14873	#REF!	#REF!	#REF!	#REF!	P14873 [1365-1388]	1	3371.41	High	High	High	High	High	High	High	High	High	High	0.706	-0.5	52.7	37.2	56.4	75.4	29.9	59.8	42.1	34.1	40.2	55.6	31.1	25.1	Unique	28	High	0	6.15e-08	7.21112
FALSE	High	[R].RSDSLLSFR.[F]	1xTMT6plex [N-Term]; 1xPhospho [S4(100)]	Q91W92 1xPhospho [S207(100)]	0.0704647	0.00200333	1	1	2	Q91W92	#REF!	#REF!	#REF!	#REF!	Q91W92 [204-212]	1	1389.71	High	High	High	High	High	High	High	High	High	High	0.612	-0.71	89.4	54.7	93.7	91.7	83.2	83.3	95.1	50.8	57.4	83.6	43.7	37.9	Unique	20	High	0.009009	0.2388	0.621966
FALSE	High	[K].KEESEESDDDMGFGLFD.[-]	1xTMT6plex [K]; 2xPhospho [S4(100); S7(100)]	P99027 2xPhospho [S102(100); S105(100)]	2.18886e-05	0	1	1	3	P99027	#REF!	#REF!	#REF!	#REF!	P99027 [99-115]	1	2568.02	High	High	High	High	High	High	High	High	High	High	0.698	-0.52	554.6	387.1	497.6	881.5	274.2	708.5	411.3	380.2	464.4	453.1	400.5	237.3	Unique	22	High	0	1.55e-05	4.80967
FALSE	High	[K].DLSFCQAELEADLEK.[V]	1xTMT6plex [D/K]; 1xCarbamidomethyl [C5]; 1xPhospho [S3(100)]	Q62417 1xPhospho [S376(100)]	0.00332106	0	1	1	1	Q62417	#REF!	#REF!	#REF!	#REF!	Q62417 [374-388]	0	2306.1	High	High	High	High	High	High	High	High	High	High	0.807	-0.31	15	12.1	16.2	17.3	13.2	18	10.1	9.1	15.5	12.8	15.3	7.7	Unique	24	High	0	0.0007793	3.1083
FALSE	High	[K].TVTMISPEDEQK.[G]	1xTMT6plex [T/K]; 1xOxidation [M4(100)]; 1xPhospho [S6(100)]	Q8R0A7 1xPhospho [S275(100)]	3.10048e-05	0	1	1	3	Q8R0A7	#REF!	#REF!	#REF!	#REF!	Q8R0A7 [270-281]	0	1931.94	High	High	High	High	High	High	High	High	High	High	0.632	-0.66	292.4	184.7	366.4	381.2	173.9	311	229.6	160.8	203.7	185.6	229.8	143.5	Unique	44	High	0	2.078e-06	5.68235
FALSE	High	[K].EISDDEAEEEK.[G]	1xTMT6plex [E/K]; 1xPhospho [S3(100)]	P11499 1xPhospho [S226(100)]	0.00101341	0	1	1	2	P11499	#REF!	#REF!	#REF!	#REF!	P11499 [224-234]	0	1831.83	High	High	High	High	High	High	High	High	High	High	0.635	-0.65	179.1	113.8	237	221.7	117.5	191.2	128.1	101.1	112.8	124.4	136.2	94.3	Unique	49	High	0	0.000173	3.76195
FALSE	High	[R].ASLSPMDEPVPDSESPVEK.[V]	1xTMT6plex [A/K]; 1xPhospho [S]		1.43224e-05	0	1	1	2	P14873	#REF!	#REF!	#REF!	#REF!	P14873 [1370-1388]	0	2552.22	High	High	High	High	High	High	High	High	High	High	0.707	-0.5	34.7	24.5	28.3	48.6	24.9	34.4	37.2	25.3	22.8	34.9	25.4	14.2	Unique	26	High	0	7.83e-07	6.10624
FALSE	High	[K].GGQDDDDAETGLTEGEGEGEEEKEPENLGK.[L]	TMT6plex [G]; 1xPhospho [T13(100)]	P46097 1xPhospho [T128(100)]	1.04587e-11	0	1	1	6	P46097	#REF!	#REF!	#REF!	#REF!	P46097 [116-145]	1	3901.76	High	High	High	High	High	High	High	High	High	High	0.648	-0.63	184.3	119.5	201	237.9	109.8	215.2	157.6	110.1	132	136.4	133.5	85.3	Unique	63	High	0	1.337e-07	6.87387
FALSE	High	[K].IYQFPDCDSDEDEDFK.[L]	1xTMT6plex [I/K]; 1xCarbamidomethyl [C7]; 1xPhospho [S9(100)]	P28661 1xPhospho [S325(100)]	3.58643e-05	0	1	1	4	P28661	#REF!	#REF!	#REF!	#REF!	P28661 [317-332]	0	2561.08	High	High	High	High	High	High	High	High	High	High	0.646	-0.63	310.7	200.6	318.9	382.4	207.3	373.6	271.1	175.2	225.1	238.3	230.9	133.7	Unique	50	High	0	7.291e-06	5.13721
FALSE	High	[K].HNGPENWHK.[D]	1xTMT6plex [H/K]		5.87627e-05	0	1	1	4	P00920	#REF!	#REF!	#REF!		P00920 [10-18]	0	1576.84	High	High	High	High	High	High	High	High	High	High	0.845	-0.24	333.4	281.6	335.1	534.7	229.2	335.7	232.4	284	317.7	356.6	294.6	155.2	Unique	27	High	0	1.943e-05
FALSE	High	[K].VLEALHSIK.[T]	1xTMT6plex [V/K]		0.182342	0.00688468	1	1	1	P00920	#REF!	#REF!	#REF!		P00920 [159-167]	0	1467.93	High	High	High	High	High	High	High	High	High	High	2.279	1.19	32.2	73.4	26	34	25	30.8	45.3	23.8	244.3	44.3	34.6	20.1	Unique	5	High	0.004165	0.1338
FALSE	High	[R].HFAMEMHIVHK.[K]	1xTMT6plex [H/K]; 2xOxidation [M4(100); M6(100)]		4.20139e-05	0	1	1	1	Q64444	#REF!	#REF!	#REF!		Q64444 [133-143]	0	1869.99	High	High	High	High	High	High	High	High	High	High	1.061	0.09	34.3	36.4	33.4	40.9	34.5	38.8	23.8	32.8	46.1	38.1	39.7	25.2	Unique	7	High	0	3.053e-06
FALSE	High	[K].DNVRPLQPLGK.[R]	1xTMT6plex [D/K]		2.43757e-05	0	1	1	3	Q64444	#REF!	#REF!	#REF!		Q64444 [261-271]	0	1695.03	High	High	High	High	High	High	High	High	High	High	1.21	0.28	127.4	154.2	128.6	156.7	110.4	133.1	108.1	111.4	223.7	160.1	187.3	88.3	Unique	15	High	0	2.552e-06
FALSE	High	[R].NHVAGQMLHGGGSK.[F]	1xTMT6plex [N/K]; 1xOxidation [M7(100)]		6.59289e-08	0	1	1	3	P47934	#REF!	#REF!	#REF!		P47934 [302-315]	0	1867	High	High	High	High	High	High	High	High	High	High	0.774	-0.37	350.3	271.1	370	525.2	241.6	379	235.9	224.9	332.4	338.8	277	182.4	Unique	24	High	0	5.374e-09
FALSE	High	[R].NHVAGQMLHGGGSK.[F]	1xTMT6plex [N/K]		1.27353e-07	0	1	1	2	P47934	#REF!	#REF!	#REF!		P47934 [302-315]	0	1851.01	High	High	High	High	High	High	High	High	High	High	0.78	-0.36	176.1	137.3	178.6	289.4	119.1	185	108.3	136	191.9	161.4	129.7	67.6	Unique	22	High	0	1.975e-09
FALSE	High	[R].NHVAGQMLHGGGSKFNSGNR.[W]	1xTMT6plex [N/K]; 1xOxidation [M7(100)]		0.0661232	0.00192639	1	1	1	P47934	#REF!	#REF!	#REF!		P47934 [302-321]	1	2542.31	High	High	High	High	High	High	High	High	High	High	0.891	-0.17	37.3	33.2	46.6	52.2	28.7	35.7	23.3	31.2	28.6	39.8	44.9	21.7	Unique	2	High	0.001166	0.03596
FALSE	High	[R].DVKPENFLIGRPGNK.[A]	TMT6plex [D]		4.05637e-07	0	1	1	2	Q8C4X2	#REF!	#REF!	#REF!		Q8C4X2 [162-176]	0	2371.41	High	High	High	High	High	High	High	High	High	High	0.893	-0.16	98.8	88.2	99.5	146.3	55.1	120.8	72.4	65.9	100.7	102	117.3	55.2	Unique	6	High	0	8.574e-09
FALSE	High	[R].ESSPLYSPGFSDSTSAAK.[E]	1xTMT6plex [E/K]; 1xPhospho [S3(99.7)]	P14873 1xPhospho [S1789(99.7)]	3.07559e-06	0	1	1	7	P14873	#REF!	#REF!	#REF!	#REF!	P14873 [1787-1804]	0	2369.13	High	High	High	High	High	High	High	High	High	High	0.708	-0.5	183.9	130.3	197.9	249.5	118.2	196.4	157.7	130.3	119.1	166.4	146.1	89.4	Unique	48	High	0	1.12e-07	6.95078
FALSE	High	[K].DVSDERLSPAK.[S]	1xTMT6plex [D/K]; 1xPhospho [S8(100)]	P14873 1xPhospho [S1247(100)]	0.00692887	9.22225e-05	1	1	2	P14873	#REF!	#REF!	#REF!	#REF!	P14873 [1240-1250]	1	1754.91	High	High	High	High	High	High	High	High	High	High	0.708	-0.5	336.1	238	478.3	424.9	194.5	326.7	255.9	184	225.8	327.4	288.4	164.2	Unique	10	High	3.64e-05	0.00198	2.70333
FALSE	High	[K].HIPYREHK.[S]	1xTMT6plex [H/K]		0.196701	0.00763634	1	3	1	Q8C4X2	#REF!	#REF!	#REF!		Q8C4X2 [200-207]	1	1537.9	High	High	High	High	High	High	High	High	High	High	1.323	0.4	52.6	69.6	37.8	88.2	33.2	68	35.8	66.9	91.5	46.6	90.3	52.6	Unique	2	High	0.004755	0.1479
FALSE	High	[K].AKEEQELQDIQSRSK.[E]	TMT6plex [A]; 1xPhospho [S14(100)]	P35803 1xPhospho [S320(100)]	0.000275317	0	1	1	5	P35803	#REF!	#REF!	#REF!	#REF!	P35803 [307-321]	2	2556.36	High	High	High	High	High	High	High	High	High	High	0.671	-0.58	460.6	309	411.9	720.7	177.2	767.9	225.1	264.8	375.4	288.1	409.4	207.1	Unique	22	High	0	9.123e-05	4.03986
FALSE	High	[R].DVKPHNVMIDHEHRK.[L]	TMT6plex [D]; 1xOxidation [M8(100)]		0.000548736	0	1	1	1	Q60737	#REF!	#REF!	#REF!		Q60737 [156-170]	1	2558.42	High	High	High	High	High	High	High	High	High	High	0.712	-0.49	83.7	59.7	67.3	140.4	48	113.7	49.3	61.1	66.9	71.9	61.4	37	Unique	5	High	0	7.902e-05
FALSE	High	[R].DVKPHNVMIDHEHRK.[L]	TMT6plex [D]		0.000385026	0	1	1	1	Q60737	#REF!	#REF!	#REF!		Q60737 [156-170]	1	2542.43	High	High	High	High	High	High	High	High	High	High	0.855	-0.23	59.5	50.9	46.1	98.6	41	69.8	42.2	62.3	71	42.2	53.2	25.7	Unique	3	High	0	5.069e-05
FALSE	High	[R].DVKPHNVMIDHEHR.[K]	1xTMT6plex [D/K]; 1xOxidation [M8(100)]		8.64567e-05	0	1	1	2	Q60737	#REF!	#REF!	#REF!		Q60737 [156-169]	0	2201.16	High	High	High	High	High	High	High	High	High	High	0.904	-0.15	101.4	91.6	83.5	156.9	73.7	114.1	78.6	104.4	112.9	89.6	89.1	62	Unique	3	High	0	7.609e-06
FALSE	High	[K].AVAQGNLSSADVQAAK.[N]	1xTMT6plex [A/K]; 1xPhospho [S9(99.8)]	Q9DB77 1xPhospho [S368(99.8)]	1.83013e-06	0	1	1	2	Q9DB77	#REF!	#REF!	#REF!	#REF!	Q9DB77 [360-375]	0	2068.08	High	High	High	High	High	High	High	High	High	High	0.702	-0.51	25.9	18.2	31.2	28.7	17.1	27.9	24.6	18.7	15.6	20.9	21.1	14.6	Unique	21	High	0	5.794e-08	7.23702
FALSE	High	[K].SEGAAEEQPEPAPAPEQEAAAPGPAAGGEAPK.[A]	1xTMT6plex [S/K]; 1xPhospho [S1(100)]	Q91XV3 1xPhospho [S92(100)]	2.84864e-10	0	1	1	3	Q91XV3	#REF!	#REF!	#REF!	#REF!	Q91XV3 [92-123]	0	3549.68	High	High	High	High	High	High	High	High	High	High	0.783	-0.35	67.2	52.7	72.7	100.5	39.6	80.7	42.7	54.4	50.5	58.1	55.1	45.3	Unique	23	High	0	8.675e-13	12.0617
FALSE	High	[K].EIQNGTLRESDSEHVPR.[D]	1xTMT6plex [N-Term]; 1xPhospho [S10(99.5)]	Q61595 1xPhospho [S75(99.5)]	0.00761134	9.22225e-05	1	1	3	Q61595	#REF!	#REF!	#REF!	#REF!	Q61595 [66-82]	1	2276.09	High	High	High	High	High	High	High	High	High	High	0.717	-0.48	52.2	37.4	51.7	67.3	42.6	53.5	45.7	41.3	42.5	38.8	34.5	29.8	Unique	10	High	3.64e-05	0.002363	2.62654
FALSE	High	[R].DVATSPISPTENNTTPPDALTR.[N]	1xTMT6plex [N-Term]; 2xPhospho [S5(99.7); S8(100)]	O88643 2xPhospho [S220(99.7); S223(100)]	3.25591e-06	0	1	1	4	O88643	#REF!	#REF!	#REF!	#REF!	O88643 [216-237]	0	2686.22	High	High	High	High	High	High	High	High	High	High	0.673	-0.57	147.4	99.3	162.9	184	111.3	143.8	135.2	90.7	119.1	128.4	82.3	76	Unique	33	High	0	1.972e-07	6.70509
FALSE	High	[K].QPANILEAAVPGHRDSPR.[A]	1xTMT6plex [N-Term]; 1xPhospho [S16(100)]	Q761V0 1xPhospho [S27(100)]	4.41964e-05	0	1	1	1	Q761V0	#REF!	#REF!	#REF!	#REF!	Q761V0 [12-29]	1	2237.14	High	High	High	High	High	High	High	High	High	High	0.792	-0.34	34.7	27.5	28	32.7	38.4	36.8	37.8	27.8	27	31.4	27.4	23.9	Unique	18	High	0	3.264e-06	5.48625
FALSE	High	[K].NSSAITSPK.[G]	1xTMT6plex [N/K]; 1xPhospho [S7(100)]	P28652 1xPhospho [S367(100)]	0.0105324	9.22225e-05	1	1	2	P28652	#REF!	#REF!	#REF!	#REF!	P28652 [361-369]	0	1442.77	High	High	High	High	High	High	High	High	High	High	0.583	-0.78	291.1	169.6	325.1	454.7	158.7	329.1	187.7	148.2	165.9	201.6	206.4	125.7	Unique	19	High	0.0002815	0.008238	2.08418
FALSE	High	[R].QQSHFAMMHGGTGFAGIDSSSPEVK.[G]	1xTMT6plex [Q/K]; 2xOxidation [M7(100); M8(100)]; 1xPhospho [S21(99.5)]	P60335 1xPhospho [S264(99.5)]	1.82175e-05	0	1	1	2	P60335	#REF!	#REF!	#REF!	#REF!	P60335 [244-268]	0	3176.46	High	High	High	High	High	High	High	High	High	High	0.708	-0.5	67	47.4	65.6	90.9	47.9	73.7	57	41.8	51.9	65.1	48.6	29.7	Unique	7	High	0	6.086e-06	5.21567
FALSE	High	[R].RQSESIAAPPVASEDMDK.[H]	1xTMT6plex [R/K]; 1xPhospho [S3(99.8)]	Q8BPN8 1xPhospho [S2394(99.8)]	1.48668e-09	0	1	1	1	Q8BPN8	#REF!	#REF!	#REF!	#REF!	Q8BPN8 [2392-2409]	1	2469.21	High	High	High	High	High	High	High	High	High	High	0.677	-0.56	55.5	37.5	57.5	76.2	43	60.1	40.5	37.1	45.7	40.4	39.5	25	Unique	60	High	0	7.031e-12	11.153
FALSE	High	[R].TSTPVRSPGGSTMMK.[A]	1xTMT6plex [T/K]; 1xOxidation [M]; 2xPhospho [T3(99.4); S7(100)]	Q9Z0P4 2xPhospho [T153(99.4); S157(100)]	0.00901124	9.22225e-05	1	1	2	Q9Z0P4	#REF!	#REF!	#REF!	#REF!	Q9Z0P4 [151-165]	1	2171	High	High	High	High	High	High	High	High	High	High	0.719	-0.48	173.6	124.7	149.4	286.9	111.6	205.2	114.7	129.2	164.2	144.2	121.2	64.8	Unique	12	High	0.0003146	0.009901	2.00432
FALSE	High	[K].SPQGLSDTGYSSDGISGSLGEIPSLIPSDEK.[D]	1xTMT6plex [S/K]; 1xPhospho [S1(100)]	Q9QYX7 1xPhospho [S1292(100)]	4.727e-10	0	1	1	6	Q9QYX7	#REF!	#REF!	#REF!	#REF!	Q9QYX7 [1292-1322]	0	3631.77	High	High	High	High	High	High	High	High	High	High	0.661	-0.6	172.6	114.1	169.2	238.8	109.5	207.4	138.3	87.7	138.7	140.3	125.5	78.2	Unique	53	High	0	1.66e-12	11.7799
FALSE	High	[K].RDSFPNFLACK.[H]	1xTMT6plex [R/K]; 1xCarbamidomethyl [C10]; 1xPhospho [S3(100)]	Q9CR61 1xPhospho [S73(100)]	0.00475435	0	1	1	1	Q9CR61	#REF!	#REF!	#REF!	#REF!	Q9CR61 [71-81]	1	1892.95	High	High	High	High	High	High	High	High	High	High	0.774	-0.37	38.3	29.6	38.7	52.1	25.7	44.2	30.8	23.4	40	31.2	32.6	21	Unique	23	High	0	0.001225	2.91186
FALSE	High	[K].NVLGHMQQGGSPTPFDR.[N]	1xTMT6plex [N-Term]; 1xPhospho [S11(99.6)]	P47857 1xPhospho [S667(99.6)]	0.00342734	0	1	1	1	P47857	#REF!	#REF!	#REF!	#REF!	P47857 [657-673]	0	2150.01	High	High	High	High	High	High	High	High	High	High	0.678	-0.56	58.2	39.5	62.4	68.2	41.5	74	44.7	36.7	41.6	49.7	40.3	29	Unique	12	High	0	0.0008121	3.09039
FALSE	High	[K].SIKSDVPVYLK.[R]	TMT6plex [S]; 1xPhospho [S4(100)]	Q6A065 1xPhospho [S358(100)]	0.00626756	0	1	1	2	Q6A065	#REF!	#REF!	#REF!	#REF!	Q6A065 [355-365]	1	2016.17	High	High	High	High	High	High	High	High	High	High	0.779	-0.36	191.1	148.9	182.4	258.6	128.9	232.3	153.1	132.9	186.9	164.6	155.2	104.8	Unique	19	High	0	0.001742	2.75895
FALSE	High	[R].YDSPLHSASHAPSSK.[T]	1xTMT6plex [Y/K]; 1xPhospho [S3(100)]	Q8K4G5 1xPhospho [S723(100)]	3.08428e-08	0	1	1	3	Q8K4G5	#REF!	#REF!	#REF!	#REF!	Q8K4G5 [721-735]	0	2122.04	High	High	High	High	High	High	High	High	High	High	0.712	-0.49	456.4	324.9	417.4	583.3	335.7	545.8	399.9	295.3	354.8	397.7	347	229.5	Unique	41	High	0	3.279e-10	9.48426
FALSE	High	[R].SRTPSLPTPPTR.[E]	1xTMT6plex [N-Term]; 1xPhospho [S5(100)]	P10637 1xPhospho [S506(100)]	0.000599551	0	1	1	3	P10637	#REF!	#REF!	#REF!	#REF!	P10637 [502-513]	1	1618.85	High	High	High	High	High	High	High	High	High	High	0.729	-0.46	145.9	106.4	164.4	175	128.6	137.5	124.1	102.5	100.1	139.6	105.3	84.3	Unique	31	High	0	8.898e-05	4.05071
FALSE	High	[R].HLSNVSSTGSIDMVDSPQLATLADEVSASLAK.[Q]	1xTMT6plex [H/K]; 1xOxidation [M13(100)]; 3xPhospho [S/T]	P10637 3xPhospho [S/T]	2.81473e-06	0	1	1	6	P10637	#REF!	#REF!	#REF!	#REF!	P10637 [699-730]	0	3957.82	High	High	High	High	High	High	High	High	High	High	0.729	-0.46	24.3	17.7	24.7	35.3	9.9	28	23.8	15.5	19.3	20.5	17.4	16	Unique	48	High	0	9.945e-08	7.0024
FALSE	High	[K].TDSERTDTAADGETSATESDQEEDAEIK.[A]	1xTMT6plex [T/K]; 2xPhospho [S15(99.6); T17(99.6)]	Q9WV92 2xPhospho [S543(99.6); T545(99.6)]	4.00534e-07	0	1	1	5	Q9WV92	#REF!	#REF!	#REF!	#REF!	Q9WV92 [529-556]	1	3619.51	High	High	High	High	High	High	High	High	High	High	0.717	-0.48	107.5	77.1	114.1	186.9	54.4	121.9	60.3	73.4	72.2	91.1	87.3	61.4	Unique	28	High	0	8.443e-09	8.0735
FALSE	High	[R].GMIIEHEGDRPASK.[T]	1xTMT6plex [G/K]; 1xOxidation [M2(100)]; 1xPhospho [S13(100)]	P70414 1xPhospho [S282(100)]	0.00140775	0	1	1	2	P70414	#REF!	#REF!	#REF!	#REF!	P70414 [270-283]	0	2094.05	High	High	High	High	High	High	High	High	High	High	0.753	-0.41	267.1	201.2	314.3	346.7	173.9	290.5	210.2	190.3	215.9	235.3	212.9	151.7	Unique	4	High	0	0.0002616	3.58236
FALSE	High	[K].HVTSNASDSESSYR.[G]	1xTMT6plex [N-Term]; 1xPhospho [S7(100)]	Q811D0 1xPhospho [S688(100)]	1.56497e-05	0	1	1	2	Q811D0	#REF!	#REF!	#REF!	#REF!	Q811D0 [682-695]	0	1848.8	High	High	High	High	High	High	High	High	High	High	0.713	-0.49	46.5	33.2	50.3	54.1	39	39.8	49.2	32.3	32	40	31.5	30	Unique	69	High	0	8.769e-07	6.05705
FALSE	High	[K].STPTAEDVTAPLVDERAPDK.[Q]	1xTMT6plex [S/K]; 1xPhospho [T2(99.7)]	P10637 1xPhospho [T58(99.7)]	6.23869e-07	0	1	1	9	P10637	#REF!	#REF!	#REF!	#REF!	P10637 [57-76]	1	2650.34	High	High	High	High	High	High	High	High	High	High	0.73	-0.45	306.5	223.7	329.8	429.7	184.6	345.3	243.2	208.7	230.5	262.8	264.2	152.2	Unique	80	High	0	2.407e-07	6.61852
FALSE	High	[K].SDSCSDFTAILPDKPNR.[A]	1xTMT6plex [S/K]; 1xCarbamidomethyl [C4]; 1xPhospho [S3(99.7)]	Q8BXT1 1xPhospho [S26(99.7)]	1.1996e-05	0	1	1	4	Q8BXT1	#REF!	#REF!	#REF!	#REF!	Q8BXT1 [24-40]	0	2461.18	High	High	High	High	High	High	High	High	High	High	0.606	-0.72	253.3	153.4	209.9	331.1	196.7	304.7	224.1	157	199.5	173.9	140	96.7	Unique	20	High	0	8.321e-07	6.07982
FALSE	High	[R].THTSPPRAPSSPGR.[S]	1xTMT6plex [N-Term]; 2xPhospho [S4(99.7); S11(99.7)]	Q640R3 2xPhospho [S379(99.7); S386(99.7)]	0.000459654	0	1	1	4	Q640R3	#REF!	#REF!	#REF!	#REF!	Q640R3 [376-389]	1	1836.84	High	High	High	High	High	High	High	High	High	High	0.743	-0.43	333.3	247.7	371.3	467.7	219.2	378.2	229.9	239.3	246.9	302.3	245.4	204.4	Unique	25	High	0	6.311e-05	4.1999
FALSE	High	[K].KVSYSHIQSK.[C]	TMT6plex [K]; 1xPhospho [S3(99.8)]	P27546 1xPhospho [S973(99.8)]	0.00770722	9.22225e-05	1	1	1	P27546	#REF!	#REF!	#REF!	#REF!	P27546 [971-980]	1	1944.09	High	High	High	High	High	High	High	High	High	High	0.723	-0.47	126.2	91.2	128.8	192.4	57.5	163.8	88.4	71.1	89.3	119	116.2	60.3	Unique	34	High	3.64e-05	0.002268	2.64436
FALSE	High	[K].GFSYFGEDLMP.[-]	1xTMT6plex [N-Term]; 1xOxidation [M10(100)]; 1xPhospho [S/Y]		0.0532694	0.00143381	1	1	4	P16054	#REF!	#REF!	#REF!	#REF!	P16054 [727-737]	0	1587.66	High	High	High	High	High	High	High	High	High	High	0.802	-0.32	54.4	43.6	55.6	46.6	54.2	56.5	59	40.8	51.8	34.1	55.5	35.8	Unique	43	High	0.001196	0.03843	1.41533
FALSE	High	[R].DVMSDETNNEETESPSQEFVNITK.[Y]	1xTMT6plex [D/K]; 1xOxidation [M3(100)]; 2xPhospho [S14(100); S16(100)]	P14873 2xPhospho [S1151(100); S1153(100)]	1.55509e-05	0	1	1	1	P14873	#REF!	#REF!	#REF!	#REF!	P14873 [1138-1161]	0	3377.44	High	High	High	High	High	High	High	High	High	High	0.715	-0.48	37.5	26.8	35.9	47.3	24.6	42.3	37.4	22.4	25.3	39.2	22.2	24.9	Unique	27	High	0	8.7e-07	6.06048
FALSE	High	[K].EAGHGPGKDEMTDEELAEGEEEIDHAER.[E]	1xTMT6plex [E/K]; 1xPhospho [T12(100)]	Q0VF55 1xPhospho [T1079(100)]	4.76537e-09	0	1	1	1	Q0VF55	#REF!	#REF!	#REF!	#REF!	Q0VF55 [1068-1095]	1	3618.59	High	High	High	High	High	High	High	High	High	High	0.673	-0.57	21.4	14.4	22.5	29	16	19.3	20.2	14	16	16.7	13.2	12.1	Unique	30	High	0	3.083e-11	10.511
FALSE	High	[K].LDQVVESPAIPR.[I]	1xTMT6plex [N-Term]; 1xPhospho [S7(100)]	Q02357 1xPhospho [S852(100)]	8.20494e-06	0	1	1	3	Q02357	#REF!	#REF!	#REF!	#REF!	Q02357 [846-857]	0	1632.86	High	High	High	High	High	High	High	High	High	High	0.73	-0.45	162.2	118.5	157.9	162.6	174	144.8	171.9	102.4	126.8	133.4	134.2	95.5	Unique	55	High	0	3.857e-07	6.41375
FALSE	High	[K].DYSEADGLSERTTPSK.[A]	1xTMT6plex [D/K]; 3xPhospho [S9(100); T12(100); T13(100)]	Q9Z2H5 3xPhospho [S75(100); T78(100); T79(100)]	0.00733072	9.22225e-05	1	1	1	Q9Z2H5	#REF!	#REF!	#REF!	#REF!	Q9Z2H5 [67-82]	1	2454.03	High	High	High	High	High	High	High	High	High	High	0.66	-0.6	83.9	55.4	96.3	129.9	45.2	89.2	59	42.4	65	66.7	60.7	42.1	Unique	1	High	3.64e-05	0.002121	2.67346
FALSE	High	[K].RRPPSPDPNTK.[V]	1xTMT6plex [R/K]; 1xPhospho [S5(100)]	Q62261 1xPhospho [S2102(100)]	0.111282	0.00382679	1	1	2	Q62261	#REF!	#REF!	#REF!	#REF!	Q62261 [2098-2108]	1	1802.97	High	High	High	High	High	High	High	High	High	High	0.737	-0.44	198.9	146.7	215.7	314.5	86.8	245.1	132.4	127.3	130	192.9	173.8	109.3	Unique	5	High	0.002106	0.07029	1.15311
FALSE	High	[R].SQSFAVRPR.[K]	1xTMT6plex [N-Term]		0.00112839	0	1	1	1	Q6P9K8	#REF!	#REF!	#REF!		Q6P9K8 [935-943]	0	1276.73	High	High	High	High	High	High	High	High	High	High	1.004	0.01	31.4	31.5	28.9	38.4	18.6	38.2	32.9	29.7	45.6	24.5	35	22.8	Unique	11	High	0	0.0001972
FALSE	High	[K].DESKEPIVEVRTEEER.[T]	1xTMT6plex [D/K]; 1xPhospho [S3(100)]	P13595 1xPhospho [S774(100)]	0.00667315	9.22225e-05	1	1	1	P13595	#REF!	#REF!	#REF!	#REF!	P13595 [772-787]	2	2483.24	High	High	High	High	High	High	High	High	High	High	0.725	-0.46	188.2	136.4	174	280.3	102.5	249.3	134.9	117	147.5	162.5	147	107.9	Unique	0	High	3.64e-05	0.001893	2.72285
FALSE	High	[K].EGSSEKDEGEQEEEEGETEAEGEGEEAEAK.[E]	TMT6plex [E]; 2xPhospho [S3(100); S4(100)]	P08553 2xPhospho [S550(100); S551(100)]	4.1414e-06	0	1	1	3	P08553	#REF!	#REF!	#REF!	#REF!	P08553 [548-577]	1	4074.68	High	High	High	High	High	High	High	High	High	High	0.766	-0.39	50.4	38.6	40.4	91.1	26.1	51.7	42.5	24.7	35.9	71.4	36.6	24.2	Unique	26	High	0	1.624e-07	6.78941
FALSE	High	[K].NSRPSSPVNTPSSQPPAAK.[S]	1xTMT6plex [N/K]; 1xPhospho [S/T]		3.00716e-08	0	1	1	14	Q03173	#REF!	#REF!	#REF!	#REF!	Q03173 [350-368]	0	2460.26	High	High	High	High	High	High	High	High	High	High	0.724	-0.47	495.2	358.6	569.7	730.3	272	564.7	339.2	330.1	387.4	430.4	388.3	256.8	Unique	56	High	0	5.546e-10	9.25602
FALSE	High	[R].NHSLEEEFER.[A]	1xTMT6plex [N-Term]; 1xPhospho [S3(100)]	Q8C437 1xPhospho [S202(100)]	3.51896e-05	0	1	1	2	Q8C437	#REF!	#REF!	#REF!	#REF!	Q8C437 [200-209]	0	1598.7	High	High	High	High	High	High	High	High	High	High	0.759	-0.4	93	70.6	100.2	123.2	70.7	100.2	70.7	71.8	63	105.4	61.3	51.4	Unique	56	High	0	0.0001421	3.84741
FALSE	High	[R].SPFEIISPPASPPEMTGQRVPSAPGQESPVPDTK.[S]	1xTMT6plex [S/K]; 1xOxidation [M15(100)]; 2xPhospho [S/T]		3.75304e-08	0	1	1	5	Q9QYR6	#REF!	#REF!	#REF!	#REF!	Q9QYR6 [1762-1795]	1	4165	High	High	High	High	High	High	High	High	High	High	0.695	-0.53	145.7	101.2	117	193.7	98.7	185.4	133.9	96.5	78.4	146.2	96.4	88.7	Unique	14	High	0	4.224e-10	9.37428
FALSE	High	[R].HLSNVSSTGSIDMVDSPQLATLADEVSASLAK.[Q]	1xTMT6plex [H/K]; 1xOxidation [M13(100)]; 1xPhospho [S/T]		3.50059e-08	0	1	1	14	P10637	#REF!	#REF!	#REF!	#REF!	P10637 [699-730]	0	3797.89	High	High	High	High	High	High	High	High	High	High	0.734	-0.45	28.8	21.1	26.2	42.1	20	32	23.8	17.4	25.2	28.4	22	12.7	Unique	51	High	0	3.86e-10	9.41341
FALSE	High	[K].NAIHTYTQAGSHMAAK.[G]	1xTMT6plex [N/K]; 1xOxidation [M13(100)]		1.5595e-07	0	1	1	1	P24270	#REF!	#REF!	#REF!		P24270 [507-522]	0	2175.14	High	High	High	High	High	High	High	High	High	High	0.995	-0.01	37.3	37.1	31.2	56.4	26.7	43	29.1	29.5	54.5	46	36.7	18.8	Unique	15	High	0	2.55e-09
FALSE	High	[K].SEPSSPDHGSSAIEQDLAALDAEMTQK.[L]	1xTMT6plex [S/K]; 1xPhospho [S/T]		3.5638e-05	0	1	1	2	Q9Z1B3	#REF!	#REF!	#REF!	#REF!	Q9Z1B3 [978-1004]	0	3352.57	High	High	High	High	High	High	High	High	High	High	0.735	-0.44	18.9	13.9	18.9	31.8	8.7	22.9	12.2	14.6	16.6	14.1	14.8	9.4	Unique	7	High	0	2.486e-06	5.6045
FALSE	High	[K].SHSSPSLNPDASPVTAKVK.[R]	TMT6plex [S]; 1xPhospho [S/T]		0.00082256	0	1	1	8	Q2PFD7	#REF!	#REF!	#REF!	#REF!	Q2PFD7 [998-1016]	1	2689.45	High	High	High	High	High	High	High	High	High	High	0.671	-0.58	103.8	69.6	112.5	155	52.6	127.8	71.2	59.7	73.3	80.1	93.7	41.3	Unique	4	High	0	0.0002756	3.55972
FALSE	High	[K].TPSPPEPEPAGTAQK.[N]	1xTMT6plex [T/K]; 2xPhospho [T1(100); S3(100)]	Q80YN3 2xPhospho [T523(100); S525(100)]	2.28804e-05	0	1	1	2	Q80YN3	#REF!	#REF!	#REF!	#REF!	Q80YN3 [523-537]	0	2125	High	High	High	High	High	High	High	High	High	High	0.824	-0.28	175.9	144.9	179.8	271.9	92.1	198.5	137.2	117.2	121.5	224.5	149.2	112.2	Unique	13	High	0	1.416e-06	5.84894
FALSE	High	[R].RQLHIEGASLELSDDDTESK.[T]	1xTMT6plex [R/K]; 2xPhospho [S9(100); S13(100)]	Q61879 2xPhospho [S1952(100); S1956(100)]	0.00289106	0	1	1	1	Q61879	#REF!	#REF!	#REF!	#REF!	Q61879 [1944-1963]	1	2861.34	High	High	High	High	High	High	High	High	High	High	0.687	-0.54	133	91.3	139	180.6	80.9	177.4	87.2	73.8	92.8	123	96.2	70.9	Unique	2	High	0	0.0006526	3.18535
FALSE	High	[R].RFSDFLGLHSK.[L]	1xTMT6plex [R/K]; 1xPhospho [S3(100)]	Q9CWK8 1xPhospho [S185(100)]	2.21675e-05	0	1	1	1	Q9CWK8	#REF!	#REF!	#REF!	#REF!	Q9CWK8 [183-193]	1	1844.98	High	High	High	High	High	High	High	High	High	High	0.77	-0.38	36.5	28.1	36.9	47.3	30.3	38.9	29	27.4	29.3	33.3	30.4	20.1	Unique	14	High	0	1.367e-06	5.86423
FALSE	High	[K].SPVVSGDTSPR.[H]	1xTMT6plex [N-Term]; 2xPhospho [S5(100); S9(100)]	P10637 2xPhospho [S692(100); S696(100)]	0.00358185	0	1	1	1	P10637	#REF!	#REF!	#REF!	#REF!	P10637 [688-698]	0	1490.65	High	High	High	High	High	High	High	High	High	High	0.736	-0.44	72.6	53.4	75	90.8	55.5	69.1	72.6	63.9	41.8	67.3	48.6	45.4	Unique	19	High	0	0.0008553	3.06788
FALSE	High	[R].QVTPDGESDEVGVIPSK.[R]	1xTMT6plex [Q/K]; 1xPhospho [T3(99.4)]	Q811D0 1xPhospho [T630(99.4)]	0.195717	0.00763634	1	1	2	Q811D0	#REF!	#REF!	#REF!	#REF!	Q811D0 [628-644]	0	2295.15	High	High	High	High	High	High	High	High	High	High	0.719	-0.48	47.5	34.1	38.1	55.4	42	51.7	50.1	36.2	40.2	34.4	34.4	25.4	Unique	3	High	0.006156	0.1848	0.733298
FALSE	High	[R].NLQVALEQAQTILTSPEVGR.[R]	1xTMT6plex [N-Term]; 1xPhospho [S15(100)]	Q6ZWR6 1xPhospho [S5655(100)]	0.000219223	0	1	1	1	Q6ZWR6	#REF!	#REF!	#REF!	#REF!	Q6ZWR6 [5641-5660]	0	2476.3	High	High	High	High	High	High	High	High	High	High	0.73	-0.45	14.1	10.3	10.1	17.5	12.4	13.9	16.5	9.5	14.8	10.3	8.1	8.7	Unique	21	High	0	2.477e-05	4.60607
FALSE	High	[R].QSLGGFLK.[G]	1xTMT6plex [Q/K]; 1xPhospho [S2(100)]	Q80YN3 1xPhospho [S601(100)]	0.116278	0.00397597	1	1	1	Q80YN3	#REF!	#REF!	#REF!	#REF!	Q80YN3 [600-607]	0	1387.78	High	High	High	High	High	High	High	High	High	High	0.826	-0.28	63.3	52.3	81.8	77.6	50	58.5	48.8	43.7	44.6	81	63.1	29.3	Unique	24	High	0.002319	0.0747	1.12668
FALSE	High	[R].CTAGTLHNLSHHR.[E]	1xTMT6plex [N-Term]; 1xCarbamidomethyl [C1]		2.77741e-10	0	1	1	4	Q02248	#REF!	#REF!	#REF!		Q02248 [213-225]	0	1732.89	High	High	High	High	High	High	High	High	High	High	0.887	-0.17	128.7	114.1	81.5	164	145.8	125.1	127.1	103.7	161.7	127.5	104.2	73.6	Unique	24	High	0	4.225e-12
FALSE	High	[K].WILSSAAPQGSDSSDSELELSTVR.[H]	1xTMT6plex [N-Term]; 3xPhospho [S11(99.6); S14(99.6); S16(100)]	Q9QXT8 3xPhospho [S60(99.6); S63(99.6); S65(100)]	1.09594e-06	0	1	1	3	Q9QXT8	#REF!	#REF!	#REF!	#REF!	Q9QXT8 [50-73]	0	3004.28	High	High	High	High	High	High	High	High	High	High	0.825	-0.28	135.5	111.7	111.2	154.2	111.3	133.7	167	106	132.1	123.1	89.8	107.6	Unique	38	High	0	3.014e-08	7.52086
FALSE	High	[K].DSFSQESSPSSPSDLAK.[L]	1xTMT6plex [D/K]; 1xPhospho [S11(100)]	Q9QYX7 1xPhospho [S1341(100)]	3.76623e-06	0	1	1	3	Q9QYX7	#REF!	#REF!	#REF!	#REF!	Q9QYX7 [1331-1347]	0	2307.08	High	High	High	High	High	High	High	High	High	High	0.669	-0.58	171.2	114.5	179.9	209.5	106.1	204	156.5	96.4	140.3	123.6	131	81	Unique	39	High	0	2.679e-05	4.57203
FALSE	High	[R].SRTPSLPTPPTREPK.[K]	1xTMT6plex [S/K]; 2xPhospho [T3(100); S5(100)]	P10637 2xPhospho [T504(100); S506(100)]	0.00234779	0	1	1	3	P10637	#REF!	#REF!	#REF!	#REF!	P10637 [502-516]	2	2282.17	High	High	High	High	High	High	High	High	High	High	0.737	-0.44	316	232.9	356.7	397.6	232	349	244.8	237.3	207.8	314	231.1	174.5	Unique	5	High	0	0.0005023	3.29904
FALSE	High	[K].SNGPTPELLASSPPDNK.[S]	1xTMT6plex [S/K]; 1xPhospho [S12(100)]	F8VPU2 1xPhospho [S875(100)]	1.76192e-06	0	1	1	2	F8VPU2	#REF!	#REF!	#REF!	#REF!	F8VPU2 [864-880]	0	2262.14	High	High	High	High	High	High	High	High	High	High	0.808	-0.31	81.9	66.2	91.4	104.7	54.9	89.4	69.2	60.5	72.6	68.4	77.6	51.7	Unique	39	High	0	8.346e-05	4.07852
FALSE	High	[K].AEDSDAIPEWK.[L]	1xTMT6plex [A/K]; 1xPhospho [S4(100)]	Q02357 1xPhospho [S1589(100)]	0.0016486	0	1	1	3	Q02357	#REF!	#REF!	#REF!	#REF!	Q02357 [1586-1596]	0	1798.87	High	High	High	High	High	High	High	High	High	High	0.735	-0.45	185.8	136.5	212.3	256.5	105.5	215.5	139.2	123.5	129.6	176.3	173.8	79.2	Unique	47	High	3.64e-05	0.001955	2.70885
FALSE	High	[R].GSPIVQEPEEASEPKEESSPRK.[T]	TMT6plex [G]; 1xPhospho [S]		2.17127e-06	0	1	1	6	Q8C8R3	#REF!	#REF!	#REF!	#REF!	Q8C8R3 [3763-3784]	2	3177.63	High	High	High	High	High	High	High	High	High	High	0.696	-0.52	137.2	95.4	113.4	237.9	95.1	146.3	93.1	101.1	119.9	103.2	94.7	58.2	Unique	18	High	0	6.472e-06	5.18896
FALSE	High	[K].SPEAKEEEEEGEKEEEEEGQEEEEEEDEGVK.[S]	TMT6plex [S]; 1xPhospho [S1(100)]	P08553 1xPhospho [S506(100)]	2.54359e-06	0	1	1	1	P08553	#REF!	#REF!	#REF!	#REF!	P08553 [506-536]	2	4620.07	High	High	High	High	High	High	High	High	High	High	0.771	-0.38	30.5	23.5	27.8	52.7	17.3	25.1	29.5	17.8	20	39.4	22.4	17.9	Unique	19	High	0	8.79e-08	7.05601
FALSE	High	[R].TEATQGLDYVPSAGTISPTSSLEEDK.[G]	1xTMT6plex [T/K]; 1xPhospho [S17(100)]	Q9QYR6 1xPhospho [S895(100)]	2.30912e-07	0	1	1	1	Q9QYR6	#REF!	#REF!	#REF!	#REF!	Q9QYR6 [879-904]	0	3234.57	High	High	High	High	High	High	High	High	High	High	0.699	-0.52	35	24.5	34.5	58.5	20.1	32.5	29.3	18.6	24	34.4	31	14.3	Unique	29	High	0	4.209e-09	8.37582
FALSE	High	[R].GLSLEHQK.[S]	1xTMT6plex [G/K]; 1xPhospho [S3(100)]	Q6P9S0 1xPhospho [S419(100)]	0.0188584	0.000542616	1	1	3	Q6P9S0	#REF!	#REF!	#REF!	#REF!	Q6P9S0 [417-424]	0	1449.79	High	High	High	High	High	High	High	High	High	High	0.651	-0.62	672.3	437.5	777.9	1006.9	429.3	757.5	390.1	379.6	457.5	557.2	501.9	291.1	Unique	20	High	0.0002483	0.007137	2.14648
FALSE	High	[K].LTRSPFEIISPPASPPEMTGQR.[V]	1xTMT6plex [N-Term]; 1xOxidation [M18(100)]; 3xPhospho [S4(99.6); S10(100); S14(100)]	Q9QYR6 3xPhospho [S1762(99.6); S1768(100); S1772(100)]	1.45715e-06	0	1	1	3	Q9QYR6	#REF!	#REF!	#REF!	#REF!	Q9QYR6 [1759-1780]	1	2896.3	High	High	High	High	High	High	High	High	High	High	0.7	-0.52	93.8	65.7	88.6	107.9	84.7	94.4	93.6	58.7	63.1	106.3	49.6	50.6	Unique	17	High	0	4.317e-08	7.36482
FALSE	High	[K].SNPDFLK.[K]	1xTMT6plex [S/K]; 1xPhospho [S1(100)]	P97434 1xPhospho [S992(100)]	0.123465	0.00437114	1	1	1	P97434	#REF!	#REF!	#REF!	#REF!	P97434 [992-998]	0	1358.71	High	High	High	High	High	High	High	High	High	High	0.567	-0.82	114.6	65	116	146.5	66	144	100.6	44.8	61.7	90.6	75.2	52.7	Unique	43	High	0.002529	0.08082	1.09248
FALSE	High	[K].QNQVSTQPVPQEPSRK.[D]	1xTMT6plex [Q/K]		1.8353e-08	0	1	1	1	O35927	#REF!	#REF!	#REF!		O35927 [1159-1174]	1	2281.27	High	High	High	High	High	High	High	High	High	High	0.802	-0.32	45.3	36.3	43.8	60.4	29.1	61.2	32.1	30.9	56.8	42.6	30	21.4	Unique	30	High	0	1.703e-10
FALSE	High	[R].SGSGYEGSTSWK.[A]	1xTMT6plex [S/K]; 2xPhospho [S/T/Y]		0.00208249	0	1	1	2	P0C7M9	#REF!	#REF!	#REF!	#REF!	P0C7M9 [45-56]	0	1863.8	High	High	High	High	High	High	High	High	High	High	0.655	-0.61	306.7	200.8	347.1	435	195.2	307.8	248.5	191.8	195.4	287.6	181.8	147.5	Unique	19	High	3.64e-05	0.002454	2.61013
FALSE	High	[K].ESSPVPSPTLDR.[K]	1xTMT6plex [N-Term]; 2xPhospho [S3(100); S7(99.7)]	Q62261 2xPhospho [S2164(100); S2168(99.7)]	0.00463627	0	1	1	4	Q62261	#REF!	#REF!	#REF!	#REF!	Q62261 [2162-2173]	0	1673.74	High	High	High	High	High	High	High	High	High	High	0.744	-0.43	193.5	143.9	235.5	238.2	188.1	154.2	151.3	109.2	196.4	179.5	141.7	92.8	Unique	29	High	0	0.001191	2.92409
FALSE	High	[K].ESESDQEPEEEIGMTSEK.[N]	1xTMT6plex [E/K]; 2xPhospho [S2(100); S4(100)]	Q8C8R3 2xPhospho [S1426(100); S1428(100)]	0.000100006	0	1	1	1	Q8C8R3	#REF!	#REF!	#REF!	#REF!	Q8C8R3 [1425-1442]	0	2672.1	High	High	High	High	High	High	High	High	High	High	0.698	-0.52	31.9	22.2	36.4	38.7	20.7	37	26.5	19.5	29.8	29.5	20.4	12	Unique	27	High	0	9.207e-06	5.03588
FALSE	High	[K].KAEEATPVTALRHEGK.[T]	TMT6plex [K]; 1xPhospho [T6(100)]	Q9WV92 1xPhospho [T518(100)]	0.000250384	0	1	1	3	Q9WV92	#REF!	#REF!	#REF!	#REF!	Q9WV92 [513-528]	2	2504.38	High	High	High	High	High	High	High	High	High	High	0.727	-0.46	352.2	256	390.1	553.4	161.4	461.9	194.4	199	276.3	304.4	339.1	161.2	Unique	15	High	0	2.935e-05	4.53239
FALSE	High	[K].QIIEMSADEDASGSEDEEFIR.[S]	1xTMT6plex [N-Term]; 2xPhospho [S12(100); S14(100)]	Q9QYX7 2xPhospho [S1505(100); S1507(100)]	2.25533e-06	0	1	1	1	Q9QYX7	#REF!	#REF!	#REF!	#REF!	Q9QYX7 [1494-1514]	0	2760.12	High	High	High	High	High	High	High	High	High	High	0.672	-0.57	50.9	34.2	32.3	59.5	51	52.5	59.3	39.1	38.3	42.4	25.9	25.4	Unique	21	High	0	7.559e-08	7.12154
FALSE	High	[K].AAETVPDLPSPPTEAPAPASNTSTR.[K]	1xTMT6plex [N-Term]; 1xPhospho [S10(100)]	Q5SRX1 1xPhospho [S479(100)]	5.81903e-07	0	1	1	3	Q5SRX1	#REF!	#REF!	#REF!	#REF!	Q5SRX1 [470-494]	0	2786.34	High	High	High	High	High	High	High	High	High	High	0.752	-0.41	126.4	95.1	140.3	163.9	108.4	96.6	122.9	100.8	91.2	117.3	98.8	67.5	Unique	37	High	0	1.353e-08	7.8687
FALSE	High	[K].LSPVSPSAK.[T]	1xTMT6plex [L/K]; 1xPhospho [S2(100)]	Q8C8R3 1xPhospho [S1816(100)]	0.043296	0.00128255	1	1	2	Q8C8R3	#REF!	#REF!	#REF!	#REF!	Q8C8R3 [1815-1823]	0	1423.8	High	High	High	High	High	High	High	High	High	High	0.699	-0.52	208.4	145.8	240.1	340.4	58	256.6	147.1	113.5	143.4	189.3	192.3	90.5	Unique	36	High	0.0006977	0.0208	1.68194
FALSE	High	[R].EFDSDSLR.[H]	1xTMT6plex [N-Term]; 1xPhospho [S4(100)]	G5E8K5 1xPhospho [S958(100)]	0.0313038	0.000874796	1	1	2	G5E8K5	#REF!	#REF!	#REF!	#REF!	G5E8K5 [955-962]	0	1277.56	High	High	High	High	High	High	High	High	High	High	0.73	-0.45	143	104.4	153.9	144.4	122.3	157.6	136.6	88.9	96.4	122.6	136.7	77.5	Unique	38	High	0.002078	0.0669	1.17457
FALSE	High	[R].RPVSVSPSSSQEISENQYAVICSEK.[Q]	1xTMT6plex [R/K]; 1xCarbamidomethyl [C22]; 1xPhospho [S6(100)]	Q8K400 1xPhospho [S903(100)]	1.37404e-07	0	1	1	10	Q8K400	#REF!	#REF!	#REF!	#REF!	Q8K400 [898-922]	0	3319.63	High	High	High	High	High	High	High	High	High	High	0.726	-0.46	18.7	13.6	22.6	21.9	13.6	13.3	22.3	14.6	15.7	12.3	15.5	9.9	Unique	64	High	0	2.18e-09	8.66154
FALSE	High	[R].EEPISPPGEDDDDDSSERFK.[L]	1xTMT6plex [E/K]; 2xPhospho [S5(100); S16(99.8)]	P97772 2xPhospho [S1097(100); S1108(99.8)]	8.03651e-07	0	1	1	3	P97772	#REF!	#REF!	#REF!	#REF!	P97772 [1093-1112]	1	2882.21	High	High	High	High	High	High	High	High	High	High	0.465	-1.1	150	69.7	166.6	194.2	109.7	158	121.3	64.7	80.2	101.9	58.5	43.4	Unique	40	High	0	2.038e-08	7.6908
FALSE	High	[R].ASSRVSGGFPEDSSK.[E]	1xTMT6plex [A/K]; 1xPhospho [S6(99.5)]	O70439 1xPhospho [S129(99.5)]	0.000105201	0	1	1	1	O70439	#REF!	#REF!	#REF!	#REF!	O70439 [124-138]	1	2049.01	High	High	High	High	High	High	High	High	High	High	0.711	-0.49	52.1	37	61.9	66.4	30.6	59.5	41.9	32.2	33.8	42.4	47.3	29.3	Unique	37	High	0	9.758e-06	5.01064
FALSE	High	[K].SHLVNEVPVLASPDLLSEVSEMK.[Q]	1xTMT6plex [S/K]; 1xOxidation [M22(100)]; 1xPhospho [S12(100)]	Q8C8R3 1xPhospho [S1467(100)]	7.02375e-08	0	1	1	2	Q8C8R3	#REF!	#REF!	#REF!	#REF!	Q8C8R3 [1456-1478]	0	3047.58	High	High	High	High	High	High	High	High	High	High	0.7	-0.51	50.1	35.1	51.9	70	30.2	57.1	41.1	31.8	32.5	44.3	44.5	22.2	Unique	42	High	0	9.321e-10	9.03054
FALSE	High	[K].LKEDSEAESTESVPLVCK.[S]	TMT6plex [L]; 1xCarbamidomethyl [C17]; 3xPhospho [S5(100); S9(99.7); S12(100)]	Q8C419 3xPhospho [S865(100); S869(99.7); S872(100)]	2.81962e-05	0	1	1	1	Q8C419	#REF!	#REF!	#REF!	#REF!	Q8C419 [861-878]	1	2948.36	High	High	High	High	High	High	High	High	High	High	0.7	-0.51	78.1	54.7	77	128	33	92.6	60	42.8	63.7	69.9	61.6	35.5	Unique	8	High	0	1.847e-06	5.73353
FALSE	High	[R].DLVHRLPGGNNSNNSGSK.[A]	1xTMT6plex [D/K]		0.000131291	0	1	1	2	O35927	#REF!	#REF!	#REF!		O35927 [958-975]	1	2324.25	High	High	High	High	High	High	High	High	High	High	1.192	0.25	120.4	143.5	93.3	168.3	81.4	175	84	133.7	175.1	123.8	189.9	95.1	Unique	5	High	0	1.291e-05
FALSE	High	[K].RDPFQESGLHLSPTAAEAK.[E]	1xTMT6plex [R/K]; 1xPhospho [S12(99.4)]	Q9JHL1 1xPhospho [S303(99.4)]	0.00790258	9.22225e-05	1	1	1	Q9JHL1	#REF!	#REF!	#REF!	#REF!	Q9JHL1 [292-310]	1	2592.32	High	High	High	High	High	High	High	High	High	High	0.697	-0.52	22.5	15.7	18.6	29.8	17.1	26.5	20.4	12.3	14.6	24	14	13.4	Unique	1	High	3.64e-05	0.002352	2.62856
FALSE	High	[K].LTFDSSFSPNTGKK.[N]	TMT6plex [L]; 1xPhospho [S8(99.7)]	Q60932 1xPhospho [S117(99.7)]	0.00401168	0	1	1	2	Q60932	#REF!	#REF!	#REF!	#REF!	Q60932 [110-123]	1	2296.22	High	High	High	High	High	High	High	High	High	High	0.73	-0.45	170.6	124.6	171.5	251.8	93.9	214.1	121.6	114.4	142.5	133.8	148.2	84	Unique	17	High	0	0.001565	2.80549
FALSE	High	[R].TLSPTPSAEGYQDVR.[D]	1xTMT6plex [N-Term]; 1xPhospho [S3(100)]	Q8K4G5 1xPhospho [S475(100)]	2.10728e-05	0	1	1	3	Q8K4G5	#REF!	#REF!	#REF!	#REF!	Q8K4G5 [473-487]	0	1929.92	High	High	High	High	High	High	High	High	High	High	0.726	-0.46	69.9	50.7	66.7	67.3	72.1	67.9	75.4	52	49.2	60.5	51.8	40.1	Unique	44	High	0	1.275e-06	5.89449
FALSE	High	[K].NYELHPDK.[Y]	1xTMT6plex [N/K]		0.0890382	0.00305379	1	1	1	P18242	#REF!	#REF!	#REF!		P18242 [344-351]	0	1473.81	High	High	High	High	High	High	High	High	High	High	0.859	-0.22	179.2	153.9	190.9	250.7	106.3	212.7	135.3	139.9	204.3	163.9	171.1	90.2	Unique	10	High	0.001846	0.05284
FALSE	High	[R].NSLCPSGGNILTPLLQQDCHQK.[I]	1xTMT6plex [N/K]; 2xCarbamidomethyl [C4; C19]		1.0226e-13	0	1	1	2	P35762	#REF!	#REF!	#REF!		P35762 [172-193]	0	2938.53	High	High	High	High	High	High	High	High	High	High	0.718	-0.48	76	54.6	75.3	113.9	48.1	85.8	57	48.8	67.8	73.5	56.2	26.8	Unique	90	High	0	2.911e-16
FALSE	High	[K].QFYDQALQQAVMDDDANNAK.[A]	1xTMT6plex [Q/K]; 1xOxidation [M12(100)]		7.9627e-05	0	1	1	1	P35762	#REF!	#REF!	#REF!		P35762 [125-144]	0	2759.33	High	High	High	High	High	High	High	High	High	High	0.747	-0.42	30	22.4	29.2	33.6	29.1	31	27.3	19.3	20.2	26.3	30.4	16	Unique	19	High	0	6.876e-06
FALSE	High	[K].QFYDQALQQAVMDDDANNAK.[A]	1xTMT6plex [Q/K]		2.245e-05	0	1	1	1	P35762	#REF!	#REF!	#REF!		P35762 [125-144]	0	2743.34	High	High	High	High	High	High	High	High	High	High	0.876	-0.19	27.3	23.9	22.6	34	18.4	32.9	28.7	20.2	30.1	24.4	34.1	10.9	Unique	34	High	0	1.385e-06
FALSE	High	[K].KQHSAILAAPNPDEK.[T]	TMT6plex [K]; 1xPhospho [S4(100)]	P61264 1xPhospho [S58(100)]	0.0179518	0.0004543	1	1	2	P61264	#REF!	#REF!	#REF!	#REF!	P61264 [55-69]	1	2386.31	High	High	High	High	High	High	High	High	High	High	0.744	-0.43	185.2	137.7	172.7	297.2	121.9	202.1	131.9	150.4	155.9	143.4	138.5	100.3	Unique	3	High	0.0008492	0.03065	1.51357
FALSE	High	[R].ASSLNFLNK.[S]	1xTMT6plex [A/K]; 1xPhospho [S]		0.00667315	9.22225e-05	1	1	4	O88448	#REF!	#REF!	#REF!	#REF!	O88448 [573-581]	0	1531.83	High	High	High	High	High	High	High	High	High	High	0.654	-0.61	384.1	251.3	420.1	461.4	328.5	357.8	352.9	218.6	266.8	305.3	283.3	182.7	Unique	15	High	3.64e-05	0.001886	2.72446
FALSE	High	[R].HLSNVSSTGSIDMVDSPQLATLADEVSASLAK.[Q]	1xTMT6plex [H/K]; 3xPhospho [S/T]		0.000939371	0	1	1	5	P10637	#REF!	#REF!	#REF!	#REF!	P10637 [699-730]	0	3941.83	High	High	High	High	High	High	High	High	High	High	0.744	-0.43	13.1	9.8	11.4	20	9.2	14.4	10.6	6.2	14.8	13.4	8.2	6.2	Unique	15	High	0	0.001197	2.92191
FALSE	High	[K].QNSLEYMDQNDDR.[L]	1xTMT6plex [N-Term]; 1xOxidation [M7(100)]; 1xPhospho [S3(100)]	Q640R3 1xPhospho [S280(100)]	0.000312464	0	1	1	1	Q640R3	#REF!	#REF!	#REF!	#REF!	Q640R3 [278-290]	0	1952.79	High	High	High	High	High	High	High	High	High	High	0.756	-0.4	47.4	35.8	65.2	57.9	38.5	37.5	37.9	30.6	40.5	42.3	39.9	25.9	Unique	22	High	0	3.875e-05	4.41173
FALSE	High	[K].MQVDQEEPHTEEQQQQPQTPAENK.[A]	1xTMT6plex [M/K]; 1xOxidation [M1(100)]; 1xPhospho [T19(100)]	Q61316 1xPhospho [T540(100)]	0.000162816	0	1	1	2	Q61316	#REF!	#REF!	#REF!	#REF!	Q61316 [522-545]	0	3403.55	High	High	High	High	High	High	High	High	High	High	0.696	-0.52	119.6	83.3	155	163.4	75.7	119.6	84.2	84.4	71.4	101.4	96	63.2	Unique	14	High	0	3.385e-05	4.47044
FALSE	High	[R].DRDPDHSQDREQSSFPSEPTPNPELR.[R]	1xTMT6plex [N-Term]		3.50674e-07	0	1	1	2	Q91W92	#REF!	#REF!	#REF!		Q91W92 [178-203]	2	3265.53	High	High	High	High	High	High	High	High	High	High	0.881	-0.18	47.8	42.2	43.8	59.2	37.1	51.3	47.8	46.6	49.3	48.1	36	30.8	Unique	14	High	0	7.128e-09
FALSE	High	[K].YVEDTDGSSPEDLMAVLTGAEEK.[G]	1xTMT6plex [Y/K]; 1xOxidation [M14(100)]; 3xPhospho [T5(100); S8(100); S9(100)]	Q9ES97 3xPhospho [T593(100); S596(100); S597(100)]	1.26549e-07	0	1	1	8	Q9ES97	#REF!	#REF!	#REF!	#REF!	Q9ES97 [589-611]	0	3170.32	High	High	High	High	High	High	High	High	High	High	0.732	-0.45	62.9	46.1	59.6	91.9	33.8	69.1	60.3	40	52.5	53.4	46	38.5	Unique	54	High	0	1.961e-09	8.70752
FALSE	High	[K].DSPESPFEVIIDK.[A]	1xTMT6plex [D/K]; 1xPhospho [S2(99.9)]	Q9ES97 1xPhospho [S230(99.9)]	9.32798e-05	0	1	1	10	Q9ES97	#REF!	#REF!	#REF!	#REF!	Q9ES97 [229-241]	0	2014.02	High	High	High	High	High	High	High	High	High	High	0.732	-0.45	498.1	364.4	500	729	239.5	618.5	403.7	340.4	400.2	422.2	403.2	256	Unique	25	High	0	1.705e-05	4.76828
FALSE	High	[K].DQWGSEEEEEAGGYRDK.[E]	1xTMT6plex [D/K]		1.22606e-07	0	1	1	2	Q9JM96	#REF!	#REF!	#REF!		Q9JM96 [219-235]	1	2443.14	High	High	High	High	High	High	High	High	High	High	0.734	-0.45	43.1	31.6	39.9	49.7	29	54.1	42.8	29.8	33.9	37.4	38.9	18.2	Unique	32	High	0	1.879e-09
FALSE	High	[R].TNSSDSERSPDLGHSTQIPR.[K]	1xTMT6plex [N-Term]; 1xPhospho [S3(99.2)]	Q8K212 1xPhospho [S526(99.2)]	2.74912e-05	0	1	1	2	Q8K212	#REF!	#REF!	#REF!	#REF!	Q8K212 [524-543]	1	2493.16	High	High	High	High	High	High	High	High	High	High	0.726	-0.46	50.5	36.6	46.7	70.6	47	50	38	41.5	32.5	48	32.6	28.6	Unique	28	High	0	1.782e-06	5.74909
FALSE	High	[R].GGSPLTTTQGGSPTK.[L]	1xTMT6plex [G/K]; 1xPhospho [S3(100)]	O35927 1xPhospho [S264(100)]	9.16308e-08	0	1	1	8	O35927	#REF!	#REF!	#REF!	#REF!	O35927 [262-276]	0	1926.99	High	High	High	High	High	High	High	High	High	High	0.735	-0.44	493.4	362.5	525.3	634	351.4	538.4	417.8	344.9	369.7	468.8	373.3	255.7	Unique	65	High	0	1.117e-08	7.95195
FALSE	High	[R].ASSRPRPDDLEI.[-]	1xTMT6plex [N-Term]; 2xPhospho [S2(100); S3(100)]	P23242 2xPhospho [S372(100); S373(100)]	0.0634901	0.0017635	1	1	1	P23242	#REF!	#REF!	#REF!	#REF!	P23242 [371-382]	0	1744.79	High	High	High	High	High	High	High	High	High	High	0.843	-0.25	76.2	64.3	76.6	97	55.9	76.7	74.9	66.1	73.7	77	55.3	49.3	Unique	1	High	0.001041	0.03394	1.46929
FALSE	High	[K].HNEETGDNVGPLIIK.[K]	1xTMT6plex [H/K]		2.38756e-06	0	1	1	3	Q91WS0	#REF!	#REF!	#REF!		Q91WS0 [90-104]	0	2094.16	High	High	High	High	High	High	High	High	High	High	1.024	0.03	188.2	192.8	170.3	225.5	155.7	215.8	173.7	133.9	321.8	183.3	195.3	129.5	Unique	24	High	0	9.244e-06
FALSE	High	[K].KFPFCDGAHIK.[H]	TMT6plex [K]; 1xCarbamidomethyl [C5]		0.00592345	0	1	1	2	Q91WS0	#REF!	#REF!	#REF!		Q91WS0 [79-89]	1	2007.15	High	High	High	High	High	High	High	High	High	High	1.061	0.09	182.6	193.9	176.8	235.5	140.9	196.2	163.8	118.6	369.8	206.4	192.4	82.1	Unique	15	High	0	0.001627
FALSE	High	[K].VVHAFDMEDLGDK.[A]	1xTMT6plex [V/K]; 1xOxidation [M7(100)]		2.14769e-05	0	1	1	1	Q91WS0	#REF!	#REF!	#REF!		Q91WS0 [56-68]	0	1950	High	High	High	High	High	High	High	High	High	High	1.065	0.09	69.7	74.2	65.6	75.9	62.1	69.1	75.8	56.7	111.5	67.1	80.9	54.8	Unique	30	High	0	1.303e-06
FALSE	High	[K].ATQRPPYCDGTHK.[S]	1xTMT6plex [A/K]; 1xCarbamidomethyl [C8]		0.00484487	0	1	1	1	B1AR13	#REF!	#REF!	#REF!		B1AR13 [112-124]	0	1989.04	High	High	High	High	High	High	High	High	High	High	0.847	-0.24	44.9	38	40.2	56.7	40.7	48.5	38.2	33.1	48.4	45.8	33.2	29.5	Unique	1	High	0	0.001254
FALSE	High	[R].SLPDRTPFHTSLHSGTSK.[S]	1xTMT6plex [S/K]; 1xPhospho [S1(100)]	Q9WV69 1xPhospho [S269(100)]	0.000101924	0	1	1	1	Q9WV69	#REF!	#REF!	#REF!	#REF!	Q9WV69 [269-286]	1	2506.29	High	High	High	High	High	High	High	High	High	High	0.76	-0.4	64.8	49.2	61.1	77.4	68.7	67.7	49.1	43.7	57.7	60	46.6	38.1	Unique	5	High	0	9.397e-06	5.02701
FALSE	High	[R].DNRIELVR.[A]	1xTMT6plex [N-Term]		0.0684598	0.00200333	1	1	1	Q8BLQ9	#REF!	#REF!	#REF!		Q8BLQ9 [74-81]	1	1243.73	High	High	High	High	High	High	High	High	High	High	0.972	-0.04	29.8	29	24	41.1	22.2	37.3	24.4	29.3	43.2	25.3	30.6	16.5	Unique	15	High	0.001196	0.03745
FALSE	High	[R].SLMSSPEDLTK.[D]	1xTMT6plex [S/K]; 2xPhospho [S4(100); S5(100)]	P14873 2xPhospho [S828(100); S829(100)]	8.37632e-05	0	1	1	4	P14873	#REF!	#REF!	#REF!	#REF!	P14873 [825-835]	0	1825.85	High	High	High	High	High	High	High	High	High	High	0.728	-0.46	536.5	390.5	437.1	773.7	409.3	570.4	492	404.1	422	456.4	389.3	280.6	Unique	42	High	0	0.0003794	3.4209
FALSE	High	[K].QIIEMSADEDASGSEDEEFIR.[S]	1xTMT6plex [N-Term]; 3xPhospho [S6(100); S12(100); S14(100)]	Q9QYX7 3xPhospho [S1499(100); S1505(100); S1507(100)]	4.13415e-07	0	1	1	1	Q9QYX7	#REF!	#REF!	#REF!	#REF!	Q9QYX7 [1494-1514]	0	2840.09	High	High	High	High	High	High	High	High	High	High	0.677	-0.56	26.2	17.8	22	34.9	18.2	25.4	30.6	17.6	18.4	27.4	12.6	12.8	Unique	32	High	0	8.793e-09	8.05586
FALSE	High	[R].EDDGANIVCSVNHESLK.[G]	1xTMT6plex [E/K]; 1xCarbamidomethyl [C9]		2.41208e-11	0	1	1	2	Q99N28	#REF!	#REF!	#REF!		Q99N28 [199-215]	0	2345.18	High	High	High	High	High	High	High	High	High	High	0.636	-0.65	78.9	50.1	85.3	96.9	61.7	75.5	74.9	47	59.1	61.7	42.7	40.1	Unique	54	High	0	3.808e-14
FALSE	High	[K].DHEDSSLQWSNPAQQTLYFGEK.[R]	1xTMT6plex [D/K]		7.47762e-12	0	1	1	3	Q99N28	#REF!	#REF!	#REF!		Q99N28 [52-73]	0	3038.49	High	High	High	High	High	High	High	High	High	High	0.667	-0.58	120.2	80.2	148.5	156.7	64.1	147.7	83.8	66	93.9	93.6	103.6	43.8	Unique	59	High	0	8.663e-15
FALSE	High	[K].GSDDAPDADTAIINAEGGQSGGDDKK.[E]	TMT6plex [G]		3.10387e-08	0	1	1	1	Q99N28	#REF!	#REF!	#REF!		Q99N28 [367-392]	1	3191.59	High	High	High	High	High	High	High	High	High	High	0.87	-0.2	21.7	18.9	21.8	22.7	16.4	26.5	21.3	14.2	21.8	23.3	21.8	13.5	Unique	23	High	0	3.311e-10
FALSE	High	[K].LLLHCEGR.[G]	1xTMT6plex [N-Term]; 1xCarbamidomethyl [C5]		0.00989575	9.22225e-05	1	1	2	Q99N28	#REF!	#REF!	#REF!		Q99N28 [248-255]	0	1226.69	High	High	High	High	High	High	High	High	High	High	0.926	-0.11	105.6	97.7	96.9	154.1	74	117	86	92.7	119.6	105.7	107.6	63.1	Unique	4	High	0.0001808	0.00598
FALSE	High	[R].GNPVPQQYVWVK.[E]	1xTMT6plex [G/K]		0.000244125	0	1	1	1	Q99N28	#REF!	#REF!	#REF!		Q99N28 [256-267]	0	1873.07	High	High	High	High	High	High	High	High	High	High	1.103	0.14	28.5	31.5	27.7	37.6	20.9	33.9	22.6	20.7	64.7	28	28.9	15.1	Unique	32	High	0	2.836e-05
FALSE	High	[R].IEVLYTPTAMIRPEPAHPR.[E]	1xTMT6plex [N-Term]; 1xOxidation [M10(100)]		0.0187427	0.0004543	1	1	1	Q99N28	#REF!	#REF!	#REF!		Q99N28 [225-243]	0	2436.33	High	High	High	High	High	High	High	High	High	High	1.715	0.78	10	17.2	6.4	11.7	9.9	11.4	10.7	8.6	48.3	9.3	10.9	8.8	Unique	1	High	0.0002143	0.007044
FALSE	High	[R].KDDGGIVICEAQNQALPSGHSK.[Q]	TMT6plex [K]; 1xCarbamidomethyl [C9]		7.12574e-07	0	1	1	2	Q8R464	#REF!	#REF!	#REF!		Q8R464 [191-212]	1	3011.62	High	High	High	High	High	High	High	High	High	High	0.707	-0.5	153.2	108.3	162.1	206.7	107.5	163.1	126.6	107.9	106.6	143.4	115.8	67.6	Unique	39	High	0	1.007e-07
FALSE	High	[K].DDGGIVICEAQNQALPSGHSK.[Q]	1xTMT6plex [D/K]; 1xCarbamidomethyl [C8]		3.67598e-09	0	1	1	4	Q8R464	#REF!	#REF!	#REF!		Q8R464 [192-212]	0	2654.36	High	High	High	High	High	High	High	High	High	High	0.841	-0.25	175.4	147.4	185.1	198.8	132.7	202.1	158.1	126.4	170.2	163.7	176.8	100.1	Unique	69	High	0	2.226e-11
FALSE	High	[K].QIIEMSADEDASGSEDEEFIR.[S]	1xTMT6plex [N-Term]; 1xOxidation [M5(100)]; 2xPhospho [S12(100); S14(100)]	Q9QYX7 2xPhospho [S1505(100); S1507(100)]	8.05921e-09	0	1	1	8	Q9QYX7	#REF!	#REF!	#REF!	#REF!	Q9QYX7 [1494-1514]	0	2776.11	High	High	High	High	High	High	High	High	High	High	0.677	-0.56	228.8	154.9	197.6	258	204.8	243.3	240.3	159	155.5	178.2	134.9	146.8	Unique	38	High	0	5.991e-11	10.2225
FALSE	High	[K].EENQTGPTTTPSDTQDLDMK.[K]	1xTMT6plex [E/K]; 2xPhospho [T10(100); S12(99.6)]	Q9Z0P4 2xPhospho [T363(100); S365(99.6)]	3.70176e-05	0	1	1	2	Q9Z0P4	#REF!	#REF!	#REF!	#REF!	Q9Z0P4 [354-373]	0	2826.22	High	High	High	High	High	High	High	High	High	High	0.737	-0.44	47	34.6	40.5	67.8	32.6	52.6	41.3	36.1	39.6	41.6	35.1	20.7	Unique	15	High	0	7.801e-06	5.10785
FALSE	High	[K].DERFQLEEFSPR.[R]	1xTMT6plex [N-Term]		1.5995e-07	0	1	1	2	Q8R464	#REF!	#REF!	#REF!		Q8R464 [74-85]	1	1781.9	High	High	High	High	High	High	High	High	High	High	1.22	0.29	45.5	55.5	35.2	46.9	37.3	59.2	48.7	50.1	72.7	42.1	70	42.4	Unique	36	High	0	2.642e-09
FALSE	High	[R].IHASQAVVR.[E]	1xTMT6plex [N-Term]		0.00160747	0	1	1	1	Q8R464	#REF!	#REF!	#REF!		Q8R464 [228-236]	0	1209.73	High	High	High	High	High	High	High	High	High	High	1.235	0.3	37	45.7	38	50.7	27	34.8	34.4	26.4	96.6	42.3	39.1	23.9	Unique	22	High	0	0.0003089
FALSE	High	[K].DERFQLEEFSPRR.[V]	1xTMT6plex [N-Term]		3.28226e-05	0	1	1	1	Q8R464	#REF!	#REF!	#REF!		Q8R464 [74-86]	2	1938	High	High	High	High	High	High	High	High	High	High	1.87	0.9	27.2	50.8	21.2	36	18.6	31.4	28.6	38.4	81.6	24.7	74.6	34.7	Unique	6	High	0	2.234e-06
FALSE	High	[R].TPEELDDSDFETEDFDVR.[S]	1xTMT6plex [N-Term]; 1xPhospho [S8(100)]	P26231 1xPhospho [S641(100)]	1.0269e-07	0	1	1	1	P26231	#REF!	#REF!	#REF!	#REF!	P26231 [634-651]	0	2468.02	High	High	High	High	High	High	High	High	High	High	0.789	-0.34	18.2	14.3	16.6	20.6	19.5	14.4	19.7	12.6	14.2	15.2	18.8	10.8	Unique	39	High	0	1.509e-09	8.82131
FALSE	High	[K].SEPSSPDHGSSAIEQDLAALDAEMTQK.[L]	1xTMT6plex [S/K]; 1xOxidation [M24(100)]; 1xPhospho [S/T]		2.29857e-06	0	1	1	1	Q9Z1B3	#REF!	#REF!	#REF!	#REF!	Q9Z1B3 [978-1004]	0	3368.56	High	High	High	High	High	High	High	High	High	High	0.747	-0.42	16	12	18.1	21.9	11	15.8	13.2	7.5	10.3	16.3	19.4	6.3	Unique	15	High	0	7.718e-08	7.1125
FALSE	High	[K].VLSPLRSPPLLGSESPYEDFLSADSK.[V]	1xTMT6plex [V/K]; 3xPhospho [S3(100); S7(100); S/Y]	P14873 3xPhospho [S1391(100); S1395(100); S/Y]	8.48304e-05	0	1	1	1	P14873	#REF!	#REF!	#REF!	#REF!	P14873 [1389-1414]	1	3502.66	High	High	High	High	High	High	High	High	High	High	0.729	-0.46	36.3	26.5	38.9	60.8	16.3	46	19.6	19.7	33.4	38.2	24.8	16.2	Unique	25	High	0	7.48e-06	5.1261
FALSE	High	[R].DYLSDSELNQLR.[L]	1xTMT6plex [N-Term]; 1xPhospho [S4(100)]	O88737 1xPhospho [S3022(100)]	0.0117815	9.22225e-05	1	1	2	O88737	#REF!	#REF!	#REF!	#REF!	O88737 [3019-3030]	0	1761.83	High	High	High	High	High	High	High	High	High	High	0.643	-0.64	72.8	46.8	78.4	89.7	64.3	72.4	59.3	35.5	48.9	63.7	46.8	39.1	Unique	27	High	3.64e-05	0.003898	2.40916
FALSE	High	[K].TEGDSPAAALSPQMHQEPVQQDFSGK.[T]	1xTMT6plex [T/K]; 1xOxidation [M14(100)]; 1xPhospho [T/S]		3.57778e-10	0	1	1	7	Q8C8R3	#REF!	#REF!	#REF!	#REF!	Q8C8R3 [3682-3707]	0	3309.55	High	High	High	High	High	High	High	High	High	High	0.705	-0.5	202.5	142.8	203.7	265	128.5	252.6	162.7	129.6	151.3	167.5	157.5	108.2	Unique	31	High	0	1.164e-12	11.934
FALSE	High	[K].LKPFFEGMSQSSSQTEIGSLNSK.[G]	TMT6plex [L]; 1xOxidation [M8(100)]; 1xPhospho [S13(100)]	Q8K212 1xPhospho [S409(100)]	1.7957e-06	0	1	1	1	Q8K212	#REF!	#REF!	#REF!	#REF!	Q8K212 [397-419]	0	3285.67	High	High	High	High	High	High	High	High	High	High	0.729	-0.46	41.9	30.6	40.2	63.8	25.7	56.5	23.3	20	30.4	46.1	38.3	18	Unique	32	High	0	5.654e-08	7.24764
FALSE	High	[K].GLDFEIPPPSPPLNLHELSGPAEGTPLTPK.[S]	1xTMT6plex [G/K]; 1xPhospho [S/T]		0.00929705	9.22225e-05	1	1	2	Q9QWI6	#REF!	#REF!	#REF!	#REF!	Q9QWI6 [924-953]	0	3658.92	High	High	High	High	High	High	High	High	High	High	0.759	-0.4	13.6	10.3	14.1	18.6	8.8	13.7	12.9	8.9	9	12.4	17	4.4	Unique	4	High	0.00196	0.05828	1.23448
FALSE	High	[R].TTPPTQKPPSPPMSGK.[G]	TMT6plex [T]; 1xPhospho [S10(100)]	P62484 1xPhospho [S177(100)]	0.000226271	0	1	1	2	P62484	#REF!	#REF!	#REF!	#REF!	P62484 [168-183]	0	2418.31	High	High	High	High	High	High	High	High	High	High	0.68	-0.56	147.9	100.6	168.7	230.5	67.7	182.6	89.8	91.1	106.3	107.8	146.7	51.1	Unique	27	High	0	2.588e-05	4.58704
FALSE	High	[K].NSRPEANEALER.[G]	1xTMT6plex [N-Term]		6.80491e-08	0	1	1	1	Q9QYB1	#REF!	#REF!	#REF!		Q9QYB1 [131-142]	0	1614.84	High	High	High	High	High	High	High	High	High	High	0.862	-0.21	45.8	39.5	46.2	56.3	37.4	51.9	37.2	41	44.9	42.9	39.8	28.8	Unique	33	High	0	8.984e-10
FALSE	High	[M].GDWSALGK.[L]	1xTMT6plex [G/K]; 1xPhospho [S4(100)]	P23242 1xPhospho [S5(100)]	0.0803971	0.00232478	1	1	3	P23242	#REF!	#REF!	#REF!	#REF!	P23242 [2-9]	0	1371.71	High	High	High	High	High	High	High	High	High	High	0.847	-0.24	270.2	228.9	297.1	312.7	201.3	299.1	240.6	224.9	284	222.2	249.1	164.3	Unique	26	High	0.003568	0.1172	0.931072
FALSE	High	[R].CLSPDDSTVK.[M]	1xTMT6plex [C/K]; 1xCarbamidomethyl [C1]; 1xPhospho [S3(100)]	Q9QYR6 1xPhospho [S981(100)]	0.0087341	9.22225e-05	1	1	3	Q9QYR6	#REF!	#REF!	#REF!	#REF!	Q9QYR6 [979-988]	0	1659.81	High	High	High	High	High	High	High	High	High	High	0.709	-0.5	383.8	272	394.3	574.9	234.3	415.1	300.4	243.2	270	352.9	311.6	182.5	Unique	39	High	0.0008801	0.03181	1.49744
FALSE	High	[R].CNTQDYIWHK.[G]	1xTMT6plex [C/K]; 1xCarbamidomethyl [C1]		0.110671	0.00382679	1	1	1	Q71M36	#REF!	#REF!	#REF!		Q71M36 [399-408]	0	1822.93	High	High	High	High	High	High	High	High	High	High	0.948	-0.08	11.6	11	10.8	17.5	9.9	12.3	7.6	11.4	10.8	14.1	13.3	5.5	Unique	2	High	0.002106	0.06987
FALSE	High	[K].IVPNILLEQGKAK.[N]	TMT6plex [I]		0.00102631	0	1	1	1	Q9CZU6	#REF!	#REF!	#REF!		Q9CZU6 [383-395]	1	2110.36	High	High	High	High	High	High	High	High	High	High	0.924	-0.11	26.5	24.5	25	35.7	20.3	32.8	18.6	20.5	40.3	22.9	24	14.6	Unique	3	High	0	0.0001757
FALSE	High	[K].DVLSNLIPK.[E]	1xTMT6plex [D/K]		0.0104019	9.22225e-05	1	1	1	Q9CZU6	#REF!	#REF!	#REF!		Q9CZU6 [35-43]	0	1456.91	High	High	High	High	High	High	High	High	High	High	1.114	0.16	58.7	65.4	62.2	71.3	45.7	64.4	49.8	36.7	140.1	58.1	55.8	36.2	Unique	39	High	3.64e-05	0.003314
FALSE	High	[R].ALGFPLERPK.[S]	1xTMT6plex [A/K]		3.60921e-05	0	1	2	2	Q9CZU6	#REF!	#REF!	#REF!		Q9CZU6 [441-450]	0	1585.98	High	High	High	High	High	High	High	High	High	High	1.386	0.47	95.1	131.8	89.2	113.7	69.5	100.6	102.5	69.6	327.2	106.3	98.5	57.3	Unique	35	High	0	2.529e-06
FALSE	High	[R].GYSIPECQK.[ML]	1xTMT6plex [G/K]; 1xCarbamidomethyl [C7]		0.00169079	0	1	2	1	Q9CZU6	#REF!	#REF!	#REF!		Q9CZU6 [95-103]	0	1539.82	High	High	High	High	High	High	High	High	High	High	1.403	0.49	73	102.4	63	95.6	50.9	76.9	78.6	63.6	274.3	71.1	64	39.1	Unique	48	High	0	0.00033
FALSE	High	[K].IVPNILLEQGK.[A]	1xTMT6plex [I/K]		0.000541837	0	1	1	1	Q9CZU6	#REF!	#REF!	#REF!		Q9CZU6 [383-393]	0	1682.06	High	High	High	High	High	High	High	High	High	High	1.671	0.74	51.9	86.7	44.7	51.3	39.5	57	67	37.7	241.2	59.4	56	39.2	Unique	13	High	0	7.819e-05
FALSE	High	[R].VVPGYGHAVLR.[K]	1xTMT6plex [N-Term]		1.0772e-05	0	1	2	1	Q9CZU6	#REF!	#REF!	#REF!		Q9CZU6 [341-351]	0	1396.83	High	High	High	High	High	High	High	High	High	High	2.007	1	32	64.2	20.2	33.1	26.5	32.4	47.7	32.5	185.2	34.6	42.1	26.5	Unique	37	High	0	5.471e-07
FALSE	High	[K].LVAQLYK.[I]	1xTMT6plex [L/K]		0.00596074	0	1	1	1	Q9CZU6	#REF!	#REF!	#REF!		Q9CZU6 [376-382]	0	1292.83	High	High	High	High	High	High	High	High	High	High	2.955	1.56	22.3	65.9	13.5	23.7	17.1	15.9	41.3	15.6	242.5	35.7	24.7	11	Unique	39	High	0	0.001638
FALSE	High	[K].ELEAERSLMSSPEDLTK.[D]	1xTMT6plex [E/K]; 1xOxidation [M9(100)]; 3xPhospho [S7(100); S10(100); S11(100)]	P14873 3xPhospho [S825(100); S828(100); S829(100)]	2.22696e-06	0	1	1	1	P14873	#REF!	#REF!	#REF!	#REF!	P14873 [819-835]	1	2649.16	High	High	High	High	High	High	High	High	High	High	0.732	-0.45	210.7	154.2	185.8	331.5	119.1	209.6	207.4	121.3	196.4	211.3	121.2	120.7	Unique	26	High	0	7.43e-08	7.12901
FALSE	High	[K].RLSLESEGANEGATAAPELSALEEAFR.[R]	1xTMT6plex [N-Term]; 1xPhospho [S3(99.5)]	Q7TQD2 1xPhospho [S31(99.5)]	1.07647e-09	0	1	1	3	Q7TQD2	#REF!	#REF!	#REF!	#REF!	Q7TQD2 [29-55]	1	3127.51	High	High	High	High	High	High	High	High	High	High	0.833	-0.26	78.9	65.7	80.3	85.8	63.8	82.2	82.3	63.7	65.4	82.1	67.3	50.2	Unique	47	High	0	1.406e-11	10.852
FALSE	High	[K].SLSPPQSQSK.[L]	1xTMT6plex [S/K]; 1xPhospho [S3(100)]	Q8BKX1 1xPhospho [S326(100)]	0.00153794	0	1	1	3	Q8BKX1	#REF!	#REF!	#REF!	#REF!	Q8BKX1 [324-333]	0	1596.84	High	High	High	High	High	High	High	High	High	High	0.661	-0.6	241.3	159.4	245.5	339.4	154.3	273.8	193.4	156.9	178.7	164.4	175.4	121.7	Unique	45	High	3.64e-05	0.002436	2.61332
FALSE	High	[K].EKEPAEGNESSEAPSPVNAMNSFV.[-]	1xTMT6plex [E/K]; 1xOxidation [M20(100)]; 1xPhospho [S]		5.83919e-05	0	1	1	5	Q810U4	#REF!	#REF!	#REF!	#REF!	Q810U4 [1233-1256]	1	3074.41	High	High	High	High	High	High	High	High	High	High	0.71	-0.5	150.9	107.1	144.7	204	88	190.3	127.6	93.1	124.8	123.7	114.4	79.4	Unique	66	High	0	4.646e-06	5.33292
FALSE	High	[K].ALVTTHHLMVHGNER.[F]	1xTMT6plex [N-Term]; 1xOxidation [M9(100)]		0.00124847	0	1	1	1	Q61548	#REF!	#REF!	#REF!		Q61548 [78-92]	0	1960.04	High	High	High	High	High	High	High	High	High	High	0.94	-0.09	24.7	23.2	20.1	29.5	23.8	24.8	25.2	18.7	33	22.8	23.2	18.3	Unique	5	High	0	0.000225
FALSE	High	[R].TPALSPQRPLTTQQPQSGTLK.[E]	1xTMT6plex [T/K]; 1xPhospho [T1(100)]	Q64332 1xPhospho [T422(100)]	6.54391e-05	0	1	1	10	Q64332	#REF!	#REF!	#REF!	#REF!	Q64332 [422-442]	0	2787.52	High	High	High	High	High	High	High	High	High	High	0.71	-0.49	313.9	223	256.5	512	208.6	359.5	233	200.5	244.7	232.1	259.5	178.3	Unique	28	High	0	7.268e-06	5.13859
FALSE	High	[K].EPDSSKTPPQRPPPQGGPGQPQGMQPPGK.[V]	TMT6plex [E]; 1xOxidation [M24(100)]; 1xPhospho [S/T]		2.72226e-07	0	1	1	1	Q64332	#REF!	#REF!	#REF!	#REF!	Q64332 [443-471]	1	3760.91	High	High	High	High	High	High	High	High	High	High	0.71	-0.49	55.1	39.1	45.3	74.8	37.6	68.8	48.8	37.8	41.1	49.1	37.2	30.2	Unique	17	High	0	5.166e-09	8.28685
FALSE	High	[K].NNRPSEGPLQTR.[L]	1xTMT6plex [N-Term]		2.44711e-10	0	1	1	5	Q68FD5	#REF!	#REF!	#REF!		Q68FD5 [572-583]	0	1597.86	High	High	High	High	High	High	High	High	High	High	0.83	-0.27	266.1	221	234	387.1	194.8	301.4	213.4	228.9	285.7	220.1	213.7	156.6	Unique	40	High	0	7.173e-13
FALSE	High	[K].RDPHLACVAYER.[G]	1xTMT6plex [N-Term]; 1xCarbamidomethyl [C7]		5.11233e-05	0	1	1	3	Q68FD5	#REF!	#REF!	#REF!		Q68FD5 [912-923]	1	1715.88	High	High	High	High	High	High	High	High	High	High	0.946	-0.08	107.8	102	93.7	131.7	103.4	108.5	101.8	93.7	140	103	109.7	63.6	Unique	26	High	0	3.927e-06
FALSE	High	[R].DPHLACVAYER.[G]	1xTMT6plex [N-Term]; 1xCarbamidomethyl [C6]		0.000216466	0	1	1	2	Q68FD5	#REF!	#REF!	#REF!		Q68FD5 [913-923]	0	1559.78	High	High	High	High	High	High	High	High	High	High	0.953	-0.07	71.9	68.5	66.2	94.3	53.8	85.7	59.5	64.8	84.1	73.7	67.2	52.9	Unique	35	High	0	2.445e-05
FALSE	High	[K].IYIDSNNNPER.[F]	1xTMT6plex [N-Term]		0.00675734	9.22225e-05	1	1	2	Q68FD5	#REF!	#REF!	#REF!		Q68FD5 [882-892]	0	1563.8	High	High	High	High	High	High	High	High	High	High	0.953	-0.07	62.8	59.9	53.4	82.3	43.2	76.8	58.2	55.8	86.4	58.1	59.7	39.3	Unique	17	High	3.64e-05	0.001922
FALSE	High	[R].AHIAQLCEK.[A]	1xTMT6plex [A/K]; 1xCarbamidomethyl [C7]		0.000471435	0	1	1	1	Q68FD5	#REF!	#REF!	#REF!		Q68FD5 [611-619]	0	1527.87	High	High	High	High	High	High	High	High	High	High	1.015	0.02	76.7	77.9	64.5	110.4	50.9	80.8	77.1	43.4	162.4	77.4	69.3	37	Unique	27	High	0	6.531e-05
FALSE	High	[K].WLLLTGISAQQNR.[V]	1xTMT6plex [N-Term]		2.25533e-06	0	1	1	1	Q68FD5	#REF!	#REF!	#REF!		Q68FD5 [164-176]	0	1729	High	High	High	High	High	High	High	High	High	High	1.042	0.06	31	32.3	28.1	38.9	24.6	33.3	30.2	34	48.5	28.9	33.7	16.5	Unique	33	High	0	7.56e-08
FALSE	High	[K].VSQPIEGHAASFAQFK.[M]	1xTMT6plex [V/K]		0.00912451	9.22225e-05	1	1	1	Q68FD5	#REF!	#REF!	#REF!		Q68FD5 [190-205]	0	2175.2	High	High	High	High	High	High	High	High	High	High	1.149	0.2	31.1	35.8	26.6	34.8	25.2	39.5	29.5	24.8	73.2	31	27.7	22.1	Unique	4	High	3.64e-05	0.002822
FALSE	High	[R].ALEHFTDLYDIKR.[A]	1xTMT6plex [A/K]		0.000881813	0	1	1	1	Q68FD5	#REF!	#REF!	#REF!		Q68FD5 [626-638]	1	2079.16	High	High	High	High	High	High	High	High	High	High	1.173	0.23	51.5	60.4	49.6	72.5	30.5	51.5	53.6	55.3	121.7	52.8	44.6	27.8	Unique	14	High	0	0.0001452
FALSE	High	[K].HDVVFLITK.[Y]	1xTMT6plex [H/K]		0.00667315	9.22225e-05	1	1	1	Q68FD5	#REF!	#REF!	#REF!		Q68FD5 [270-278]	0	1529.95	High	High	High	High	High	High	High	High	High	High	1.241	0.31	104.5	129.8	92.4	124.6	85	112.7	108	72.8	299.1	112.8	104.6	59.6	Unique	26	High	3.64e-05	0.001891
FALSE	High	[K].YESLELCRPVLQQGR.[K]	1xTMT6plex [N-Term]; 1xCarbamidomethyl [C7]		0.000266742	0	1	1	1	Q68FD5	#REF!	#REF!	#REF!		Q68FD5 [430-444]	0	2077.11	High	High	High	High	High	High	High	High	High	High	1.389	0.47	16.6	23.1	12	18.2	13.3	22.4	17.1	17.7	52.3	15.9	17.9	11.5	Unique	8	High	0	3.192e-05
FALSE	High	[R].NNLAGAEELFARK.[F]	1xTMT6plex [N/K]		2.63744e-07	0	1	1	3	Q68FD5	#REF!	#REF!	#REF!		Q68FD5 [355-367]	1	1891.08	High	High	High	High	High	High	High	High	High	High	1.393	0.48	91	126.8	61.4	125.4	67.5	120	80.6	100.3	213	83.9	156.6	80.1	Unique	25	High	0	4.813e-07
FALSE	High	[K].IVLDNSVFSEHR.[N]	1xTMT6plex [N-Term]		2.60426e-07	0	1	1	1	Q68FD5	#REF!	#REF!	#REF!		Q68FD5 [1011-1022]	0	1644.89	High	High	High	High	High	High	High	High	High	High	1.628	0.7	49.5	80.6	34.2	50	42.9	43.8	76.8	44.2	236.4	45.1	52.4	25.1	Unique	31	High	0	4.909e-09
FALSE	High	[K].LLLPWLEAR.[I]	1xTMT6plex [N-Term]		0.00977305	9.22225e-05	1	1	1	Q68FD5	#REF!	#REF!	#REF!		Q68FD5 [857-865]	0	1339.83	High	High	High	High	High	High	High	High	High	High	1.655	0.73	27.2	45	15.3	40.7	17.8	29.2	33.1	21.3	144.8	20.7	24.9	13.5	Unique	38	High	3.64e-05	0.003076
FALSE	High	[R].AVNYFSK.[V]	1xTMT6plex [A/K]		0.00413993	0	1	1	2	Q68FD5	#REF!	#REF!	#REF!		Q68FD5 [1435-1441]	0	1286.75	High	High	High	High	High	High	High	High	High	High	1.909	0.93	43.5	83.1	37.3	46.5	33.2	41	59.5	40	246.2	51.7	49.7	27.7	Unique	30	High	0	0.001033
FALSE	High	[K].NLILVVR.[G]	1xTMT6plex [N-Term]		0.0831894	0.00256952	1	1	1	Q68FD5	#REF!	#REF!	#REF!		Q68FD5 [831-837]	0	1055.71	High	High	High	High	High	High	High	High	High	High	2.245	1.17	22.4	50.3	14.4	24.7	19.9	19.4	33.6	19.2	160	27.4	28.4	16.4	Unique	13	High	0.001504	0.04833
FALSE	High	[K].LLYNNVSNFGR.[L]	1xTMT6plex [N-Term]		0.0165682	0.0004543	1	1	1	Q68FD5	#REF!	#REF!	#VALUE!		Q68FD5 [1216-1226]	0	1525.83	High	High	High	High	High	High	High	High	High	High															No Quan Values	7	High	0.0001808	0.006013
FALSE	High	[K].WREEQTERLEALDANSR.[K]	1xTMT6plex [N-Term]		2.91858e-07	0	1	1	2	O08585	#REF!	#REF!	#REF!		O08585 [112-128]	2	2332.18	High	High	High	High	High	High	High	High	High	High	0.949	-0.08	68.5	65	62.7	74.2	60.2	75.1	70.1	61.5	75.7	69.1	71.1	47.5	Unique	14	High	0	7.007e-08
FALSE	High	[R].SVIISIK.[QG]	1xTMT6plex [S/K]		0.026572	0.000793174	1	2	2	O08585	#REF!	#REF!	#REF!		O08585 [223-229]	0	1217.82	High	High	High	High	High	High	High	High	High	High	2.86	1.52	18.3	52.3	15.1	21.9	14.8	12.1	27.6	13.9	193	22.4	20.6	11.8	Unique	38	High	0.000448	0.01106
FALSE	High	[R].DYPLPDVAHVTMLSASQK.[A]	1xTMT6plex [D/K]; 1xOxidation [M12(100)]; 1xPhospho [S16(99.6)]	P19783 1xPhospho [S58(99.6)]	0.000939371	0	1	1	2	P19783	#REF!	#REF!	#REF!	#REF!	P19783 [43-60]	0	2526.27	High	High	High	High	High	High	High	High	High	High	0.688	-0.54	34	23.4	36.8	41.1	22.5	43.5	25.9	19.8	21.4	33.5	28	14.1	Unique	20	High	0	0.0001563	3.80604
FALSE	High	[R].GGAPLPPSGSK.[D]	1xTMT6plex [G/K]; 1xPhospho [S10(100)]	O35633 1xPhospho [S97(100)]	0.000224844	0	1	1	14	O35633	#REF!	#REF!	#REF!	#REF!	O35633 [88-98]	0	1505.81	High	High	High	High	High	High	High	High	High	High	0.741	-0.43	1524	1129.3	1726.1	2221.7	871.4	1711.8	1088.9	1109.6	1149.7	1283.5	1253.5	850.4	Unique	62	High	0	0.0001975	3.70443
FALSE	High	[K].AVAGVMITASHNR.[K]	1xTMT6plex [N-Term]; 1xOxidation [M6(100)]; 1xPhospho [S10(100)]	Q8CAA7 1xPhospho [S175(100)]	6.00617e-07	0	1	1	4	Q8CAA7	#REF!	#REF!	#REF!	#REF!	Q8CAA7 [166-178]	0	1651.82	High	High	High	High	High	High	High	High	High	High	0.707	-0.5	308.6	218.1	327.1	299.5	308.7	284	323.6	232.1	214.4	281.2	189.9	172.8	Unique	36	High	0	7.677e-05	4.11481
FALSE	High	[R].FYYSSGSSSPTHAK.[S]	1xTMT6plex [F/K]		1.33265e-10	0	1	1	2	Q60771	#REF!	#REF!	#REF!		Q60771 [190-203]	0	1977.01	High	High	High	High	High	High	High	High	High	High	1.371	0.45	56.7	77.7	43.4	63.5	45.5	67.3	63.9	46.4	169.9	77.6	59.9	34.9	Unique	36	High	0	3.33e-13
FALSE	High	[K].AKSPSSDSWTCADASTGR.[R]	1xTMT6plex [A/K]; 1xCarbamidomethyl [C11]; 2xPhospho [S8(100); S/T]	Q9EPJ9 2xPhospho [S347(100); S/T]	0.00362725	0	1	1	3	Q9EPJ9	#REF!	#REF!	#REF!	#REF!	Q9EPJ9 [340-357]	1	2502.08	High	High	High	High	High	High	High	High	High	High	0.772	-0.37	89.1	68.8	90.4	123.3	68	102.2	61.7	61.5	71.7	90.7	66.5	53.4	Unique	13	High	0	0.001652	2.78199
FALSE	High	[K].EESEESDEDMGFGLFD.[-]	1xTMT6plex [N-Term]; 1xOxidation [M10(100)]; 2xPhospho [S3(100); S6(100)]	P14869 2xPhospho [S304(100); S307(100)]	4.72196e-07	0	1	1	5	P14869	#REF!	#REF!	#REF!	#REF!	P14869 [302-317]	0	2240.77	High	High	High	High	High	High	High	High	High	High	0.736	-0.44	62.8	46.2	78	68.2	46.3	68.2	53.3	44.4	50.4	58.6	39.9	37.7	Unique	63	High	0	1.038e-08	7.9838
FALSE	High	[K].AIEKDSCEDIGVEEASELSK.[L]	TMT6plex [A]; 1xCarbamidomethyl [C7]; 1xPhospho [S6(100)]	P51830 1xPhospho [S1332(100)]	2.20277e-05	0	1	1	1	P51830	#REF!	#REF!	#REF!	#REF!	P51830 [1327-1346]	1	2976.47	High	High	High	High	High	High	High	High	High	High	0.744	-0.43	22.3	16.6	19.7	27.2	16.3	26.6	21.6	19.9	15.1	21	16.9	10	Unique	48	High	0	1.352e-06	5.86902
FALSE	High	[K].GEATAERPGEAAVASSPSK.[A]	1xTMT6plex [G/K]; 1xPhospho [S16(99.7)]	P26645 1xPhospho [S27(99.7)]	3.99557e-12	0	1	1	11	P26645	#REF!	#REF!	#REF!	#REF!	P26645 [12-30]	0	2353.18	High	High	High	High	High	High	High	High	High	High	0.731	-0.45	561.9	410.6	651.6	769.9	357.7	636.8	393.4	392.3	390.2	496.2	475.3	299	Unique	79	High	0	4.23e-15	14.3737
FALSE	High	[K].SQSLTNAFNLPEPAPPRPSLSQDEVK.[A]	1xTMT6plex [S/K]; 2xPhospho [S21(99.5); S/T]	O88935 2xPhospho [S684(99.5); S/T]	1.24957e-07	0	1	1	6	O88935	#REF!	#REF!	#REF!	#REF!	O88935 [664-689]	0	3440.69	High	High	High	High	High	High	High	High	High	High	0.713	-0.49	59.7	42.6	59.9	94.1	28	71.6	44.8	33.6	46.9	54.7	43.9	33.7	Unique	15	High	0	5.769e-09	8.2389
FALSE	High	[K].SIDKTEVCPWEIHSQSLLEDENR.[L]	1xTMT6plex [S/K]; 1xCarbamidomethyl [C8]; 1xPhospho [S1(100)]	Q8C419 1xPhospho [S1059(100)]	1.11304e-08	0	1	1	3	Q8C419	#REF!	#REF!	#REF!	#REF!	Q8C419 [1059-1081]	1	3323.6	High	High	High	High	High	High	High	High	High	High	0.709	-0.5	40.3	28.5	39.2	51.9	35.4	43.6	31.3	27.4	32.5	36.1	25.5	21.2	Unique	41	High	0	9.037e-11	10.044
FALSE	High	[K].EETEGNESSEATSPVNAIYSLA.[-]	1xTMT6plex [N-Term]; 2xPhospho [S9(99.6); S13(100)]	Q810U3 2xPhospho [S1227(99.6); S1231(100)]	3.8208e-05	0	1	1	8	Q810U3	#REF!	#REF!	#REF!	#REF!	Q810U3 [1219-1240]	0	2687.12	High	High	High	High	High	High	High	High	High	High	0.717	-0.48	59.6	42.7	49.5	77.1	43.3	67.9	60.1	40	45.7	54.3	36	37.6	Unique	20	High	0	2.71e-06	5.56703
FALSE	High	[R].RRTQSSGQDGRPQEEPHAEDLQK.[I]	1xTMT6plex [R/K]; 2xPhospho [T/S]		0.00027358	0	1	1	3	O70161	#REF!	#REF!	#REF!	#REF!	O70161 [550-572]	2	3267.53	High	High	High	High	High	High	High	High	High	High	0.72	-0.47	56.9	41	62.5	82.6	37.1	70.9	31.4	43.5	41.3	45.6	43.1	31.4	Unique	4	High	0	3.284e-05	4.4836
FALSE	High	[K].DEILPTTPISEQK.[G]	1xTMT6plex [D/K]; 1xPhospho [T7(99.8)]	P62908 1xPhospho [T221(99.8)]	0.00128855	0	1	1	2	P62908	#REF!	#REF!	#REF!	#REF!	P62908 [215-227]	0	2009.06	High	High	High	High	High	High	High	High	High	High	0.681	-0.55	297.4	202.6	387.1	375.3	172.9	322.9	228.8	172	220.6	237.6	255.2	127.4	Unique	26	High	0	0.0002331	3.63246
FALSE	High	[R].RSTPTPELTSK.[K]	1xTMT6plex [R/K]; 1xPhospho [T3(99.8)]	Q8VD37 1xPhospho [T180(99.8)]	0.000697839	0	1	1	4	Q8VD37	#REF!	#REF!	#REF!	#REF!	Q8VD37 [178-188]	1	1754.95	High	High	High	High	High	High	High	High	High	High	0.68	-0.56	201	136.8	259.3	324.1	49	236.6	136.2	113.2	133.5	164.5	172.7	100.1	Unique	24	High	0	0.0001074	3.969
FALSE	High	[R].AQTLPTSVVTITSESSPGKR.[E]	1xTMT6plex [A/K]; 1xPhospho [S16(99.6)]	Q62261 1xPhospho [S2340(99.6)]	3.60298e-06	0	1	1	4	Q62261	#REF!	#REF!	#REF!	#REF!	Q62261 [2325-2344]	1	2597.4	High	High	High	High	High	High	High	High	High	High	0.757	-0.4	165.1	125	163.9	232.4	132.2	153.7	143.1	118.8	128.7	167.3	127.6	82.6	Unique	35	High	0	1.368e-07	6.86391
FALSE	High	[K].HELQANCYEEVK.[D]	1xTMT6plex [H/K]; 1xCarbamidomethyl [C7]		3.63611e-08	0	1	1	1	P18760	#REF!	#REF!	#REF!		P18760 [133-144]	0	1978.01	High	High	High	High	High	High	High	High	High	High	0.918	-0.12	30.1	27.7	29.9	36	26.7	34.5	23.5	24.6	31.6	27.8	32	22.3	Unique	89	High	0	4.047e-10
FALSE	High	[K].GTVSFHSHSDHR.[F]	1xTMT6plex [N-Term]		4.74362e-08	0	1	1	3	Q91W50	#REF!	#REF!	#REF!		Q91W50 [416-427]	0	1595.79	High	High	High	High	High	High	High	High	High	High	0.815	-0.29	142.9	116.5	110.8	197.4	132.6	147.6	126.3	129	142.2	132.8	101.4	77.2	Unique	22	High	0	5.658e-10
FALSE	High	[K].AIRDEAIEHFRR.[L]	1xTMT6plex [N-Term]		1.01112e-05	0	1	1	1	Q9CWX2	#REF!	#REF!	#REF!		Q9CWX2 [86-97]	2	1741.97	High	High	High	High	High	High	High	High	High	High	0.987	-0.02	24.8	24.5	23.5	28.6	24.6	24.9	22.3	20.1	29.5	27.8	29.3	15.6	Unique	10	High	0	5.058e-07
FALSE	High	[K].QEDSQGSGEDEDFIRK.[Q]	1xTMT6plex [Q/K]; 2xPhospho [S4(100); S7(100)]	Q9QYX7 2xPhospho [S1481(100); S1484(100)]	0.00104596	0	1	1	2	Q9QYX7	#REF!	#REF!	#REF!	#REF!	Q9QYX7 [1478-1493]	1	2458.06	High	High	High	High	High	High	High	High	High	High	0.684	-0.55	431.6	295.2	470.9	529.5	234.8	549.8	373.1	235.6	298.3	421.9	287	233.1	Unique	17	High	0	0.0001803	3.744
FALSE	High	[R].VVSSTSEEEEAFTEK.[F]	1xTMT6plex [V/K]; 3xPhospho [S/T]	Q4KMM3 3xPhospho [S/T]	0.00319784	0	1	1	4	Q4KMM3	#REF!	#REF!	#REF!	#REF!	Q4KMM3 [199-213]	0	2369.98	High	High	High	High	High	High	High	High	High	High	0.689	-0.54	33.6	23.1	35.9	58.4	12.8	29.9	30.9	19.3	26.6	28.4	17.1	24.3	Unique	9	High	0	0.000744	3.12843
FALSE	High	[K].TDGAAPNVAPSDVGGGGGTNR.[E]	1xTMT6plex [N-Term]		2.57149e-07	0	1	1	1	P12960	#REF!	#REF!	#REF!		P12960 [703-723]	0	2099.03	High	High	High	High	High	High	High	High	High	High	0.843	-0.25	28.2	23.8	24.7	31.3	22.2	32.3	30.6	23.8	36.7	20.1	24.4	14	Unique	48	High	0	4.809e-09
FALSE	High	[R].NDGGIYTCFAENNR.[G]	1xTMT6plex [N-Term]; 1xCarbamidomethyl [C8]		8.77524e-11	0	1	1	4	P12960	#REF!	#REF!	#REF!		P12960 [477-490]	0	1859.85	High	High	High	High	High	High	High	High	High	High	0.916	-0.13	115.8	106	92.2	135.3	114.1	110.7	126.5	120.1	119.6	114.8	98.1	77.3	Unique	85	High	0	1.952e-13
FALSE	High	[K].ILYRPDGQHDGK.[L]	1xTMT6plex [I/K]		0.00408815	0	1	1	1	P12960	#REF!	#REF!	#REF!		P12960 [944-955]	0	1857.04	High	High	High	High	High	High	High	High	High	High	0.934	-0.1	114.5	107	105.8	149	92	125.4	100.4	83.6	176.3	97.9	111.1	66.1	Unique	7	High	0	0.001013
FALSE	High	[K].HSIEVPIPR.[D]	1xTMT6plex [N-Term]		0.00429921	0	1	1	1	P12960	#REF!	#REF!	#REF!		P12960 [962-970]	0	1276.76	High	High	High	High	High	High	High	High	High	High	1.311	0.39	23.4	30.7	13.6	30.1	16.5	29	27.7	22.4	63.3	21.6	24.3	21.7	Unique	18	High	0	0.001081
FALSE	High	[R].ASPFPVYK.[W]	1xTMT6plex [A/K]		0.152909	0.00549905	1	1	1	P12960	#REF!	#REF!	#VALUE!		P12960 [69-76]	0	1366.81	High	High	High	High	High	High	High	High	High	High															No Quan Values	7	High	0.0033	0.1067
FALSE	High	[R].HDLHYHFTAR.[Y]	1xTMT6plex [N-Term]		4.69216e-07	0	1	1	5	O54991	#REF!	#REF!	#REF!		O54991 [136-145]	0	1525.79	High	High	High	High	High	High	High	High	High	High	0.684	-0.55	402.9	275.5	357.1	499.6	430	350.3	377.6	272.2	248.5	419.9	257.5	179.2	Unique	26	High	0	2.177e-07
FALSE	High	[K].IAELEEERSQGSTSNSDWMK.[N]	1xTMT6plex [I/K]; 1xOxidation [M19(100)]; 2xPhospho [S9(100); S12(98.5)]	P14873 2xPhospho [S336(100); S339(98.5)]	0.00219035	0	1	1	7	P14873	#REF!	#REF!	#REF!	#REF!	P14873 [328-347]	1	2931.29	High	High	High	High	High	High	High	High	High	High	0.736	-0.44	139.2	102.5	136.9	186.9	87	170.2	115.2	102.8	94.5	137.1	101	77.2	Unique	6	High	0	0.0004584	3.33876
FALSE	High	[R].DQNLPQILEESRSE.[-]	1xTMT6plex [N-Term]		0.00210895	0	1	1	1	O54991	#REF!	#REF!	#REF!		O54991 [1372-1385]	1	1886.97	High	High	High	High	High	High	High	High	High	High	0.831	-0.27	71.2	59.2	69.9	80.1	60.8	81.1	64.2	47.5	70.5	65.8	65.7	46.3	Unique	21	High	0	0.0004381
FALSE	High	[R].QSQGTTPDTTPARTPTEEGTPTSEQNPFLFQEGK.[L]	1xTMT6plex [Q/K]; 1xPhospho [T20(98.9)]	Q8C8R3 1xPhospho [T3050(98.9)]	7.38863e-08	0	1	1	1	Q8C8R3	#REF!	#REF!	#REF!	#REF!	Q8C8R3 [3031-3064]	1	4216.01	High	High	High	High	High	High	High	High	High	High	0.711	-0.49	20.6	14.6	19.8	29.1	12.1	26.4	15.6	13.5	16.9	15	15.6	12.2	Unique	36	High	0	9.914e-10	9.00375
FALSE	High	[R].SNSEAQFFLRPLR.[C]	1xTMT6plex [N-Term]		0.0130942	9.22225e-05	1	1	1	O54991	#REF!	#REF!	#REF!		O54991 [766-778]	0	1793.99	High	High	High	High	High	High	High	High	High	High	1.033	0.05	15.8	16.3	9.9	16.9	13.9	20.7	17.6	13.3	26.8	10.9	20	10.6	Unique	5	High	3.64e-05	0.004472
FALSE	High	[R].FPCFHGGR.[C]	1xTMT6plex [N-Term]; 1xCarbamidomethyl [C3]		0.0122293	9.22225e-05	1	1	1	O54991	#REF!	#REF!	#REF!		O54991 [967-974]	0	1206.6	High	High	High	High	High	High	High	High	High	High	1.545	0.63	28.6	44.3	20.6	31.5	25.8	29.7	35.6	27	116.5	31.4	26.3	20.1	Unique	19	High	3.64e-05	0.004105
FALSE	High	[K].VAELEEEQSQGSSSYSDWVK.[N]	1xTMT6plex [V/K]; 3xPhospho [S9(100); S12(100); S13(98.7)]	Q9QYR6 3xPhospho [S114(100); S117(100); S118(98.7)]	0.000368344	0	1	1	7	Q9QYR6	#REF!	#REF!	#REF!	#REF!	Q9QYR6 [106-125]	0	2956.23	High	High	High	High	High	High	High	High	High	High	0.714	-0.49	74.8	53.4	69	105.1	51.5	83.2	65.2	58.3	55.8	62.8	49.7	40.3	Unique	14	High	3.64e-05	0.00199	2.70115
FALSE	High	[K].DHLPVSQVVVGDTDR.[Q]	1xTMT6plex [N-Term]		4.07498e-08	0	1	1	2	Q9CPW0	#REF!	#REF!	#REF!		Q9CPW0 [763-777]	0	1865.99	High	High	High	High	High	High	High	High	High	High	0.756	-0.4	129.8	98.2	142.7	141.7	121.1	113.4	130.3	84.5	108.5	123.8	100.8	73.4	Unique	47	High	0	4.689e-10
FALSE	High	[R].AYLQGVAEDRDYMSDSEVSSTRPSR.[V]	1xTMT6plex [N-Term]; 1xOxidation [M13(100)]; 1xPhospho [Y/S/T]		7.61757e-05	0	1	1	1	Q9QYX7	#REF!	#REF!	#REF!	#REF!	Q9QYX7 [3750-3774]	1	3144.41	High	High	High	High	High	High	High	High	High	High	0.685	-0.55	43.8	30	38.1	42.1	47.7	41.7	49.5	27.3	29	39.9	27.2	26.7	Unique	6	High	0	6.479e-06	5.18849
FALSE	High	[R].HDLQHAVVAR.[Y]	1xTMT6plex [N-Term]		7.38025e-05	0	1	1	1	Q9CPW0	#REF!	#REF!	#REF!		Q9CPW0 [148-157]	0	1374.78	High	High	High	High	High	High	High	High	High	High	0.815	-0.29	51.9	42.3	55.8	63.6	42.9	48.6	48.7	39.9	55.3	44.9	42.7	28.9	Unique	33	High	0	6.254e-06
FALSE	High	[K].FSPIEEAK.[D]	1xTMT6plex [F/K]; 1xPhospho [S2(100)]	O88737 1xPhospho [S3382(100)]	0.161129	0.00596088	1	1	4	O88737	#REF!	#REF!	#REF!	#REF!	O88737 [3381-3388]	0	1458.76	High	High	High	High	High	High	High	High	High	High	0.65	-0.62	556.5	362	657.1	705.2	356.7	629.5	434	256.1	398.4	464.7	441.7	249.1	Unique	31	High	0.004735	0.1412	0.850165
FALSE	High	[K].DHLPVSQVVVGDTDRQGSEAK.[L]	1xTMT6plex [D/K]		5.89946e-10	0	1	1	2	Q9CPW0	#REF!	#REF!	#REF!		Q9CPW0 [763-783]	1	2695.44	High	High	High	High	High	High	High	High	High	High	0.875	-0.19	202.1	176.8	203.6	281.1	131.3	252.1	142.5	148.2	203	190	233.6	109.3	Unique	46	High	0	2.188e-12
FALSE	High	[K].MERPSISVISPTSPGALK.[D]	1xTMT6plex [M/K]; 1xOxidation [M1(100)]; 2xPhospho [S10(100); S13(99.8)]	Q99NE5 2xPhospho [S563(100); S566(99.8)]	1.97669e-09	0	1	1	9	Q99NE5	#REF!	#REF!	#REF!	#REF!	Q99NE5 [554-571]	0	2504.26	High	High	High	High	High	High	High	High	High	High	0.58	-0.79	634.1	367.9	679.4	802.9	447.7	773.3	467	330.8	445.2	411.1	369.7	282.7	Unique	50	High	0	1.01e-11	10.9957
FALSE	High	[K].DHHYFK.[Y]	1xTMT6plex [D/K]		0.147366	0.0053617	1	1	2	O35864	#REF!	#REF!	#REF!		O35864 [48-53]	0	1304.72	High	High	High	High	High	High	High	High	High	High	0.801	-0.32	143.7	115	165	192.4	97.5	158	105.6	106.5	122.6	137.6	131.7	76.8	Unique	17	High	0.008626	0.2301
FALSE	High	[K].DRPHEGTRPVHAVFVSEGK.[I]	1xTMT6plex [D/K]		0.000969542	0	1	1	2	O89053	#REF!	#REF!	#REF!		O89053 [215-233]	0	2576.41	High	High	High	High	High	High	High	High	High	High	0.885	-0.18	110.7	98	121.2	131.5	91.2	123.6	86	84.8	116	101.9	120.1	67	Unique	1	High	0	0.0001628
FALSE	High	[R].NLNAIVQK.[L]	1xTMT6plex [N/K]		0.0213242	0.000621021	1	1	2	O89053	#REF!	#REF!	#REF!		O89053 [439-446]	0	1357.86	High	High	High	High	High	High	High	High	High	High	1.076	0.11	58.5	62.9	55.7	64.7	42.7	78.7	50.5	46.2	76.4	58.9	91.5	41.6	Unique	8	High	0.0007521	0.02919
FALSE	High	[R].HVFGQPAK.[A]	1xTMT6plex [H/K]		0.186087	0.00703772	1	1	1	O89053	#REF!	#REF!	#REF!		O89053 [13-20]	0	1341.8	High	High	High	High	High	High	High	High	High	High	1.321	0.4	34.8	46	31.7	49.2	30.1	33.6	29.4	26.1	107.8	34.5	38.5	23	Unique	11	High	0.004432	0.1379
FALSE	High	[R].NVLSDSRPASYSR.[S]	1xTMT6plex [N-Term]		0.0517231	0.00143381	1	1	2	Q9WUM3	#REF!	#REF!	#REF!		Q9WUM3 [410-422]	0	1680.89	High	High	High	High	High	High	High	High	High	High	0.993	-0.01	137.9	137	120.4	165	120.1	153.4	130.6	111.3	226.6	124.4	128.5	94.1	Unique	14	High	0.0007521	0.02611
FALSE	High	[K].NKGPSPVSSEGIK.[D]	TMT6plex [N]; 2xPhospho [S5(100); S9(99.7)]	Q91V14 2xPhospho [S1044(100); S1048(99.7)]	0.0040625	0	1	1	3	Q91V14	#REF!	#REF!	#REF!	#REF!	Q91V14 [1040-1052]	1	2147.11	High	High	High	High	High	High	High	High	High	High	0.747	-0.42	221	165.1	209.8	399.5	105.7	274.7	115.5	161.4	168.5	207.8	165.7	122.3	Unique	11	High	0	0.001002	2.99913
FALSE	High	[K].NDQCYDDIR.[V]	1xTMT6plex [N-Term]; 1xCarbamidomethyl [C4]		0.208815	0.00807886	1	1	1	Q9WUM4	#REF!	#REF!	#REF!		Q9WUM4 [20-28]	0	1427.64	High	High	High	High	High	High	High	High	High	High	0.656	-0.61	31	20.4	28.4	37.9	25.3	39.3	24.2	15.3	27.3	23.2	20.2	15.8	Unique	43	High	0.005251	0.16
FALSE	High	[K].RNMTEALLELHGHSR.[R]	1xTMT6plex [N-Term]		0.000377786	0	1	1	1	Q8BH44	#REF!	#REF!	#REF!		Q8BH44 [124-138]	1	1993.06	High	High	High	High	High	High	High	High	High	High	0.965	-0.05	75	72.4	59.6	93.3	54.6	100.6	66.7	62.1	101.4	61.2	91.8	45.3	Unique	10	High	0	4.956e-05
FALSE	High	[K].NVHDNHFCAVNAR.[F]	1xTMT6plex [N-Term]; 1xCarbamidomethyl [C8]		1.1541e-09	0	1	1	4	Q8BH44	#REF!	#REF!	#REF!		Q8BH44 [39-51]	0	1782.87	High	High	High	High	High	High	High	High	High	High	1.041	0.06	152.7	159	114.5	189.4	156.8	159.4	143.3	164.9	210.1	150.1	153.6	116.2	Unique	39	High	0	5.134e-12
FALSE	High	[R].GIWHNDNK.[ST]	1xTMT6plex [G/K]		0.000248804	0	1	2	4	Q04447	#REF!	#REF!	#REF!		Q04447 [216-223]	0	1441.8	High	High	High	High	High	High	High	High	High	High	0.742	-0.43	708.2	525.2	739.3	974.7	521.5	770.7	534.8	489.3	665.3	567.8	549.8	353.6	Unique	17	High	0	2.903e-05
FALSE	High	[K].LRFPAEDEFPDLSSHNNHMAK.[V]	1xTMT6plex [L/K]		2.5642e-05	0	1	1	1	Q04447	#REF!	#REF!	#REF!		Q04447 [12-32]	1	2913.47	High	High	High	High	High	High	High	High	High	High	0.787	-0.35	72.4	57	68.2	96.8	53.6	86.5	57	50	65.5	60.1	63.1	46.1	Unique	2	High	0	1.638e-06
FALSE	High	[K].LRFPAEDEFPDLSSHNNHMAK.[V]	1xTMT6plex [L/K]; 1xOxidation [M19(100)]		1.71e-05	0	1	1	3	Q04447	#REF!	#REF!	#REF!		Q04447 [12-32]	1	2929.47	High	High	High	High	High	High	High	High	High	High	0.797	-0.33	179	142.7	172.9	242.2	145.6	187.7	146.8	112.3	190.4	150.5	169.1	91.1	Unique	17	High	0	2.972e-05
FALSE	High	[K].HEKFSEVLK.[R]	TMT6plex [H]		0.0974101	0.00351993	1	1	1	Q04447	#REF!	#REF!	#REF!		Q04447 [305-313]	1	1804.09	High	High	High	High	High	High	High	High	High	High	0.8	-0.32	151.3	121.1	174.2	210.2	110.2	172.4	89.7	106.6	138.8	130.4	154.4	75.4	Unique	7	High	0.00196	0.05932
FALSE	High	[R].FPAEDEFPDLSSHNNHMAK.[V]	1xTMT6plex [F/K]; 1xOxidation [M17(100)]		1.42072e-06	0	1	1	1	Q04447	#REF!	#REF!	#REF!		Q04447 [14-32]	0	2660.28	High	High	High	High	High	High	High	High	High	High	0.836	-0.26	56.7	47.4	53.9	78.8	49.3	54.5	47	42.4	75.9	45.2	41	32.4	Unique	7	High	0	4.205e-08
FALSE	High	[R].HGGYQPSDEHK.[T]	1xTMT6plex [H/K]		9.37154e-06	0	1	1	3	Q04447	#REF!	#REF!	#REF!		Q04447 [97-107]	0	1712.88	High	High	High	High	High	High	High	High	High	High	0.867	-0.21	322.5	279.7	191.8	814.3	115.5	251.6	239.3	180.7	322.1	360.8	332.7	202.3	Unique	26	High	0	4.592e-07
FALSE	High	[M].PFSNSHNTQK.[L]	1xTMT6plex [P/K]		0.0030406	0	1	1	2	Q04447	#REF!	#REF!	#REF!		Q04447 [2-11]	0	1617.87	High	High	High	High	High	High	High	High	High	High	0.949	-0.08	133.9	127.1	109.6	166.5	105.3	174.4	113.9	104.4	163.8	130.2	122.9	114.3	Unique	10	High	0.0002143	0.006677
FALSE	High	[R].LEQGQAIDDLMPAQK.[-]	1xTMT6plex [L/K]; 1xOxidation [M11(100)]		0.000132124	0	1	1	1	Q04447	#REF!	#REF!	#REF!		Q04447 [367-381]	0	2131.15	High	High	High	High	High	High	High	High	High	High	1.127	0.17	28.1	31.7	23.6	33.3	23.2	30.7	29.7	25.3	61.6	30.6	21.5	19.3	Unique	20	High	0	1.309e-05
FALSE	High	[K].TDLNPDNLQGGDDLDPNYVLSSR.[V]	1xTMT6plex [N-Term]		5.05015e-12	0	1	1	1	Q04447	#REF!	#REF!	#REF!		Q04447 [108-130]	0	2747.33	High	High	High	High	High	High	High	High	High	High	1.166	0.22	13.2	15.4	11.3	13.1	9.9	19.5	12.4	8.8	26.4	15.2	15.9	10.9	Unique	78	High	0	5.266e-15
FALSE	High	[K].FSEVLKR.[L]	1xTMT6plex [F/K]		0.167964	0.00611908	1	1	1	Q04447	#REF!	#REF!	#REF!		Q04447 [308-314]	1	1336.84	High	High	High	High	High	High	High	High	High	High	1.172	0.23	53.5	62.7	63.4	68.2	39.4	53.2	43.2	37.8	153.7	48.9	46.4	26.6	Unique	11	High	0.003688	0.1202
FALSE	High	[K].DLFDPIIEER.[H]	1xTMT6plex [N-Term]		0.000293303	0	1	1	1	Q04447	#REF!	#REF!	#REF!		Q04447 [87-96]	0	1475.79	High	High	High	High	High	High	High	High	High	High	1.19	0.25	69	82.1	73.7	60.3	62.3	72.4	76.2	45.5	193.2	54.1	69.9	47.6	Unique	75	High	0	3.587e-05
FALSE	High	[R].LEQGQAIDDLMPAQK.[-]	1xTMT6plex [L/K]		1.53553e-05	0	1	1	1	Q04447	#REF!	#REF!	#REF!		Q04447 [367-381]	0	2115.15	High	High	High	High	High	High	High	High	High	High	1.468	0.55	38.2	56.1	31	48.5	26.6	38.9	46.1	30.6	148.4	35.8	48	17.8	Unique	29	High	0	8.521e-07
FALSE	High	[R].GFCLPPHCSR.[G]	1xTMT6plex [N-Term]; 2xCarbamidomethyl [C3; C8]		0.0808565	0.00232478	1	1	2	Q04447	#REF!	#REF!	#REF!		Q04447 [139-148]	0	1459.71	High	High	High	High	High	High	High	High	High	High	1.51	0.59	16.4	24.7	12.2	16.8	15.5	18.9	18.4	16.4	57.9	16.4	20.1	12.7	Unique	9	High	0.002195	0.07309
FALSE	High	[K].LLIEMEQR.[L]	1xTMT6plex [N-Term]		0.115011	0.00397597	1	1	1	Q04447	#REF!	#REF!	#REF!		Q04447 [359-366]	0	1260.72	High	High	High	High	High	High	High	High	High	High	1.552	0.63	20.4	31.7	15.3	24.8	19.4	18.8	23.9	34.5	63.4	23.6	22	15.1	Unique	26	High	0.002195	0.07341
FALSE	High	[K].FSEVLK.[R]	1xTMT6plex [F/K]		0.155338	0.00549905	1	1	1	Q04447	#REF!	#REF!	#REF!		Q04447 [308-313]	0	1180.73	High	High	High	High	High	High	High	High	High	High	2.083	1.06	27.6	57.4	19.8	28.3	20.9	28.1	40.7	30.8	165.6	43.1	29	18.6	Unique	11	High	0.0033	0.1087
FALSE	High	[R].FCTGLTQIETLFK.[S]	1xTMT6plex [F/K]; 1xCarbamidomethyl [C2]		0.186087	0.00703772	1	1	1	Q04447	#REF!	#REF!	#REF!		Q04447 [253-265]	0	2016.12	High	High	High	High	High	High	High	High	High	High	2.177	1.12	13	28.3	11.5	11	10.6	10.4	21.4	11.3	89.4	14.6	18	8	Unique	4	High	0.004405	0.1372
FALSE	High	[R].LYPPSAEYPDLRK.[H]	1xTMT6plex [L/K]		0.0195675	0.000542616	1	1	1	P30275	#REF!	#REF!	#REF!		P30275 [47-59]	1	2007.13	High	High	High	High	High	High	High	High	High	High	0.736	-0.44	22.6	16.6	21.6	32.7	12	27.4	19.3	8.7	27	16.6	20.5	10.4	Unique	13	High	0.0002483	0.007457
FALSE	High	[K].DNRFPKILENLR.[L]	1xTMT6plex [D/K]		0.00128855	0	1	1	1	P30275	#REF!	#REF!	#REF!		P30275 [339-350]	2	1973.17	High	High	High	High	High	High	High	High	High	High	0.866	-0.21	47.2	40.9	58.4	71.3	28.4	54	24.1	33.4	45.2	44.4	56.3	25.2	Unique	1	High	0	0.0002336
FALSE	High	[R].VQPPSPLPSSIDSNSSPEEATQFQPIVPK.[Q]	1xTMT6plex [V/K]; 2xPhospho [S/T]		0.000131291	0	1	1	8	Q8C8R3	#REF!	#REF!	#REF!	#REF!	Q8C8R3 [2649-2677]	0	3694.81	High	High	High	High	High	High	High	High	High	High	0.712	-0.49	86.3	61.5	81.1	126.2	51.1	109.2	63.9	54.8	69.3	74.6	62.1	46.6	Unique	16	High	0	0.0002169	3.66374
FALSE	High	[R].GIWHNNEK.[S]	1xTMT6plex [G/K]		0.00276623	0	1	1	2	P30275	#REF!	#REF!	#REF!		P30275 [250-257]	0	1455.81	High	High	High	High	High	High	High	High	High	High	0.959	-0.06	128	122.8	115.2	174.4	97.6	141.2	111.7	113.8	187.6	124.7	115.5	72.4	Unique	15	High	0	0.001459
FALSE	High	[K].HNNCMASHLTPAVYAR.[L]	1xTMT6plex [N-Term]; 1xCarbamidomethyl [C4]; 1xOxidation [M5(100)]		6.81686e-07	0	1	1	3	P30275	#REF!	#REF!	#REF!		P30275 [60-75]	0	2087.01	High	High	High	High	High	High	High	High	High	High	0.962	-0.06	112.9	108.6	91.9	154.8	115.4	116.2	86.2	95.3	148.6	121.7	102.6	74.7	Unique	27	High	0	5.417e-07
FALSE	High	[K].HNNCMASHLTPAVYAR.[L]	1xTMT6plex [N-Term]; 1xCarbamidomethyl [C4]		1.67783e-05	0	1	1	2	P30275	#REF!	#REF!	#REF!		P30275 [60-75]	0	2071.02	High	High	High	High	High	High	High	High	High	High	0.99	-0.01	50.8	50.3	42.3	74.1	48.6	47.5	41.4	33.6	85.5	52.7	56.6	23	Unique	25	High	0	9.592e-07
FALSE	High	[R].IPPPLVHSKH.[-]	1xTMT6plex [I/K]		0.0165682	0.0004543	1	1	1	P30275	#REF!	#REF!	#REF!		P30275 [409-418]	1	1582.98	High	High	High	High	High	High	High	High	High	High	0.992	-0.01	45.6	45.3	44	64.8	39.9	45.1	34.4	42.8	56.3	48.5	49.1	29.7	Unique	8	High	0.0001808	0.006009
FALSE	High	[K].SFLIWVNEEDHTR.[V]	1xTMT6plex [N-Term]		7.42712e-05	0	1	1	2	P30275	#REF!	#REF!	#REF!		P30275 [258-270]	0	1874.96	High	High	High	High	High	High	High	High	High	High	1.26	0.33	68.1	85.9	53.7	77.1	58.2	69	82.6	74.2	165.5	70.4	67.7	51.5	Unique	44	High	0	4.942e-05
FALSE	High	[R].IPPPLVHSK.[H]	1xTMT6plex [I/K]		9.32798e-05	0	1	1	2	P30275	#REF!	#REF!	#REF!		P30275 [409-417]	0	1445.92	High	High	High	High	High	High	High	High	High	High	1.513	0.6	97.9	148.2	85.4	122.3	78.1	96.3	107.6	100	350.8	108	110.5	71.6	Unique	23	High	0	4.962e-05
FALSE	High	[R].YVLSSR.[V]	1xTMT6plex [N-Term]		0.150512	0.00543357	1	2	1	P30275	#REF!	#REF!	#REF!		P30275 [159-164]	0	953.562	High	High	High	High	High	High	High	High	High	High	2.395	1.26	20.8	49.9	11.4	21.3	20.6	19.1	31.7	18.8	169.9	28.4	16.6	15.6	Unique	33	High	0.003214	0.1048
FALSE	High	[R].VVVDALSGLK.[G]	1xTMT6plex [V/K]		0.000155759	0	1	1	1	P30275	#REF!	#REF!	#REF!		P30275 [191-200]	0	1458.93	High	High	High	High	High	High	High	High	High	High	2.68	1.42	18.6	49.9	13.3	21	9.6	19.2	30	13.7	172.6	25.3	24.4	13.5	Unique	36	High	0	1.605e-05
FALSE	High	[R].YPRSPARSPATGR.[T]	1xTMT6plex [N-Term]; 2xPhospho [S4(100); S8(99.5)]	Q640R3 2xPhospho [S366(100); S370(99.5)]	0.00630699	0	1	1	2	Q640R3	#REF!	#REF!	#REF!	#REF!	Q640R3 [363-375]	2	1804.85	High	High	High	High	High	High	High	High	High	High	0.767	-0.38	153.5	117.7	140.4	179.5	149.8	159.9	137.9	109.5	115.7	173.2	100.8	89.1	Unique	3	High	0	0.001756	2.75548
FALSE	High	[R].DLKPQNLLINR.[N]	1xTMT6plex [D/K]		0.000132963	0	1	1	2	P49615	#REF!	#REF!	#REF!		P49615 [126-136]	0	1782.1	High	High	High	High	High	High	High	High	High	High	0.935	-0.1	65.3	61	61.1	91.6	50.5	70.6	52.5	58.1	66.4	66.7	72	42	Unique	21	High	0	1.313e-05
FALSE	High	[K].MHQVMSIEEVER.[I]	1xTMT6plex [N-Term]; 2xOxidation [M1(100); M5(100)]; 1xPhospho [S6(100)]	P0C0A3 1xPhospho [S119(100)]	0.000201908	0	1	1	2	P0C0A3	#REF!	#REF!	#REF!	#REF!	P0C0A3 [114-125]	0	1828.82	High	High	High	High	High	High	High	High	High	High	0.685	-0.55	129.7	88.8	132.4	153.6	102.2	136.2	124	88.8	95.9	107.1	80.2	72.1	Unique	14	High	0	2.244e-05	4.64898
FALSE	High	[K].CIELSSGSVK.[L]	1xTMT6plex [C/K]; 1xCarbamidomethyl [C1]; 1xPhospho [S8(100)]	Q6PIC6 1xPhospho [S456(100)]	0.000130462	0	1	1	2	Q6PIC6	#REF!	#REF!	#REF!	#REF!	Q6PIC6 [449-458]	0	1617.83	High	High	High	High	High	High	High	High	High	High	0.704	-0.51	161.9	114	151.9	196.9	117.8	182.4	160.3	109.9	122.1	117.3	127.8	92.8	Unique	57	High	0	1.286e-05	4.89076
FALSE	High	[R].MESPIPILPLPTPDAETEK.[L]	1xTMT6plex [M/K]; 1xOxidation [M1(100)]; 2xPhospho [S3(100); T12(100)]	Q9Z2Q6 2xPhospho [S327(100); T336(100)]	0.00438112	0	1	1	2	Q9Z2Q6	#REF!	#REF!	#REF!	#REF!	Q9Z2Q6 [325-343]	0	2712.33	High	High	High	High	High	High	High	High	High	High	0.747	-0.42	71.5	53.5	74.4	97.3	48.6	81.3	56	46.4	56.9	68.2	56.2	39.6	Unique	16	High	0	0.001103	2.95742
FALSE	High	[K].YVEDTDGSSPEDLMAVLTGAEEK.[G]	1xTMT6plex [Y/K]; 3xPhospho [Y1(99.8); T/S]	Q9ES97 3xPhospho [Y589(99.8); T/S]	0.000394895	0	1	1	9	Q9ES97	#REF!	#REF!	#REF!	#REF!	Q9ES97 [589-611]	0	3154.33	High	High	High	High	High	High	High	High	High	High	0.743	-0.43	79.6	59.1	69.9	129.8	36.5	98	63.9	51.8	81.7	65.9	50.3	45.9	Unique	20	High	0	0.0005612	3.25088
FALSE	High	[K].REGITPWASFKK.[M]	TMT6plex [R]; 1xPhospho [S9(99.4)]	Q9WTQ5 1xPhospho [S598(99.4)]	0.0148229	9.22225e-05	1	1	1	Q9WTQ5	#REF!	#REF!	#REF!	#REF!	Q9WTQ5 [590-601]	2	2187.23	High	High	High	High	High	High	High	High	High	High	0.71	-0.49	103.2	73.3	116.5	139.9	45.4	143.6	70.4	59	75.1	63.8	116.9	51.6	Unique	10	High	3.64e-05	0.005225	2.28191
FALSE	High	[K].HEEAPGHRPTTNPNASK.[F]	1xTMT6plex [H/K]		9.20511e-09	0	1	1	3	P97315	#REF!	#REF!	#REF!		P97315 [92-108]	0	2301.21	High	High	High	High	High	High	High	High	High	High	0.614	-0.7	311.4	191.1	373.8	511.7	153	328.5	189.9	152.6	180	267.1	234.8	120.8	Unique	21	High	0	7.076e-11
FALSE	High	[K].SSYEGHPLSEERRPSPK.[E]	1xTMT6plex [S/K]; 1xPhospho [S9(99.6)]	P16014 1xPhospho [S308(99.6)]	0.000339256	0	1	1	2	P16014	#REF!	#REF!	#REF!	#REF!	P16014 [300-316]	1	2494.25	High	High	High	High	High	High	High	High	High	High	0.736	-0.44	146.2	107.7	151.2	214.7	88.7	174	102.6	107.9	98.2	133.8	119.7	78.9	Unique	13	High	0	4.328e-05	4.36371
FALSE	High	[K].HEEAPGHRPTTNPNASKFAQK.[I]	TMT6plex [H]		3.34519e-05	0	1	1	1	P97315	#REF!	#REF!	#REF!		P97315 [92-112]	1	3004.63	High	High	High	High	High	High	High	High	High	High	0.848	-0.24	77.4	65.6	86.1	107.9	53.6	90.6	48.9	55.3	80.9	72.1	77.3	42.6	Unique	2	High	0	2.299e-06
FALSE	High	[-].MKGETPVNSTMSIGQAR.[K]	1xTMT6plex [M/K]; 2xOxidation [M1(100); M11(100)]; 1xPhospho [T5(100)]	P63216 1xPhospho [T5(100)]	0.00519165	0	1	1	3	P63216	#REF!	#REF!	#REF!	#REF!	P63216 [1-17]	1	2377.17	High	High	High	High	High	High	High	High	High	High	0.777	-0.36	473.7	368.3	509.3	616.2	312.6	543.2	387.3	346.3	357.4	391.1	452.2	294.3	Unique	8	High	0	0.001376	2.86138
FALSE	High	[K].MSESLDTADPAVTGAK.[Q]	1xTMT6plex [M/K]; 1xOxidation [M1(100)]; 1xPhospho [S/T]		6.171e-06	0	1	1	11	P63011	#REF!	#REF!	#REF!	#REF!	P63011 [187-202]	0	2147.03	High	High	High	High	High	High	High	High	High	High	0.658	-0.6	278	182.9	292	363.8	186.6	328.1	219.4	164.6	212.7	197.3	207.8	132.1	Unique	55	High	0	2.69e-07	6.57025
FALSE	High	[K].HLVTTQTEHK.[C]	1xTMT6plex [H/K]		0.0700594	0.00200333	1	1	1	Q9Z1J3	#REF!	#REF!	#REF!		Q9Z1J3 [150-159]	0	1651.95	High	High	High	High	High	High	High	High	High	High	0.97	-0.04	50.3	48.8	44.9	75.6	41.1	52.4	37.7	46.3	60.5	52.4	49.4	35.5	Unique	5	High	0.001196	0.03879
FALSE	High	[K].NRPGNALEK.[E]	1xTMT6plex [N/K]		0.000397402	0	1	1	3	Q9CZ13	#REF!	#REF!	#REF!		Q9CZ13 [103-111]	0	1456.86	High	High	High	High	High	High	High	High	High	High	0.857	-0.22	135.2	115.9	133.3	186	89.4	159.8	107.6	121.8	124.4	136	116.8	80.6	Unique	12	High	0	5.286e-05
FALSE	High	[K].NNGAGYFLEHLAFK.[G]	1xTMT6plex [N/K]		7.0759e-11	0	1	1	2	Q9CZ13	#REF!	#REF!	#REF!		Q9CZ13 [86-99]	0	2039.11	High	High	High	High	High	High	High	High	High	High	0.917	-0.13	267.5	245.2	278.5	401.2	217.8	283.5	156.3	178.5	372	273.4	262.1	140.1	Unique	50	High	0	7.736e-10
FALSE	High	[K].VVELLADIVQNSSLEDSQIEK.[E]	1xTMT6plex [V/K]		8.64567e-05	0	1	1	1	Q9CZ13	#REF!	#REF!	#REF!		Q9CZ13 [143-163]	0	2787.54	High	High	High	High	High	High	High	High	High	High	0.921	-0.12	16.4	15.1	13.5	24	7	20.8	16.6	10.3	21.9	16.6	13.8	12.8	Unique	18	High	0	7.644e-06
FALSE	High	[R].TDLTDYLNR.[H]	1xTMT6plex [N-Term]		0.133166	0.00467011	1	1	2	Q9CZ13	#REF!	#REF!	#REF!		Q9CZ13 [214-222]	0	1339.71	High	High	High	High	High	High	High	High	High	High	1.082	0.11	71.4	77.2	79.6	87.9	47.1	68.4	74	51.4	148.1	68.7	74.5	43.5	Unique	33	High	0.002676	0.08918
FALSE	High	[R].NALVSHLDGTTPVCEDIGR.[S]	1xTMT6plex [N-Term]; 1xCarbamidomethyl [C14]		1.67082e-11	0	1	1	3	Q9CZ13	#REF!	#REF!	#REF!		Q9CZ13 [397-415]	0	2283.16	High	High	High	High	High	High	High	High	High	High	1.123	0.17	96.8	108.7	84.7	111.1	88.9	96.9	102.2	87.3	173.9	96.8	114.8	70.5	Unique	45	High	0	2.397e-14
FALSE	High	[R].HNSTTSSTSSGGYR.[R]	1xTMT6plex [N-Term]; 1xPhospho [S3(99.7)]	Q8CBW3 1xPhospho [S296(99.7)]	7.01581e-05	0	1	1	3	Q8CBW3	#REF!	#REF!	#REF!	#REF!	Q8CBW3 [294-307]	0	1750.76	High	High	High	High	High	High	High	High	High	High	0.741	-0.43	163.3	121	172.5	233.7	104.6	183.8	122.1	103.5	89.1	167	139.6	105.6	Unique	52	High	0	5.84e-06	5.23359
FALSE	High	[R].MVLAAAGGVEHQQLLDLAQK.[H]	1xTMT6plex [M/K]; 1xOxidation [M1(100)]		6.8288e-06	0	1	1	1	Q9CZ13	#REF!	#REF!	#REF!		Q9CZ13 [229-248]	0	2566.44	High	High	High	High	High	High	High	High	High	High	1.185	0.25	25.3	30	26.2	29.9	15.7	30.1	24.8	17	65.2	28.5	20.5	19	Unique	17	High	0	3.061e-07
FALSE	High	[R].EHTAYLIK.[A]	1xTMT6plex [E/K]		0.0110706	9.22225e-05	1	1	1	Q9CZ13	#REF!	#REF!	#REF!		Q9CZ13 [127-134]	0	1432.86	High	High	High	High	High	High	High	High	High	High	1.419	0.5	95.7	135.7	88.6	108.1	88.5	92.8	100.3	82.2	284.7	119.7	119.9	72.1	Unique	18	High	3.64e-05	0.003602
FALSE	High	[R].RIPLAEWESR.[I]	1xTMT6plex [N-Term]		1.99058e-05	0	1	1	2	Q9CZ13	#REF!	#REF!	#REF!		Q9CZ13 [423-432]	1	1485.84	High	High	High	High	High	High	High	High	High	High	1.662	0.73	101.6	168.8	66.3	114.6	103.5	106.3	117.1	102.2	452.7	102.1	120	66.8	Unique	32	High	0	1.499e-06
FALSE	High	[R].ERPGSTGEGDLVSLR.[E]	1xTMT6plex [N-Term]; 1xPhospho [S5(99.6)]	Q3UNH4 1xPhospho [S219(99.6)]	1.86522e-06	0	1	1	6	Q3UNH4	#REF!	#REF!	#REF!	#REF!	Q3UNH4 [215-229]	0	1881.93	High	High	High	High	High	High	High	High	High	High	0.704	-0.51	173.6	122.2	176.7	189.8	148.6	192.9	159.9	114.7	133.5	148.9	127.2	86.8	Unique	42	High	0	5.914e-08	7.22812
FALSE	High	[R].GNNTTSLLSQSVAK.[G]	1xTMT6plex [G/K]		3.50059e-08	0	1	1	2	Q9DB77	#REF!	#REF!	#REF!		Q9DB77 [302-315]	0	1878.07	High	High	High	High	High	High	High	High	High	High	0.978	-0.03	76.1	74.4	72.2	89.3	70.8	76.1	72.1	67.8	122	72.6	69.2	40.4	Unique	76	High	0	3.864e-10
FALSE	High	[K].RGNNTTSLLSQSVAK.[G]	1xTMT6plex [R/K]		2.8506e-06	0	1	1	2	Q9DB77	#REF!	#REF!	#REF!		Q9DB77 [301-315]	1	2034.17	High	High	High	High	High	High	High	High	High	High	1.084	0.12	100.4	108.9	82.6	139.4	73.8	134.3	72.1	92.8	187.8	97.4	105.2	61.4	Unique	25	High	0	1.017e-07
FALSE	High	[K].AVAFQNSQTR.[I]	1xTMT6plex [N-Term]		3.5352e-06	0	1	1	1	Q9DB77	#REF!	#REF!	#REF!		Q9DB77 [163-172]	0	1350.73	High	High	High	High	High	High	High	High	High	High	1.295	0.37	12.6	16.3	10.9	14.8	9	15.6	12.8	9.3	40.3	9.4	11.4	11.3	Unique	54	High	0	1.329e-07
FALSE	High	[K].ITSEELHYFVQNHFTSAR.[M]	1xTMT6plex [N-Term]		4.7353e-09	0	1	1	1	Q9DB77	#REF!	#REF!	#REF!		Q9DB77 [200-217]	0	2408.22	High	High	High	High	High	High	High	High	High	High	1.383	0.47	20.2	28	16.4	21.1	19.2	22.4	22.1	17.3	68.1	23.4	20.4	10.8	Unique	28	High	0	3.062e-11
FALSE	High	[R].GGLGLAGAK.[A]	1xTMT6plex [G/K]		0.000169118	0	1	1	1	Q9DB77	#REF!	#REF!	#REF!		Q9DB77 [242-250]	0	1201.77	High	High	High	High	High	High	High	High	High	High	1.544	0.63	23	35.6	19.1	30.7	16.2	23.9	25.3	19.3	101.6	24.3	21.7	11	Unique	27	High	0	1.789e-05
FALSE	High	[R].IIENLHDVAYK.[N]	1xTMT6plex [I/K]		0.0542178	0.00143381	1	1	1	Q9DB77	#REF!	#REF!	#REF!		Q9DB77 [173-183]	0	1773.03	High	High	High	High	High	High	High	High	High	High	1.749	0.81	68	118.9	55.3	76.7	43.8	66.1	98	50.7	368.8	75.2	62.2	37.7	Unique	10	High	0.0007521	0.02773
FALSE	High	[K].LPNGLVIASLENYAPLSR.[I]	1xTMT6plex [N-Term]		3.10932e-07	0	1	1	1	Q9DB77	#REF!	#REF!	#REF!		Q9DB77 [43-60]	0	2156.23	High	High	High	High	High	High	High	High	High	High	3.038	1.6	15.9	48.2	12.4	14.7	16.3	12.8	23.1	7.7	186.2	18.3	19.9	8.8	Unique	54	High	0	6.123e-09
FALSE	High	[K].AVAQGNLSSADVQAAK.[N]	1xTMT6plex [A/K]		1.04843e-06	0	1	1	1	Q9DB77	#REF!	#REF!	#VALUE!		Q9DB77 [360-375]	0	1988.12	High	High	High	High	High	High	High	High	High	High															No Quan Values	44	High	0	2.858e-08
FALSE	High	[R].DDTLHETEDVK.[E]	1xTMT6plex [D/K]		0.000642754	0	1	1	1	Q9D855	#REF!	#REF!	#REF!		Q9D855 [35-45]	0	1759.91	High	High	High	High	High	High	High	High	High	High	0.685	-0.55	113.4	77.6	123.6	151.5	96.4	102.8	92.6	79.8	74.4	97.7	81.5	54.7	Unique	8	High	0	9.692e-05
FALSE	High	[R].RLPEDLYNDR.[M]	1xTMT6plex [N-Term]		6.38029e-05	0	1	1	4	Q9D855	#REF!	#REF!	#REF!		Q9D855 [50-59]	1	1519.81	High	High	High	High	High	High	High	High	High	High	1.038	0.05	294.6	305.7	250.2	305.1	284.4	285.1	348	260.4	389	289.2	355.1	234.8	Unique	48	High	0	1.324e-05
FALSE	High	[K].WYYNAAGFNK.[L]	1xTMT6plex [W/K]		4.73837e-05	0	1	1	1	Q9D855	#REF!	#REF!	#REF!		Q9D855 [20-29]	0	1691.89	High	High	High	High	High	High	High	High	High	High	1.611	0.69	18.7	30.1	16.5	23.6	11.8	24.4	17.2	16.7	76.4	19.7	24.3	13.5	Unique	34	High	0	3.55e-06
FALSE	High	[M].GREFGNLAR.[I]	1xTMT6plex [N-Term]		0.0117084	9.22225e-05	1	1	2	Q9CQ69	#REF!	#REF!	#REF!		Q9CQ69 [2-10]	1	1248.7	High	High	High	High	High	High	High	High	High	High	1.33	0.41	88.3	117.5	66.7	102.8	83.6	99.7	88.9	103.4	229.8	80.5	97.3	76.6	Unique	21	High	3.64e-05	0.003856
FALSE	High	[R].HVISYSLSPFEQR.[A]	1xTMT6plex [N-Term]		0.000220615	0	1	1	1	Q9CQ69	#REF!	#REF!	#REF!		Q9CQ69 [13-25]	0	1791.96	High	High	High	High	High	High	High	High	High	High	1.667	0.74	21.3	35.5	17.2	22.6	25.6	20.9	20.2	22	83.9	21	30.9	19.7	Unique	9	High	0	2.497e-05
FALSE	High	[K].GIPNVLR.[R]	1xTMT6plex [N-Term]		0.166233	0.00596088	1	1	1	Q9CQ69	#REF!	#REF!	#REF!		Q9CQ69 [34-40]	0	997.636	High	High	High	High	High	High	High	High	High	High	2.465	1.3	21.6	53.3	17.5	25.1	16.5	16.9	32.1	18.4	187.6	24.6	20.6	15.3	Unique	34	High	0.003627	0.1191
FALSE	High	[R].AFPSYFSK.[G]	1xTMT6plex [A/K]		0.0114919	9.22225e-05	1	1	1	Q9CQ69	#REF!	#REF!	#REF!		Q9CQ69 [26-33]	0	1404.79	High	High	High	High	High	High	High	High	High	High	3.006	1.59	28.8	86.6	21.4	30.2	16.3	23.7	52.5	19.2	317.5	47.3	34.8	14.3	Unique	39	High	3.64e-05	0.003789
FALSE	High	[R].DPQHDLDRVK.[K]	1xTMT6plex [D/K]		0.0425287	0.00128255	1	1	3	Q9CR68	#REF!	#REF!	#REF!		Q9CR68 [197-206]	1	1680.94	High	High	High	High	High	High	High	High	High	High	0.663	-0.59	327.4	217.1	417.3	504.6	210.4	286.2	218.5	194.2	228.4	297.9	227.8	137	Unique	6	High	0.002676	0.08759
FALSE	High	[K].KEIDQEAAVEVSQLRDPQHDLDR.[V]	1xTMT6plex [K]		2.37249e-06	0	1	1	1	Q9CR68	#REF!	#REF!	#REF!		Q9CR68 [182-204]	2	3149.66	High	High	High	High	High	High	High	High	High	High	0.741	-0.43	74.1	54.9	68.5	99.6	53.2	85.8	63.2	47.2	51.1	78.9	61.6	35.6	Unique	20	High	0	8.019e-08
FALSE	High	[K].EIDQEAAVEVSQLRDPQHDLDR.[V]	1xTMT6plex [N-Term]		2.33035e-09	0	1	1	4	Q9CR68	#REF!	#REF!	#REF!		Q9CR68 [183-204]	1	2792.4	High	High	High	High	High	High	High	High	High	High	0.83	-0.27	75.4	62.6	70.8	82.5	68	77.7	78.2	51	76.5	64.1	74.3	47.1	Unique	28	High	0	3.367e-10
FALSE	High	[K].NVVSQFVSSMSASADVLAMSK.[I]	1xTMT6plex [N/K]; 1xOxidation [M19(100)]		1.49452e-06	0	1	1	1	Q9CR68	#REF!	#REF!	#REF!		Q9CR68 [131-151]	0	2632.37	High	High	High	High	High	High	High	High	High	High	0.858	-0.22	17.1	14.7	16.8	17.5	13.1	20.6	17.4	14.2	22	17.3	9.8	10	Unique	39	High	0	4.466e-08
FALSE	High	[K].EIDQEAAVEVSQLRDPQHDLDRVK.[K]	1xTMT6plex [E/K]		1.08521e-08	0	1	1	2	Q9CR68	#REF!	#REF!	#REF!		Q9CR68 [183-206]	2	3248.73	High	High	High	High	High	High	High	High	High	High	0.988	-0.02	171.3	169.2	183.6	199.8	118.5	184.7	169.7	123.2	201.8	178.2	239.4	103.3	Unique	10	High	0	8.76e-11
FALSE	High	[R].GKPLFVR.[H]	1xTMT6plex [G/K]		0.197689	0.00763634	1	1	1	Q9CR68	#REF!	#REF!	#REF!		Q9CR68 [171-177]	0	1274.83	High	High	High	High	High	High	High	High	High	High	1.627	0.7	55.5	90.3	39.8	64.9	49.4	52.1	71.3	51	245	60	60.8	34.6	Unique	4	High	0.004755	0.1486
FALSE	High	[K].VPDFSDYRR.[A]	1xTMT6plex [N-Term]		0.0676726	0.00192639	1	1	2	Q9CR68	#REF!	#REF!	#REF!		Q9CR68 [85-93]	1	1383.72	High	High	High	High	High	High	High	High	High	High	1.636	0.71	62.8	102.7	44.1	71.6	56.3	63.2	78.6	68.8	280.1	58.5	67	39	Unique	25	High	0.001166	0.03692
FALSE	High	[R].VVLPMELPIR.[M]	1xTMT6plex [N-Term]		0.000762447	0	1	1	2	P00405	#REF!	#REF!	#REF!		P00405 [142-151]	0	1395.86	High	High	High	High	High	High	High	High	High	High	1.995	1	31.7	63.2	25.3	29.9	23.7	28.8	50.6	23.3	199.7	36.3	33.6	22.9	Unique	44	High	0	0.0001207
FALSE	High	[R].VVLPMELPIR.[M]	1xTMT6plex [N-Term]; 1xOxidation [M5(100)]		0.079033	0.00224525	1	1	1	P00405	#REF!	#REF!	#REF!		P00405 [142-151]	0	1411.85	High	High	High	High	High	High	High	High	High	High	2.99	1.58	36.7	109.7	21.6	26.6	27.4	29.7	78.1	18.5	423.6	51.1	35.8	19.3	Unique	13	High	0.001346	0.04531
FALSE	High	[R].QPSWERSPAASAPSLPPAAAVLPSK.[L]	1xTMT6plex [Q/K]; 1xPhospho [S7(99)]	Q99P72 1xPhospho [S109(99)]	0.0316848	0.000874796	1	1	1	Q99P72	#REF!	#REF!	#REF!	#REF!	Q99P72 [103-127]	1	3053.62	High	High	High	High	High	High	High	High	High	High	0.752	-0.41	22.1	16.6	26.4	25.8	19.4	20	18.7	13.5	18.1	19.2	17.8	14.3	Unique	5	High	0.0004787	0.01386	1.85824
FALSE	High	[R].DYPLPDVAHVTMLSASQK.[A]	1xTMT6plex [D/K]		1.12524e-09	0	1	1	1	P19783	#REF!	#REF!	#REF!		P19783 [43-60]	0	2430.31	High	High	High	High	High	High	High	High	High	High	1.024	0.03	53.3	54.6	55.5	77.9	33.1	49.1	50.8	35.8	98.9	52.3	61.1	24.7	Unique	36	High	0	4.951e-12
FALSE	High	[K].SYVYGPIPHTFDR.[D]	1xTMT6plex [N-Term]		0.00243838	0	1	1	1	P19783	#REF!	#REF!	#REF!		P19783 [123-135]	0	1780.92	High	High	High	High	High	High	High	High	High	High	1.058	0.08	18.3	19.4	14.7	24	17	19.8	16	18.6	28.8	17.3	17.5	14.6	Unique	5	High	0	0.0005248
FALSE	High	[R].AHGSVVK.[S]	1xTMT6plex [A/K]		0.00923919	9.22225e-05	1	1	1	P19783	#REF!	#REF!	#REF!		P19783 [23-29]	0	1155.73	High	High	High	High	High	High	High	High	High	High	1.111	0.15	80.4	89.3	63.6	125.3	52.7	96.2	64	78.6	97.2	77.7	121	72.1	Unique	8	High	3.64e-05	0.002849
FALSE	High	[R].DYPLPDVAHVTMLSASQK.[A]	1xTMT6plex [D/K]; 1xOxidation [M12(100)]		4.55082e-10	0	1	1	3	P19783	#REF!	#REF!	#REF!		P19783 [43-60]	0	2446.31	High	High	High	High	High	High	High	High	High	High	1.134	0.18	81.4	92.3	75.6	94.8	67.2	91.9	77.7	68.9	137.8	82.4	106.2	66.3	Unique	38	High	0	1.571e-12
FALSE	High	[K].ADWSSLSR.[D]	1xTMT6plex [N-Term]		0.00305983	0	1	1	1	P19783	#REF!	#REF!	#REF!		P19783 [68-75]	0	1150.61	High	High	High	High	High	High	High	High	High	High	1.153	0.21	38.2	44.1	29.7	52.2	31	37.9	40.3	32.7	90	37.4	36.5	23.7	Unique	36	High	0	0.000701
FALSE	High	[K].ADWSSLSRDEK.[V]	1xTMT6plex [A/K]		2.62995e-05	0	1	1	2	P19783	#REF!	#REF!	#REF!		P19783 [68-78]	1	1751.93	High	High	High	High	High	High	High	High	High	High	1.352	0.44	122.1	165.1	92.6	153	81.2	159.1	124.8	116.5	333.7	130.5	159.8	85.2	Unique	21	High	0	1.693e-06
FALSE	High	[K].ANPIQGFSAK.[W]	1xTMT6plex [A/K]		1.0704e-05	0	1	1	2	P19783	#REF!	#REF!	#REF!		P19783 [150-159]	0	1490.87	High	High	High	High	High	High	High	High	High	High	1.759	0.82	75.8	133.4	58.2	85.8	59.8	65.6	109.8	62.8	417.5	78.6	67.9	40.4	Unique	60	High	0	5.402e-07
FALSE	High	[R].RLNDFASAVR.[I]	1xTMT6plex [N-Term]		0.00103282	0	1	1	2	P12787	#REF!	#REF!	#REF!		P12787 [94-103]	1	1377.78	High	High	High	High	High	High	High	High	High	High	1.775	0.83	59.6	105.8	46	68.7	57	59.3	67.2	46.4	304.8	57.9	76.4	43.7	Unique	44	High	0	0.000177
FALSE	High	[R].LNDFASAVR.[I]	1xTMT6plex [N-Term]		0.00152825	0	1	1	1	P12787	#REF!	#REF!	#REF!		P12787 [95-103]	0	1221.68	High	High	High	High	High	High	High	High	High	High	1.867	0.9	25.7	48	16.8	27.1	24.4	24.7	35.5	28.9	132.7	36	25.9	16.4	Unique	53	High	0	0.0002908
FALSE	High	[K].EDPNLVPSISNKR.[I]	1xTMT6plex [E/K]		0.234744	0.00950618	1	1	1	P19536	#REF!	#REF!	#REF!		P19536 [74-86]	1	1927.1	High	High	High	High	High	High	High	High	High	High	0.91	-0.14	42.4	38.6	43.1	56.6	31.9	43.9	36.7	28.4	67.2	45	33.4	19	Unique	8	High	0.006156	0.1854
FALSE	High	[R].CPNCGTHYK.[L]	1xTMT6plex [C/K]; 2xCarbamidomethyl [C1; C4]		0.0379601	0.00112447	1	1	1	P19536	#REF!	#REF!	#REF!		P19536 [112-120]	0	1594.79	High	High	High	High	High	High	High	High	High	High	0.955	-0.07	21	20.1	17	24.1	18.7	23.2	22.1	13.1	33.8	21.9	17	14.6	Unique	9	High	0.0006403	0.01748
FALSE	High	[K].EDPNLVPSISNK.[R]	1xTMT6plex [E/K]		0.0129326	9.22225e-05	1	1	2	P19536	#REF!	#REF!	#REF!		P19536 [74-85]	0	1771	High	High	High	High	High	High	High	High	High	High	1.098	0.14	243.8	267.8	235.3	309.4	158.1	259.4	256.9	162.6	557.4	244.8	250.1	123.9	Unique	16	High	3.64e-05	0.004378
FALSE	High	[K].LVPHQMAH.[-]	1xTMT6plex [N-Term]; 1xOxidation [M6(100)]		0.00230377	0	1	1	2	P19536	#REF!	#REF!	#REF!		P19536 [121-128]	0	1177.63	High	High	High	High	High	High	High	High	High	High	1.283	0.36	73.8	94.7	60.1	94.1	65.7	71.6	77.6	68.7	192.9	80.9	85.3	45.9	Unique	13	High	0	0.0004872
FALSE	High	[K].GLDPYNMLPPK.[A]	1xTMT6plex [G/K]; 1xOxidation [M7(100)]		0.0545374	0.00143381	1	1	1	P19536	#REF!	#REF!	#REF!		P19536 [57-67]	0	1718.96	High	High	High	High	High	High	High	High	High	High	1.65	0.72	32.4	53.5	27.5	34.4	39.7	29	31.6	35.3	130.8	38.1	35.5	28	Unique	4	High	0.0007521	0.02786
FALSE	High	[K].GLDPYNMLPPK.[A]	1xTMT6plex [G/K]		0.0813183	0.00240562	1	1	1	P19536	#REF!	#REF!	#REF!		P19536 [57-67]	0	1702.96	High	High	High	High	High	High	High	High	High	High	1.92	0.94	22.8	43.8	20.1	27.6	16.4	26	23.9	20.9	130.3	24.1	27.7	15.9	Unique	9	High	0.001377	0.04683
FALSE	High	[K].NCWQNYLDFHR.[C]	1xTMT6plex [N-Term]; 1xCarbamidomethyl [C2]		2.99343e-07	0	1	1	2	P56391	#REF!	#REF!	#REF!		P56391 [29-39]	0	1781.84	High	High	High	High	High	High	High	High	High	High	1.044	0.06	67.6	70.5	62.8	81.9	64.8	67.3	61.1	49.4	128.2	65.7	69	40.4	Unique	58	High	0	5.827e-09
FALSE	High	[K].NYKTAPFDSRFPNQNQTK.[N]	TMT6plex [N]		7.24142e-05	0	1	1	1	P56391	#REF!	#REF!	#REF!		P56391 [11-28]	2	2843.54	High	High	High	High	High	High	High	High	High	High	1.152	0.2	32.6	37.6	36	44.4	14.3	44.8	23.5	28.4	51	29.9	57.8	20.7	Unique	11	High	0	6.115e-06
FALSE	High	[K].TAPFDSRFPNQNQTK.[N]	1xTMT6plex [T/K]		0.00116462	0	1	1	1	P56391	#REF!	#REF!	#REF!		P56391 [14-28]	1	2209.18	High	High	High	High	High	High	High	High	High	High	1.664	0.73	34.3	57	29.1	50.5	14.5	47.2	30	32.7	152.7	37.4	39.3	23	Unique	6	High	0	0.0002055
FALSE	High	[K].SLCPVSWVSAWDDR.[I]	1xTMT6plex [N-Term]; 1xCarbamidomethyl [C3]		5.59233e-08	0	1	1	1	P56391	#REF!	#REF!	#VALUE!		P56391 [63-76]	0	1906.93	High	High	High	High	High	High	High	High	High	High															No Quan Values	104	High	0	6.954e-10
FALSE	High	[R].KAGIFQSAK.[-]	TMT6plex [K]		5.08007e-05	0	1	1	1	Q9CPQ1	#REF!	#REF!	#REF!		Q9CPQ1 [68-76]	1	1637.04	High	High	High	High	High	High	High	High	High	High	0.906	-0.14	90.6	82	89.7	135.1	57.3	106	64.8	78.7	90.3	97.1	86.1	58	Unique	27	High	0	3.886e-06
FALSE	High	[K].AGIFQSAK.[-]	1xTMT6plex [A/K]		0.0090677	9.22225e-05	1	1	1	Q9CPQ1	#REF!	#REF!	#REF!		Q9CPQ1 [69-76]	0	1279.78	High	High	High	High	High	High	High	High	High	High	1.847	0.88	22.9	42.4	20	26.5	16.4	19.9	31.9	17.4	135.6	29.4	17.5	11.9	Unique	38	High	3.64e-05	0.002791
FALSE	High	[K].LFQEDNGMPVHLK.[G]	1xTMT6plex [L/K]		1.66434e-06	0	1	1	2	P48771	#REF!	#REF!	#REF!		P48771 [34-46]	0	1986.09	High	High	High	High	High	High	High	High	High	High	0.83	-0.27	160.6	133.3	161.2	220.8	89.2	184.7	147.3	98.6	237.4	132.7	140.7	56.9	Unique	22	High	0	5.111e-08
FALSE	High	[K].LFQEDNGMPVHLK.[G]	1xTMT6plex [L/K]; 1xOxidation [M8(100)]		3.09512e-06	0	1	1	3	P48771	#REF!	#REF!	#REF!		P48771 [34-46]	0	2002.08	High	High	High	High	High	High	High	High	High	High	1.08	0.11	204	220.2	187.8	236.6	161	210.6	223.8	164.8	389.1	220.8	199.4	127	Unique	19	High	0	3.223e-06
FALSE	High	[R].SHYEEGPGK.[N]	1xTMT6plex [S/K]		0.000456755	0	1	1	1	P17665	#REF!	#REF!	#REF!		P17665 [17-25]	0	1461.77	High	High	High	High	High	High	High	High	High	High	0.828	-0.27	39.9	33	38.3	65.3	21.1	38.9	36	31.7	31	39.6	38.6	24.3	Unique	10	High	0	6.298e-05
FALSE	High	[K].NLPFSVENK.[W]	1xTMT6plex [N/K]		0.00663145	9.22225e-05	1	1	2	P17665	#REF!	#REF!	#REF!		P17665 [26-34]	0	1505.87	High	High	High	High	High	High	High	High	High	High	0.866	-0.21	66.2	57.3	66.8	82.6	47	65	69.4	46.6	79.5	66.2	56.7	37.4	Unique	23	High	0.0001087	0.005691
FALSE	High	[R].KNNPEPWNK.[L]	TMT6plex [K]		0.0163648	0.0004543	1	1	1	Q62425	#REF!	#REF!	#REF!		Q62425 [48-56]	1	1814.05	High	High	High	High	High	High	High	High	High	High	0.762	-0.39	66.2	50.5	67.3	108.4	38.9	72.2	44.2	49.7	56.8	57.8	55.8	32.2	Unique	12	High	0.0001808	0.005943
FALSE	High	[K].NNPEPWNK.[L]	1xTMT6plex [N/K]		0.0214554	0.000621021	1	1	4	Q62425	#REF!	#REF!	#REF!		Q62425 [49-56]	0	1456.79	High	High	High	High	High	High	High	High	High	High	0.817	-0.29	309.4	252.7	304.6	427.9	205.6	346.4	262.5	233.2	335.4	281.5	267.1	146.1	Unique	41	High	0.000382	0.01011
FALSE	High	[K].FYSVNVDYSK.[L]	1xTMT6plex [F/K]		0.00289106	0	1	1	1	Q62425	#REF!	#REF!	#REF!		Q62425 [65-74]	0	1679.9	High	High	High	High	High	High	High	High	High	High	1.132	0.18	35.9	40.6	37.7	37.7	22.5	45.7	35.8	33.9	85.3	30.1	34.8	18.9	Unique	52	High	0	0.0006505
FALSE	High	[R].QILGQAK.[K]	1xTMT6plex [Q/K]		0.0957888	0.00351993	1	1	1	Q62425	#REF!	#REF!	#REF!		Q62425 [4-10]	0	1215.78	High	High	High	High	High	High	High	High	High	High	1.137	0.19	77.7	88.3	68.8	92	67.4	83.4	76.7	65.6	164.1	80.6	78.8	52.4	Unique	22	High	0.00196	0.05812
FALSE	High	[R].KTGQAAGFSYTDANK.[N]	TMT6plex [K]		1.12447e-13	0	1	1	2	P62897	#REF!	#REF!	#REF!		P62897 [40-54]	1	2246.24	High	High	High	High	High	High	High	High	High	High	0.822	-0.28	202.2	166.3	206.6	327.5	135.4	215.4	126.2	163.3	262.4	159.3	168.2	78.4	Unique	76	High	0	3.733e-12
FALSE	High	[K].TGQAAGFSYTDANK.[N]	1xTMT6plex [T/K]		8.71057e-08	0	1	1	1	P62897	#REF!	#REF!	#REF!		P62897 [41-54]	0	1888.98	High	High	High	High	High	High	High	High	High	High	0.928	-0.11	47.3	43.9	50.1	57.6	34	54	40.9	32.9	69.2	43.7	46.2	27.6	Unique	35	High	0	1.224e-09
FALSE	High	[K].KIFVQK.[C]	TMT6plex [K]		0.101289	0.00351993	1	3	1	P62897	#REF!	#REF!	#REF!		P62897 [9-14]	1	1449.98	High	High	High	High	High	High	High	High	High	High	0.971	-0.04	59.4	57.7	63.5	77.3	37.1	73.8	45.1	48.2	60.6	64.9	64	50.6	Unique	12	High	0.001989	0.06237
FALSE	High	[R].ADLIAYLKK.[A]	TMT6plex [A]		0.000337116	0	1	1	1	P62897	#REF!	#REF!	#REF!		P62897 [93-101]	1	1722.11	High	High	High	High	High	High	High	High	High	High	1.111	0.15	58.1	64.5	53.6	67.2	43.1	75.4	51.1	55.3	84.6	57.5	75.8	49.4	Unique	23	High	0	4.27e-05
FALSE	High	[K].TGPNLHGLFGRK.[T]	1xTMT6plex [T/K]		0.0131758	9.22225e-05	1	2	1	P62897	#REF!	#REF!	#REF!		P62897 [29-40]	1	1755.04	High	High	High	High	High	High	High	High	High	High	1.337	0.42	91.3	122.1	77.5	117.5	42.3	145.1	74.3	80.4	230.9	93.2	137.9	68	Unique	9	High	3.64e-05	0.004483
FALSE	High	[K].TGPNLHGLFGR.[K]	1xTMT6plex [N-Term]		1.14036e-05	0	1	2	1	P62897	#REF!	#REF!	#REF!		P62897 [29-39]	0	1397.79	High	High	High	High	High	High	High	High	High	High	1.347	0.43	82	110.4	84.7	87.1	55	79.4	103.6	49.3	296	92.2	74.1	40.3	Unique	42	High	0	5.876e-07
FALSE	High	[R].ADLIAYLK.[K]	1xTMT6plex [A/K]		0.00342734	0	1	1	2	P62897	#REF!	#REF!	#REF!		P62897 [93-100]	0	1364.86	High	High	High	High	High	High	High	High	High	High	2.253	1.17	142.1	320.2	112.8	135.6	102.1	125.4	234.6	133.4	1013.9	190.7	158.5	104.3	Unique	53	High	0	0.001277
FALSE	High	[K].MIFAGIK.[K]	1xTMT6plex [M/K]; 1xOxidation [M1(100)]		0.102422	0.00359535	1	3	1	P62897	#REF!	#REF!	#REF!		P62897 [81-87]	0	1253.77	High	High	High	High	High	High	High	High	High	High	3.416	1.77	70.2	239.8	39.1	55.9	45.3	56.4	154.2	53.1	916.6	122.7	75.7	30.7	Unique	23	High	0.001989	0.0633
FALSE	High	[R].WASEPEHDHR.[K]	1xTMT6plex [N-Term]		0.0087341	9.22225e-05	1	1	1	Q9D0M3	#REF!	#REF!	#REF!		Q9D0M3 [276-285]	0	1492.71	High	High	High	High	High	High	High	High	High	High	0.763	-0.39	72.8	55.5	68.5	85.7	63.4	64.9	81.6	57.2	66.6	70.8	50.7	32.4	Unique	13	High	3.64e-05	0.002656
FALSE	High	[R].WASEPEHDHRK.[R]	1xTMT6plex [W/K]		0.014019	9.22225e-05	1	1	5	Q9D0M3	#REF!	#REF!	#REF!		Q9D0M3 [276-286]	1	1849.97	High	High	High	High	High	High	High	High	High	High	0.807	-0.31	514	414.9	579.8	757.5	288.3	584.4	360	348.7	404.3	504.3	534.7	282.4	Unique	10	High	0.002379	0.07658
FALSE	High	[K].LAYRPPK.[-]	1xTMT6plex [L/K]		0.136785	0.00490179	1	1	1	Q9D0M3	#REF!	#REF!	#REF!		Q9D0M3 [319-325]	0	1302.83	High	High	High	High	High	High	High	High	High	High	1.335	0.42	38.8	51.8	40.6	46.1	33.6	36.4	37.3	31.1	127	43.2	37	20.6	Unique	4	High	0.002794	0.09199
FALSE	High	[R].GLLSSLDHTSIRR.[G]	1xTMT6plex [N-Term]		0.0034708	0	1	1	1	Q9D0M3	#REF!	#REF!	#REF!		Q9D0M3 [100-112]	1	1683.97	High	High	High	High	High	High	High	High	High	High	1.466	0.55	33.7	49.5	26.3	37.2	37.3	40.1	27.8	38.1	91.8	34.5	51	31.9	Unique	9	High	0	0.0008236
FALSE	High	[R].GLLSSLDHTSIR.[R]	1xTMT6plex [N-Term]		3.94801e-08	0	1	1	1	Q9D0M3	#REF!	#REF!	#REF!		Q9D0M3 [100-111]	0	1527.87	High	High	High	High	High	High	High	High	High	High	2.087	1.06	27.7	57.9	20.1	19.8	26.5	22.9	49.4	26.8	173.6	33.6	29.5	25.9	Unique	36	High	0	4.483e-10
FALSE	High	[K].ASPVPAPAEPPPQK.[T]	1xTMT6plex [A/K]; 1xPhospho [S2(100)]	Q9QYX7 1xPhospho [S1073(100)]	0.000468462	0	1	1	3	Q9QYX7	#REF!	#REF!	#REF!	#REF!	Q9QYX7 [1072-1085]	0	1924.03	High	High	High	High	High	High	High	High	High	High	0.688	-0.54	191.6	131.9	197.5	280.1	120.1	236.4	124	112.5	163.3	136.3	159.7	87.5	Unique	13	High	0	6.474e-05	4.18883
FALSE	High	[R].AQGPSGQEAESPRR.[T]	1xTMT6plex [N-Term]; 1xPhospho [S11(100)]	O88737 1xPhospho [S121(100)]	3.6784e-05	0	1	1	1	O88737	#REF!	#REF!	#REF!	#REF!	O88737 [111-124]	1	1778.84	High	High	High	High	High	High	High	High	High	High	0.653	-0.62	42.5	27.8	43.9	50.1	39.1	37.2	42.4	28.9	33.7	29.5	27.3	19.4	Unique	37	High	0	2.59e-06	5.5867
FALSE	High	[K].GFQVAPDRHNDR.[K]	1xTMT6plex [N-Term]		0.0176228	0.0004543	1	1	1	P28271	#REF!	#REF!	#REF!		P28271 [401-412]	1	1640.85	High	High	High	High	High	High	High	High	High	High	1.019	0.03	29.1	29.7	28.1	34	29	30.1	24.4	33.4	33.9	27.5	30.8	22.7	Unique	6	High	0.0002143	0.006529
FALSE	High	[R].KLEHLITELVHQR.[D]	1xTMT6plex [K]		3.39747e-07	0	1	1	2	Q9JHU4	#REF!	#REF!	#REF!		Q9JHU4 [1805-1817]	1	2074.25	High	High	High	High	High	High	High	High	High	High	0.819	-0.29	280	229.3	251	388.1	183.7	325.2	252.1	195.8	249.9	275.7	282.4	142.5	Unique	20	High	0	6.86e-09
FALSE	High	[K].SPSQRDEIAGAR.[A]	1xTMT6plex [N-Term]; 1xPhospho [S1(100)]	Q65CL1 1xPhospho [S197(100)]	0.00194278	0	1	1	1	Q65CL1	#REF!	#REF!	#REF!	#REF!	Q65CL1 [197-208]	1	1595.77	High	High	High	High	High	High	High	High	High	High	0.777	-0.36	40.6	31.5	35.6	52	32	49.4	33.8	35.5	32.8	25.7	38	25.6	Unique	16	High	0	0.0003945	3.40395
FALSE	High	[R].DSASPGAASGLDPLDSAR.[S]	1xTMT6plex [N-Term]; 1xPhospho [S]		1.35438e-08	0	1	1	8	O88703	#REF!	#REF!	#REF!	#REF!	O88703 [839-856]	0	1995.92	High	High	High	High	High	High	High	High	High	High	0.758	-0.4	147.7	112	146.8	180.5	117.6	153.7	140.1	114.7	114.5	134.8	115.1	80.8	Unique	36	High	0	1.158e-10	9.93629
FALSE	High	[R].RKLEHLITELVHQR.[D]	1xTMT6plex [R/K]		0.000132963	0	1	1	1	Q9JHU4	#REF!	#REF!	#REF!		Q9JHU4 [1804-1817]	2	2230.35	High	High	High	High	High	High	High	High	High	High	0.927	-0.11	76.8	71.2	67.9	119.2	48.9	103.4	44.8	65.1	90.1	72.2	84.4	44.4	Unique	6	High	0	1.318e-05
FALSE	High	[K].DHLYGTLDPNTR.[E]	1xTMT6plex [N-Term]		0.0623916	0.0017635	1	1	1	Q9JHU4	#REF!	#REF!	#REF!		Q9JHU4 [2260-2271]	0	1630.84	High	High	High	High	High	High	High	High	High	High	1.006	0.01	77.4	77.9	82.6	87.9	68.1	78.7	69.7	71.3	93.8	77.7	90.5	56.2	Unique	14	High	0.0009764	0.03322
FALSE	High	[K].SQSLTNAFNLPEPAPPRPSLSQDEVK.[A]	1xTMT6plex [S/K]; 1xPhospho [S/T]		1.75575e-08	0	1	1	9	O88935	#REF!	#REF!	#REF!	#REF!	O88935 [664-689]	0	3360.72	High	High	High	High	High	High	High	High	High	High	0.72	-0.47	296.1	213.3	282.4	431.5	186.3	361.2	219.2	161.6	206.2	281.1	278.3	139.5	Unique	22	High	0	3.751e-10	9.42585
FALSE	High	[K].EHDYRDEHLDFIQAHLR.[R]	1xTMT6plex [N-Term]		3.91204e-06	0	1	1	1	Q6PDL0	#REF!	#REF!	#REF!		Q6PDL0 [243-259]	1	2423.21	High	High	High	High	High	High	High	High	High	High	0.831	-0.27	78.7	65.4	75.8	88.8	66.1	88.2	74.5	68.1	69.6	75.3	67.7	46.2	Unique	7	High	0	1.515e-07
FALSE	High	[K].EHDYRDEHLDFIQAHLRR.[F]	1xTMT6plex [N-Term]		0.00918167	9.22225e-05	1	1	1	Q6PDL0	#REF!	#REF!	#REF!		Q6PDL0 [243-260]	2	2579.31	High	High	High	High	High	High	High	High	High	High	0.984	-0.02	75.5	74.3	71.1	86.5	66.3	88.2	65.6	61.2	73.4	84.4	97.6	55	Unique	3	High	3.64e-05	0.002832
FALSE	High	[R].GSLWPQPSDSQQYFSAPAPLSPSSRPRSPWGK.[L]	1xTMT6plex [G/K]; 2xPhospho [S21(98.7); S28(100)]	P28661 2xPhospho [S100(98.7); S107(100)]	2.02522e-06	0	1	1	5	P28661	#REF!	#REF!	#REF!	#REF!	P28661 [80-111]	1	4116.98	High	High	High	High	High	High	High	High	High	High	0.677	-0.56	73.1	49.5	70	99.7	41.4	102.7	51.7	39.4	49	81.7	51.3	26.2	Unique	24	High	0	1.895e-07	6.72239
FALSE	High	[K].TIVIRPPFLRPEVSDGQITVK.[I]	1xTMT6plex [T/K]; 1xPhospho [S14(100)]	Q8VDZ4 1xPhospho [S274(100)]	0.000181311	0	1	1	2	Q8VDZ4	#REF!	#REF!	#REF!	#REF!	Q8VDZ4 [261-281]	0	2903.65	High	High	High	High	High	High	High	High	High	High	0.71	-0.49	185.8	131.9	204.1	257.4	114.2	213.6	139.5	110.3	129.1	150.2	181.4	88.3	Unique	15	High	0	1.943e-05	4.71153
FALSE	High	[R].HEYGSPGILEFFHHQLK.[D]	1xTMT6plex [H/K]		1.09903e-08	0	1	2	2	Q5SQX6	#REF!	#REF!	#REF!		Q5SQX6 [964-980]	0	2497.34	High	High	High	High	High	High	High	High	High	High	0.707	-0.5	204.3	144.5	191	324.8	131	245.8	128.9	104.5	185.4	169.5	184.6	78.3	Unique	15	High	0	8.869e-11
FALSE	High	[K].KPPAAPQQPQPPAPHPPQHPQNQAHR.[G]	1xTMT6plex [K]		4.9218e-05	0	1	1	1	Q8BMK4	#REF!	#REF!	#REF!		Q8BMK4 [35-60]	0	3309.79	High	High	High	High	High	High	High	High	High	High	1.109	0.15	34.2	37.9	32.7	43.8	31.4	36.9	26	34.8	54	41.4	38.7	20.6	Unique	12	High	0	3.752e-06
FALSE	High	[K].DKDDDLPQFTSAGESFNK.[L]	TMT6plex [D]		7.50391e-10	0	1	1	4	Q9CPY7	#REF!	#REF!	#REF!		Q9CPY7 [44-61]	1	2701.39	High	High	High	High	High	High	High	High	High	High	0.645	-0.63	125.1	80.7	162.3	170.5	68.7	146.1	78	62.5	81.7	94.9	105.5	58.7	Unique	100	High	0	2.96e-12
FALSE	High	[K].IGNPLDRDTNHGPQNHEAHLR.[K]	1xTMT6plex [N-Term]		4.44007e-06	0	1	1	1	Q8R0Y6	#REF!	#REF!	#REF!		Q8R0Y6 [736-756]	1	2620.33	High	High	High	High	High	High	High	High	High	High	0.834	-0.26	33.2	27.7	26.8	43	31.6	36.9	27.6	26.9	36.8	28.9	30.1	15.7	Unique	3	High	0	1.776e-07
FALSE	High	[K].IGNPLDRDTNHGPQNHEAHLRK.[L]	1xTMT6plex [I/K]		3.98704e-06	0	1	1	1	Q8R0Y6	#REF!	#REF!	#REF!		Q8R0Y6 [736-757]	2	2977.59	High	High	High	High	High	High	High	High	High	High	1.274	0.35	48.2	61.4	35.1	54.4	34	83.6	33.7	47.4	79.9	47.9	85.9	45.7	Unique	11	High	0	1.554e-07
FALSE	High	[R].VVNISSMLGR.[M]	1xTMT6plex [N-Term]		0.195717	0.00763634	1	1	1	Q80XN0	#REF!	#REF!	#REF!		Q80XN0 [190-199]	0	1304.76	High	High	High	High	High	High	High	High	High	High	0.843	-0.25	14.9	12.6	14.4	22.7	12.2	14.5	10.9	11.8	13.8	11.8	12.8	12.8	Unique	9	High	0.004755	0.147
FALSE	High	[R].NENASFPRTPELVK.[D]	1xTMT6plex [N/K]; 1xPhospho [T9(100)]	Q99P72 1xPhospho [T430(100)]	0.0002084	0	1	1	2	Q99P72	#REF!	#REF!	#REF!	#REF!	Q99P72 [422-435]	1	2140.12	High	High	High	High	High	High	High	High	High	High	0.754	-0.41	200.6	151.3	254.9	288.9	132.5	184.1	142.5	130	132	233.5	163.6	97.3	Unique	13	High	0	2.319e-05	4.6347
FALSE	High	[R].HESLRPGGQSRPPTAR.[T]	1xTMT6plex [N-Term]		1.37886e-05	0	1	1	2	Q8K3H0	#REF!	#REF!	#REF!		Q8K3H0 [408-423]	0	1975.08	High	High	High	High	High	High	High	High	High	High	1.168	0.22	29.5	34.4	25.1	40.8	24.1	31.1	26.2	34.7	48.4	38.6	27.8	22.6	Unique	8	High	0	7.479e-07
FALSE	High	[K].NSTPSEPDSGQGPPAEEEEGEEEAAK.[E]	1xTMT6plex [N/K]; 1xPhospho [S5(100)]	P51859 1xPhospho [S202(100)]	3.05944e-09	0	1	1	1	P51859	#REF!	#REF!	#REF!	#REF!	P51859 [198-223]	0	3209.4	High	High	High	High	High	High	High	High	High	High	0.752	-0.41	20.7	15.6	16.8	28.6	10.5	25.1	22.4	12.5	18.6	14.1	17.8	14.8	Unique	60	High	0	1.764e-11	10.7535
FALSE	High	[K].EESLAREDSPLGSPGSQPGTPDEQPVFGK.[K]	1xTMT6plex [E/K]; 2xPhospho [S/T]		9.62793e-05	0	1	1	2	Q5EBJ4	#REF!	#REF!	#REF!	#REF!	Q5EBJ4 [215-243]	1	3629.68	High	High	High	High	High	High	High	High	High	High	0.818	-0.29	109.8	89.8	108.5	143.7	79.9	126.4	90.3	86.6	89.7	115.8	91.9	64.8	Unique	15	High	0	8.721e-06	5.05943
FALSE	High	[K].GNTLDHSLHK.[D]	1xTMT6plex [G/K]		0.00012246	0	1	1	1	Q8BIK4	#REF!	#REF!	#REF!		Q8BIK4 [1224-1233]	0	1579.9	High	High	High	High	High	High	High	High	High	High	0.721	-0.47	76.5	55.2	75.4	115.3	56	80.9	54.8	48.9	65.7	67.1	61.5	32.6	Unique	14	High	0	1.184e-05
FALSE	High	[K].HSFDDRYNSR.[S]	1xTMT6plex [N-Term]		0.0133403	9.22225e-05	1	1	1	Q8BIK4	#REF!	#REF!	#REF!		Q8BIK4 [1156-1165]	1	1525.73	High	High	High	High	High	High	High	High	High	High	0.736	-0.44	17.4	12.8	15.2	25.6	12.1	16.4	17.5	11.3	19.4	10.2	14.7	8.3	Unique	13	High	3.64e-05	0.004579
FALSE	High	[K].TGIRTDSREDEISPPPPNPVVK.[G]	1xTMT6plex [T/K]; 2xPhospho [S7(99.1); S13(100)]	Q9DBC7 2xPhospho [S77(99.1); S83(100)]	2.04163e-05	0	1	1	6	Q9DBC7	#REF!	#REF!	#REF!	#REF!	Q9DBC7 [71-92]	2	3022.51	High	High	High	High	High	High	High	High	High	High	0.766	-0.39	31.5	24.1	27.7	41	19.8	37.5	31.5	22.7	27.5	22.6	26.9	20.9	Unique	5	High	0	1.073e-05	4.9694
FALSE	High	[R].IPNANVSGSHRGSVQELSTIQIR.[C]	1xTMT6plex [N-Term]; 2xPhospho [S/T]		4.75195e-07	0	1	1	22	Q9Z0V2	#REF!	#REF!	#REF!	#REF!	Q9Z0V2 [540-562]	1	2852.4	High	High	High	High	High	High	High	High	High	High	0.761	-0.39	458.4	348.9	372.3	514.4	446.5	495.3	463.3	340.3	390.8	405.4	311.4	296.6	Unique	20	High	0	1.049e-08	7.97922
FALSE	High	[K].HVLHVQLNRPEK.[R]	1xTMT6plex [H/K]		0.000320474	0	1	1	2	O35459	#REF!	#REF!	#REF!		O35459 [65-76]	0	1928.16	High	High	High	High	High	High	High	High	High	High	0.901	-0.15	188.5	169.8	164.7	263.8	149.8	213.3	150.9	129.8	238	195.9	189.1	96.2	Unique	13	High	0	5.462e-05
FALSE	High	[R].TSLPHFHHPETTRPDSNIYK.[K]	1xTMT6plex [T/K]		4.24761e-06	0	1	1	1	Q9WV69	#REF!	#REF!	#REF!		Q9WV69 [123-142]	0	2835.49	High	High	High	High	High	High	High	High	High	High	0.739	-0.44	79.5	58.7	84.4	129.8	48.3	82.7	52.3	47.4	69.8	64.5	79.8	32.2	Unique	4	High	0	1.675e-07
FALSE	High	[K].QQESDDSLVDYGEGGEGQFNEDGSFIGQYTVK.[K]	1xTMT6plex [Q/K]; 2xPhospho [S4(100); S7(100)]	Q810U3 2xPhospho [S1187(100); S1190(100)]	4.04926e-08	0	1	1	10	Q810U3	#REF!	#REF!	#REF!	#REF!	Q810U3 [1184-1215]	0	4116.77	High	High	High	High	High	High	High	High	High	High	0.726	-0.46	74.3	53.9	68.9	116.4	35	93.1	58.3	46	61.1	71.5	53.7	37.4	Unique	48	High	0	1.056e-07	6.97634
FALSE	High	[R].GYMTPTSPAGSER.[S]	1xTMT6plex [N-Term]; 1xOxidation [M3(100)]; 2xPhospho [T4(99.9); T/S/Y]	O88737 2xPhospho [T1404(99.9); T/S/Y]	0.00176721	0	1	1	2	O88737	#REF!	#REF!	#REF!	#REF!	O88737 [1401-1413]	0	1758.7	High	High	High	High	High	High	High	High	High	High	0.656	-0.61	59.6	39.1	53.4	67.5	63.8	54.4	59.1	29.9	41.8	68.5	28.4	27	Unique	20	High	0	0.0003484	3.45792
FALSE	High	[R].MESPIPILPLPTPDAETEK.[L]	1xTMT6plex [M/K]; 2xPhospho [S3(100); T12(100)]	Q9Z2Q6 2xPhospho [S327(100); T336(100)]	0.000729429	0	1	1	1	Q9Z2Q6	#REF!	#REF!	#REF!	#REF!	Q9Z2Q6 [325-343]	0	2696.33	High	High	High	High	High	High	High	High	High	High	0.753	-0.41	68.6	51.7	61.6	93.2	46.4	82.4	59.3	51.8	57.2	62.3	51.5	35.5	Unique	15	High	0	0.000114	3.9431
FALSE	High	[K].AFRSSLYEGLEKPESK.[S]	TMT6plex [A]; 1xPhospho [S/Y]		0.000518365	0	1	1	4	Q0VF55	#REF!	#REF!	#REF!	#REF!	Q0VF55 [1120-1135]	1	2608.4	High	High	High	High	High	High	High	High	High	High	0.7	-0.52	215.3	150.6	213.8	299.1	118.4	302.6	142.5	121.8	189.9	150.9	183.9	106.5	Unique	10	High	0.0002815	0.008357	2.07795
FALSE	High	[R].IPNANVSGSHRGSVQELSTIQIR.[C]	1xTMT6plex [N-Term]; 1xPhospho [S13(100)]	Q9Z0V2 1xPhospho [S552(100)]	1.15613e-08	0	1	1	6	Q9Z0V2	#REF!	#REF!	#REF!	#REF!	Q9Z0V2 [540-562]	1	2772.44	High	High	High	High	High	High	High	High	High	High	0.762	-0.39	115.8	88.2	94.1	125	123.6	116.8	119.4	85.6	108.2	99.7	75.1	72.3	Unique	34	High	0	1.164e-10	9.93405
FALSE	High	[R].NEVHTMLGQSTEEIR.[A]	1xTMT6plex [N-Term]; 1xOxidation [M6(100)]; 1xPhospho [S10(99.7)]	P08226 1xPhospho [S139(99.7)]	0.000310493	0	1	1	1	P08226	#REF!	#REF!	#REF!	#REF!	P08226 [130-144]	0	2068.96	High	High	High	High	High	High	High	High	High	High	0.882	-0.18	70.9	62.5	69	67.6	70.4	81.4	66.2	67.6	54.9	75.8	58.6	55.7	Unique	15	High	0	3.85e-05	4.41454
FALSE	High	[K].GATPAEDDEDKDIDLFGSDEEEEDK.[E]	TMT6plex [G]; 1xPhospho [S18(100)]	P57776 1xPhospho [S162(100)]	3.86949e-05	0	1	1	1	P57776	#REF!	#REF!	#REF!	#REF!	P57776 [145-169]	1	3536.59	High	High	High	High	High	High	High	High	High	High	0.686	-0.54	19	13	15.6	33.4	11.6	21.2	13.1	17.4	15.8	12.4	12	7.5	Unique	48	High	0	2.751e-06	5.56051
FALSE	High	[R].MGPSSSPIPSPSPSPTDSKR.[C]	1xTMT6plex [M/K]; 1xPhospho [S/T]		4.39175e-05	0	1	1	3	P63318	#REF!	#REF!	#REF!	#REF!	P63318 [317-336]	1	2550.27	High	High	High	High	High	High	High	High	High	High	0.603	-0.73	38	22.9	34.6	58.3	26.5	32.5	38.2	20.9	29.5	24.1	24.8	15.4	Unique	23	High	0	3.247e-06	5.48852
FALSE	High	[K].DKTESVTSGPLSPEGSPSK.[S]	TMT6plex [D]; 1xPhospho [S12(100)]	Q9QYB8 1xPhospho [S692(100)]	9.48448e-10	0	1	1	1	Q9QYB8	#REF!	#REF!	#REF!	#REF!	Q9QYB8 [681-699]	1	2670.38	High	High	High	High	High	High	High	High	High	High	0.667	-0.59	86.2	57.5	82.6	150.3	47.8	96.9	53.4	66.3	72	53.7	63.7	31.6	Unique	53	High	0	4.009e-12	11.397
FALSE	High	[R].ELDDISLTPDPEPTHEDPNYLMANER.[M]	1xTMT6plex [N-Term]; 1xOxidation [M22(100)]; 1xPhospho [T8(99.2)]	Q9D394 1xPhospho [T51(99.2)]	0.00751664	9.22225e-05	1	1	2	Q9D394	#REF!	#REF!	#REF!	#REF!	Q9D394 [44-69]	0	3336.48	High	High	High	High	High	High	High	High	High	High	0.731	-0.45	31.2	22.8	29.5	41.6	21.5	41.5	22.1	20.1	24.3	23.9	31.4	14.5	Unique	3	High	3.64e-05	0.002198	2.65797
FALSE	High	[K].HEYQANGPEDLNR.[T]	1xTMT6plex [N-Term]		9.26357e-09	0	1	1	2	Q9R0P5	#REF!	#REF!	#REF!		Q9R0P5 [133-145]	0	1771.86	High	High	High	High	High	High	High	High	High	High	1.032	0.04	48.1	49.6	44.4	49.3	48.7	53	44.9	46.8	62.2	50.4	54.2	34.3	Unique	36	High	0	3.098e-10
FALSE	High	[K].KFPGIK.[H]	TMT6plex [K]		0.0410324	0.00120542	1	1	1	Q9R0P5	#REF!	#REF!	#REF!		Q9R0P5 [127-132]	1	1376.92	High	High	High	High	High	High	High	High	High	High	1.189	0.25	37.2	44.2	31.4	54.6	25	46	29	35.6	96.5	35.2	35.3	18.6	Unique	6	High	0.0006693	0.01929
FALSE	High	[K].HFVGMLPEK.[D]	1xTMT6plex [H/K]; 1xOxidation [M5(100)]		0.114382	0.00397597	1	1	1	Q9R0P5	#REF!	#REF!	#REF!		Q9R0P5 [70-78]	0	1531.87	High	High	High	High	High	High	High	High	High	High	1.251	0.32	43.4	54.3	35.5	46.3	43.2	47.3	44.7	46.9	109.2	41	40.3	34.1	Unique	10	High	0.002195	0.07303
FALSE	High	[K].GRIPVNNR.[F]	1xTMT6plex [N-Term]		0.00353701	0	1	1	1	O08749	#REF!	#REF!	#REF!		O08749 [335-342]	1	1154.7	High	High	High	High	High	High	High	High	High	High	0.977	-0.03	40.8	39.9	28.7	60.6	27.9	51.3	35.7	34.4	62.7	33.7	39.6	29.2	Unique	10	High	0	0.0008415
FALSE	High	[K].ALLNNSHYYHMAHGK.[D]	1xTMT6plex [A/K]		0.000245675	0	1	1	1	O08749	#REF!	#REF!	#REF!		O08749 [90-104]	0	2214.16	High	High	High	High	High	High	High	High	High	High	1.202	0.27	34.9	41.9	25.7	47.5	35.5	35.4	30.4	35	77.1	34.2	44.3	19.1	Unique	8	High	0	2.867e-05
FALSE	High	[K].ALTGGIAHLFK.[Q]	1xTMT6plex [A/K]		2.68038e-05	0	1	1	1	O08749	#REF!	#REF!	#REF!		O08749 [133-143]	0	1585.98	High	High	High	High	High	High	High	High	High	High	2.478	1.31	79.1	196	66.8	85.6	53.1	74.7	115.3	58.5	676.1	102.1	98.2	45.1	Unique	21	High	0	1.735e-06
FALSE	High	[K].GLETIASDVVSLASK.[A]	1xTMT6plex [G/K]		0.0241014	0.000621021	1	1	1	Q8BMF4	#REF!	#REF!	#REF!		Q8BMF4 [528-542]	0	1948.14	High	High	High	High	High	High	High	High	High	High	1.964	0.97	30.2	59.2	29.5	34	18.9	30	38.4	27.1	181.2	39.7	24.2	23.9	Unique	18	High	0.0003146	0.009738
FALSE	High	[R].GLVVPVIR.[N]	1xTMT6plex [N-Term]		0.000994374	0	1	1	1	Q9D2G2	#REF!	#REF!	#REF!		Q9D2G2 [327-334]	0	1081.73	High	High	High	High	High	High	High	High	High	High	2.686	1.43	34.5	92.6	24.8	30.5	29.1	31	56.9	27.7	328.5	47.4	36.3	22.9	Unique	31	High	0	0.000169
FALSE	High	[K].GAVHQLCQSLAGK.[N]	1xTMT6plex [G/K]; 1xCarbamidomethyl [C7]		0.00044534	0	1	1	1	Q8BVI4	#REF!	#REF!	#REF!		Q8BVI4 [152-164]	0	1827.03	High	High	High	High	High	High	High	High	High	High	1.25	0.32	40.1	50.2	32.7	58.4	30.2	46.4	32.9	40.5	89.3	47.2	47.2	26.6	Unique	19	High	0	6.098e-05
FALSE	High	[R].SIDRDYDRDYER.[S]	1xTMT6plex [N-Term]; 1xPhospho [S1(100)]	Q9Z0U1 1xPhospho [S213(100)]	0.00977305	9.22225e-05	1	1	1	Q9Z0U1	#REF!	#REF!	#REF!	#REF!	Q9Z0U1 [213-224]	2	1911.84	High	High	High	High	High	High	High	High	High	High	0.68	-0.56	74.5	50.6	63.7	67.4	91.8	66.6	82.9	47	46.6	75.3	41.9	42.3	Unique	1	High	3.64e-05	0.003077	2.51187
FALSE	High	[R].SPSGGAAGPLLTPSQSLDGSR.[R]	1xTMT6plex [N-Term]; 1xPhospho [S1(100)]	Q6WVG3 1xPhospho [S187(100)]	2.72807e-13	0	1	1	6	Q6WVG3	#REF!	#REF!	#REF!	#REF!	Q6WVG3 [187-207]	0	2264.11	High	High	High	High	High	High	High	High	High	High	0.658	-0.6	128.7	84.7	123.7	139.7	144.7	115.9	119.3	86.3	101.3	81.1	89.4	65.2	Unique	127	High	0	5.967e-16	15.2242
FALSE	High	[K].GGGGNSSSSGSGSGSGSGSPSTGSSGSSSSPGARR.[E]	1xTMT6plex [N-Term]; 1xPhospho [S/T]		1.5557e-12	0	1	1	13	Q8BSY0	#REF!	#REF!	#REF!	#REF!	Q8BSY0 [9-43]	1	3197.35	High	High	High	High	High	High	High	High	High	High	0.751	-0.41	57.6	43.3	49.3	73.3	39.7	80.9	44.8	42.4	51.9	33.5	49	39.6	Unique	52	High	0	2.129e-15	14.6718
FALSE	High	[R].RFSSGGEEEDFDR.[S]	1xTMT6plex [N-Term]; 1xPhospho [S]		0.000838314	0	1	1	1	Q69ZX8	#REF!	#REF!	#REF!	#REF!	Q69ZX8 [500-512]	1	1839.77	High	High	High	High	High	High	High	High	High	High	0.707	-0.5	72.3	51.1	59.3	79.1	83	67.2	72.9	48.9	48.3	70.5	49.1	38.8	Unique	26	High	0	0.0001352	3.86902
FALSE	High	[K].SIPHITSDR.[L]	1xTMT6plex [N-Term]		0.0855829	0.00273141	1	1	1	P97427	#REF!	#REF!	#REF!		P97427 [8-16]	0	1254.7	High	High	High	High	High	High	High	High	High	High	0.966	-0.05	63.6	61.4	59.2	85.9	48.5	68.1	56.2	58.5	98.7	48.8	64.4	36.8	Unique	19	High	0.001629	0.05023
FALSE	High	[R].VNHEPEPASGASPGATIPK.[S]	1xTMT6plex [V/K]; 1xPhospho [S12(100)]	O08539 1xPhospho [S324(100)]	3.8116e-10	0	1	1	2	O08539	#REF!	#REF!	#REF!	#REF!	O08539 [313-331]	0	2397.22	High	High	High	High	High	High	High	High	High	High	0.749	-0.42	138.4	103.7	162.6	180.8	85.5	158	104.9	94.6	100.7	126.7	121.6	74.9	Unique	50	High	0	1.255e-12	11.9014
FALSE	High	[R].KPFPEHLYQR.[V]	1xTMT6plex [K]		0.00021784	0	1	1	2	P97427	#REF!	#REF!	#REF!		P97427 [472-481]	0	1773.02	High	High	High	High	High	High	High	High	High	High	0.994	-0.01	214.9	213.7	199.7	267.8	193.4	227.7	186	168.3	364.2	194.9	214.3	126.9	Unique	23	High	0	2.452e-05
FALSE	High	[R].NLHQSNFSLSGAQIDDNNPR.[R]	1xTMT6plex [N-Term]		4.70218e-13	0	1	1	3	P97427	#REF!	#REF!	#REF!		P97427 [533-552]	0	2456.21	High	High	High	High	High	High	High	High	High	High	1.015	0.02	54.5	55.3	45.3	51.4	81.2	39.9	54.6	54.7	76.5	43.7	55.4	46.1	Unique	83	High	0	8.846e-16
FALSE	High	[K].DEPPSEGEAEEEEK.[E]	1xTMT6plex [D/K]; 1xPhospho [S5(100)]	P08551 1xPhospho [S473(100)]	0.00336317	0	1	1	2	P08551	#REF!	#REF!	#REF!	#REF!	P08551 [469-482]	0	2112.93	High	High	High	High	High	High	High	High	High	High	0.823	-0.28	40.6	33.4	31	54.6	28.5	42.1	46.6	27.1	26.6	46.6	39.3	27.3	Unique	38	High	0	0.0007932	3.10062
FALSE	High	[R].NLHQSNFSLSGAQIDDNNPRR.[T]	1xTMT6plex [N-Term]		8.6953e-09	0	1	1	5	P97427	#REF!	#REF!	#REF!		P97427 [533-553]	1	2612.31	High	High	High	High	High	High	High	High	High	High	1.357	0.44	85.7	116.3	71.9	99.5	109.6	79.2	68.2	95.9	195.2	75.1	141.1	74.2	Unique	37	High	0	6.629e-11
FALSE	High	[K].VQEAQDSDSDTEGGATGGEAEMDFLR.[N]	1xTMT6plex [N-Term]; 1xOxidation [M22(100)]; 1xPhospho [S/T]		6.44619e-10	0	1	1	2	Q8VDQ8	#REF!	#REF!	#REF!	#REF!	Q8VDQ8 [17-42]	0	3040.26	High	High	High	High	High	High	High	High	High	High	0.854	-0.23	14.8	12.6	11	17.5	13	19	13.3	16.2	11.6	15.5	10.3	9.4	Unique	57	High	0	3.047e-12	11.5161
FALSE	High	[K].DHGVNSFLVYMAFK.[D]	1xTMT6plex [D/K]; 1xOxidation [M11(100)]		5.75589e-06	0	1	1	1	O08553	#REF!	#REF!	#REF!		O08553 [158-171]	0	2102.11	High	High	High	High	High	High	High	High	High	High	0.661	-0.6	73.1	48.3	90.5	103.2	40.2	94.2	37.3	39.9	54.5	50.3	66.5	30.5	Unique	26	High	0	2.463e-07
FALSE	High	[K].NEKLSPVSPSAK.[T]	TMT6plex [N]; 1xPhospho [S5(100)]	Q8C8R3 1xPhospho [S1816(100)]	0.00484487	0	1	1	2	Q8C8R3	#REF!	#REF!	#REF!	#REF!	Q8C8R3 [1812-1823]	1	2024.14	High	High	High	High	High	High	High	High	High	High	0.722	-0.47	185.9	134.2	177.9	306.6	102.2	217	125.7	117.4	152.6	153	160.7	87.3	Unique	16	High	0	0.00126	2.89963
FALSE	High	[K].DNFTLIPEGTNGTEER.[M]	1xTMT6plex [N-Term]		0.00141667	0	1	1	2	O08553	#REF!	#REF!	#REF!		O08553 [346-361]	0	2022	High	High	High	High	High	High	High	High	High	High	0.833	-0.26	47	39.1	53.2	52.7	41.2	47.8	39.9	38.2	51.3	27.9	49.2	29	Unique	18	High	0	0.0002637
FALSE	High	[K].TPEDISTPPEGTKPCLQTPVTSER.[G]	1xTMT6plex [T/K]; 1xCarbamidomethyl [C15]; 2xPhospho [T1(100); S/T]	Q8C8R3 2xPhospho [T3739(100); S/T]	0.00563333	0	1	1	2	Q8C8R3	#REF!	#REF!	#REF!	#REF!	Q8C8R3 [3739-3762]	0	3258.54	High	High	High	High	High	High	High	High	High	High	0.722	-0.47	70.5	50.9	53.7	98.5	57.1	84.8	58.4	48	53.8	72.4	42.9	37.4	Unique	12	High	3.64e-05	0.004719	2.32615
FALSE	High	[K].DRFQLTDSQIYEVLSVIR.[D]	1xTMT6plex [N-Term]		2.77932e-06	0	1	1	2	O08553	#REF!	#REF!	#REF!		O08553 [172-189]	1	2411.31	High	High	High	High	High	High	High	High	High	High	0.863	-0.21	42.3	36.5	45	63.8	29.5	41.2	32.2	26.6	47.1	32.3	47.1	29.5	Unique	37	High	0	9.784e-08
FALSE	High	[K].ASPAPTPTPAGAASPLAAVAAPATDAPQAK.[Q]	1xTMT6plex [A/K]; 1xPhospho [S2(100)]	P13595 1xPhospho [S946(100)]	1.19458e-11	0	1	1	2	P13595	#REF!	#REF!	#REF!	#REF!	P13595 [945-974]	0	3206.69	High	High	High	High	High	High	High	High	High	High	0.757	-0.4	65.9	49.9	68.3	96.6	45.7	70.2	48.9	40.8	49.4	62.5	64.8	32.1	Unique	38	High	0	1.563e-14	13.806
FALSE	High	[K].SSTEARPGTSTAGTPDGPEAPPGPDASPDASFGK.[Q]	1xTMT6plex [S/K]; 3xPhospho [T14(100); S27(100); T/S]	O35954 3xPhospho [T287(100); S300(100); T/S]	0.000573581	0	1	1	1	O35954	#REF!	#REF!	#REF!	#REF!	O35954 [274-307]	0	3910.69	High	High	High	High	High	High	High	High	High	High	0.723	-0.47	51.7	37.4	50	63.2	43.5	59.7	42	34.2	40.7	49.4	36	26.5	Unique	12	High	0	8.364e-05	4.07759
FALSE	High	[K].SAAEVIAQAR.[K]	1xTMT6plex [N-Term]		0.0141062	9.22225e-05	1	1	1	O08553	#REF!	#REF!	#REF!		O08553 [259-268]	0	1244.72	High	High	High	High	High	High	High	High	High	High	1.225	0.29	31.1	38.1	27.9	30	30.6	27.6	39.3	34.6	64.2	31.2	32.7	27.7	Unique	10	High	3.64e-05	0.004891
FALSE	High	[R].NLHQSGFSLSGAQIDDNIPR.[R]	1xTMT6plex [N-Term]		1.22223e-16	0	1	1	2	O08553	#REF!	#REF!	#REF!		O08553 [533-552]	0	2398.23	High	High	High	High	High	High	High	High	High	High	1.271	0.35	34.1	43.4	32.1	39.4	40.8	24.9	33.4	33.3	75.7	30.7	52.5	24.7	Unique	111	High	0	1.228e-17
FALSE	High	[R].SITIANQTNCPLYVTK.[V]	1xTMT6plex [S/K]; 1xCarbamidomethyl [C10]		3.09512e-06	0	1	1	1	O08553	#REF!	#REF!	#REF!		O08553 [239-254]	0	2281.26	High	High	High	High	High	High	High	High	High	High	1.301	0.38	36	46.8	36	40.2	24.9	40.5	38.2	23.1	115.7	30.6	38	26.5	Unique	29	High	0	1.123e-07
FALSE	High	[R].NLHQSGFSLSGAQIDDNIPRR.[T]	1xTMT6plex [N-Term]		4.44007e-06	0	1	1	1	O08553	#REF!	#REF!	#REF!		O08553 [533-553]	1	2554.33	High	High	High	High	High	High	High	High	High	High	1.329	0.41	11.8	15.7	10.6	12.3	15	10.4	10.6	18.9	19.5	10	19.7	10.2	Unique	21	High	0	1.781e-07
FALSE	High	[R].KPFPDFVYK.[R]	TMT6plex [K]		0.000148069	0	1	1	1	O08553	#REF!	#REF!	#REF!		O08553 [472-480]	0	1828.1	High	High	High	High	High	High	High	High	High	High	1.519	0.6	75.9	115.2	75.9	80.2	57.6	82.1	83.5	60.4	303	90	70.5	52.3	Unique	33	High	0	1.512e-05
FALSE	High	[R].GSPLVVISQGK.[I]	1xTMT6plex [G/K]		1.05027e-05	0	1	1	3	O08553	#REF!	#REF!	#REF!		O08553 [441-451]	0	1542.96	High	High	High	High	High	High	High	High	High	High	1.683	0.75	100.1	168.5	80.9	116.1	73.4	101.2	128.9	89.4	483	112.2	93.2	64.5	Unique	69	High	0	5.299e-07
FALSE	High	[K].VFNLYPR.[K]	1xTMT6plex [N-Term]		0.155338	0.00549905	1	1	1	O08553	#REF!	#REF!	#REF!		O08553 [391-397]	0	1137.66	High	High	High	High	High	High	High	High	High	High	2.058	1.04	20.2	41.6	15.1	19.4	16.1	23	27.4	13.6	133.4	24.1	24.5	12.3	Unique	20	High	0.0033	0.1089
FALSE	High	[R].MVIPGGIDVHTR.[F]	1xTMT6plex [N-Term]		2.16747e-07	0	1	1	1	O08553	#REF!	#REF!	#REF!		O08553 [64-75]	0	1523.86	High	High	High	High	High	High	High	High	High	High	2.695	1.43	32.5	87.7	19.8	36.2	26.9	25.2	54.6	31.2	304	40.9	39.8	22.5	Unique	56	High	0	3.876e-09
FALSE	High	[R].ILDLGITGPEGHVLSRPEEVEAEAVNR.[S]	1xTMT6plex [N-Term]		8.30948e-06	0	1	1	1	O08553	#REF!	#REF!	#VALUE!		O08553 [212-238]	0	3129.67	High	High	High	High	High	High	High	High	High	High															No Quan Values	2	High	0	3.943e-07
FALSE	High	[K].TESVTSGPLSPEGSPSKSPSK.[K]	TMT6plex [T]; 2xPhospho [S10(100); S/T]	Q9QYB8 2xPhospho [S692(100); S/T]	0.00746973	9.22225e-05	1	1	1	Q9QYB8	#REF!	#REF!	#REF!	#REF!	Q9QYB8 [683-703]	1	2906.44	High	High	High	High	High	High	High	High	High	High	0.669	-0.58	80.8	54	72.8	140.7	47	92.8	50.6	55	70.9	60.4	52.8	31.1	Unique	8	High	3.64e-05	0.002178	2.66194
FALSE	High	[R].GSPSTVSSSYK.[R]	1xTMT6plex [G/K]; 1xPhospho [S2(100)]	P08553 1xPhospho [S44(100)]	0.0273929	0.000793174	1	1	2	P08553	#REF!	#REF!	#REF!	#REF!	P08553 [43-53]	0	1637.82	High	High	High	High	High	High	High	High	High	High	0.8	-0.32	124.2	99.4	100.1	190.6	101.3	109.5	119.7	76.8	87.3	149.9	110.8	72.4	Unique	43	High	0.0007521	0.02903	1.53715
FALSE	High	[K].GAESAESADAAIMNNDPNFTETIDESKK.[E]	TMT6plex [G]; 1xOxidation [M13(100)]; 2xPhospho [S4(100); S7(100)]	Q9CPW0 2xPhospho [S1304(100); S1307(100)]	1.39643e-05	0	1	1	1	Q9CPW0	#REF!	#REF!	#REF!	#REF!	Q9CPW0 [1301-1328]	1	3818.73	High	High	High	High	High	High	High	High	High	High	0.746	-0.42	38	28.3	32.5	54.9	22.7	47.4	32.3	35	33.9	32.9	23.4	16.3	Unique	6	High	0	7.596e-07	6.11942
FALSE	High	[R].TASLTSAASIDGSR.[S]	1xTMT6plex [N-Term]; 3xPhospho [S3(100); S6(100); S9(100)]	Q9QYG0 3xPhospho [S332(100); S335(100); S338(100)]	0.0307406	0.000874796	1	1	2	Q9QYG0	#REF!	#REF!	#REF!	#REF!	Q9QYG0 [330-343]	0	1805.73	High	High	High	High	High	High	High	High	High	High	0.729	-0.46	126.3	92	141.5	165.3	81	128.6	115	85.3	105.7	108.4	82.8	77.9	Unique	8	High	0.0004787	0.01335	1.87452
FALSE	High	[K].LRSPGVLFLQFGEETRR.[V]	1xTMT6plex [N-Term]; 1xPhospho [T15(100)]	Q9QWI6 1xPhospho [T259(100)]	0.228048	0.00936174	1	1	1	Q9QWI6	#REF!	#REF!	#REF!	#REF!	Q9QWI6 [245-261]	2	2314.23	High	High	High	High	High	High	High	High	High	High	0.778	-0.36	18.8	14.6	18.7	20.1	17.9	22.9	14.2	14.5	18.5	12.2	18.4	9.4	Unique	6	High	0.006135	0.1788	0.747632
FALSE	High	[K].DKEETEGNESSEATSPVNAIYSLA.[-]	1xTMT6plex [D/K]; 1xPhospho [S15(100)]	Q810U3 1xPhospho [S1231(100)]	2.31719e-05	0	1	1	7	Q810U3	#REF!	#REF!	#REF!	#REF!	Q810U3 [1217-1240]	1	3079.44	High	High	High	High	High	High	High	High	High	High	0.731	-0.45	189.8	138.7	186.8	256.6	119.6	240.4	145.5	124.8	145.9	175.3	142.7	104.8	Unique	39	High	0	8.757e-06	5.05764
FALSE	High	[R].TTGTLPSPQNFK.[K]	1xTMT6plex [T/K]; 1xPhospho [S7(100)]	O88910 1xPhospho [S307(100)]	0.00105927	0	1	1	3	O88910	#REF!	#REF!	#REF!	#REF!	O88910 [301-312]	0	1828.96	High	High	High	High	High	High	High	High	High	High	0.718	-0.48	313.8	225.2	349.1	397.8	213.8	349.9	258.6	204	265.4	251.5	259.9	145.2	Unique	41	High	0	0.0001823	3.73921
FALSE	High	[R].NLHQSGFSLSGSQADDHIAR.[R]	1xTMT6plex [N-Term]		1.34111e-10	0	1	1	1	O35098	#REF!	#REF!	#REF!		O35098 [533-552]	0	2369.18	High	High	High	High	High	High	High	High	High	High	1.025	0.04	32.6	33.4	24	37.4	37.5	36.5	27.4	32	44.3	29.2	36.4	25	Unique	59	High	0	3.356e-13
FALSE	High	[R].NLHQSGFSLSGSQADDHIARR.[T]	1xTMT6plex [N-Term]		3.08092e-05	0	1	1	1	O35098	#REF!	#REF!	#REF!		O35098 [533-553]	1	2525.28	High	High	High	High	High	High	High	High	High	High	1.5	0.58	35	52.6	23.3	37.7	32.4	49.7	32.1	59.3	73.3	30.7	65.2	34.3	Unique	12	High	0	2.068e-06
FALSE	High	[R].QVLPSGASHFTPPQTPTK.[A]	1xTMT6plex [Q/K]; 2xPhospho [T11(100); T15(99.6)]	Q6P9K8 2xPhospho [T779(100); T783(99.6)]	0.00362725	0	1	1	2	Q6P9K8	#REF!	#REF!	#REF!	#REF!	Q6P9K8 [769-786]	0	2511.25	High	High	High	High	High	High	High	High	High	High	0.768	-0.38	80.1	61.6	51.4	104.8	61.4	89.2	93.8	46.3	65.1	94.6	56.6	45.2	Unique	9	High	0	0.0008693	3.06083
FALSE	High	[R].DLHESSFSLSGSQIDDHVPK.[R]	1xTMT6plex [D/K]		3.33356e-07	0	1	1	1	Q9EQF6	#REF!	#REF!	#REF!		Q9EQF6 [527-546]	0	2656.36	High	High	High	High	High	High	High	High	High	High	0.922	-0.12	59.8	55.2	59.8	82.2	46.9	60.3	49.8	47.6	61	60.5	64.7	42	Unique	25	High	0	6.674e-09
FALSE	High	[R].RSPTSSPTPQR.[R]	1xTMT6plex [N-Term]; 1xPhospho [T4(98.9)]	P39053 1xPhospho [T776(98.9)]	0.0336574	0.000955999	1	1	1	P39053	#REF!	#REF!	#REF!	#REF!	P39053 [773-783]	1	1522.76	High	High	High	High	High	High	High	High	High	High	0.714	-0.49	50.1	35.8	55.2	71.6	38.7	48.6	36.3	35.4	23	61.2	35.1	24.1	Unique	11	High	0.0005432	0.01498	1.82449
FALSE	High	[K].HHASISELK.[K]	1xTMT6plex [H/K]; 1xPhospho [S4(100)]	P48193 1xPhospho [S678(100)]	0.0270616	0.000793174	1	1	1	P48193	#REF!	#REF!	#REF!	#REF!	P48193 [675-683]	0	1559.83	High	High	High	High	High	High	High	High	High	High	0.764	-0.39	78.4	59.9	84	108.5	58.6	82.9	58.1	48.7	63.5	71.8	66.5	49.2	Unique	9	High	0.000448	0.01135	1.945
FALSE	High	[K].DETFGEYRSLESDNEEK.[A]	1xTMT6plex [D/K]; 2xPhospho [S9(100); S12(100)]	P11627 2xPhospho [S1181(100); S1184(100)]	0.000655067	0	1	1	2	P11627	#REF!	#REF!	#REF!	#REF!	P11627 [1173-1189]	1	2666.13	High	High	High	High	High	High	High	High	High	High	0.794	-0.33	148.2	117.6	160.9	190.9	88.9	184.8	115.3	104.3	121.6	145.8	121.6	94.7	Unique	8	High	0	9.928e-05	4.00314
FALSE	High	[K].KHEDESEAWLHR.[Q]	1xTMT6plex [K]		1.87049e-08	0	1	1	3	Q9Z218	#REF!	#REF!	#REF!		Q9Z218 [360-371]	1	1995.04	High	High	High	High	High	High	High	High	High	High	0.514	-0.96	387.4	199.3	484.6	556.7	235.2	414.7	245.9	172.5	212.6	279	227.7	104.6	Unique	21	High	0	9.163e-08
FALSE	High	[R].HLYSANTVDDFNR.[Q]	1xTMT6plex [N-Term]		0.00737677	9.22225e-05	1	1	1	Q9Z218	#REF!	#REF!	#REF!		Q9Z218 [452-464]	0	1780.88	High	High	High	High	High	High	High	High	High	High	1.119	0.16	30.2	33.7	27.4	34.6	26.7	34.9	27.2	26.8	49	29.8	35.6	27.5	Unique	4	High	3.64e-05	0.002139
FALSE	High	[K].YRYQDEEVLPPEHISPQVTNEVLGPELVHVSEK.[N]	1xTMT6plex [Y/K]; 1xPhospho [S15(99.1)]	Q811D0 1xPhospho [S122(99.1)]	0.000280594	0	1	1	1	Q811D0	#REF!	#REF!	#REF!	#REF!	Q811D0 [108-140]	1	4369.22	High	High	High	High	High	High	High	High	High	High	0.75	-0.42	32.1	24.1	31.8	48.6	14.4	46.6	19.2	15	25.9	35.4	30.8	13.3	Unique	6	High	0	3.39e-05	4.4698
FALSE	High	[R].GESPELDLSYSHSDLGK.[R]	1xTMT6plex [G/K]; 1xPhospho [S3(100)]	P20917 1xPhospho [S590(100)]	2.15379e-07	0	1	1	3	P20917	#REF!	#REF!	#REF!	#REF!	P20917 [588-604]	0	2372.14	High	High	High	High	High	High	High	High	High	High	0.779	-0.36	129.6	101	139.6	161	117.2	117.9	112.3	100	94.1	149.6	90.4	70.8	Unique	41	High	0	6.956e-08	7.15764
FALSE	High	[R].AMSMASILTNTMEELEESR.[Q]	1xTMT6plex [N-Term]; 2xOxidation [M2(100); M4(100)]; 3xPhospho [S3(100); S6(100); T9(99.6)]	A0A0J9YTW6 3xPhospho [S707(100); S710(100); T713(99.6)]	2.61336e-05	0	1	1	2	A0A0J9YTW6	#REF!	#REF!	#REF!	#REF!	A0A0J9YTW6 [705-723]	0	2644.02	High	High	High	High	High	High	High	High	High	High	0.732	-0.45	83.4	61.1	77.9	104	53.5	86.4	95.2	53.2	71.5	77.2	54.5	48.9	Unique	9	High	0	1.677e-06	5.77547
FALSE	High	[R].QHSTGAGDHCYYHGK.[L]	1xTMT6plex [Q/K]; 1xCarbamidomethyl [C10]		5.58609e-05	0	1	1	1	Q9R1V4	#REF!	#REF!	#REF!		Q9R1V4 [128-142]	0	2176.04	High	High	High	High	High	High	High	High	High	High	0.821	-0.28	31.4	25.8	23.6	42.5	23.9	40.1	26.9	24.7	32.1	29.1	24.3	18.7	Unique	0	High	0	4.394e-06
FALSE	High	[K].ESESDQEPEEEIGMTSEK.[N]	1xTMT6plex [E/K]; 1xOxidation [M14(100)]; 1xPhospho [S4(99.8)]	Q8C8R3 1xPhospho [S1428(99.8)]	3.26511e-08	0	1	1	4	Q8C8R3	#REF!	#REF!	#REF!	#REF!	Q8C8R3 [1425-1442]	0	2608.13	High	High	High	High	High	High	High	High	High	High	0.725	-0.46	97.3	70.6	105.6	131.3	69.2	106.4	74	71.9	79.9	75	76.4	49.7	Unique	45	High	0	3.521e-10	9.45333
FALSE	High	[R].QGSFSEDVISHK.[G]	1xTMT6plex [Q/K]; 1xPhospho [S3(99.8)]	Q9QXZ0 1xPhospho [S3889(99.8)]	0.000915911	0	1	1	2	Q9QXZ0	#REF!	#REF!	#REF!	#REF!	Q9QXZ0 [3887-3898]	0	1871.93	High	High	High	High	High	High	High	High	High	High	0.76	-0.4	48.9	37.1	53.1	63.4	39.3	43.6	45.1	31.9	43.2	47.6	37.5	25.5	Unique	21	High	0	0.0002773	3.55705
FALSE	High	[R].KHSPGEITGPGGHFMTSDSSLTK.[S]	TMT6plex [K]; 1xPhospho [S3(100)]	Q9QYR6 1xPhospho [S1289(100)]	7.13822e-06	0	1	1	2	Q9QYR6	#REF!	#REF!	#REF!	#REF!	Q9QYR6 [1287-1309]	1	3138.59	High	High	High	High	High	High	High	High	High	High	0.728	-0.46	26.6	19.3	23.3	42.5	13.9	38	15.1	18.3	21.7	27.6	18.5	10.6	Unique	28	High	0	3.243e-07	6.48905
FALSE	High	[K].HFLEDSSDDAELSK.[F]	1xTMT6plex [H/K]; 2xPhospho [S6(100); S7(100)]	P28661 2xPhospho [S28(100); S29(100)]	6.88384e-05	0	1	1	2	P28661	#REF!	#REF!	#REF!	#REF!	P28661 [23-36]	0	2210.97	High	High	High	High	High	High	High	High	High	High	0.686	-0.54	159.9	109.7	151.5	211.7	110.3	182.3	143.8	107	122.3	139.4	100.2	79.7	Unique	23	High	0	5.738e-06	5.24124
FALSE	High	[K].SSPATTVTSPNSTPAK.[T]	1xTMT6plex [S/K]; 1xPhospho [S9(99.8)]	Q61548 1xPhospho [S313(99.8)]	4.538e-08	0	1	1	4	Q61548	#REF!	#REF!	#REF!	#REF!	Q61548 [305-320]	0	2084.07	High	High	High	High	High	High	High	High	High	High	0.714	-0.49	225.6	161	245.6	308.1	148.3	256.3	169.5	152.9	175.9	175.5	180.3	120.4	Unique	46	High	0	1.652e-09	8.78199
FALSE	High	[R].HWTGADCGTHFPHNDDAK.[T]	1xTMT6plex [H/K]; 1xCarbamidomethyl [C7]		8.03651e-07	0	1	1	3	Q9R1V6	#REF!	#REF!	#REF!		Q9R1V6 [703-720]	0	2524.18	High	High	High	High	High	High	High	High	High	High	0.829	-0.27	209	173.1	196.1	298.7	147.2	241	161.8	152.4	194.1	198.3	206.8	114.1	Unique	13	High	0	2.045e-08
FALSE	High	[R].ELCSGPARSPPVAMETASTGMAAVPDALDHSPSSTLK.[D]	1xTMT6plex [E/K]; 1xCarbamidomethyl [C3]; 2xOxidation [M14(100); M21(100)]; 1xPhospho [S/T]		6.24962e-06	0	1	1	1	Q8K0T0	#REF!	#REF!	#REF!	#REF!	Q8K0T0 [62-98]	1	4309.06	High	High	High	High	High	High	High	High	High	High	0.669	-0.58	23.9	16	23.5	30.4	15.7	31	18.9	13	13.8	18.3	20.3	14.5	Unique	12	High	0	2.737e-07	6.56273
FALSE	High	[K].HISDICENGRPR.[S]	1xTMT6plex [N-Term]; 1xCarbamidomethyl [C6]		0.00381465	0	1	1	1	Q9R1V6	#REF!	#REF!	#REF!		Q9R1V6 [818-829]	0	1682.86	High	High	High	High	High	High	High	High	High	High	1.19	0.25	14.9	17.7	14.5	15.3	15.7	15.9	13	18.2	28	15.2	14.3	12.8	Unique	14	High	0	0.0009243
FALSE	High	[R].DAVNSCDITEYCTGDSGQCPPNLHK.[Q]	1xTMT6plex [D/K]; 3xCarbamidomethyl [C6; C12; C19]		3.24227e-12	0	1	1	2	Q9R1V7	#REF!	#REF!	#REF!		Q9R1V7 [559-583]	0	3296.5	High	High	High	High	High	High	High	High	High	High	0.817	-0.29	42.5	34.7	39.3	53.9	32	43.2	44.1	31.4	34.3	39.7	45.7	22.6	Unique	88	High	0	3.632e-15
FALSE	High	[K].QHADAVHLISR.[V]	1xTMT6plex [N-Term]		2.79697e-06	0	1	1	1	Q9R1V7	#REF!	#REF!	#REF!		Q9R1V7 [378-388]	0	1475.83	High	High	High	High	High	High	High	High	High	High	0.906	-0.14	54.8	49.7	42.5	70.3	51.8	61.8	47.8	46	63.6	46.9	53.7	38.1	Unique	17	High	0	9.903e-08
FALSE	High	[K].QDGYSCNQNQGR.[C]	1xTMT6plex [N-Term]; 1xCarbamidomethyl [C6]		0.00236266	0	1	1	1	Q9R1V7	#REF!	#REF!	#REF!		Q9R1V7 [584-595]	0	1655.74	High	High	High	High	High	High	High	High	High	High	0.93	-0.1	24.4	22.7	20.2	31.4	20.8	27.9	21.8	18.7	39.5	20.3	22.1	13	Unique	29	High	0	0.0005035
FALSE	High	[K].NMALLSQLYHSPAR.[R]	1xTMT6plex [N-Term]; 1xOxidation [M2(100)]; 1xPhospho [S11(99.7)]	P70372 1xPhospho [S202(99.7)]	0.00305983	0	1	1	1	P70372	#REF!	#REF!	#REF!	#REF!	P70372 [192-205]	0	1925.95	High	High	High	High	High	High	High	High	High	High	0.837	-0.26	41.8	35	36.4	52.4	34.8	43.8	41.4	30.6	39.9	41	38.5	24.8	Unique	8	High	0	0.0006997	3.15509
FALSE	High	[K].EAGHGPGKDEMTDEELAEGEEEIDHAER.[E]	1xTMT6plex [E/K]; 1xOxidation [M11(100)]; 1xPhospho [T12(100)]	Q0VF55 1xPhospho [T1079(100)]	3.82908e-11	0	1	1	1	Q0VF55	#REF!	#REF!	#REF!	#REF!	Q0VF55 [1068-1095]	1	3634.59	High	High	High	High	High	High	High	High	High	High	0.707	-0.5	25.8	18.2	21.9	28.6	21.5	29.6	27.4	17	19.2	21.4	17.5	16.1	Unique	27	High	0	6.867e-14	13.1632
FALSE	High	[K].DRVNDDLISEFPDK.[F]	1xTMT6plex [D/K]		3.46869e-06	0	1	1	1	Q811D0	#REF!	#REF!	#REF!		Q811D0 [726-739]	1	2121.12	High	High	High	High	High	High	High	High	High	High	0.724	-0.47	50.3	36.4	66	57.7	30.9	66.1	31	27.5	43.4	34.8	50.2	26.3	Unique	28	High	0	1.305e-07
FALSE	High	[K].NSAGGTSVGWDSPPASPLQR.[Q]	1xTMT6plex [N-Term]; 2xPhospho [S12(100); S16(100)]	Q61234 2xPhospho [S183(100); S187(100)]	4.34129e-08	0	1	1	2	Q61234	#REF!	#REF!	#REF!	#REF!	Q61234 [172-191]	0	2373.05	High	High	High	High	High	High	High	High	High	High	0.795	-0.33	54.1	43	53.3	60.8	48.4	60.5	47.4	45.6	42.1	51	36	40.3	Unique	62	High	0	5.082e-10	9.29397
FALSE	High	[K].SKSEEAHAEDSVMDHHFR.[K]	1xTMT6plex [S/K]; 1xOxidation [M13(100)]; 1xPhospho [S3(99.6)]	Q9CY58 1xPhospho [S329(99.6)]	5.4028e-06	0	1	1	4	Q9CY58	#REF!	#REF!	#REF!	#REF!	Q9CY58 [327-344]	1	2666.21	High	High	High	High	High	High	High	High	High	High	0.728	-0.46	144.6	105.2	138.4	216	111.5	147.7	109.6	87.4	128.4	136.5	103.4	70.5	Unique	11	High	0	2.286e-07	6.64092
FALSE	High	[K].ISKFSPIEEAK.[D]	TMT6plex [I]; 1xPhospho [S5(100)]	O88737 1xPhospho [S3382(100)]	0.000205778	0	1	1	4	O88737	#REF!	#REF!	#REF!	#REF!	O88737 [3378-3388]	1	2016.14	High	High	High	High	High	High	High	High	High	High	0.663	-0.59	581.1	385.5	595.1	817.8	383.5	668.8	440.3	293.2	443.4	449.8	490.4	250.5	Unique	17	High	0	4.534e-05	4.34352
[truncated: 6,976 more rows]

## Sheet: PeptideGroups incl PSMs
Checked	Confidence	Annotated Sequence	Modifications	Modifications in Master Proteins	Qvality PEP	Qvality q-value	# Protein Groups	# Proteins	# PSMs	Master Protein Accessions	Positions in Master Proteins	# Missed Cleavages	Theo. MH+ [Da]	Found in Sample: [S1] F1: 126, Sample, WT	Found in Sample: [S2] F1: 127N, Sample, WT	Found in Sample: [S3] F1: 127C, Sample, WT	Found in Sample: [S4] F1: 128N, Sample, WT	Found in Sample: [S5] F1: 128C, Sample, WT	Found in Sample: [S6] F1: 129N, Sample, KO	Found in Sample: [S7] F1: 129C, Sample, KO	Found in Sample: [S8] F1: 130N, Sample, KO	Found in Sample: [S9] F1: 130C, Sample, KO	Found in Sample: [S10] F1: 131, Sample, KO	Abundance Ratio: (KO) / (WT)	Abundance Ratio (log2): (KO) / (WT)	Abundances (Grouped): WT	Abundances (Grouped): KO	Abundance: F1: 126, Sample, WT	Abundance: F1: 127N, Sample, WT	Abundance: F1: 127C, Sample, WT	Abundance: F1: 128N, Sample, WT	Abundance: F1: 128C, Sample, WT	Abundance: F1: 129N, Sample, KO	Abundance: F1: 129C, Sample, KO	Abundance: F1: 130N, Sample, KO	Abundance: F1: 130C, Sample, KO	Abundance: F1: 131, Sample, KO	Quan Info	Ions Score Mascot	Confidence Mascot	Percolator q-Value Mascot	Percolator PEP Mascot
[truncated: 37,753 more rows]

[truncated: 4 more sheets: TMT_with_ratios, Proteins, up 2fold, down0.5fold]
