# Supplementary material for: Protein Phosphatase 2B Dual Function Facilitates Synaptic Integrity and Motor Learning
Source: J Neurosci. 2021 Jun 30;41(26):5579–94. doi: 10.1523/JNEUROSCI.1741-20.2021 (PMC8244972; doi:10.1523/JNEUROSCI.1741-20.2021)
Supplement: Figure 3-1 — L7-PP2B IP.xlsx: IP-MS result with PP2B antibodies from WT Download Figure 3-1, XLSX file. [file ns-JN-RM-1741-20-s05.xlsx]

## Sheet: IP total result
Protein.IDs	Majority.protein.IDs	Peptide.counts..all.	Peptide.counts..razor.unique.	Peptide.counts..unique.	Fasta.headers	Number.of.proteins	Peptides	Razor...unique.peptides	Unique.peptides	Peptides.c165_101224	Peptides.c165_110208	Peptides.c165_110430	Peptides.c165_120322	Peptides.c165peptideblock	Peptides.c292_110430	Peptides.c292_101224	Peptides.c292_110208	Peptides.c312_110208	Peptides.c312_110529	Peptides.c312_110612	Peptides.c312_2_110602	Peptides.cCtrl1_101224	Peptides.cCtrl2_110208	Peptides.cCtrl3_110430	Peptides.cCtrl4_110529	Peptides.cCtrl5_110612	Peptides.cCtrl6_120322	Peptides.cCtrl7_2_110612	Peptides.cHomer357_120322	Peptides.cst_110430	Peptides.cst_110529	Peptides.cst_110612	Peptides.cZy_110529	Peptides.cZy_110612	Peptides.cZy_2_110612	Peptides.h165_101224	Peptides.h165_110208	Peptides.h165_110430	Peptides.h292_110430	Peptides.h292_101224	Peptides.h292_110208	Peptides.h312_110208	Peptides.h312_110529	Peptides.h312_110612	Peptides.h312_2_110612	Peptides.hCtrl1_101224	Peptides.hCtrl2_110208	Peptides.hCtrl3_110430	Peptides.hCtrl4_110529
sp|P63328|PP2BA_MOUSE;sp|P48455|PP2BC_MOUSE	sp|P63328|PP2BA_MOUSE	27;4	27;4	18;0	>sp|P63328|PP2BA_MOUSE Serine/threonine-protein phosphatase 2B catalytic subunit alpha isoform OS=Mus musculus GN=Ppp3ca PE=1 SV=1	2	27	27	18	16	14	15	13	10	1	5	0	5	10	10	8	0	0	0	0	0	0	0	2	15	18	20	9	7	2	15	15	15	7	5	0	2	9	8	10	0	0	0	2
sp|Q61165|SL9A1_MOUSE	sp|Q61165|SL9A1_MOUSE	19	19	19	>sp|Q61165|SL9A1_MOUSE Sodium/hydrogen exchanger 1 OS=Mus musculus GN=Slc9a1 PE=1 SV=1	1	19	19	19	11	14	12	15	12	0	0	0	2	8	9	5	0	0	0	0	0	0	0	0	13	14	14	0	0	0	15	10	13	0	0	0	0	4	4	7	0	0	0	0
sp|Q99JP6|HOME3_MOUSE;sp|Q9QWW1|HOME2_MOUSE	sp|Q99JP6|HOME3_MOUSE	19;1	19;1	18;0	>sp|Q99JP6|HOME3_MOUSE Homer protein homolog 3 OS=Mus musculus GN=Homer3 PE=1 SV=2	2	19	19	18	6	13	9	14	9	0	0	0	0	0	0	0	0	0	0	0	0	0	0	17	2	5	5	0	6	2	0	0	0	0	0	0	0	0	0	0	0	0	0	0
sp|P61022|CHP1_MOUSE	sp|P61022|CHP1_MOUSE	10	10	10	>sp|P61022|CHP1_MOUSE Calcineurin B homologous protein 1 OS=Mus musculus GN=Chp1 PE=1 SV=2	1	10	10	10	3	9	7	3	4	0	2	0	0	1	2	3	0	0	0	0	0	0	0	0	7	9	7	0	0	0	6	4	7	1	0	0	1	0	2	3	0	0	0	0
sp|P39053|DYN1_MOUSE	sp|P39053|DYN1_MOUSE	55	55	44	>sp|P39053|DYN1_MOUSE Dynamin-1 OS=Mus musculus GN=Dnm1 PE=1 SV=2	1	55	55	44	11	31	31	26	8	9	0	11	1	0	12	9	0	0	2	0	0	1	0	3	39	30	42	1	13	16	15	17	26	14	2	16	0	4	12	13	0	0	2	0
sp|Q9JKL5|CHP3_MOUSE	sp|Q9JKL5|CHP3_MOUSE	11	11	11	>sp|Q9JKL5|CHP3_MOUSE Calcineurin B homologous protein 3 OS=Mus musculus GN=Tesc PE=1 SV=2	1	11	11	11	2	8	6	6	5	0	0	0	0	0	0	2	0	0	0	0	0	0	0	0	8	7	9	0	0	0	7	5	4	0	0	0	0	0	0	0	0	0	0	0
sp|Q8R4D5|TRPM8_MOUSE	sp|Q8R4D5|TRPM8_MOUSE	1	1	1	>sp|Q8R4D5|TRPM8_MOUSE Transient receptor potential cation channel subfamily M member 8 OS=Mus musculus GN=Trpm8 PE=1 SV=3	1	1	1	1	1	1	1	1	1	0	0	0	1	1	1	0	0	0	0	0	0	0	0	0	0	0	0	0	0	0	0	1	1	0	0	0	0	0	1	1	0	0	0	0
sp|P16858|G3P_MOUSE;sp|Q64467|G3PT_MOUSE	sp|P16858|G3P_MOUSE	16;2	16;2	16;2	>sp|P16858|G3P_MOUSE Glyceraldehyde-3-phosphate dehydrogenase OS=Mus musculus GN=Gapdh PE=1 SV=2	2	16	16	16	3	5	7	7	0	6	6	5	0	6	8	1	1	0	4	2	2	0	4	3	6	6	8	4	7	9	8	2	9	11	8	5	1	6	8	8	2	0	6	3
sp|Q9D051|ODPB_MOUSE	sp|Q9D051|ODPB_MOUSE	15	15	15	>sp|Q9D051|ODPB_MOUSE Pyruvate dehydrogenase E1 component subunit beta, mitochondrial OS=Mus musculus GN=Pdhb PE=1 SV=1	1	15	15	15	8	8	5	6	0	1	0	0	0	3	7	2	0	0	2	0	0	0	5	0	11	14	10	0	3	5	6	3	6	6	1	0	1	1	6	8	1	0	3	0
sp|P48453|PP2BB_MOUSE	sp|P48453|PP2BB_MOUSE	18	9	9	>sp|P48453|PP2BB_MOUSE Serine/threonine-protein phosphatase 2B catalytic subunit beta isoform OS=Mus musculus GN=Ppp3cb PE=1 SV=2	1	18	9	9	10	11	11	11	5	0	1	0	2	5	5	3	0	0	0	0	0	0	0	2	6	7	8	3	2	2	12	11	11	2	2	0	2	5	5	6	0	0	0	0
sp|Q02105|C1QC_MOUSE	sp|Q02105|C1QC_MOUSE	4	4	4	>sp|Q02105|C1QC_MOUSE Complement C1q subcomponent subunit C OS=Mus musculus GN=C1qc PE=2 SV=2	1	4	4	4	3	1	2	3	3	0	1	1	0	3	3	3	0	0	3	0	3	0	3	2	2	2	1	3	3	3	2	2	3	1	0	0	3	1	3	3	0	0	1	2
sp|Q8BMF4|ODP2_MOUSE	sp|Q8BMF4|ODP2_MOUSE	19	19	19	>sp|Q8BMF4|ODP2_MOUSE Dihydrolipoyllysine-residue acetyltransferase component of pyruvate dehydrogenase complex, mitochondrial OS=Mus musculus GN=Dlat PE=1 SV=2	1	19	19	19	3	8	10	8	2	2	0	0	4	6	9	9	0	0	3	1	0	0	0	0	16	17	15	1	2	3	4	3	8	4	0	1	1	8	8	10	0	0	2	0
sp|D3YZU1|SHAN1_MOUSE	sp|D3YZU1|SHAN1_MOUSE	55	55	54	>sp|D3YZU1|SHAN1_MOUSE SH3 and multiple ankyrin repeat domains protein 1 OS=Mus musculus GN=Shank1 PE=1 SV=1	1	55	55	54	26	21	11	29	1	1	0	0	0	0	0	0	0	0	0	0	0	0	0	34	17	31	28	0	4	2	3	0	1	0	0	0	0	0	0	0	0	0	0	0
sp|Q9D0E1|HNRPM_MOUSE	sp|Q9D0E1|HNRPM_MOUSE	20	20	20	>sp|Q9D0E1|HNRPM_MOUSE Heterogeneous nuclear ribonucleoprotein M OS=Mus musculus GN=Hnrnpm PE=1 SV=3	1	20	20	20	9	12	12	12	0	0	0	0	0	0	0	0	0	0	0	0	0	0	0	0	0	0	0	0	0	0	8	2	4	0	0	0	0	0	0	0	0	0	0	0
sp|Q61625|GRID2_MOUSE;sp|Q61627|GRID1_MOUSE	sp|Q61625|GRID2_MOUSE	28;1	28;1	28;1	>sp|Q61625|GRID2_MOUSE Glutamate receptor ionotropic, delta-2 OS=Mus musculus GN=Grid2 PE=1 SV=1	2	28	28	28	6	11	11	11	2	8	0	6	0	1	2	1	0	0	2	0	0	0	0	20	12	12	11	18	16	19	0	0	0	0	0	0	0	0	0	0	9	0	0	0
sp|Q7TMM9|TBB2A_MOUSE	sp|Q7TMM9|TBB2A_MOUSE	25	9	2	>sp|Q7TMM9|TBB2A_MOUSE Tubulin beta-2A chain OS=Mus musculus GN=Tubb2a PE=1 SV=1	1	25	9	2	8	10	8	10	0	10	10	15	2	1	2	3	0	1	5	0	1	1	10	4	8	9	13	14	15	14	11	10	13	19	16	16	3	7	12	8	0	1	11	1
sp|Q9D6F9|TBB4A_MOUSE	sp|Q9D6F9|TBB4A_MOUSE	24	4	4	>sp|Q9D6F9|TBB4A_MOUSE Tubulin beta-4A chain OS=Mus musculus GN=Tubb4a PE=1 SV=3	1	24	4	4	9	15	12	13	1	14	14	17	3	2	2	2	0	1	3	0	0	0	8	6	8	10	14	16	17	16	12	7	13	18	18	15	3	5	8	7	0	1	11	2
sp|P35486|ODPA_MOUSE	sp|P35486|ODPA_MOUSE	17	17	17	>sp|P35486|ODPA_MOUSE Pyruvate dehydrogenase E1 component subunit alpha, somatic form, mitochondrial OS=Mus musculus GN=Pdha1 PE=1 SV=1	1	17	17	17	2	4	5	8	1	0	0	0	0	2	3	1	0	0	0	0	0	0	1	0	10	15	14	0	1	0	0	1	3	2	0	0	0	1	2	3	1	0	0	0
sp|Q3UU96|MRCKA_MOUSE;sp|Q7TT50|MRCKB_MOUSE;sp|P54265|DMPK_MOUSE	sp|Q3UU96|MRCKA_MOUSE	37;3;1	37;3;1	37;3;1	>sp|Q3UU96|MRCKA_MOUSE Serine/threonine-protein kinase MRCK alpha OS=Mus musculus GN=Cdc42bpa PE=2 SV=2	3	37	37	37	21	10	15	14	0	0	0	0	0	0	0	0	0	0	0	0	0	0	0	0	0	0	0	0	0	0	15	2	2	0	0	0	0	0	0	0	0	0	0	0
sp|Q6P4S6|SIK3_MOUSE	sp|Q6P4S6|SIK3_MOUSE	35	35	35	>sp|Q6P4S6|SIK3_MOUSE Serine/threonine-protein kinase SIK3 OS=Mus musculus GN=Sik3 PE=1 SV=3	1	35	35	35	17	2	4	8	0	0	0	0	0	3	0	0	0	0	0	0	0	0	0	0	2	22	10	0	0	0	21	2	0	0	0	0	0	0	0	0	0	0	0	0
sp|Q8VEM8|MPCP_MOUSE	sp|Q8VEM8|MPCP_MOUSE	10	10	10	>sp|Q8VEM8|MPCP_MOUSE Phosphate carrier protein, mitochondrial OS=Mus musculus GN=Slc25a3 PE=1 SV=1	1	10	10	10	4	1	4	5	1	5	5	1	0	4	6	2	0	0	3	0	0	0	1	0	3	6	7	1	6	6	4	0	4	7	2	2	0	1	5	6	0	0	5	1
sp|P39054|DYN2_MOUSE	sp|P39054|DYN2_MOUSE	12	1	1	>sp|P39054|DYN2_MOUSE Dynamin-2 OS=Mus musculus GN=Dnm2 PE=1 SV=2	1	12	1	1	3	6	7	6	2	0	0	3	0	0	4	2	0	0	1	0	0	0	0	1	9	8	9	0	5	3	3	4	5	2	1	3	0	2	3	4	0	0	0	0
sp|Q62443|NPTX1_MOUSE	sp|Q62443|NPTX1_MOUSE	11	11	11	>sp|Q62443|NPTX1_MOUSE Neuronal pentraxin-1 OS=Mus musculus GN=Nptx1 PE=2 SV=1	1	11	11	11	2	6	2	5	0	0	0	0	0	0	0	0	0	0	0	0	0	0	0	0	0	0	0	0	0	0	7	5	5	0	0	0	0	0	0	0	0	0	0	0
sp|Q9R0K7|AT2B2_MOUSE	sp|Q9R0K7|AT2B2_MOUSE	37	37	27	>sp|Q9R0K7|AT2B2_MOUSE Plasma membrane calcium-transporting ATPase 2 OS=Mus musculus GN=Atp2b2 PE=1 SV=2	1	37	37	27	5	4	16	11	1	20	9	13	0	7	14	0	0	0	15	0	1	0	0	17	15	5	20	4	30	28	4	0	10	12	7	0	0	3	9	8	0	0	9	0
sp|P47857|PFKAM_MOUSE	sp|P47857|PFKAM_MOUSE	24	24	21	>sp|P47857|PFKAM_MOUSE ATP-dependent 6-phosphofructokinase, muscle type OS=Mus musculus GN=Pfkm PE=1 SV=3	1	24	24	21	8	3	9	7	1	12	9	10	0	6	3	5	0	0	2	0	0	0	0	6	13	14	10	16	13	18	10	0	3	8	15	11	0	5	4	3	15	0	1	0
sp|Q8VDN2|AT1A1_MOUSE	sp|Q8VDN2|AT1A1_MOUSE	27	15	15	>sp|Q8VDN2|AT1A1_MOUSE Sodium/potassium-transporting ATPase subunit alpha-1 OS=Mus musculus GN=Atp1a1 PE=1 SV=1	1	27	15	15	14	12	18	8	5	21	11	11	4	16	20	7	2	0	24	0	2	1	4	12	22	14	14	9	13	14	14	2	15	17	11	5	2	10	20	18	8	0	16	0
sp|Q91V14|S12A5_MOUSE;sp|Q924N4|S12A6_MOUSE;sp|Q9JIS8|S12A4_MOUSE	sp|Q91V14|S12A5_MOUSE	22;3;2	22;3;2	22;3;2	>sp|Q91V14|S12A5_MOUSE Solute carrier family 12 member 5 OS=Mus musculus GN=Slc12a5 PE=1 SV=2	3	22	22	22	5	2	4	8	1	6	4	6	0	4	8	0	0	0	7	0	0	0	0	5	8	13	10	9	12	14	7	2	9	6	6	4	0	1	5	6	0	0	0	0
sp|Q91VR2|ATPG_MOUSE	sp|Q91VR2|ATPG_MOUSE	9	9	9	>sp|Q91VR2|ATPG_MOUSE ATP synthase subunit gamma, mitochondrial OS=Mus musculus GN=Atp5c1 PE=1 SV=1	1	9	9	9	2	4	1	2	0	1	1	4	0	1	1	0	0	0	2	0	0	0	1	0	4	3	3	1	2	5	1	1	5	4	3	2	0	1	2	4	0	0	2	0
sp|O35544|EAA4_MOUSE	sp|O35544|EAA4_MOUSE	8	8	7	>sp|O35544|EAA4_MOUSE Excitatory amino acid transporter 4 OS=Mus musculus GN=Slc1a6 PE=2 SV=1	1	8	8	7	3	1	1	3	0	3	0	2	1	1	4	4	0	0	3	0	0	0	0	0	4	3	2	1	2	5	1	0	0	1	0	0	0	0	0	0	2	0	0	0
sp|P97772|GRM1_MOUSE	sp|P97772|GRM1_MOUSE	33	33	33	>sp|P97772|GRM1_MOUSE Metabotropic glutamate receptor 1 OS=Mus musculus GN=Grm1 PE=1 SV=2	1	33	33	33	9	2	2	5	0	1	3	1	0	0	0	0	0	0	0	0	0	0	0	33	2	10	10	3	5	3	0	0	0	0	0	0	0	0	0	0	0	0	0	0
sp|Q80TI0|GRM1B_MOUSE	sp|Q80TI0|GRM1B_MOUSE	13	13	12	>sp|Q80TI0|GRM1B_MOUSE GRAM domain-containing protein 1B OS=Mus musculus GN=Gramd1b PE=2 SV=2	1	13	13	12	4	7	1	6	0	0	0	0	0	0	0	0	0	0	0	0	0	0	0	0	0	2	0	0	0	0	5	1	0	0	0	0	0	0	0	0	0	0	0	0
sp|Q80Z38|SHAN2_MOUSE	sp|Q80Z38|SHAN2_MOUSE	28	27	27	>sp|Q80Z38|SHAN2_MOUSE SH3 and multiple ankyrin repeat domains protein 2 OS=Mus musculus GN=Shank2 PE=1 SV=2	1	28	27	27	14	2	7	7	0	0	4	0	0	0	0	0	0	0	0	0	0	0	0	20	2	9	12	2	6	3	1	0	0	0	0	0	0	0	0	0	2	0	0	0
sp|Q9D6M3|GHC1_MOUSE	sp|Q9D6M3|GHC1_MOUSE	9	9	7	>sp|Q9D6M3|GHC1_MOUSE Mitochondrial glutamate carrier 1 OS=Mus musculus GN=Slc25a22 PE=1 SV=1	1	9	9	7	3	1	1	2	1	2	3	2	0	0	0	0	0	0	0	0	0	0	0	1	1	2	2	1	3	2	4	0	3	6	5	1	0	1	5	6	0	0	2	0
sp|Q8BH59|CMC1_MOUSE	sp|Q8BH59|CMC1_MOUSE	18	18	15	>sp|Q8BH59|CMC1_MOUSE Calcium-binding mitochondrial carrier protein Aralar1 OS=Mus musculus GN=Slc25a12 PE=1 SV=1	1	18	18	15	1	2	10	3	0	9	0	0	0	0	3	5	0	0	8	0	0	0	1	0	9	4	5	0	1	4	7	0	7	13	6	1	0	5	1	6	3	0	8	0
sp|Q68FD5|CLH1_MOUSE	sp|Q68FD5|CLH1_MOUSE	53	53	53	>sp|Q68FD5|CLH1_MOUSE Clathrin heavy chain 1 OS=Mus musculus GN=Cltc PE=1 SV=3	1	53	53	53	2	5	12	10	4	36	4	30	0	11	21	1	0	2	21	0	0	0	1	16	16	5	16	2	22	22	12	1	17	18	14	9	1	12	24	22	4	0	14	0
sp|O88343|S4A4_MOUSE;sp|Q8JZR6|S4A8_MOUSE;sp|Q5DTL9|S4A10_MOUSE	sp|O88343|S4A4_MOUSE	18;1;1	18;1;1	18;1;1	>sp|O88343|S4A4_MOUSE Electrogenic sodium bicarbonate cotransporter 1 OS=Mus musculus GN=Slc4a4 PE=1 SV=2	3	18	18	18	3	2	1	2	0	5	0	7	0	0	0	0	0	0	2	0	0	0	0	0	4	7	6	0	0	0	1	0	4	2	0	0	0	0	0	0	0	0	0	0
sp|Q63810|CANB1_MOUSE	sp|Q63810|CANB1_MOUSE	11	11	11	>sp|Q63810|CANB1_MOUSE Calcineurin subunit B type 1 OS=Mus musculus GN=Ppp3r1 PE=1 SV=3	1	11	11	11	3	8	6	0	2	2	5	0	8	4	2	1	0	0	0	0	0	0	0	0	4	6	1	4	0	0	6	7	4	2	0	0	7	3	0	1	0	0	0	0
sp|P62204|CALM_MOUSE;sp|Q9D6P8|CALL3_MOUSE	sp|P62204|CALM_MOUSE	5;2	5;2	5;2	>sp|P62204|CALM_MOUSE Calmodulin OS=Mus musculus GN=Calm1 PE=1 SV=2	2	5	5	5	3	4	1	0	2	1	0	2	1	0	0	0	0	0	0	0	0	0	0	1	2	3	2	2	1	1	2	2	0	0	2	0	0	0	0	0	1	0	0	0
sp|P68372|TBB4B_MOUSE	sp|P68372|TBB4B_MOUSE	25	25	1	>sp|P68372|TBB4B_MOUSE Tubulin beta-4B chain OS=Mus musculus GN=Tubb4b PE=1 SV=1	1	25	25	1	9	14	12	12	1	12	13	16	3	2	3	4	0	1	5	0	0	1	11	6	8	9	14	16	16	15	13	8	14	18	17	15	4	6	10	7	0	1	10	2
sp|P28652|KCC2B_MOUSE	sp|P28652|KCC2B_MOUSE	25	25	10	>sp|P28652|KCC2B_MOUSE Calcium/calmodulin-dependent protein kinase type II subunit beta OS=Mus musculus GN=Camk2b PE=1 SV=2	1	25	25	10	9	8	0	4	2	15	13	21	0	0	0	1	5	0	0	0	0	0	0	4	0	6	4	18	19	20	10	5	1	15	13	14	0	0	0	0	10	0	0	0
sp|P56480|ATPB_MOUSE	sp|P56480|ATPB_MOUSE	23	23	23	>sp|P56480|ATPB_MOUSE ATP synthase subunit beta, mitochondrial OS=Mus musculus GN=Atp5b PE=1 SV=2	1	23	23	23	0	14	12	6	0	16	1	12	4	0	4	5	0	0	15	0	1	1	7	1	9	1	13	0	10	11	2	7	14	16	5	12	7	0	5	4	0	0	13	0
sp|P63017|HSP7C_MOUSE	sp|P63017|HSP7C_MOUSE	24	24	15	>sp|P63017|HSP7C_MOUSE Heat shock cognate 71 kDa protein OS=Mus musculus GN=Hspa8 PE=1 SV=1	1	24	24	15	9	14	13	13	6	14	9	15	2	6	9	10	3	1	9	0	1	0	5	9	15	11	17	11	14	15	13	8	13	12	12	15	1	7	11	10	12	0	7	0
sp|O08599|STXB1_MOUSE	sp|O08599|STXB1_MOUSE	27	27	27	>sp|O08599|STXB1_MOUSE Syntaxin-binding protein 1 OS=Mus musculus GN=Stxbp1 PE=1 SV=2	1	27	27	27	2	13	12	12	1	14	0	9	1	3	11	10	0	0	14	0	0	1	0	2	17	4	12	1	8	8	2	1	9	11	1	7	0	1	4	7	2	0	6	0
sp|P62984|RL40_MOUSE;sp|P62983|RS27A_MOUSE;sp|P0CG49|UBB_MOUSE;sp|P0CG50|UBC_MOUSE	sp|P62984|RL40_MOUSE;sp|P62983|RS27A_MOUSE;sp|P0CG49|UBB_MOUSE;sp|P0CG50|UBC_MOUSE	3;3;3;3	3;3;3;3	3;3;3;3	>sp|P62984|RL40_MOUSE Ubiquitin-60S ribosomal protein L40 OS=Mus musculus GN=Uba52 PE=1 SV=2;>sp|P62983|RS27A_MOUSE Ubiquitin-40S ribosomal protein S27a OS=Mus musculus GN=Rps27a PE=1 SV=2;>sp|P0CG49|UBB_MOUSE Polyubiquitin-B OS=Mus musculus GN=Ubb PE=2 SV	4	3	3	3	1	1	1	0	0	1	2	1	0	1	1	1	1	0	1	0	1	0	0	0	1	1	1	1	1	1	1	0	1	1	2	1	0	0	1	0	1	0	1	0
sp|P63101|1433Z_MOUSE	sp|P63101|1433Z_MOUSE	10	10	7	>sp|P63101|1433Z_MOUSE 14-3-3 protein zeta/delta OS=Mus musculus GN=Ywhaz PE=1 SV=1	1	10	10	7	0	3	1	6	1	0	6	2	1	0	1	2	0	0	0	0	0	0	0	5	2	1	4	2	5	4	5	1	1	5	2	4	1	0	2	1	0	0	0	0
sp|Q04447|KCRB_MOUSE	sp|Q04447|KCRB_MOUSE	12	12	11	>sp|Q04447|KCRB_MOUSE Creatine kinase B-type OS=Mus musculus GN=Ckb PE=1 SV=1	1	12	12	11	0	6	1	8	1	3	0	7	0	0	0	0	0	0	0	0	1	1	0	4	1	0	2	0	5	1	0	0	0	0	0	2	0	0	0	0	0	0	0	0
sp|P11798|KCC2A_MOUSE	sp|P11798|KCC2A_MOUSE	24	17	17	>sp|P11798|KCC2A_MOUSE Calcium/calmodulin-dependent protein kinase type II subunit alpha OS=Mus musculus GN=Camk2a PE=1 SV=2	1	24	17	17	4	2	1	2	1	6	10	14	0	0	0	4	2	0	0	0	0	0	0	3	0	2	0	12	18	20	7	8	1	16	14	18	1	0	0	0	4	0	0	0
sp|P51881|ADT2_MOUSE;sp|Q3V132|ADT4_MOUSE	sp|P51881|ADT2_MOUSE	14;2	7;0	7;0	>sp|P51881|ADT2_MOUSE ADP/ATP translocase 2 OS=Mus musculus GN=Slc25a5 PE=1 SV=3	2	14	7	7	3	5	7	6	2	9	7	5	2	2	2	5	1	1	7	0	2	3	0	1	5	3	4	2	3	6	6	1	10	9	5	3	1	0	4	4	1	1	6	0
sp|P05213|TBA1B_MOUSE;ENSEMBL:ENSBTAP00000016242	sp|P05213|TBA1B_MOUSE;ENSEMBL:ENSBTAP00000016242	21;21	2;2	0;0	>sp|P05213|TBA1B_MOUSE Tubulin alpha-1B chain OS=Mus musculus GN=Tuba1b PE=1 SV=2;>ENSEMBL:ENSBTAP00000016242 (Bos taurus) similar to alpha-tubulin I isoform 1	2	21	2	0	9	11	13	13	5	15	14	18	2	5	5	10	5	1	6	1	5	5	10	7	9	8	14	16	15	17	14	13	14	17	17	18	3	8	12	11	7	2	14	1
sp|P61294|RAB6B_MOUSE;sp|P35279|RAB6A_MOUSE	sp|P61294|RAB6B_MOUSE;sp|P35279|RAB6A_MOUSE	3;3	3;3	2;2	>sp|P61294|RAB6B_MOUSE Ras-related protein Rab-6B OS=Mus musculus GN=Rab6b PE=1 SV=1;>sp|P35279|RAB6A_MOUSE Ras-related protein Rab-6A OS=Mus musculus GN=Rab6a PE=1 SV=4	2	3	3	2	0	1	1	1	0	2	0	0	0	0	0	0	0	0	1	0	0	1	1	1	1	0	0	1	1	1	1	0	3	2	0	0	0	0	1	1	0	0	1	1
sp|P46460|NSF_MOUSE	sp|P46460|NSF_MOUSE	33	33	33	>sp|P46460|NSF_MOUSE Vesicle-fusing ATPase OS=Mus musculus GN=Nsf PE=1 SV=2	1	33	33	33	3	7	13	10	1	19	10	23	1	2	5	6	1	0	3	0	0	0	0	2	9	7	13	8	17	18	12	10	10	23	18	21	0	3	10	9	17	0	3	0
sp|O55143|AT2A2_MOUSE;sp|Q8R429|AT2A1_MOUSE	sp|O55143|AT2A2_MOUSE	21;7	21;7	17;5	>sp|O55143|AT2A2_MOUSE Sarcoplasmic/endoplasmic reticulum calcium ATPase 2 OS=Mus musculus GN=Atp2a2 PE=1 SV=2	2	21	21	17	5	0	9	1	0	10	4	2	1	15	14	13	0	0	9	0	0	0	0	2	11	3	6	1	3	8	3	0	6	7	2	1	0	12	14	12	4	0	1	0
sp|Q60931|VDAC3_MOUSE	sp|Q60931|VDAC3_MOUSE	4	4	4	>sp|Q60931|VDAC3_MOUSE Voltage-dependent anion-selective channel protein 3 OS=Mus musculus GN=Vdac3 PE=1 SV=1	1	4	4	4	1	0	1	2	0	1	0	0	0	0	1	0	0	0	1	0	0	0	0	1	3	0	0	0	2	2	1	0	0	1	0	0	0	0	0	2	0	0	2	0
sp|P11881|ITPR1_MOUSE;sp|Q9Z329|ITPR2_MOUSE	sp|P11881|ITPR1_MOUSE	65;9	65;9	59;4	>sp|P11881|ITPR1_MOUSE Inositol 1,4,5-trisphosphate receptor type 1 OS=Mus musculus GN=Itpr1 PE=1 SV=2	2	65	65	59	15	4	14	13	1	22	21	19	1	19	23	0	1	2	17	0	0	1	0	9	20	17	18	13	42	49	0	0	0	0	1	0	0	0	0	0	0	0	0	0
sp|P16125|LDHB_MOUSE	sp|P16125|LDHB_MOUSE	12	12	11	>sp|P16125|LDHB_MOUSE L-lactate dehydrogenase B chain OS=Mus musculus GN=Ldhb PE=1 SV=2	1	12	12	11	0	6	5	2	0	4	0	4	0	0	7	0	0	0	1	0	0	0	1	1	2	0	7	0	8	8	1	0	5	6	1	1	0	0	4	5	0	0	2	0
sp|P46097|SYT2_MOUSE	sp|P46097|SYT2_MOUSE	11	8	8	>sp|P46097|SYT2_MOUSE Synaptotagmin-2 OS=Mus musculus GN=Syt2 PE=1 SV=1	1	11	8	8	2	1	6	0	0	4	0	2	0	0	1	1	1	0	3	0	0	0	0	1	4	3	2	1	1	1	0	0	0	2	2	1	0	0	0	0	6	0	0	0
sp|Q3TZ89|SC31B_MOUSE	sp|Q3TZ89|SC31B_MOUSE	1	1	1	>sp|Q3TZ89|SC31B_MOUSE Protein transport protein Sec31B OS=Mus musculus GN=Sec31b PE=2 SV=2	1	1	1	1	1	1	0	1	1	0	0	0	0	1	1	1	0	0	0	0	0	0	0	1	0	0	0	0	0	0	1	0	0	0	0	0	1	1	1	1	0	0	0	0
sp|Q8BZ98|DYN3_MOUSE	sp|Q8BZ98|DYN3_MOUSE	20	14	12	>sp|Q8BZ98|DYN3_MOUSE Dynamin-3 OS=Mus musculus GN=Dnm3 PE=1 SV=1	1	20	14	12	1	7	8	8	1	2	0	1	0	0	3	2	0	0	1	0	0	0	0	1	12	4	17	0	4	5	1	3	4	1	0	1	0	0	2	4	0	0	0	0
sp|P15105|GLNA_MOUSE	sp|P15105|GLNA_MOUSE	10	10	10	>sp|P15105|GLNA_MOUSE Glutamine synthetase OS=Mus musculus GN=Glul PE=1 SV=6	1	10	10	10	1	3	0	2	0	1	2	4	0	2	9	1	0	2	1	0	0	2	0	0	0	2	4	0	7	4	3	0	3	5	5	2	1	1	3	2	2	0	0	0
sp|Q8CAQ8|MIC60_MOUSE	sp|Q8CAQ8|MIC60_MOUSE	15	15	15	>sp|Q8CAQ8|MIC60_MOUSE MICOS complex subunit Mic60 OS=Mus musculus GN=Immt PE=1 SV=1	1	15	15	15	2	0	9	1	0	6	3	4	0	0	3	2	0	0	4	0	0	0	1	3	11	3	4	3	2	6	4	0	2	5	2	4	0	0	2	1	2	0	2	0
sp|O08553|DPYL2_MOUSE;sp|Q62188|DPYL3_MOUSE	sp|O08553|DPYL2_MOUSE	20;3	20;3	18;2	>sp|O08553|DPYL2_MOUSE Dihydropyrimidinase-related protein 2 OS=Mus musculus GN=Dpysl2 PE=1 SV=2	2	20	20	18	1	9	3	0	0	3	2	5	0	1	9	6	0	0	0	0	0	0	0	1	6	0	6	1	2	6	8	0	4	11	10	6	0	5	8	10	5	0	1	0
sp|Q8BKZ9|ODPX_MOUSE	sp|Q8BKZ9|ODPX_MOUSE	7	7	7	>sp|Q8BKZ9|ODPX_MOUSE Pyruvate dehydrogenase protein X component, mitochondrial OS=Mus musculus GN=Pdhx PE=1 SV=1	1	7	7	7	1	2	0	1	0	0	0	0	0	0	0	0	0	0	0	0	0	0	0	0	3	4	0	0	0	0	0	0	1	0	0	0	0	0	0	0	0	0	0	0
sp|P61982|1433G_MOUSE	sp|P61982|1433G_MOUSE	7	5	4	>sp|P61982|1433G_MOUSE 14-3-3 protein gamma OS=Mus musculus GN=Ywhag PE=1 SV=2	1	7	5	4	0	3	1	3	1	1	4	1	1	0	1	2	0	0	0	0	0	0	0	5	3	3	1	2	5	4	5	1	1	4	3	1	1	0	1	1	0	0	0	0
sp|P63318|KPCG_MOUSE	sp|P63318|KPCG_MOUSE	30	30	28	>sp|P63318|KPCG_MOUSE Protein kinase C gamma type OS=Mus musculus GN=Prkcg PE=1 SV=1	1	30	30	28	3	1	0	2	0	7	5	3	0	0	0	0	0	0	0	0	0	0	0	1	2	3	3	9	12	18	7	0	3	10	10	8	0	0	0	0	8	0	0	0
sp|Q9Z1S5|SEPT3_MOUSE	sp|Q9Z1S5|SEPT3_MOUSE	6	6	6	>sp|Q9Z1S5|SEPT3_MOUSE Neuronal-specific septin-3 OS=Mus musculus GN=Sept3 PE=1 SV=2	1	6	6	6	2	2	0	1	0	0	1	0	0	0	1	0	0	0	0	0	0	0	0	0	0	0	0	0	0	0	2	0	1	2	1	0	0	0	1	3	0	0	1	0
sp|P50516|VATA_MOUSE	sp|P50516|VATA_MOUSE	14	14	14	>sp|P50516|VATA_MOUSE V-type proton ATPase catalytic subunit A OS=Mus musculus GN=Atp6v1a PE=1 SV=2	1	14	14	14	1	3	4	0	0	7	1	2	0	0	3	4	0	0	5	0	0	0	0	0	4	0	2	0	1	2	1	0	7	7	1	6	0	0	5	6	1	0	3	0
sp|Q9ERD7|TBB3_MOUSE	sp|Q9ERD7|TBB3_MOUSE	19	7	5	>sp|Q9ERD7|TBB3_MOUSE Tubulin beta-3 chain OS=Mus musculus GN=Tubb3 PE=1 SV=1	1	19	7	5	6	9	8	10	0	11	10	11	2	1	2	2	0	1	2	0	1	1	8	4	8	10	9	13	13	13	8	6	10	15	15	12	3	4	6	6	0	1	6	1
Q2UVX4;CON__Q2UVX4	Q2UVX4;CON__Q2UVX4	7;7	7;7	5;5	>Q2UVX4 SWISS-PROT:Q2UVX4 (Bos taurus) Complement C3 precursor;>Q2UVX4 SWISS-PROT:Q2UVX4 (Bos taurus) Complement C3 precursor	2	7	7	5	1	0	1	5	3	0	0	0	0	0	0	0	0	0	0	0	0	0	0	5	0	0	0	0	0	0	2	0	3	0	0	0	0	0	0	0	0	0	0	0
sp|P17710|HXK1_MOUSE;sp|Q91W97|HKDC1_MOUSE;sp|O08528|HXK2_MOUSE	sp|P17710|HXK1_MOUSE	12;2;1	12;2;1	12;2;1	>sp|P17710|HXK1_MOUSE Hexokinase-1 OS=Mus musculus GN=Hk1 PE=1 SV=3	3	12	12	12	0	1	4	2	1	4	0	0	0	3	2	1	0	0	5	0	0	0	0	1	2	0	0	1	0	2	0	0	3	3	1	1	0	0	1	0	0	0	3	0
sp|P62259|1433E_MOUSE	sp|P62259|1433E_MOUSE	9	7	7	>sp|P62259|1433E_MOUSE 14-3-3 protein epsilon OS=Mus musculus GN=Ywhae PE=1 SV=1	1	9	7	7	1	2	1	3	1	1	6	1	1	0	1	2	0	0	0	0	0	0	0	2	2	3	2	2	3	2	3	1	2	3	4	1	1	0	2	2	0	0	1	0
sp|Q8BW86|ARG33_MOUSE	sp|Q8BW86|ARG33_MOUSE	12	12	12	>sp|Q8BW86|ARG33_MOUSE Rho guanine nucleotide exchange factor 33 OS=Mus musculus GN=Arhgef33 PE=2 SV=3	1	12	12	12	1	2	0	2	0	0	0	0	0	0	0	0	0	0	0	0	0	0	0	10	0	0	0	0	0	4	0	0	0	0	0	0	0	0	0	0	1	0	0	0
sp|P01027|CO3_MOUSE	sp|P01027|CO3_MOUSE	5	3	3	>sp|P01027|CO3_MOUSE Complement C3 OS=Mus musculus GN=C3 PE=1 SV=3	1	5	3	3	1	0	2	4	2	0	0	0	0	0	0	0	0	0	0	0	0	0	0	4	0	0	0	0	0	0	2	0	2	0	0	0	0	0	0	0	0	0	0	0
sp|P00405|COX2_MOUSE	sp|P00405|COX2_MOUSE	4	4	4	>sp|P00405|COX2_MOUSE Cytochrome c oxidase subunit 2 OS=Mus musculus GN=Mtco2 PE=1 SV=1	1	4	4	4	0	2	3	0	0	3	0	1	0	2	3	2	0	0	3	0	0	0	0	0	3	1	1	2	1	3	0	0	3	2	0	3	1	0	3	3	0	0	3	0
sp|Q91ZZ3|SYUB_MOUSE	sp|Q91ZZ3|SYUB_MOUSE	6	4	4	>sp|Q91ZZ3|SYUB_MOUSE Beta-synuclein OS=Mus musculus GN=Sncb PE=1 SV=1	1	6	4	4	0	1	4	0	0	4	0	0	0	0	0	0	0	0	3	0	0	0	1	0	3	0	0	0	0	1	0	0	4	3	0	0	0	0	0	0	0	0	3	0
sp|P01942|HBA_MOUSE	sp|P01942|HBA_MOUSE	5	5	4	>sp|P01942|HBA_MOUSE Hemoglobin subunit alpha OS=Mus musculus GN=Hba PE=1 SV=2	1	5	5	4	0	4	3	0	0	3	0	1	1	0	0	0	0	0	0	0	0	0	0	0	3	0	0	0	0	0	0	0	2	3	0	1	0	0	0	0	0	1	0	0
sp|P02088|HBB1_MOUSE;Q3SX09;CON__Q3SX09;P02070;CON__P02070;sp|P02104|HBE_MOUSE	sp|P02088|HBB1_MOUSE	8;2;2;1;1;1	8;2;2;1;1;1	4;0;0;0;0;0	>sp|P02088|HBB1_MOUSE Hemoglobin subunit beta-1 OS=Mus musculus GN=Hbb-b1 PE=1 SV=2	6	8	8	4	0	5	5	0	1	6	0	4	1	0	0	0	0	0	4	0	0	0	0	0	7	0	0	0	0	0	0	1	2	3	0	2	3	0	0	0	0	2	1	0
P02663;CON__P02663	P02663;CON__P02663	8;8	8;8	8;8	>P02663 SWISS-PROT:P02663 Alpha-S2-casein [Contains: Casocidin-1 - Bos taurus (Bovine).;>P02663 SWISS-PROT:P02663 Alpha-S2-casein [Contains: Casocidin-1 - Bos taurus (Bovine).	2	8	8	8	2	0	1	2	2	1	2	1	1	0	2	2	2	2	0	1	2	3	2	3	0	3	2	0	2	1	3	0	0	0	4	0	1	2	2	0	2	1	4	1
sp|P62874|GBB1_MOUSE;sp|Q61011|GBB3_MOUSE	sp|P62874|GBB1_MOUSE	14;2	14;2	8;0	>sp|P62874|GBB1_MOUSE Guanine nucleotide-binding protein G(I)/G(S)/G(T) subunit beta-1 OS=Mus musculus GN=Gnb1 PE=1 SV=3	2	14	14	8	0	4	5	0	0	3	4	5	0	0	4	1	0	0	5	0	0	0	3	0	4	6	7	0	3	5	3	0	5	9	5	3	0	0	4	6	0	0	6	0
sp|P68134|ACTS_MOUSE;sp|P68033|ACTC_MOUSE;sp|P63268|ACTH_MOUSE;sp|P62737|ACTA_MOUSE	sp|P68134|ACTS_MOUSE;sp|P68033|ACTC_MOUSE;sp|P63268|ACTH_MOUSE;sp|P62737|ACTA_MOUSE	11;11;10;10	1;1;1;1	1;1;1;1	>sp|P68134|ACTS_MOUSE Actin, alpha skeletal muscle OS=Mus musculus GN=Acta1 PE=1 SV=1;>sp|P68033|ACTC_MOUSE Actin, alpha cardiac muscle 1 OS=Mus musculus GN=Actc1 PE=1 SV=1;>sp|P63268|ACTH_MOUSE Actin, gamma-enteric smooth muscle OS=Mus musculus GN=Actg2 P	4	11	1	1	4	5	3	6	3	5	5	8	3	3	7	4	0	0	4	0	1	4	4	4	3	5	7	3	8	7	5	3	7	9	6	6	2	1	7	6	1	1	6	0
P02754;CON__P02754	P02754;CON__P02754	8;8	8;8	8;8	>P02754 SWISS-PROT:P02754 Beta-lactoglobulin - Bos taurus (Bovine).;>P02754 SWISS-PROT:P02754 Beta-lactoglobulin - Bos taurus (Bovine).	2	8	8	8	1	0	1	1	2	4	0	0	0	0	4	1	2	2	0	0	2	5	2	5	1	2	1	0	1	0	4	0	0	0	4	0	0	1	1	0	2	0	3	0
sp|Q62425|NDUA4_MOUSE	sp|Q62425|NDUA4_MOUSE	3	3	3	>sp|Q62425|NDUA4_MOUSE Cytochrome c oxidase subunit NDUFA4 OS=Mus musculus GN=Ndufa4 PE=1 SV=2	1	3	3	3	0	2	2	0	0	2	0	2	0	0	0	0	0	0	1	0	0	0	0	0	1	1	0	2	0	0	1	0	1	2	0	1	0	0	0	0	0	0	1	0
sp|P01831|THY1_MOUSE	sp|P01831|THY1_MOUSE	4	4	4	>sp|P01831|THY1_MOUSE Thy-1 membrane glycoprotein OS=Mus musculus GN=Thy1 PE=1 SV=1	1	4	4	4	0	1	2	0	0	0	0	0	0	0	0	0	0	0	1	0	0	1	1	0	0	0	0	0	0	0	0	0	3	3	0	0	0	0	0	0	0	0	2	0
sp|P68368|TBA4A_MOUSE	sp|P68368|TBA4A_MOUSE	20	4	4	>sp|P68368|TBA4A_MOUSE Tubulin alpha-4A chain OS=Mus musculus GN=Tuba4a PE=1 SV=1	1	20	4	4	5	8	10	12	2	14	13	15	1	5	3	7	1	0	5	0	2	3	7	6	7	7	12	14	14	15	13	10	13	17	17	17	2	7	9	8	3	0	11	0
sp|P80318|TCPG_MOUSE	sp|P80318|TCPG_MOUSE	6	6	6	>sp|P80318|TCPG_MOUSE T-complex protein 1 subunit gamma OS=Mus musculus GN=Cct3 PE=1 SV=1	1	6	6	6	0	1	1	0	0	0	0	0	0	0	2	0	0	0	0	0	1	0	1	0	0	0	2	0	1	2	0	0	0	1	0	0	0	0	1	0	3	0	1	0
sp|Q7TME0|LPPR4_MOUSE	sp|Q7TME0|LPPR4_MOUSE	23	23	23	>sp|Q7TME0|LPPR4_MOUSE Lipid phosphate phosphatase-related protein type 4 OS=Mus musculus GN=Lppr4 PE=2 SV=2	1	23	23	23	5	0	0	4	0	0	0	0	0	0	0	0	0	0	0	0	0	0	0	0	2	10	8	0	0	0	17	6	6	0	0	0	0	1	0	0	0	0	0	0
sp|P14231|AT1B2_MOUSE	sp|P14231|AT1B2_MOUSE	4	4	4	>sp|P14231|AT1B2_MOUSE Sodium/potassium-transporting ATPase subunit beta-2 OS=Mus musculus GN=Atp1b2 PE=1 SV=2	1	4	4	4	0	1	2	0	0	2	0	0	0	0	0	0	0	0	1	0	0	1	0	0	2	0	1	0	0	0	0	0	1	1	0	0	0	0	0	0	0	0	1	0
sp|P43006|EAA2_MOUSE	sp|P43006|EAA2_MOUSE	12	12	12	>sp|P43006|EAA2_MOUSE Excitatory amino acid transporter 2 OS=Mus musculus GN=Slc1a2 PE=1 SV=1	1	12	12	12	0	1	3	0	0	5	1	1	0	1	2	2	0	0	3	0	0	0	2	1	5	0	2	0	1	1	4	0	8	8	4	3	1	6	7	6	1	0	8	0
sp|P52480|KPYM_MOUSE	sp|P52480|KPYM_MOUSE	3	3	3	>sp|P52480|KPYM_MOUSE Pyruvate kinase PKM OS=Mus musculus GN=Pkm PE=1 SV=4	1	3	3	3	0	1	1	0	0	0	0	0	0	0	0	0	0	0	0	0	0	0	0	0	0	0	0	0	0	0	0	0	0	0	0	2	0	0	0	0	0	0	0	0
sp|P70404|IDHG1_MOUSE	sp|P70404|IDHG1_MOUSE	13	13	13	>sp|P70404|IDHG1_MOUSE Isocitrate dehydrogenase [NAD] subunit gamma 1, mitochondrial OS=Mus musculus GN=Idh3g PE=1 SV=1	1	13	13	13	0	2	0	2	0	0	2	2	0	0	0	0	0	0	0	0	0	0	0	0	0	0	0	0	1	1	1	0	6	2	3	2	0	0	0	0	0	0	0	0
sp|Q91VD9|NDUS1_MOUSE	sp|Q91VD9|NDUS1_MOUSE	19	19	19	>sp|Q91VD9|NDUS1_MOUSE NADH-ubiquinone oxidoreductase 75 kDa subunit, mitochondrial OS=Mus musculus GN=Ndufs1 PE=1 SV=2	1	19	19	19	0	1	9	0	0	8	0	0	0	0	2	1	0	0	11	0	0	0	0	0	9	0	0	0	0	0	0	0	5	7	0	0	0	0	0	2	0	0	7	0
sp|Q9DB77|QCR2_MOUSE	sp|Q9DB77|QCR2_MOUSE	11	11	11	>sp|Q9DB77|QCR2_MOUSE Cytochrome b-c1 complex subunit 2, mitochondrial OS=Mus musculus GN=Uqcrc2 PE=1 SV=1	1	11	11	11	0	4	2	0	0	2	1	0	0	0	7	0	0	0	2	0	0	0	0	0	5	1	0	0	2	3	0	0	6	9	0	0	0	0	3	0	0	0	6	0
sp|P18760|COF1_MOUSE;sp|P45591|COF2_MOUSE	sp|P18760|COF1_MOUSE	8;1	8;1	8;1	>sp|P18760|COF1_MOUSE Cofilin-1 OS=Mus musculus GN=Cfl1 PE=1 SV=3	2	8	8	8	0	1	1	0	0	4	0	4	0	0	0	0	0	0	0	0	0	0	0	0	1	0	2	0	1	1	0	1	4	3	0	1	0	0	1	0	0	0	0	0
sp|P26151|FCGR1_MOUSE	sp|P26151|FCGR1_MOUSE	12	12	12	>sp|P26151|FCGR1_MOUSE High affinity immunoglobulin gamma Fc receptor I OS=Mus musculus GN=Fcgr1 PE=1 SV=1	1	12	12	12	1	2	0	2	0	0	2	4	3	0	3	2	1	4	3	0	2	2	5	1	0	0	0	3	4	4	5	1	1	3	3	2	2	1	3	3	3	6	4	3
sp|Q9Z2I9|SUCB1_MOUSE	sp|Q9Z2I9|SUCB1_MOUSE	13	13	13	>sp|Q9Z2I9|SUCB1_MOUSE Succinyl-CoA ligase [ADP-forming] subunit beta, mitochondrial OS=Mus musculus GN=Sucla2 PE=1 SV=2	1	13	13	13	0	0	1	4	1	0	0	2	0	0	1	0	0	0	0	0	0	0	0	0	0	0	3	0	0	1	0	0	4	2	1	0	0	0	4	0	0	0	0	0
sp|P05202|AATM_MOUSE	sp|P05202|AATM_MOUSE	7	7	7	>sp|P05202|AATM_MOUSE Aspartate aminotransferase, mitochondrial OS=Mus musculus GN=Got2 PE=1 SV=1	1	7	7	7	0	6	1	0	0	0	0	1	0	0	3	0	0	0	0	0	2	0	2	0	0	0	0	0	2	3	0	0	0	0	0	2	0	0	0	3	0	0	1	0
sp|P11499|HS90B_MOUSE;sp|P07901|HS90A_MOUSE;sp|P08113|ENPL_MOUSE	sp|P11499|HS90B_MOUSE	10;2;1	10;2;1	10;2;1	>sp|P11499|HS90B_MOUSE Heat shock protein HSP 90-beta OS=Mus musculus GN=Hsp90ab1 PE=1 SV=3	3	10	10	10	0	2	2	0	0	2	0	2	0	0	2	0	0	0	2	0	0	0	0	1	1	0	1	0	0	0	0	0	1	6	1	1	0	0	5	4	2	0	2	0
sp|P26443|DHE3_MOUSE	sp|P26443|DHE3_MOUSE	15	15	15	>sp|P26443|DHE3_MOUSE Glutamate dehydrogenase 1, mitochondrial OS=Mus musculus GN=Glud1 PE=1 SV=1	1	15	15	15	0	4	0	2	0	1	0	5	0	0	0	0	0	0	0	0	0	0	0	0	0	0	3	0	6	5	0	1	0	0	0	9	0	0	0	0	0	0	0	0
sp|P99024|TBB5_MOUSE	sp|P99024|TBB5_MOUSE	23	4	4	>sp|P99024|TBB5_MOUSE Tubulin beta-5 chain OS=Mus musculus GN=Tubb5 PE=1 SV=1	1	23	4	4	7	12	10	11	1	12	10	14	2	1	2	3	0	1	3	0	1	1	8	6	8	8	13	16	15	14	9	7	14	17	17	14	3	6	8	7	0	1	8	1
sp|Q99KI0|ACON_MOUSE	sp|Q99KI0|ACON_MOUSE	23	23	23	>sp|Q99KI0|ACON_MOUSE Aconitate hydratase, mitochondrial OS=Mus musculus GN=Aco2 PE=1 SV=1	1	23	23	23	0	9	1	0	0	5	0	1	0	0	8	9	0	0	0	0	0	0	0	3	7	0	4	0	8	11	1	0	3	7	1	1	0	2	16	12	3	0	0	0
sp|Q9CR62|M2OM_MOUSE	sp|Q9CR62|M2OM_MOUSE	8	8	8	>sp|Q9CR62|M2OM_MOUSE Mitochondrial 2-oxoglutarate/malate carrier protein OS=Mus musculus GN=Slc25a11 PE=1 SV=3	1	8	8	8	0	1	0	3	0	1	2	2	1	0	1	0	0	0	1	0	0	0	0	1	1	0	0	0	0	1	0	0	3	5	2	2	0	0	0	0	0	0	0	0
sp|G5E829|AT2B1_MOUSE	sp|G5E829|AT2B1_MOUSE	25	15	15	>sp|G5E829|AT2B1_MOUSE Plasma membrane calcium-transporting ATPase 1 OS=Mus musculus GN=Atp2b1 PE=1 SV=1	1	25	15	15	2	1	7	4	0	9	3	4	0	3	8	0	0	0	10	0	0	0	1	4	11	1	8	1	9	9	7	0	15	15	8	2	0	6	15	13	0	0	9	0
sp|Q0VGT4|ZGRF1_MOUSE	sp|Q0VGT4|ZGRF1_MOUSE	1	1	1	>sp|Q0VGT4|ZGRF1_MOUSE Protein ZGRF1 OS=Mus musculus GN=Zgrf1 PE=2 SV=2	1	1	1	1	1	1	0	1	1	0	1	1	1	0	1	0	1	1	0	0	0	1	0	1	0	0	1	0	0	1	1	0	0	0	1	1	0	0	1	1	1	1	1	0
sp|Q91V61|SFXN3_MOUSE	sp|Q91V61|SFXN3_MOUSE	8	8	8	>sp|Q91V61|SFXN3_MOUSE Sideroflexin-3 OS=Mus musculus GN=Sfxn3 PE=1 SV=1	1	8	8	8	1	1	0	0	0	1	3	3	0	1	1	0	0	0	0	0	0	0	0	0	1	2	2	1	4	2	6	0	3	4	7	3	0	0	1	4	0	0	1	0
sp|Q99LC3|NDUAA_MOUSE	sp|Q99LC3|NDUAA_MOUSE	6	6	6	>sp|Q99LC3|NDUAA_MOUSE NADH dehydrogenase [ubiquinone] 1 alpha subcomplex subunit 10, mitochondrial OS=Mus musculus GN=Ndufa10 PE=1 SV=1	1	6	6	6	0	1	1	0	0	0	0	0	0	0	0	0	0	0	3	0	0	0	0	0	3	0	0	0	0	0	0	0	0	3	0	0	0	0	0	0	0	0	1	0
sp|P10126|EF1A1_MOUSE	sp|P10126|EF1A1_MOUSE	9	9	4	>sp|P10126|EF1A1_MOUSE Elongation factor 1-alpha 1 OS=Mus musculus GN=Eef1a1 PE=1 SV=3	1	9	9	4	0	1	0	3	0	4	1	4	1	0	2	0	0	0	1	0	0	0	1	1	2	0	4	0	1	2	2	0	1	4	6	5	0	0	1	2	0	0	1	0
sp|P46096|SYT1_MOUSE;sp|Q9R0N5|SYT5_MOUSE	sp|P46096|SYT1_MOUSE	12;3	12;3	9;1	>sp|P46096|SYT1_MOUSE Synaptotagmin-1 OS=Mus musculus GN=Syt1 PE=1 SV=1	2	12	12	9	1	0	1	0	0	2	0	0	0	0	0	0	1	0	1	0	0	0	0	0	2	0	0	0	0	1	5	0	3	9	9	5	0	0	0	0	7	0	4	0
sp|Q9Z2Q6|SEPT5_MOUSE	sp|Q9Z2Q6|SEPT5_MOUSE	9	9	9	>sp|Q9Z2Q6|SEPT5_MOUSE Septin-5 OS=Mus musculus GN=Sept5 PE=1 SV=2	1	9	9	9	2	0	0	1	0	0	1	0	0	0	2	0	0	0	0	0	0	0	0	0	0	0	0	0	1	1	4	1	0	3	4	0	0	0	1	1	0	0	0	0
sp|O55131|SEPT7_MOUSE;sp|Q9DA97|SEP14_MOUSE;sp|Q8C650|SEP10_MOUSE	sp|O55131|SEPT7_MOUSE	4;1;1	4;1;1	4;1;1	>sp|O55131|SEPT7_MOUSE Septin-7 OS=Mus musculus GN=Sept7 PE=1 SV=1	3	4	4	4	0	0	1	2	0	0	0	0	0	0	0	0	0	0	1	0	0	0	0	0	1	0	1	0	0	1	0	0	0	2	1	0	0	1	1	0	0	0	2	0
sp|Q9CZ13|QCR1_MOUSE	sp|Q9CZ13|QCR1_MOUSE	8	8	8	>sp|Q9CZ13|QCR1_MOUSE Cytochrome b-c1 complex subunit 1, mitochondrial OS=Mus musculus GN=Uqcrc1 PE=1 SV=2	1	8	8	8	0	1	2	0	0	3	0	0	0	0	0	0	0	0	4	0	0	0	0	0	2	0	0	0	0	0	0	0	2	4	0	0	0	0	0	0	0	0	3	0
sp|P62748|HPCL1_MOUSE	sp|P62748|HPCL1_MOUSE	3	2	2	>sp|P62748|HPCL1_MOUSE Hippocalcin-like protein 1 OS=Mus musculus GN=Hpcal1 PE=2 SV=2	1	3	2	2	0	1	1	0	0	1	0	0	0	0	0	0	0	0	0	0	0	0	0	0	1	0	1	0	0	0	1	0	0	1	0	0	0	0	0	0	0	0	0	0
sp|Q3UH99|SHSA6_MOUSE	sp|Q3UH99|SHSA6_MOUSE	5	5	5	>sp|Q3UH99|SHSA6_MOUSE Protein shisa-6 homolog OS=Mus musculus GN=Shisa6 PE=1 SV=1	1	5	5	5	1	1	0	0	0	1	1	1	0	0	0	0	0	0	0	0	0	0	0	0	0	1	0	2	0	3	0	0	0	0	1	1	0	0	0	0	3	0	0	0
sp|Q8K2B3|SDHA_MOUSE	sp|Q8K2B3|SDHA_MOUSE	11	11	11	>sp|Q8K2B3|SDHA_MOUSE Succinate dehydrogenase [ubiquinone] flavoprotein subunit, mitochondrial OS=Mus musculus GN=Sdha PE=1 SV=1	1	11	11	11	0	0	4	1	0	4	0	0	0	0	2	1	0	0	1	0	0	0	0	1	5	0	0	0	0	1	0	0	2	5	0	0	0	1	2	1	0	0	1	0
sp|P17182|ENOA_MOUSE;sp|P17183|ENOG_MOUSE;sp|P21550|ENOB_MOUSE	sp|P17182|ENOA_MOUSE	5;2;1	5;2;1	5;2;1	>sp|P17182|ENOA_MOUSE Alpha-enolase OS=Mus musculus GN=Eno1 PE=1 SV=3	3	5	5	5	0	1	1	0	0	2	0	0	0	0	1	0	0	0	1	0	0	0	0	0	0	0	0	0	0	0	0	0	0	4	0	1	0	0	0	0	0	0	2	0
sp|P20029|GRP78_MOUSE	sp|P20029|GRP78_MOUSE	12	10	10	>sp|P20029|GRP78_MOUSE 78 kDa glucose-regulated protein OS=Mus musculus GN=Hspa5 PE=1 SV=3	1	12	10	10	2	1	3	2	1	6	2	1	0	0	1	3	0	0	1	0	0	0	0	1	6	2	3	1	3	4	3	1	1	4	1	1	0	0	1	0	3	0	1	0
sp|Q64521|GPDM_MOUSE	sp|Q64521|GPDM_MOUSE	14	14	14	>sp|Q64521|GPDM_MOUSE Glycerol-3-phosphate dehydrogenase, mitochondrial OS=Mus musculus GN=Gpd2 PE=1 SV=2	1	14	14	14	0	0	2	1	0	5	0	0	0	1	2	1	0	0	4	0	0	0	0	0	6	0	3	0	1	2	2	0	3	6	2	0	0	0	2	2	0	0	1	0
sp|Q8K3J1|NDUS8_MOUSE	sp|Q8K3J1|NDUS8_MOUSE	1	1	1	>sp|Q8K3J1|NDUS8_MOUSE NADH dehydrogenase [ubiquinone] iron-sulfur protein 8, mitochondrial OS=Mus musculus GN=Ndufs8 PE=1 SV=1	1	1	1	1	0	1	1	0	0	0	0	0	0	0	0	0	0	0	1	0	0	0	0	0	1	0	0	0	0	0	0	0	0	0	0	0	0	0	0	0	0	0	1	0
sp|Q9D415|DLGP1_MOUSE	sp|Q9D415|DLGP1_MOUSE	3	3	3	>sp|Q9D415|DLGP1_MOUSE Disks large-associated protein 1 OS=Mus musculus GN=Dlgap1 PE=1 SV=3	1	3	3	3	1	0	0	1	0	0	0	0	0	0	0	0	0	0	0	0	0	0	0	0	0	0	0	0	0	0	3	0	0	0	0	0	0	0	0	0	0	0	0	0
sp|Q6WVG3|KCD12_MOUSE	sp|Q6WVG3|KCD12_MOUSE	6	6	6	>sp|Q6WVG3|KCD12_MOUSE BTB/POZ domain-containing protein KCTD12 OS=Mus musculus GN=Kctd12 PE=1 SV=1	1	6	6	6	0	1	1	0	0	1	0	0	0	0	3	0	0	0	0	0	0	0	0	0	0	0	2	0	3	3	4	0	3	3	0	0	0	0	2	1	0	0	2	0
sp|P70227|ITPR3_MOUSE	sp|P70227|ITPR3_MOUSE	7	1	1	>sp|P70227|ITPR3_MOUSE Inositol 1,4,5-trisphosphate receptor type 3 OS=Mus musculus GN=Itpr3 PE=1 SV=3	1	7	1	1	4	0	2	1	0	3	3	2	0	1	2	0	0	0	3	0	0	0	0	1	5	0	4	2	6	5	0	0	0	0	1	0	0	0	0	0	0	0	0	0
sp|Q8JZQ2|AFG32_MOUSE;sp|Q920A7|AFG31_MOUSE	sp|Q8JZQ2|AFG32_MOUSE	10;1	10;1	9;1	>sp|Q8JZQ2|AFG32_MOUSE AFG3-like protein 2 OS=Mus musculus GN=Afg3l2 PE=1 SV=1	2	10	10	9	0	0	1	1	0	0	0	0	0	0	0	0	0	0	0	0	0	0	0	0	5	1	3	0	0	0	4	0	4	1	0	0	0	0	0	0	0	0	0	0
sp|Q6ZWQ0|SYNE2_MOUSE	sp|Q6ZWQ0|SYNE2_MOUSE	1	1	1	>sp|Q6ZWQ0|SYNE2_MOUSE Nesprin-2 OS=Mus musculus GN=Syne2 PE=1 SV=2	1	1	1	1	1	0	0	1	0	0	1	0	0	0	0	0	0	0	0	0	0	1	0	1	0	0	0	0	0	0	0	0	0	0	0	0	0	0	0	0	0	0	0	0
sp|Q9JHU4|DYHC1_MOUSE	sp|Q9JHU4|DYHC1_MOUSE	42	42	42	>sp|Q9JHU4|DYHC1_MOUSE Cytoplasmic dynein 1 heavy chain 1 OS=Mus musculus GN=Dync1h1 PE=1 SV=2	1	42	42	42	0	0	1	1	0	5	1	0	0	2	2	0	0	0	1	0	0	0	0	0	0	1	4	0	7	4	1	0	3	7	21	3	0	0	4	2	0	0	0	0
sp|Q80UJ7|RB3GP_MOUSE	sp|Q80UJ7|RB3GP_MOUSE	1	1	1	>sp|Q80UJ7|RB3GP_MOUSE Rab3 GTPase-activating protein catalytic subunit OS=Mus musculus GN=Rab3gap1 PE=2 SV=4	1	1	1	1	1	0	0	1	0	0	0	0	1	0	1	1	0	0	0	0	0	0	0	0	0	0	0	0	0	0	1	0	0	1	1	0	0	0	0	1	0	0	0	0
sp|P68369|TBA1A_MOUSE;sp|P05214|TBA3_MOUSE	sp|P68369|TBA1A_MOUSE;sp|P05214|TBA3_MOUSE	21;17	21;17	1;1	>sp|P68369|TBA1A_MOUSE Tubulin alpha-1A chain OS=Mus musculus GN=Tuba1a PE=1 SV=1;>sp|P05214|TBA3_MOUSE Tubulin alpha-3 chain OS=Mus musculus GN=Tuba3a PE=1 SV=1	2	21	21	1	9	11	12	13	5	15	14	18	2	5	6	9	5	1	5	1	5	5	10	7	10	8	14	16	15	16	14	13	14	18	17	18	3	8	12	11	7	2	14	2
sp|Q03265|ATPA_MOUSE	sp|Q03265|ATPA_MOUSE	25	25	25	>sp|Q03265|ATPA_MOUSE ATP synthase subunit alpha, mitochondrial OS=Mus musculus GN=Atp5a1 PE=1 SV=1	1	25	25	25	10	13	12	15	5	13	10	14	3	2	4	11	1	1	11	0	2	4	4	5	10	16	19	6	15	15	12	13	17	17	11	16	4	9	9	10	1	0	10	0
sp|Q60932|VDAC1_MOUSE	sp|Q60932|VDAC1_MOUSE	12	12	12	>sp|Q60932|VDAC1_MOUSE Voltage-dependent anion-selective channel protein 1 OS=Mus musculus GN=Vdac1 PE=1 SV=3	1	12	12	12	3	8	10	3	2	6	2	4	0	3	6	2	0	0	4	0	2	3	5	2	7	5	8	2	8	8	3	0	4	6	0	4	1	2	5	7	0	0	4	0
sp|O55042|SYUA_MOUSE	sp|O55042|SYUA_MOUSE	7	7	5	>sp|O55042|SYUA_MOUSE Alpha-synuclein OS=Mus musculus GN=Snca PE=1 SV=2	1	7	7	5	0	0	3	0	0	3	0	0	0	0	0	0	0	0	1	0	0	0	0	0	1	0	0	0	0	0	0	0	6	5	0	0	0	0	0	0	0	0	5	0
sp|P03930|ATP8_MOUSE	sp|P03930|ATP8_MOUSE	1	1	1	>sp|P03930|ATP8_MOUSE ATP synthase protein 8 OS=Mus musculus GN=Mtatp8 PE=1 SV=1	1	1	1	1	0	0	1	0	0	1	0	0	0	0	0	0	0	0	1	0	0	0	0	0	1	0	0	0	0	0	0	0	0	1	0	0	0	0	0	0	0	0	0	0
sp|P63044|VAMP2_MOUSE;sp|P63024|VAMP3_MOUSE	sp|P63044|VAMP2_MOUSE	3;1	3;1	3;1	>sp|P63044|VAMP2_MOUSE Vesicle-associated membrane protein 2 OS=Mus musculus GN=Vamp2 PE=1 SV=2	2	3	3	3	0	0	3	0	0	1	0	0	0	0	0	0	0	0	1	0	0	0	0	0	2	0	0	0	0	0	0	0	1	2	0	0	0	0	0	0	0	0	1	0
P02668;CON__P02668	P02668;CON__P02668	6;6	6;6	6;6	>P02668 SWISS-PROT:P02668 Kappa-casein [Contains: Casoxin C; Casoxin 6; Casoxin A; Casoxin B; Casoplatelin] - Bos taurus (Bovine).;>P02668 SWISS-PROT:P02668 Kappa-casein [Contains: Casoxin C; Casoxin 6; Casoxin A; Casoxin B; Casoplatelin] - Bos taurus (Bov	2	6	6	6	0	0	0	1	2	2	0	0	0	0	0	0	0	3	0	0	1	3	0	2	0	1	1	0	1	0	1	0	0	0	3	0	0	1	0	0	0	0	1	0
sp|P19783|COX41_MOUSE	sp|P19783|COX41_MOUSE	4	4	4	>sp|P19783|COX41_MOUSE Cytochrome c oxidase subunit 4 isoform 1, mitochondrial OS=Mus musculus GN=Cox4i1 PE=1 SV=2	1	4	4	4	0	0	2	0	0	2	0	0	0	0	0	0	0	0	3	0	0	0	0	0	3	0	0	0	0	0	0	0	2	3	0	0	0	0	0	0	0	0	3	0
sp|Q9CPQ8|ATP5L_MOUSE	sp|Q9CPQ8|ATP5L_MOUSE	4	4	4	>sp|Q9CPQ8|ATP5L_MOUSE ATP synthase subunit g, mitochondrial OS=Mus musculus GN=Atp5l PE=1 SV=1	1	4	4	4	0	0	2	0	0	3	0	0	0	0	0	0	0	0	2	0	0	0	0	0	3	0	0	0	0	0	0	0	3	2	0	0	0	0	0	0	0	0	2	0
sp|Q9DCX2|ATP5H_MOUSE	sp|Q9DCX2|ATP5H_MOUSE	10	10	10	>sp|Q9DCX2|ATP5H_MOUSE ATP synthase subunit d, mitochondrial OS=Mus musculus GN=Atp5h PE=1 SV=3	1	10	10	10	0	0	6	0	0	8	0	1	0	0	1	0	0	0	3	0	0	0	0	0	5	0	2	1	5	4	0	0	4	6	0	0	0	0	0	0	0	0	2	0
sp|O35129|PHB2_MOUSE	sp|O35129|PHB2_MOUSE	10	10	10	>sp|O35129|PHB2_MOUSE Prohibitin-2 OS=Mus musculus GN=Phb2 PE=1 SV=1	1	10	10	10	0	0	2	0	0	1	0	0	0	0	2	0	0	0	1	1	1	0	1	0	0	1	2	0	2	1	0	0	3	3	0	2	0	0	0	1	0	0	0	0
sp|P56135|ATPK_MOUSE	sp|P56135|ATPK_MOUSE	3	3	3	>sp|P56135|ATPK_MOUSE ATP synthase subunit f, mitochondrial OS=Mus musculus GN=Atp5j2 PE=1 SV=3	1	3	3	3	0	0	2	0	0	3	0	0	0	0	0	0	0	0	0	0	0	0	0	0	0	0	0	0	0	0	0	0	2	2	0	0	0	0	0	0	0	0	0	0
sp|Q61885|MOG_MOUSE	sp|Q61885|MOG_MOUSE	6	6	6	>sp|Q61885|MOG_MOUSE Myelin-oligodendrocyte glycoprotein OS=Mus musculus GN=Mog PE=1 SV=1	1	6	6	6	0	0	3	0	0	3	0	1	0	0	0	2	0	0	1	0	0	0	0	1	4	1	3	0	2	3	0	0	5	3	0	0	0	0	0	1	0	0	1	0
sp|P08249|MDHM_MOUSE	sp|P08249|MDHM_MOUSE	13	13	13	>sp|P08249|MDHM_MOUSE Malate dehydrogenase, mitochondrial OS=Mus musculus GN=Mdh2 PE=1 SV=3	1	13	13	13	0	13	0	0	0	0	0	4	0	0	9	0	0	1	0	0	0	0	0	0	2	0	0	0	0	1	0	0	0	3	0	4	1	0	0	4	0	1	2	0
sp|Q62108|DLG4_MOUSE	sp|Q62108|DLG4_MOUSE	3	3	3	>sp|Q62108|DLG4_MOUSE Disks large homolog 4 OS=Mus musculus GN=Dlg4 PE=1 SV=1	1	3	3	3	1	0	0	0	0	0	1	0	0	0	0	0	0	0	0	0	0	0	0	1	0	0	0	0	0	0	0	0	1	0	0	0	0	0	0	0	1	0	0	0
sp|Q6PIE5|AT1A2_MOUSE	sp|Q6PIE5|AT1A2_MOUSE	31	17	16	>sp|Q6PIE5|AT1A2_MOUSE Sodium/potassium-transporting ATPase subunit alpha-2 OS=Mus musculus GN=Atp1a2 PE=1 SV=1	1	31	17	16	9	7	20	7	5	21	7	7	3	10	16	5	2	0	27	0	3	2	5	8	19	10	9	7	8	9	10	2	17	16	9	5	2	10	15	15	8	0	14	0
P01966;CON__P01966	P01966;CON__P01966	2;2	1;1	1;1	>P01966 SWISS-PROT:P01966 (Bos taurus) Hemoglobin subunit alpha;>P01966 SWISS-PROT:P01966 (Bos taurus) Hemoglobin subunit alpha	2	2	1	1	0	0	1	0	0	0	0	1	1	0	0	0	0	0	1	0	0	0	0	0	0	0	0	0	0	0	0	0	0	1	0	0	1	0	0	0	0	0	1	0
sp|P63011|RAB3A_MOUSE	sp|P63011|RAB3A_MOUSE	6	6	4	>sp|P63011|RAB3A_MOUSE Ras-related protein Rab-3A OS=Mus musculus GN=Rab3a PE=1 SV=1	1	6	6	4	0	0	2	0	0	0	0	0	0	0	0	0	0	0	0	0	0	0	0	0	2	0	0	0	0	1	0	0	4	4	0	1	0	0	0	0	0	0	3	0
sp|Q06185|ATP5I_MOUSE	sp|Q06185|ATP5I_MOUSE	3	3	3	>sp|Q06185|ATP5I_MOUSE ATP synthase subunit e, mitochondrial OS=Mus musculus GN=Atp5i PE=1 SV=2	1	3	3	3	0	0	1	0	0	3	0	0	0	0	0	0	0	0	1	0	0	0	0	0	1	0	0	0	0	0	0	0	1	1	0	0	0	0	0	0	0	0	0	0
sp|Q91WS0|CISD1_MOUSE	sp|Q91WS0|CISD1_MOUSE	3	3	3	>sp|Q91WS0|CISD1_MOUSE CDGSH iron-sulfur domain-containing protein 1 OS=Mus musculus GN=Cisd1 PE=1 SV=1	1	3	3	3	0	0	2	0	0	3	0	0	0	0	0	0	0	0	1	0	0	0	0	0	3	0	0	0	0	0	0	0	0	1	0	0	0	0	0	0	0	0	0	0
sp|Q9CQQ7|AT5F1_MOUSE	sp|Q9CQQ7|AT5F1_MOUSE	9	9	9	>sp|Q9CQQ7|AT5F1_MOUSE ATP synthase F(0) complex subunit B1, mitochondrial OS=Mus musculus GN=Atp5f1 PE=1 SV=1	1	9	9	9	0	1	3	0	0	4	0	0	0	0	1	0	0	0	5	0	0	1	0	0	2	0	1	0	1	1	0	0	4	6	0	0	0	0	1	1	0	0	0	0
sp|P12787|COX5A_MOUSE	sp|P12787|COX5A_MOUSE	2	2	2	>sp|P12787|COX5A_MOUSE Cytochrome c oxidase subunit 5A, mitochondrial OS=Mus musculus GN=Cox5a PE=1 SV=2	1	2	2	2	0	0	1	0	0	2	0	0	0	0	0	0	0	0	1	0	0	0	0	0	2	0	0	0	0	0	0	0	0	0	0	0	0	0	0	0	0	0	0	0
sp|P62814|VATB2_MOUSE	sp|P62814|VATB2_MOUSE	9	9	9	>sp|P62814|VATB2_MOUSE V-type proton ATPase subunit B, brain isoform OS=Mus musculus GN=Atp6v1b2 PE=1 SV=1	1	9	9	9	0	0	1	0	0	1	0	1	0	0	0	0	0	0	0	0	0	0	0	0	0	0	1	0	0	1	0	0	0	5	0	5	0	0	0	0	0	0	3	0
sp|Q9D0M5|DYL2_MOUSE;sp|P63168|DYL1_MOUSE	sp|Q9D0M5|DYL2_MOUSE;sp|P63168|DYL1_MOUSE	4;2	4;2	4;2	>sp|Q9D0M5|DYL2_MOUSE Dynein light chain 2, cytoplasmic OS=Mus musculus GN=Dynll2 PE=1 SV=1;>sp|P63168|DYL1_MOUSE Dynein light chain 1, cytoplasmic OS=Mus musculus GN=Dynll1 PE=1 SV=1	2	4	4	4	1	0	0	0	0	0	0	0	0	0	0	0	0	0	0	0	0	0	0	2	1	0	0	0	0	0	0	0	0	0	0	0	0	0	0	0	0	0	0	0
sp|P20917|MAG_MOUSE	sp|P20917|MAG_MOUSE	4	4	4	>sp|P20917|MAG_MOUSE Myelin-associated glycoprotein OS=Mus musculus GN=Mag PE=1 SV=2	1	4	4	4	0	0	3	0	0	4	0	0	0	0	1	0	0	0	2	0	0	0	0	1	4	1	1	0	1	1	0	0	1	1	0	0	0	0	0	1	0	0	0	0
sp|P23927|CRYAB_MOUSE	sp|P23927|CRYAB_MOUSE	1	1	1	>sp|P23927|CRYAB_MOUSE Alpha-crystallin B chain OS=Mus musculus GN=Cryab PE=1 SV=2	1	1	1	1	0	0	1	0	0	0	0	0	0	0	0	0	0	0	0	0	0	0	0	0	0	0	0	0	0	0	0	0	0	0	0	0	0	0	0	0	0	0	0	0
sp|P61021|RAB5B_MOUSE;sp|Q9CQD1|RAB5A_MOUSE;sp|P35278|RAB5C_MOUSE	sp|P61021|RAB5B_MOUSE;sp|Q9CQD1|RAB5A_MOUSE;sp|P35278|RAB5C_MOUSE	3;2;2	3;2;2	3;2;2	>sp|P61021|RAB5B_MOUSE Ras-related protein Rab-5B OS=Mus musculus GN=Rab5b PE=1 SV=1;>sp|Q9CQD1|RAB5A_MOUSE Ras-related protein Rab-5A OS=Mus musculus GN=Rab5a PE=1 SV=1;>sp|P35278|RAB5C_MOUSE Ras-related protein Rab-5C OS=Mus musculus GN=Rab5c PE=1 SV=2	3	3	3	3	0	0	1	0	0	0	0	0	0	0	0	0	0	0	0	0	0	0	0	0	2	0	0	0	0	0	0	0	1	2	0	0	0	0	0	0	0	0	0	0
sp|P62835|RAP1A_MOUSE;sp|Q99JI6|RAP1B_MOUSE	sp|P62835|RAP1A_MOUSE;sp|Q99JI6|RAP1B_MOUSE	3;2	3;2	3;2	>sp|P62835|RAP1A_MOUSE Ras-related protein Rap-1A OS=Mus musculus GN=Rap1a PE=2 SV=1;>sp|Q99JI6|RAP1B_MOUSE Ras-related protein Rap-1b OS=Mus musculus GN=Rap1b PE=2 SV=2	2	3	3	3	0	0	2	0	0	1	0	0	0	0	0	1	0	0	1	0	0	0	0	0	1	0	0	0	0	0	0	0	1	0	0	0	0	0	0	0	0	0	1	0
sp|P62880|GBB2_MOUSE;sp|P29387|GBB4_MOUSE	sp|P62880|GBB2_MOUSE	14;5	8;3	8;3	>sp|P62880|GBB2_MOUSE Guanine nucleotide-binding protein G(I)/G(S)/G(T) subunit beta-2 OS=Mus musculus GN=Gnb2 PE=1 SV=3	2	14	8	8	0	1	3	0	0	3	2	3	0	0	3	0	0	0	2	0	0	0	2	0	2	6	5	0	2	3	5	0	3	12	5	1	0	0	2	5	0	0	5	0
sp|P63038|CH60_MOUSE	sp|P63038|CH60_MOUSE	19	19	19	>sp|P63038|CH60_MOUSE 60 kDa heat shock protein, mitochondrial OS=Mus musculus GN=Hspd1 PE=1 SV=1	1	19	19	19	0	0	1	0	0	1	0	0	0	0	5	8	0	0	0	0	0	0	0	0	1	0	0	0	0	0	0	0	9	9	1	0	0	1	6	8	0	0	4	0
sp|P05132|KAPCA_MOUSE	sp|P05132|KAPCA_MOUSE	3	3	1	>sp|P05132|KAPCA_MOUSE cAMP-dependent protein kinase catalytic subunit alpha OS=Mus musculus GN=Prkaca PE=1 SV=3	1	3	3	1	1	0	0	0	0	0	1	0	0	0	1	0	0	0	0	0	0	0	0	0	0	1	1	0	0	0	2	0	0	0	1	0	0	0	0	0	0	0	0	0
sp|P35803|GPM6B_MOUSE	sp|P35803|GPM6B_MOUSE	2	2	2	>sp|P35803|GPM6B_MOUSE Neuronal membrane glycoprotein M6-b OS=Mus musculus GN=Gpm6b PE=1 SV=2	1	2	2	2	0	0	1	0	0	0	0	0	0	0	0	0	0	0	1	0	0	0	0	0	1	0	0	0	0	0	0	0	2	2	0	0	0	0	0	0	0	0	1	0
sp|Q60771|CLD11_MOUSE	sp|Q60771|CLD11_MOUSE	1	1	1	>sp|Q60771|CLD11_MOUSE Claudin-11 OS=Mus musculus GN=Cldn11 PE=1 SV=1	1	1	1	1	0	0	1	0	0	1	0	0	0	0	0	1	0	0	1	0	0	0	0	0	1	0	1	0	0	1	0	0	1	1	0	0	0	0	0	1	0	0	1	0
sp|Q80SW1|SAHH2_MOUSE	sp|Q80SW1|SAHH2_MOUSE	11	11	4	>sp|Q80SW1|SAHH2_MOUSE Putative adenosylhomocysteinase 2 OS=Mus musculus GN=Ahcyl1 PE=1 SV=1	1	11	11	4	1	0	0	1	0	10	5	2	0	0	1	0	0	0	1	0	0	0	0	0	2	1	2	0	0	0	0	0	0	2	0	0	0	0	0	0	0	0	0	0
sp|Q9DCJ5|NDUA8_MOUSE	sp|Q9DCJ5|NDUA8_MOUSE	4	4	4	>sp|Q9DCJ5|NDUA8_MOUSE NADH dehydrogenase [ubiquinone] 1 alpha subcomplex subunit 8 OS=Mus musculus GN=Ndufa8 PE=1 SV=3	1	4	4	4	0	0	2	0	0	4	0	0	0	0	0	0	0	0	1	0	0	0	0	0	4	0	0	0	0	0	0	0	1	1	0	0	0	0	0	0	0	0	2	0
sp|Q9DCT2|NDUS3_MOUSE	sp|Q9DCT2|NDUS3_MOUSE	5	5	5	>sp|Q9DCT2|NDUS3_MOUSE NADH dehydrogenase [ubiquinone] iron-sulfur protein 3, mitochondrial OS=Mus musculus GN=Ndufs3 PE=1 SV=2	1	5	5	5	0	0	1	0	0	0	0	0	0	0	0	0	0	0	1	0	0	0	0	0	2	0	0	0	0	0	0	0	4	4	0	0	0	0	0	0	0	0	0	0
sp|Q9Z2D6|MECP2_MOUSE	sp|Q9Z2D6|MECP2_MOUSE	2	2	2	>sp|Q9Z2D6|MECP2_MOUSE Methyl-CpG-binding protein 2 OS=Mus musculus GN=Mecp2 PE=1 SV=1	1	2	2	2	0	0	0	2	0	0	0	0	0	0	0	0	0	0	0	0	0	0	0	0	0	0	0	0	0	0	0	0	0	0	0	0	0	0	0	0	0	0	0	0
sp|P03995|GFAP_MOUSE	sp|P03995|GFAP_MOUSE	1	1	1	>sp|P03995|GFAP_MOUSE Glial fibrillary acidic protein OS=Mus musculus GN=Gfap PE=1 SV=4	1	1	1	1	0	0	1	0	0	0	0	0	0	0	0	0	0	0	0	0	0	0	0	0	0	0	0	0	0	0	0	0	0	0	0	0	0	0	0	0	0	0	0	0
sp|P10852|4F2_MOUSE	sp|P10852|4F2_MOUSE	7	7	7	>sp|P10852|4F2_MOUSE 4F2 cell-surface antigen heavy chain OS=Mus musculus GN=Slc3a2 PE=1 SV=1	1	7	7	7	0	0	2	0	0	4	0	0	0	0	0	0	0	0	4	0	0	0	0	0	4	0	0	0	0	0	0	0	5	6	0	0	0	0	1	1	0	0	5	0
sp|P31648|SC6A1_MOUSE	sp|P31648|SC6A1_MOUSE	1	1	1	>sp|P31648|SC6A1_MOUSE Sodium- and chloride-dependent GABA transporter 1 OS=Mus musculus GN=Slc6a1 PE=1 SV=2	1	1	1	1	0	0	1	0	0	1	0	0	0	0	0	0	0	0	0	0	0	0	0	0	0	0	0	0	0	0	0	0	0	0	0	0	0	0	0	0	0	0	1	0
sp|P31650|S6A11_MOUSE	sp|P31650|S6A11_MOUSE	2	2	2	>sp|P31650|S6A11_MOUSE Sodium- and chloride-dependent GABA transporter 3 OS=Mus musculus GN=Slc6a11 PE=1 SV=2	1	2	2	2	0	0	1	0	0	1	0	0	0	0	0	0	0	0	1	0	0	0	0	0	2	0	0	0	0	0	0	0	1	1	0	0	0	0	1	0	0	0	1	0
sp|P42669|PURA_MOUSE	sp|P42669|PURA_MOUSE	4	4	4	>sp|P42669|PURA_MOUSE Transcriptional activator protein Pur-alpha OS=Mus musculus GN=Pura PE=1 SV=1	1	4	4	4	0	0	0	1	0	0	0	1	0	0	0	0	0	0	0	0	0	0	0	0	0	2	0	0	1	1	3	0	0	2	3	0	0	0	0	0	0	0	0	0
sp|P60879|SNP25_MOUSE	sp|P60879|SNP25_MOUSE	9	9	8	>sp|P60879|SNP25_MOUSE Synaptosomal-associated protein 25 OS=Mus musculus GN=Snap25 PE=1 SV=1	1	9	9	8	0	0	1	0	0	3	1	0	0	0	0	1	0	0	1	0	0	0	0	0	1	0	1	0	2	2	0	0	5	5	0	0	0	0	1	0	0	0	1	0
sp|P84078|ARF1_MOUSE;sp|P61205|ARF3_MOUSE;sp|Q8BSL7|ARF2_MOUSE;sp|P84084|ARF5_MOUSE	sp|P84078|ARF1_MOUSE;sp|P61205|ARF3_MOUSE;sp|Q8BSL7|ARF2_MOUSE;sp|P84084|ARF5_MOUSE	6;6;5;3	6;6;5;3	4;4;3;1	>sp|P84078|ARF1_MOUSE ADP-ribosylation factor 1 OS=Mus musculus GN=Arf1 PE=1 SV=2;>sp|P61205|ARF3_MOUSE ADP-ribosylation factor 3 OS=Mus musculus GN=Arf3 PE=2 SV=2;>sp|Q8BSL7|ARF2_MOUSE ADP-ribosylation factor 2 OS=Mus musculus GN=Arf2 PE=1 SV=2;>sp|P84084	4	6	6	4	0	0	3	0	0	4	0	0	0	0	0	0	0	0	0	0	0	0	0	0	2	0	1	0	0	0	1	0	2	3	0	1	0	0	0	0	0	0	0	0
sp|P63001|RAC1_MOUSE;sp|Q05144|RAC2_MOUSE;sp|P60764|RAC3_MOUSE	sp|P63001|RAC1_MOUSE;sp|Q05144|RAC2_MOUSE;sp|P60764|RAC3_MOUSE	4;3;2	4;3;2	4;3;2	>sp|P63001|RAC1_MOUSE Ras-related C3 botulinum toxin substrate 1 OS=Mus musculus GN=Rac1 PE=1 SV=1;>sp|Q05144|RAC2_MOUSE Ras-related C3 botulinum toxin substrate 2 OS=Mus musculus GN=Rac2 PE=2 SV=1;>sp|P60764|RAC3_MOUSE Ras-related C3 botulinum toxin subst	3	4	4	4	0	0	1	0	0	2	0	0	0	0	0	0	0	0	0	0	0	0	0	0	3	0	0	0	0	1	0	0	0	2	0	0	0	0	0	0	0	0	1	0
sp|O55125|NIPS1_MOUSE	sp|O55125|NIPS1_MOUSE	3	3	3	>sp|O55125|NIPS1_MOUSE Protein NipSnap homolog 1 OS=Mus musculus GN=Nipsnap1 PE=1 SV=1	1	3	3	3	0	0	1	0	0	0	1	0	0	0	0	0	1	0	0	0	0	0	0	1	1	0	0	1	2	2	0	0	1	1	1	0	0	0	0	0	0	0	0	0
sp|P13595|NCAM1_MOUSE	sp|P13595|NCAM1_MOUSE	8	8	8	>sp|P13595|NCAM1_MOUSE Neural cell adhesion molecule 1 OS=Mus musculus GN=Ncam1 PE=1 SV=3	1	8	8	8	0	0	3	0	0	3	0	0	0	0	2	0	0	0	5	0	0	0	0	0	2	0	0	0	1	1	0	0	4	3	0	0	0	0	1	1	0	0	5	0
sp|P35564|CALX_MOUSE	sp|P35564|CALX_MOUSE	4	4	4	>sp|P35564|CALX_MOUSE Calnexin OS=Mus musculus GN=Canx PE=1 SV=1	1	4	4	4	0	1	3	0	0	1	0	0	0	0	0	0	0	0	1	0	0	0	0	0	2	0	0	0	0	0	0	0	0	2	0	0	0	0	0	0	0	0	1	0
sp|Q68FL4|SAHH3_MOUSE	sp|Q68FL4|SAHH3_MOUSE	9	2	2	>sp|Q68FL4|SAHH3_MOUSE Putative adenosylhomocysteinase 3 OS=Mus musculus GN=Ahcyl2 PE=1 SV=1	1	9	2	2	2	0	0	1	0	7	4	1	0	0	1	0	0	0	1	0	0	0	0	0	2	1	2	0	0	0	0	0	0	2	0	0	0	0	0	0	1	0	0	0
sp|Q6NXH8|MET25_MOUSE	sp|Q6NXH8|MET25_MOUSE	1	1	1	>sp|Q6NXH8|MET25_MOUSE Methyltransferase-like protein 25 OS=Mus musculus GN=Mettl25 PE=2 SV=1	1	1	1	1	0	0	0	1	1	0	0	0	0	0	0	0	0	0	0	0	0	1	0	0	0	0	0	0	0	0	0	0	0	0	0	0	0	0	0	0	0	0	0	0
sp|Q8BFR5|EFTU_MOUSE	sp|Q8BFR5|EFTU_MOUSE	22	22	22	>sp|Q8BFR5|EFTU_MOUSE Elongation factor Tu, mitochondrial OS=Mus musculus GN=Tufm PE=1 SV=1	1	22	22	22	0	0	0	4	0	1	3	0	0	1	1	0	0	0	0	0	0	0	0	0	1	0	0	0	1	0	1	0	8	4	4	0	0	1	1	0	0	0	1	0
sp|Q8C419|GP158_MOUSE	sp|Q8C419|GP158_MOUSE	6	6	6	>sp|Q8C419|GP158_MOUSE Probable G-protein coupled receptor 158 OS=Mus musculus GN=Gpr158 PE=1 SV=2	1	6	6	6	1	0	0	0	0	3	0	0	0	0	0	0	0	0	0	0	0	0	0	0	0	0	0	1	0	0	0	0	0	1	0	0	1	0	0	0	0	0	0	0
sp|Q8VDQ8|SIR2_MOUSE	sp|Q8VDQ8|SIR2_MOUSE	4	4	4	>sp|Q8VDQ8|SIR2_MOUSE NAD-dependent protein deacetylase sirtuin-2 OS=Mus musculus GN=Sirt2 PE=1 SV=2	1	4	4	4	0	0	2	0	0	2	0	0	0	0	0	0	0	0	0	0	0	0	0	0	1	0	0	0	0	0	0	0	1	3	0	0	0	0	0	0	0	0	2	0
sp|Q8VIJ6|SFPQ_MOUSE	sp|Q8VIJ6|SFPQ_MOUSE	4	4	4	>sp|Q8VIJ6|SFPQ_MOUSE Splicing factor, proline- and glutamine-rich OS=Mus musculus GN=Sfpq PE=1 SV=1	1	4	4	4	0	0	3	0	0	1	0	0	0	0	0	0	0	0	0	0	0	0	0	0	0	0	0	0	0	0	0	0	4	0	0	0	0	0	0	0	0	0	0	0
sp|Q923T9|KCC2G_MOUSE	sp|Q923T9|KCC2G_MOUSE	20	8	8	>sp|Q923T9|KCC2G_MOUSE Calcium/calmodulin-dependent protein kinase type II subunit gamma OS=Mus musculus GN=Camk2g PE=1 SV=1	1	20	8	8	4	2	0	3	1	13	10	17	0	0	0	0	3	0	0	0	0	0	0	3	0	3	2	10	10	10	4	3	1	11	10	10	0	0	0	0	9	0	0	0
sp|Q9CR68|UCRI_MOUSE	sp|Q9CR68|UCRI_MOUSE	2	2	2	>sp|Q9CR68|UCRI_MOUSE Cytochrome b-c1 complex subunit Rieske, mitochondrial OS=Mus musculus GN=Uqcrfs1 PE=1 SV=1	1	2	2	2	0	0	1	0	0	1	0	0	0	0	0	0	0	0	0	0	0	0	0	0	0	0	0	0	0	0	0	0	0	1	0	0	0	0	0	0	0	0	1	0
sp|P05064|ALDOA_MOUSE	sp|P05064|ALDOA_MOUSE	5	5	5	>sp|P05064|ALDOA_MOUSE Fructose-bisphosphate aldolase A OS=Mus musculus GN=Aldoa PE=1 SV=2	1	5	5	5	0	3	0	0	0	0	0	0	0	0	1	0	1	0	0	0	0	0	0	0	0	0	0	0	0	0	0	0	0	2	1	1	0	0	1	1	0	0	1	0
sp|P07356|ANXA2_MOUSE	sp|P07356|ANXA2_MOUSE	2	2	2	>sp|P07356|ANXA2_MOUSE Annexin A2 OS=Mus musculus GN=Anxa2 PE=1 SV=2	1	2	2	2	2	0	0	0	0	0	0	0	0	0	0	0	0	0	0	0	0	0	0	0	0	0	0	0	0	0	0	0	0	0	1	0	0	0	0	0	0	0	0	0
sp|P08752|GNAI2_MOUSE	sp|P08752|GNAI2_MOUSE	6	2	2	>sp|P08752|GNAI2_MOUSE Guanine nucleotide-binding protein G(i) subunit alpha-2 OS=Mus musculus GN=Gnai2 PE=1 SV=5	1	6	2	2	1	2	1	2	1	1	2	2	0	1	2	1	1	0	1	0	1	0	1	1	1	3	2	1	2	3	3	1	3	4	1	2	0	1	1	2	0	0	2	1
sp|P12658|CALB1_MOUSE;sp|Q08331|CALB2_MOUSE	sp|P12658|CALB1_MOUSE;sp|Q08331|CALB2_MOUSE	1;1	1;1	1;1	>sp|P12658|CALB1_MOUSE Calbindin OS=Mus musculus GN=Calb1 PE=1 SV=2;>sp|Q08331|CALB2_MOUSE Calretinin OS=Mus musculus GN=Calb2 PE=1 SV=3	2	1	1	1	0	1	0	0	0	1	0	0	0	0	0	0	0	0	0	0	0	0	0	0	0	0	0	0	0	0	0	0	0	0	0	0	0	0	0	0	0	0	0	0
sp|P17742|PPIA_MOUSE	sp|P17742|PPIA_MOUSE	2	2	2	>sp|P17742|PPIA_MOUSE Peptidyl-prolyl cis-trans isomerase A OS=Mus musculus GN=Ppia PE=1 SV=2	1	2	2	2	0	1	0	0	0	1	0	0	0	0	0	0	0	0	0	0	0	0	0	0	1	0	0	0	0	0	0	0	0	1	1	1	0	0	0	0	0	0	0	0
sp|P35802|GPM6A_MOUSE	sp|P35802|GPM6A_MOUSE	4	4	4	>sp|P35802|GPM6A_MOUSE Neuronal membrane glycoprotein M6-a OS=Mus musculus GN=Gpm6a PE=1 SV=1	1	4	4	4	0	0	1	0	0	1	0	0	0	0	0	0	0	0	1	0	0	1	0	0	2	0	0	0	0	0	2	0	2	2	0	0	0	0	0	1	0	0	2	0
sp|P62821|RAB1A_MOUSE;sp|Q8K386|RAB15_MOUSE	sp|P62821|RAB1A_MOUSE	4;1	4;1	2;0	>sp|P62821|RAB1A_MOUSE Ras-related protein Rab-1A OS=Mus musculus GN=Rab1A PE=1 SV=3	2	4	4	2	0	0	1	0	0	3	0	0	0	0	0	0	0	0	1	0	0	0	0	0	2	0	0	0	0	0	0	0	1	3	0	0	0	0	0	0	0	0	1	0
sp|P99029|PRDX5_MOUSE	sp|P99029|PRDX5_MOUSE	3	3	3	>sp|P99029|PRDX5_MOUSE Peroxiredoxin-5, mitochondrial OS=Mus musculus GN=Prdx5 PE=1 SV=2	1	3	3	3	0	2	0	0	0	0	0	1	0	0	0	0	0	0	0	0	0	0	0	1	1	0	0	0	0	0	2	0	0	0	0	0	0	0	0	0	0	0	0	0
sp|Q91WC3|ACSL6_MOUSE	sp|Q91WC3|ACSL6_MOUSE	8	8	8	>sp|Q91WC3|ACSL6_MOUSE Long-chain-fatty-acid--CoA ligase 6 OS=Mus musculus GN=Acsl6 PE=2 SV=1	1	8	8	8	0	0	4	0	0	4	0	0	0	0	2	1	0	0	1	0	0	0	0	0	6	0	4	0	0	0	1	0	2	3	0	0	0	0	1	1	0	0	0	0
sp|Q9CQ75|NDUA2_MOUSE	sp|Q9CQ75|NDUA2_MOUSE	1	1	1	>sp|Q9CQ75|NDUA2_MOUSE NADH dehydrogenase [ubiquinone] 1 alpha subcomplex subunit 2 OS=Mus musculus GN=Ndufa2 PE=1 SV=3	1	1	1	1	0	0	1	0	0	0	0	0	0	0	0	0	0	0	0	0	0	0	0	0	0	0	0	0	0	0	0	0	0	0	0	0	0	0	0	0	0	0	0	0
sp|Q9D6R2|IDH3A_MOUSE	sp|Q9D6R2|IDH3A_MOUSE	10	10	10	>sp|Q9D6R2|IDH3A_MOUSE Isocitrate dehydrogenase [NAD] subunit alpha, mitochondrial OS=Mus musculus GN=Idh3a PE=1 SV=1	1	10	10	10	0	4	0	0	0	0	0	3	0	0	3	0	0	0	0	0	0	0	0	0	0	0	2	0	1	1	0	2	4	5	2	2	0	0	3	4	0	0	0	0
sp|P05063|ALDOC_MOUSE	sp|P05063|ALDOC_MOUSE	4	4	4	>sp|P05063|ALDOC_MOUSE Fructose-bisphosphate aldolase C OS=Mus musculus GN=Aldoc PE=1 SV=4	1	4	4	4	0	4	0	0	0	0	0	0	0	0	0	0	0	0	0	0	0	0	0	0	0	0	0	0	0	0	0	0	0	0	0	0	0	0	0	0	0	0	0	0
sp|P67778|PHB_MOUSE	sp|P67778|PHB_MOUSE	5	5	5	>sp|P67778|PHB_MOUSE Prohibitin OS=Mus musculus GN=Phb PE=1 SV=1	1	5	5	5	0	0	0	1	0	0	0	0	0	0	0	0	0	0	0	1	0	1	0	0	1	0	0	0	0	1	0	0	1	2	1	1	0	0	0	0	0	0	1	0
sp|Q8BFZ3|ACTBL_MOUSE	sp|Q8BFZ3|ACTBL_MOUSE	7	1	1	>sp|Q8BFZ3|ACTBL_MOUSE Beta-actin-like protein 2 OS=Mus musculus GN=Actbl2 PE=1 SV=1	1	7	1	1	1	3	4	3	2	4	2	5	1	2	4	1	0	0	4	0	0	2	2	2	2	3	4	2	5	5	4	2	5	6	4	5	1	1	4	3	1	0	4	0
sp|Q8VCY8|LPPR2_MOUSE	sp|Q8VCY8|LPPR2_MOUSE	3	3	3	>sp|Q8VCY8|LPPR2_MOUSE Lipid phosphate phosphatase-related protein type 2 OS=Mus musculus GN=Lppr2 PE=2 SV=1	1	3	3	3	1	0	0	0	0	0	0	0	0	0	0	0	0	0	0	0	0	0	0	0	0	0	0	0	0	0	2	1	1	0	0	0	0	0	0	0	0	0	0	0
sp|Q9DCZ4|APOO_MOUSE	sp|Q9DCZ4|APOO_MOUSE	1	1	1	>sp|Q9DCZ4|APOO_MOUSE Apolipoprotein O OS=Mus musculus GN=Apoo PE=2 SV=1	1	1	1	1	0	0	1	0	0	1	0	0	0	0	0	0	0	0	0	0	0	0	0	0	0	0	0	0	0	0	0	0	0	1	0	0	0	0	0	0	0	0	0	0
sp|Q9JIS5|SV2A_MOUSE	sp|Q9JIS5|SV2A_MOUSE	4	4	4	>sp|Q9JIS5|SV2A_MOUSE Synaptic vesicle glycoprotein 2A OS=Mus musculus GN=Sv2a PE=1 SV=1	1	4	4	4	0	0	2	0	0	2	0	0	0	1	0	1	0	0	1	0	0	0	0	0	3	1	1	0	0	1	1	0	1	1	0	0	0	1	1	2	0	0	1	0
P02768-1;CON__P02768-1	P02768-1;CON__P02768-1	15;15	9;9	9;9	>P02768-1 SWISS-PROT:P02768-1 Tax_Id=9606 Gene_Symbol=ALB Isoform 1 of Serum albumin precursor;>P02768-1 SWISS-PROT:P02768-1 Tax_Id=9606 Gene_Symbol=ALB Isoform 1 of Serum albumin precursor	2	15	9	9	4	4	4	6	5	4	3	4	4	5	13	4	4	4	5	4	4	3	5	4	5	4	4	5	6	6	4	3	4	4	3	3	2	4	10	5	3	3	7	4
sp|P06332|CD4_MOUSE	sp|P06332|CD4_MOUSE	1	1	1	>sp|P06332|CD4_MOUSE T-cell surface glycoprotein CD4 OS=Mus musculus GN=Cd4 PE=1 SV=1	1	1	1	1	0	1	0	0	0	0	0	0	1	0	1	1	0	0	0	0	0	1	0	0	0	0	0	0	1	1	0	0	0	0	0	0	0	0	0	0	0	0	0	0
sp|P28571|SC6A9_MOUSE	sp|P28571|SC6A9_MOUSE	2	2	2	>sp|P28571|SC6A9_MOUSE Sodium- and chloride-dependent glycine transporter 1 OS=Mus musculus GN=Slc6a9 PE=2 SV=3	1	2	2	2	0	0	2	0	0	0	0	0	0	0	0	0	0	0	0	0	0	0	0	0	0	0	0	0	0	0	0	0	0	0	0	0	0	0	0	0	0	0	0	0
sp|P61027|RAB10_MOUSE	sp|P61027|RAB10_MOUSE	2	1	1	>sp|P61027|RAB10_MOUSE Ras-related protein Rab-10 OS=Mus musculus GN=Rab10 PE=1 SV=1	1	2	1	1	0	0	1	0	0	2	0	0	0	0	1	0	0	0	0	0	0	0	0	0	1	1	0	0	0	1	1	0	1	2	0	0	0	0	1	1	0	0	0	0
sp|P68254|1433T_MOUSE	sp|P68254|1433T_MOUSE	7	4	4	>sp|P68254|1433T_MOUSE 14-3-3 protein theta OS=Mus musculus GN=Ywhaq PE=1 SV=1	1	7	4	4	0	2	0	3	1	1	5	1	1	0	1	2	0	0	0	0	0	0	0	3	1	1	0	1	2	2	3	1	1	2	3	1	1	0	1	1	0	0	0	0
sp|P84096|RHOG_MOUSE	sp|P84096|RHOG_MOUSE	1	1	1	>sp|P84096|RHOG_MOUSE Rho-related GTP-binding protein RhoG OS=Mus musculus GN=Rhog PE=2 SV=1	1	1	1	1	0	0	1	0	0	1	0	0	0	0	0	0	0	0	0	0	0	0	0	0	0	0	0	0	0	0	0	0	1	1	0	0	0	0	0	0	0	0	0	0
sp|Q7TMF3|NDUAC_MOUSE	sp|Q7TMF3|NDUAC_MOUSE	2	2	2	>sp|Q7TMF3|NDUAC_MOUSE NADH dehydrogenase [ubiquinone] 1 alpha subcomplex subunit 12 OS=Mus musculus GN=Ndufa12 PE=2 SV=2	1	2	2	2	0	0	1	0	0	2	0	0	0	0	0	0	0	0	1	0	0	0	0	0	2	0	0	0	0	0	0	0	2	2	0	0	0	0	0	0	0	0	2	0
sp|Q8BMS1|ECHA_MOUSE	sp|Q8BMS1|ECHA_MOUSE	9	9	9	>sp|Q8BMS1|ECHA_MOUSE Trifunctional enzyme subunit alpha, mitochondrial OS=Mus musculus GN=Hadha PE=1 SV=1	1	9	9	9	0	0	2	0	0	2	0	0	0	0	3	3	0	0	1	0	0	0	0	0	2	0	1	0	0	1	1	0	4	1	0	0	0	0	0	0	1	0	1	0
sp|Q99J85|NPTXR_MOUSE	sp|Q99J85|NPTXR_MOUSE	5	5	5	>sp|Q99J85|NPTXR_MOUSE Neuronal pentraxin receptor OS=Mus musculus GN=Nptxr PE=1 SV=1	1	5	5	5	0	0	0	1	0	0	0	0	0	0	0	0	0	0	0	0	0	0	0	0	0	0	0	0	0	0	5	1	1	0	0	0	0	0	0	0	0	0	0	0
sp|A2ARJ3|TM236_MOUSE	sp|A2ARJ3|TM236_MOUSE	1	1	1	>sp|A2ARJ3|TM236_MOUSE Transmembrane protein 236 OS=Mus musculus GN=Tmem236 PE=3 SV=1	1	1	1	1	0	0	1	0	0	0	0	0	0	0	0	0	0	0	0	0	0	0	0	0	0	0	0	0	0	0	0	0	0	0	0	0	0	0	0	0	0	0	0	0
sp|P12849|KAP1_MOUSE	sp|P12849|KAP1_MOUSE	1	1	1	>sp|P12849|KAP1_MOUSE cAMP-dependent protein kinase type I-beta regulatory subunit OS=Mus musculus GN=Prkar1b PE=2 SV=2	1	1	1	1	1	0	0	0	0	0	1	0	0	0	0	0	0	0	0	0	0	0	0	0	0	0	0	0	0	0	0	0	0	0	0	0	0	0	0	0	0	0	0	0
sp|P23242|CXA1_MOUSE	sp|P23242|CXA1_MOUSE	11	11	11	>sp|P23242|CXA1_MOUSE Gap junction alpha-1 protein OS=Mus musculus GN=Gja1 PE=1 SV=2	1	11	11	11	0	0	0	1	0	6	1	1	0	0	0	0	0	0	0	0	0	1	0	11	0	1	0	0	0	0	1	0	0	0	0	0	0	0	0	0	0	0	0	0
sp|Q5U3K5|RABL6_MOUSE	sp|Q5U3K5|RABL6_MOUSE	4	4	4	>sp|Q5U3K5|RABL6_MOUSE Rab-like protein 6 OS=Mus musculus GN=Rabl6 PE=1 SV=2	1	4	4	4	1	0	0	0	0	0	2	0	0	0	0	0	3	0	0	0	0	0	0	0	0	0	0	0	0	0	3	0	0	0	1	0	0	0	0	0	1	0	0	0
sp|Q60668|HNRPD_MOUSE;sp|Q9Z130|HNRDL_MOUSE	sp|Q60668|HNRPD_MOUSE	3;1	3;1	3;1	>sp|Q60668|HNRPD_MOUSE Heterogeneous nuclear ribonucleoprotein D0 OS=Mus musculus GN=Hnrnpd PE=1 SV=2	2	3	3	3	0	0	0	1	0	0	0	0	0	0	0	0	0	0	0	0	0	0	0	0	0	0	0	0	0	0	0	0	0	0	0	0	0	0	0	0	0	0	0	0
sp|Q6ZPR4|KCNT1_MOUSE	sp|Q6ZPR4|KCNT1_MOUSE	5	5	5	>sp|Q6ZPR4|KCNT1_MOUSE Potassium channel subfamily T member 1 OS=Mus musculus GN=Kcnt1 PE=2 SV=2	1	5	5	5	3	0	0	0	0	0	0	0	0	0	0	0	0	0	0	0	0	0	0	0	0	1	1	0	0	0	1	0	0	0	0	0	0	0	0	0	0	0	0	0
sp|Q8K0T0|RTN1_MOUSE	sp|Q8K0T0|RTN1_MOUSE	7	7	7	>sp|Q8K0T0|RTN1_MOUSE Reticulon-1 OS=Mus musculus GN=Rtn1 PE=1 SV=1	1	7	7	7	1	0	0	0	0	0	0	0	0	0	0	0	0	0	0	0	0	0	0	0	4	1	1	0	0	0	1	0	2	2	0	0	0	0	0	1	0	0	1	0
sp|Q99JY8|LPP3_MOUSE	sp|Q99JY8|LPP3_MOUSE	1	1	1	>sp|Q99JY8|LPP3_MOUSE Lipid phosphate phosphohydrolase 3 OS=Mus musculus GN=Ppap2b PE=1 SV=1	1	1	1	1	0	0	1	0	0	1	0	0	0	0	0	0	0	0	0	0	0	0	0	0	0	0	0	0	0	0	0	0	0	1	0	0	0	0	0	0	0	0	0	0
sp|Q99PU5|ACBG1_MOUSE	sp|Q99PU5|ACBG1_MOUSE	7	7	7	>sp|Q99PU5|ACBG1_MOUSE Long-chain-fatty-acid--CoA ligase ACSBG1 OS=Mus musculus GN=Acsbg1 PE=1 SV=1	1	7	7	7	0	0	2	1	0	1	0	1	0	0	0	1	0	0	1	0	0	0	0	1	1	0	0	0	0	1	0	0	0	0	0	0	0	0	0	0	2	0	0	0
sp|Q9Z1G4|VPP1_MOUSE	sp|Q9Z1G4|VPP1_MOUSE	8	8	8	>sp|Q9Z1G4|VPP1_MOUSE V-type proton ATPase 116 kDa subunit a isoform 1 OS=Mus musculus GN=Atp6v0a1 PE=1 SV=3	1	8	8	8	0	0	1	0	0	0	0	0	0	0	0	0	0	0	3	0	0	0	0	0	2	0	0	0	0	0	0	0	4	6	0	0	0	0	0	0	0	0	4	0
sp|P12960|CNTN1_MOUSE	sp|P12960|CNTN1_MOUSE	11	11	11	>sp|P12960|CNTN1_MOUSE Contactin-1 OS=Mus musculus GN=Cntn1 PE=1 SV=1	1	11	11	11	0	0	1	0	0	1	0	0	0	0	1	0	0	0	2	0	0	0	0	0	1	0	0	0	1	0	0	0	2	9	0	0	0	0	0	2	0	0	3	0
sp|P20152|VIME_MOUSE;sp|P31001|DESM_MOUSE	sp|P20152|VIME_MOUSE	9;2	9;2	8;1	>sp|P20152|VIME_MOUSE Vimentin OS=Mus musculus GN=Vim PE=1 SV=3	2	9	9	8	0	0	1	0	0	2	0	1	0	0	0	0	0	0	0	0	0	0	0	0	2	0	0	0	3	5	0	0	0	0	0	0	0	0	0	0	0	0	0	0
sp|P27546|MAP4_MOUSE	sp|P27546|MAP4_MOUSE	3	3	3	>sp|P27546|MAP4_MOUSE Microtubule-associated protein 4 OS=Mus musculus GN=Map4 PE=1 SV=3	1	3	3	3	1	0	0	0	0	0	0	0	0	0	0	0	0	0	0	0	0	0	0	0	1	3	2	0	0	0	2	0	0	0	1	0	0	0	0	0	1	0	0	0
sp|P47754|CAZA2_MOUSE;sp|P47753|CAZA1_MOUSE	sp|P47754|CAZA2_MOUSE	7;1	7;1	7;1	>sp|P47754|CAZA2_MOUSE F-actin-capping protein subunit alpha-2 OS=Mus musculus GN=Capza2 PE=1 SV=3	2	7	7	7	0	0	0	1	0	0	0	1	0	0	1	0	0	0	0	0	0	0	0	1	0	1	0	0	1	1	3	0	1	3	3	1	0	0	0	1	0	0	0	0
sp|P47757|CAPZB_MOUSE	sp|P47757|CAPZB_MOUSE	7	7	7	>sp|P47757|CAPZB_MOUSE F-actin-capping protein subunit beta OS=Mus musculus GN=Capzb PE=1 SV=3	1	7	7	7	1	0	0	0	0	0	2	0	0	0	1	0	0	0	0	0	0	0	0	0	0	1	1	0	0	0	3	0	0	0	5	0	0	0	0	1	0	0	0	0
sp|P59481|LMA2L_MOUSE	sp|P59481|LMA2L_MOUSE	2	2	2	>sp|P59481|LMA2L_MOUSE VIP36-like protein OS=Mus musculus GN=Lman2l PE=2 SV=1	1	2	2	2	1	0	0	1	0	0	0	0	0	0	0	0	0	0	0	0	0	0	0	0	0	0	0	0	0	0	0	0	0	0	0	0	0	0	0	0	0	0	0	0
sp|Q5SSE9|ABCAD_MOUSE	sp|Q5SSE9|ABCAD_MOUSE	2	2	2	>sp|Q5SSE9|ABCAD_MOUSE ATP-binding cassette sub-family A member 13 OS=Mus musculus GN=Abca13 PE=2 SV=1	1	2	2	2	0	0	1	0	0	0	0	0	0	0	0	0	0	0	0	0	0	0	0	1	1	0	0	0	0	0	0	0	0	0	0	0	0	0	0	0	0	0	0	0
sp|Q62277|SYPH_MOUSE	sp|Q62277|SYPH_MOUSE	3	3	3	>sp|Q62277|SYPH_MOUSE Synaptophysin OS=Mus musculus GN=Syp PE=1 SV=2	1	3	3	3	0	1	0	0	0	0	0	0	0	0	1	0	0	0	1	0	0	0	0	0	0	1	0	0	0	0	1	0	2	1	0	1	0	0	0	2	0	0	1	0
sp|Q6NSW3|SPKAP_MOUSE	sp|Q6NSW3|SPKAP_MOUSE	2	2	2	>sp|Q6NSW3|SPKAP_MOUSE A-kinase anchor protein SPHKAP OS=Mus musculus GN=Sphkap PE=1 SV=2	1	2	2	2	2	0	0	0	0	0	1	0	0	0	0	0	0	0	0	0	0	0	0	0	0	0	0	0	0	0	2	0	0	0	0	0	0	0	0	0	0	0	0	0
sp|Q791V5|MTCH2_MOUSE	sp|Q791V5|MTCH2_MOUSE	6	6	6	>sp|Q791V5|MTCH2_MOUSE Mitochondrial carrier homolog 2 OS=Mus musculus GN=Mtch2 PE=1 SV=1	1	6	6	6	0	1	0	0	0	2	0	1	0	0	2	0	0	0	1	0	0	0	0	0	1	0	4	0	1	2	4	0	0	0	1	1	0	0	0	0	0	0	0	0
sp|Q8QZT1|THIL_MOUSE	sp|Q8QZT1|THIL_MOUSE	4	4	4	>sp|Q8QZT1|THIL_MOUSE Acetyl-CoA acetyltransferase, mitochondrial OS=Mus musculus GN=Acat1 PE=1 SV=1	1	4	4	4	0	3	0	0	0	0	0	0	0	0	1	0	0	0	0	0	0	0	0	0	0	0	1	0	1	1	1	0	0	0	0	0	0	0	0	1	0	0	1	0
sp|Q8R464|CADM4_MOUSE	sp|Q8R464|CADM4_MOUSE	1	1	1	>sp|Q8R464|CADM4_MOUSE Cell adhesion molecule 4 OS=Mus musculus GN=Cadm4 PE=1 SV=1	1	1	1	1	0	0	1	0	0	0	0	0	0	0	0	0	0	0	0	0	0	0	0	0	0	0	0	0	0	0	0	0	0	0	0	0	0	0	0	0	0	0	0	0
sp|Q9CQC6|BZW1_MOUSE	sp|Q9CQC6|BZW1_MOUSE	2	2	2	>sp|Q9CQC6|BZW1_MOUSE Basic leucine zipper and W2 domain-containing protein 1 OS=Mus musculus GN=Bzw1 PE=1 SV=1	1	2	2	2	0	0	0	1	0	0	0	0	0	0	0	0	0	0	0	0	0	0	0	0	0	0	0	1	0	0	0	0	0	0	0	0	0	0	0	0	0	0	0	0
sp|Q9Z218|DPP6_MOUSE	sp|Q9Z218|DPP6_MOUSE	5	5	5	>sp|Q9Z218|DPP6_MOUSE Dipeptidyl aminopeptidase-like protein 6 OS=Mus musculus GN=Dpp6 PE=1 SV=1	1	5	5	5	0	0	2	0	0	1	0	0	0	0	0	1	0	0	2	0	0	0	0	0	1	0	0	0	0	0	1	0	1	1	0	0	0	0	0	0	1	0	0	0
sp|O88935|SYN1_MOUSE	sp|O88935|SYN1_MOUSE	16	16	15	>sp|O88935|SYN1_MOUSE Synapsin-1 OS=Mus musculus GN=Syn1 PE=1 SV=2	1	16	16	15	0	0	2	0	0	1	1	0	0	0	0	0	0	0	0	0	0	0	0	0	0	0	0	0	0	0	3	0	6	10	4	1	0	0	0	1	1	0	2	0
sp|O89112|LANC1_MOUSE	sp|O89112|LANC1_MOUSE	2	2	2	>sp|O89112|LANC1_MOUSE LanC-like protein 1 OS=Mus musculus GN=Lancl1 PE=1 SV=1	1	2	2	2	1	0	0	0	0	0	0	0	0	0	0	0	0	0	0	0	0	0	0	0	0	0	0	0	0	0	2	0	0	0	1	0	0	0	0	0	0	0	0	0
sp|P62631|EF1A2_MOUSE	sp|P62631|EF1A2_MOUSE	9	4	4	>sp|P62631|EF1A2_MOUSE Elongation factor 1-alpha 2 OS=Mus musculus GN=Eef1a2 PE=1 SV=1	1	9	4	4	0	2	0	2	0	3	1	2	1	0	2	0	0	0	1	0	0	0	1	1	2	0	4	0	1	2	0	0	1	4	4	4	0	0	1	2	0	0	2	0
sp|Q02257|PLAK_MOUSE	sp|Q02257|PLAK_MOUSE	6	6	6	>sp|Q02257|PLAK_MOUSE Junction plakoglobin OS=Mus musculus GN=Jup PE=1 SV=3	1	6	6	6	0	0	0	2	1	0	0	0	0	0	0	0	0	0	0	0	0	0	0	0	0	0	0	0	0	0	0	0	0	0	0	0	0	0	0	0	3	0	0	0
sp|Q3UVC0|KSR2_MOUSE	sp|Q3UVC0|KSR2_MOUSE	4	4	4	>sp|Q3UVC0|KSR2_MOUSE Kinase suppressor of Ras 2 OS=Mus musculus GN=Ksr2 PE=2 SV=2	1	4	4	4	2	0	0	0	0	0	0	0	0	0	0	0	0	0	0	0	0	0	0	0	0	1	0	0	0	0	3	0	0	0	0	0	0	0	0	0	0	0	0	0
sp|Q9WUA3|PFKAP_MOUSE	sp|Q9WUA3|PFKAP_MOUSE	17	15	15	>sp|Q9WUA3|PFKAP_MOUSE ATP-dependent 6-phosphofructokinase, platelet type OS=Mus musculus GN=Pfkp PE=1 SV=1	1	17	15	15	2	0	0	0	0	1	3	1	0	0	0	0	0	0	0	0	0	0	0	0	0	0	0	1	1	2	5	0	1	3	10	4	0	0	1	1	4	0	0	0
sp|P09411|PGK1_MOUSE;sp|P09041|PGK2_MOUSE	sp|P09411|PGK1_MOUSE;sp|P09041|PGK2_MOUSE	2;1	2;1	2;1	>sp|P09411|PGK1_MOUSE Phosphoglycerate kinase 1 OS=Mus musculus GN=Pgk1 PE=1 SV=4;>sp|P09041|PGK2_MOUSE Phosphoglycerate kinase 2 OS=Mus musculus GN=Pgk2 PE=1 SV=4	2	2	2	2	0	2	0	0	0	0	0	0	0	0	0	0	0	0	0	0	0	0	0	0	0	0	0	0	0	0	0	0	0	0	0	0	0	0	0	0	0	0	0	0
sp|P97300|NPTN_MOUSE	sp|P97300|NPTN_MOUSE	2	2	2	>sp|P97300|NPTN_MOUSE Neuroplastin OS=Mus musculus GN=Nptn PE=1 SV=3	1	2	2	2	0	1	0	0	0	0	0	1	0	0	0	0	0	0	0	0	0	0	0	0	0	0	0	0	0	0	0	0	1	0	0	0	0	0	0	0	0	0	2	0
sp|Q3UGF1|WDR19_MOUSE	sp|Q3UGF1|WDR19_MOUSE	2	2	2	>sp|Q3UGF1|WDR19_MOUSE WD repeat-containing protein 19 OS=Mus musculus GN=Wdr19 PE=1 SV=1	1	2	2	2	0	1	0	0	0	1	0	0	0	0	2	0	0	0	1	0	1	0	0	0	1	1	0	0	1	0	1	0	2	1	0	1	0	0	0	1	0	0	1	1
sp|Q9D0M3|CY1_MOUSE	sp|Q9D0M3|CY1_MOUSE	5	5	5	>sp|Q9D0M3|CY1_MOUSE Cytochrome c1, heme protein, mitochondrial OS=Mus musculus GN=Cyc1 PE=1 SV=1	1	5	5	5	0	1	0	0	0	0	1	0	0	0	0	0	0	0	2	0	0	0	0	0	0	0	0	0	0	1	0	0	0	1	1	0	0	0	0	2	0	0	1	0
sp|Q9DBG3|AP2B1_MOUSE;sp|O35643|AP1B1_MOUSE	sp|Q9DBG3|AP2B1_MOUSE;sp|O35643|AP1B1_MOUSE	18;9	18;9	18;9	>sp|Q9DBG3|AP2B1_MOUSE AP-2 complex subunit beta OS=Mus musculus GN=Ap2b1 PE=1 SV=1;>sp|O35643|AP1B1_MOUSE AP-1 complex subunit beta-1 OS=Mus musculus GN=Ap1b1 PE=2 SV=2	2	18	18	18	0	0	2	0	0	6	0	0	0	0	1	1	0	0	0	0	0	0	0	0	2	1	3	0	0	0	4	0	2	2	4	1	0	1	3	3	1	0	2	0
sp|Q9QWI6|SRCN1_MOUSE	sp|Q9QWI6|SRCN1_MOUSE	10	10	10	>sp|Q9QWI6|SRCN1_MOUSE SRC kinase signaling inhibitor 1 OS=Mus musculus GN=Srcin1 PE=1 SV=2	1	10	10	10	2	0	0	0	0	0	0	0	0	0	0	0	0	0	0	0	0	0	0	0	0	0	0	0	0	0	4	0	0	0	8	0	0	0	0	0	0	0	0	0
sp|O54774|AP3D1_MOUSE	sp|O54774|AP3D1_MOUSE	8	8	8	>sp|O54774|AP3D1_MOUSE AP-3 complex subunit delta-1 OS=Mus musculus GN=Ap3d1 PE=1 SV=1	1	8	8	8	1	0	0	0	0	0	0	0	0	0	0	0	2	0	0	0	0	0	0	0	0	0	0	0	0	0	7	0	0	0	5	0	0	0	0	0	2	0	0	0
sp|Q5SQX6|CYFP2_MOUSE	sp|Q5SQX6|CYFP2_MOUSE	21	21	11	>sp|Q5SQX6|CYFP2_MOUSE Cytoplasmic FMR1-interacting protein 2 OS=Mus musculus GN=Cyfip2 PE=1 SV=2	1	21	21	11	1	0	0	0	0	1	3	0	0	3	3	0	0	0	0	0	0	0	0	6	0	0	1	0	0	1	5	0	3	7	5	2	0	3	7	8	0	0	0	0
sp|Q8BG51|MIRO1_MOUSE	sp|Q8BG51|MIRO1_MOUSE	8	8	8	>sp|Q8BG51|MIRO1_MOUSE Mitochondrial Rho GTPase 1 OS=Mus musculus GN=Rhot1 PE=2 SV=1	1	8	8	8	0	0	0	2	0	1	0	0	0	2	2	4	0	0	0	0	0	0	0	0	0	0	1	0	0	2	0	0	0	0	1	0	0	1	3	1	2	0	0	0
sp|Q99P72|RTN4_MOUSE	sp|Q99P72|RTN4_MOUSE	5	5	5	>sp|Q99P72|RTN4_MOUSE Reticulon-4 OS=Mus musculus GN=Rtn4 PE=1 SV=2	1	5	5	5	0	0	1	0	0	0	0	0	0	0	0	0	0	0	1	0	0	0	0	0	1	0	0	0	0	0	0	0	0	2	0	0	0	0	0	0	0	0	0	0
sp|Q9CZU6|CISY_MOUSE	sp|Q9CZU6|CISY_MOUSE	1	1	1	>sp|Q9CZU6|CISY_MOUSE Citrate synthase, mitochondrial OS=Mus musculus GN=Cs PE=1 SV=1	1	1	1	1	0	1	0	0	0	0	0	0	0	0	0	0	0	0	0	0	0	0	0	0	0	0	0	0	0	0	0	0	0	0	0	0	0	0	0	0	0	0	0	0
sp|P20108|PRDX3_MOUSE	sp|P20108|PRDX3_MOUSE	6	6	6	>sp|P20108|PRDX3_MOUSE Thioredoxin-dependent peroxide reductase, mitochondrial OS=Mus musculus GN=Prdx3 PE=1 SV=1	1	6	6	6	0	1	0	0	0	0	0	1	0	0	0	0	0	0	0	0	0	0	0	6	0	0	0	0	0	0	0	0	0	0	0	0	0	0	0	0	0	0	0	0
sp|Q80XN0|BDH_MOUSE	sp|Q80XN0|BDH_MOUSE	7	7	7	>sp|Q80XN0|BDH_MOUSE D-beta-hydroxybutyrate dehydrogenase, mitochondrial OS=Mus musculus GN=Bdh1 PE=1 SV=2	1	7	7	7	0	0	1	0	0	0	1	2	0	0	1	0	0	0	0	0	0	0	0	0	1	1	2	0	2	3	2	0	3	2	1	1	0	0	0	1	0	0	0	0
sp|Q8VHQ9|ACO11_MOUSE	sp|Q8VHQ9|ACO11_MOUSE	2	2	2	>sp|Q8VHQ9|ACO11_MOUSE Acyl-coenzyme A thioesterase 11 OS=Mus musculus GN=Acot11 PE=2 SV=1	1	2	2	2	0	0	1	0	0	1	0	0	0	0	0	0	0	0	0	0	0	0	0	0	1	0	1	0	0	0	0	0	0	0	0	0	0	0	0	0	1	0	0	0
sp|Q91V41|RAB14_MOUSE	sp|Q91V41|RAB14_MOUSE	2	2	2	>sp|Q91V41|RAB14_MOUSE Ras-related protein Rab-14 OS=Mus musculus GN=Rab14 PE=1 SV=3	1	2	2	2	0	0	1	0	0	0	0	0	0	0	0	0	0	0	0	0	0	0	0	0	0	0	1	0	0	0	0	0	0	1	0	0	0	0	0	0	0	0	0	0
sp|Q9DC69|NDUA9_MOUSE	sp|Q9DC69|NDUA9_MOUSE	1	1	1	>sp|Q9DC69|NDUA9_MOUSE NADH dehydrogenase [ubiquinone] 1 alpha subcomplex subunit 9, mitochondrial OS=Mus musculus GN=Ndufa9 PE=1 SV=2	1	1	1	1	0	1	0	0	0	0	0	0	0	0	0	0	0	0	0	0	0	0	0	0	0	0	0	0	0	0	0	0	0	1	0	0	0	0	0	0	0	0	0	0
sp|Q9Z2Y3|HOME1_MOUSE	sp|Q9Z2Y3|HOME1_MOUSE	5	4	4	>sp|Q9Z2Y3|HOME1_MOUSE Homer protein homolog 1 OS=Mus musculus GN=Homer1 PE=1 SV=2	1	5	4	4	0	1	1	2	1	0	0	0	0	0	0	0	0	0	0	0	0	0	0	5	0	0	1	0	1	0	0	0	0	0	0	0	0	0	0	0	0	0	0	0
sp|P28660|NCKP1_MOUSE	sp|P28660|NCKP1_MOUSE	9	9	9	>sp|P28660|NCKP1_MOUSE Nck-associated protein 1 OS=Mus musculus GN=Nckap1 PE=1 SV=2	1	9	9	9	1	0	0	0	0	0	0	0	0	0	0	0	0	0	0	0	0	0	0	3	0	0	0	0	0	0	3	0	0	3	1	1	0	0	0	2	0	0	0	0
sp|Q61595|KTN1_MOUSE	sp|Q61595|KTN1_MOUSE	1	1	1	>sp|Q61595|KTN1_MOUSE Kinectin OS=Mus musculus GN=Ktn1 PE=2 SV=1	1	1	1	1	0	0	1	0	0	0	0	0	0	0	1	0	0	0	0	0	0	0	0	0	0	0	0	0	0	0	0	0	0	0	0	0	0	0	0	0	0	0	0	0
sp|O35658|C1QBP_MOUSE	sp|O35658|C1QBP_MOUSE	2	2	2	>sp|O35658|C1QBP_MOUSE Complement component 1 Q subcomponent-binding protein, mitochondrial OS=Mus musculus GN=C1qbp PE=1 SV=1	1	2	2	2	0	1	0	0	0	0	0	0	0	0	0	0	0	0	0	0	0	0	0	0	0	1	0	0	0	0	0	0	0	0	0	0	0	0	0	0	0	0	0	0
sp|P55012|S12A2_MOUSE	sp|P55012|S12A2_MOUSE	3	3	3	>sp|P55012|S12A2_MOUSE Solute carrier family 12 member 2 OS=Mus musculus GN=Slc12a2 PE=1 SV=2	1	3	3	3	0	0	1	0	0	0	0	0	0	0	0	0	0	0	1	0	0	0	0	0	0	0	0	0	0	0	0	0	0	0	1	0	0	0	0	0	0	0	0	0
sp|Q08460|KCMA1_MOUSE	sp|Q08460|KCMA1_MOUSE	1	1	1	>sp|Q08460|KCMA1_MOUSE Calcium-activated potassium channel subunit alpha-1 OS=Mus musculus GN=Kcnma1 PE=1 SV=2	1	1	1	1	1	0	0	0	0	0	0	0	0	0	0	0	0	0	0	0	0	0	0	0	0	0	0	0	0	0	1	0	0	0	0	0	0	0	0	0	0	0	0	0
sp|Q9WUM5|SUCA_MOUSE	sp|Q9WUM5|SUCA_MOUSE	6	6	6	>sp|Q9WUM5|SUCA_MOUSE Succinyl-CoA ligase [ADP/GDP-forming] subunit alpha, mitochondrial OS=Mus musculus GN=Suclg1 PE=1 SV=4	1	6	6	6	0	1	0	0	0	1	1	3	0	0	0	0	0	0	0	0	0	0	0	0	1	0	3	1	3	1	0	0	3	4	2	0	0	1	2	3	0	0	0	0
sp|P56959|FUS_MOUSE	sp|P56959|FUS_MOUSE	4	4	4	>sp|P56959|FUS_MOUSE RNA-binding protein FUS OS=Mus musculus GN=Fus PE=2 SV=1	1	4	4	4	0	1	0	0	0	0	0	0	0	0	0	0	0	0	0	0	0	0	0	0	0	0	0	0	0	1	1	0	2	0	0	0	0	0	0	1	0	0	0	0
sp|Q7TSJ2|MAP6_MOUSE	sp|Q7TSJ2|MAP6_MOUSE	11	11	11	>sp|Q7TSJ2|MAP6_MOUSE Microtubule-associated protein 6 OS=Mus musculus GN=Map6 PE=1 SV=2	1	11	11	11	1	0	0	0	0	0	2	0	0	0	0	0	0	0	0	0	0	0	0	1	0	2	0	2	1	0	6	0	0	1	7	0	0	0	0	0	0	0	0	0
sp|Q60597|ODO1_MOUSE	sp|Q60597|ODO1_MOUSE	8	8	8	>sp|Q60597|ODO1_MOUSE 2-oxoglutarate dehydrogenase, mitochondrial OS=Mus musculus GN=Ogdh PE=1 SV=3	1	8	8	8	0	1	1	0	0	1	0	1	1	0	4	3	0	0	2	0	0	0	0	2	2	0	1	0	0	0	1	0	2	1	0	0	0	1	3	2	0	0	1	0
sp|Q6NS60|FBX41_MOUSE	sp|Q6NS60|FBX41_MOUSE	2	2	2	>sp|Q6NS60|FBX41_MOUSE F-box only protein 41 OS=Mus musculus GN=Fbxo41 PE=1 SV=3	1	2	2	2	0	0	0	1	0	0	0	0	0	0	0	0	0	0	0	0	0	0	0	2	0	0	0	0	0	0	0	0	0	0	0	0	0	0	0	0	0	0	0	0
sp|Q0QWG9|GRD2I_MOUSE	sp|Q0QWG9|GRD2I_MOUSE	6	6	6	>sp|Q0QWG9|GRD2I_MOUSE Delphilin OS=Mus musculus GN=Grid2ip PE=1 SV=1	1	6	6	6	0	1	0	0	0	0	0	0	0	0	0	0	0	0	0	0	0	0	0	3	0	1	1	0	0	2	0	0	0	0	0	0	0	0	0	0	0	0	0	0
sp|E9Q557|DESP_MOUSE	sp|E9Q557|DESP_MOUSE	10	10	10	>sp|E9Q557|DESP_MOUSE Desmoplakin OS=Mus musculus GN=Dsp PE=1 SV=1	1	10	10	10	0	0	0	1	0	0	7	2	0	0	0	0	0	0	1	1	2	0	0	0	0	0	0	0	0	0	1	0	0	0	2	0	0	0	0	0	5	0	0	0
sp|O09012|PEX5_MOUSE	sp|O09012|PEX5_MOUSE	2	2	2	>sp|O09012|PEX5_MOUSE Peroxisomal targeting signal 1 receptor OS=Mus musculus GN=Pex5 PE=2 SV=2	1	2	2	2	0	1	0	0	0	0	0	0	0	0	0	0	0	0	0	0	0	0	0	0	0	0	0	0	0	0	1	0	0	0	0	0	0	0	0	0	0	0	0	0
sp|P13707|GPDA_MOUSE	sp|P13707|GPDA_MOUSE	4	3	3	>sp|P13707|GPDA_MOUSE Glycerol-3-phosphate dehydrogenase [NAD(+)], cytoplasmic OS=Mus musculus GN=Gpd1 PE=1 SV=3	1	4	3	3	0	1	0	0	0	0	0	0	0	0	1	0	0	0	0	0	0	0	0	0	0	0	0	0	1	1	0	0	0	0	0	0	0	0	0	0	0	0	0	0
sp|Q8CI94|PYGB_MOUSE;sp|Q9ET01|PYGL_MOUSE	sp|Q8CI94|PYGB_MOUSE	10;2	10;2	7;0	>sp|Q8CI94|PYGB_MOUSE Glycogen phosphorylase, brain form OS=Mus musculus GN=Pygb PE=1 SV=3	2	10	10	7	0	1	0	0	0	1	0	2	0	0	0	2	0	0	0	0	0	0	0	0	1	0	0	0	0	1	2	0	1	4	3	3	0	0	2	2	0	0	0	0
sp|P16546|SPTN1_MOUSE	sp|P16546|SPTN1_MOUSE	43	43	43	>sp|P16546|SPTN1_MOUSE Spectrin alpha chain, non-erythrocytic 1 OS=Mus musculus GN=Sptan1 PE=1 SV=4	1	43	43	43	0	0	1	0	0	0	3	1	0	0	2	0	0	0	0	0	0	0	0	0	0	0	0	0	2	2	5	0	7	16	14	0	0	0	8	7	1	0	3	0
sp|P20357|MTAP2_MOUSE	sp|P20357|MTAP2_MOUSE	31	31	31	>sp|P20357|MTAP2_MOUSE Microtubule-associated protein 2 OS=Mus musculus GN=Map2 PE=1 SV=2	1	31	31	31	1	0	0	0	0	2	3	0	0	0	0	0	0	0	0	0	0	0	0	0	0	0	0	0	0	0	9	0	4	13	18	0	0	1	2	1	1	0	0	0
sp|O88737|BSN_MOUSE	sp|O88737|BSN_MOUSE	11	11	11	>sp|O88737|BSN_MOUSE Protein bassoon OS=Mus musculus GN=Bsn PE=1 SV=4	1	11	11	11	1	0	0	0	0	0	0	0	0	0	0	0	0	0	0	0	0	0	0	0	0	1	7	0	0	0	5	0	0	0	0	0	0	0	0	0	0	0	0	0
P00761;CON__P00761	P00761;CON__P00761	6;6	6;6	6;6	>P00761 SWISS-PROT:P00761|TRYP_PIG Trypsin - Sus scrofa (Pig).;>P00761 SWISS-PROT:P00761|TRYP_PIG Trypsin - Sus scrofa (Pig).	2	6	6	6	5	4	4	4	4	4	3	4	4	4	5	4	5	4	5	5	4	4	4	4	4	3	4	5	5	4	4	3	4	4	3	3	3	2	4	4	3	3	4	4
sp|P19157|GSTP1_MOUSE;sp|P46425|GSTP2_MOUSE	sp|P19157|GSTP1_MOUSE;sp|P46425|GSTP2_MOUSE	19;12	19;12	19;12	>sp|P19157|GSTP1_MOUSE Glutathione S-transferase P 1 OS=Mus musculus GN=Gstp1 PE=1 SV=2;>sp|P46425|GSTP2_MOUSE Glutathione S-transferase P 2 OS=Mus musculus GN=Gstp2 PE=2 SV=2	2	19	19	19	8	13	8	9	10	9	3	14	12	5	15	14	2	11	11	0	12	9	13	9	8	4	13	6	11	16	9	10	12	10	2	9	11	0	17	13	1	8	11	6
sp|P56564|EAA1_MOUSE	sp|P56564|EAA1_MOUSE	5	4	4	>sp|P56564|EAA1_MOUSE Excitatory amino acid transporter 1 OS=Mus musculus GN=Slc1a3 PE=1 SV=2	1	5	4	4	4	4	3	4	2	4	3	4	3	3	4	3	1	2	4	1	0	2	1	2	4	4	4	3	4	4	3	2	3	4	3	2	1	3	2	3	1	0	2	1
sp|P60202|MYPR_MOUSE	sp|P60202|MYPR_MOUSE	7	7	7	>sp|P60202|MYPR_MOUSE Myelin proteolipid protein OS=Mus musculus GN=Plp1 PE=1 SV=2	1	7	7	7	3	5	4	3	2	5	1	5	4	4	4	4	0	0	4	0	2	4	3	3	5	5	5	3	4	4	4	1	4	4	1	2	1	1	4	4	0	0	4	1
sp|P60710|ACTB_MOUSE;P60712	sp|P60710|ACTB_MOUSE;P60712	19;19	19;19	1;1	>sp|P60710|ACTB_MOUSE Actin, cytoplasmic 1 OS=Mus musculus GN=Actb PE=1 SV=1;>P60712 SWISS-PROT:P60712 (Bos taurus) Actin, cytoplasmic 1	2	19	19	1	5	10	8	9	6	10	6	15	3	7	11	6	1	0	7	0	2	7	6	7	6	10	13	2	15	13	8	4	11	15	12	13	2	3	9	8	3	1	10	0
sp|Q6PIC6|AT1A3_MOUSE;sp|Q9WV27|AT1A4_MOUSE;sp|Q9Z1W8|AT12A_MOUSE;sp|Q64436|ATP4A_MOUSE	sp|Q6PIC6|AT1A3_MOUSE	36;7;4;3	36;7;4;3	22;0;0;0	>sp|Q6PIC6|AT1A3_MOUSE Sodium/potassium-transporting ATPase subunit alpha-3 OS=Mus musculus GN=Atp1a3 PE=1 SV=1	4	36	36	22	16	11	28	10	7	24	12	13	4	17	22	8	2	1	27	0	3	3	6	12	26	19	17	11	12	11	17	2	26	25	20	9	2	21	26	25	12	0	26	1
P02662;CON__P02662	P02662;CON__P02662	9;9	9;9	9;9	>P02662 SWISS-PROT:P02662 Alpha-S1-casein - Bos taurus (Bovine).;>P02662 SWISS-PROT:P02662 Alpha-S1-casein - Bos taurus (Bovine).	2	9	9	9	3	3	3	4	5	5	2	4	3	2	4	2	1	6	2	3	3	7	3	6	2	3	5	2	3	3	4	3	1	2	6	2	3	5	1	2	2	3	6	2
sp|Q6PGB6|NAA50_MOUSE	sp|Q6PGB6|NAA50_MOUSE	13	13	13	>sp|Q6PGB6|NAA50_MOUSE N-alpha-acetyltransferase 50 OS=Mus musculus GN=Naa50 PE=1 SV=1	1	13	13	13	2	9	6	0	5	7	0	10	6	7	7	8	0	9	7	0	9	7	8	5	3	3	6	10	7	11	7	3	8	6	0	3	4	0	9	10	0	3	5	5
sp|P04370|MBP_MOUSE	sp|P04370|MBP_MOUSE	5	5	5	>sp|P04370|MBP_MOUSE Myelin basic protein OS=Mus musculus GN=Mbp PE=1 SV=2	1	5	5	5	1	4	3	2	2	4	2	3	2	2	2	0	1	1	1	0	0	2	0	1	4	3	5	4	4	2	2	1	4	3	2	1	1	0	0	0	1	0	1	0
sp|P48962|ADT1_MOUSE	sp|P48962|ADT1_MOUSE	15	15	8	>sp|P48962|ADT1_MOUSE ADP/ATP translocase 1 OS=Mus musculus GN=Slc25a4 PE=1 SV=4	1	15	15	8	2	5	8	6	1	7	6	5	4	2	4	4	2	1	7	0	1	3	1	2	8	3	6	3	5	5	7	1	11	12	5	5	1	0	7	8	0	1	6	0
sp|P14094|AT1B1_MOUSE	sp|P14094|AT1B1_MOUSE	11	11	11	>sp|P14094|AT1B1_MOUSE Sodium/potassium-transporting ATPase subunit beta-1 OS=Mus musculus GN=Atp1b1 PE=1 SV=1	1	11	11	11	2	3	5	3	3	5	1	3	1	1	4	3	0	1	6	0	0	1	1	2	4	3	4	0	3	3	3	1	5	7	2	2	2	3	5	4	0	0	6	0
sp|P18872|GNAO_MOUSE;sp|P20612|GNAT1_MOUSE;sp|Q3V3I2|GNAT3_MOUSE;sp|P50149|GNAT2_MOUSE;sp|Q8CGK7|GNAL_MOUSE	sp|P18872|GNAO_MOUSE	13;1;1;1;1	13;1;1;1;1	11;0;0;0;0	>sp|P18872|GNAO_MOUSE Guanine nucleotide-binding protein G(o) subunit alpha OS=Mus musculus GN=Gnao1 PE=1 SV=3	5	13	13	11	3	6	3	6	1	4	6	7	0	3	5	2	2	0	4	0	2	3	4	2	6	5	8	3	9	11	5	2	7	10	7	4	1	3	7	9	1	0	4	2
sp|P14106|C1QB_MOUSE	sp|P14106|C1QB_MOUSE	7	7	7	>sp|P14106|C1QB_MOUSE Complement C1q subcomponent subunit B OS=Mus musculus GN=C1qb PE=1 SV=2	1	7	7	7	2	2	2	3	2	2	1	1	0	1	3	3	1	0	2	1	3	3	3	2	1	2	2	2	2	4	3	5	3	2	2	1	6	4	3	4	1	1	2	1
sp|Q9CQR4|ACO13_MOUSE	sp|Q9CQR4|ACO13_MOUSE	5	5	5	>sp|Q9CQR4|ACO13_MOUSE Acyl-coenzyme A thioesterase 13 OS=Mus musculus GN=Acot13 PE=1 SV=1	1	5	5	5	1	2	2	0	1	2	0	3	0	1	0	0	0	3	3	0	0	1	0	2	2	1	0	0	0	0	1	1	2	2	0	0	1	0	0	0	0	1	4	0
P02666;CON__P02666	P02666;CON__P02666	6;6	6;6	6;6	>P02666 SWISS-PROT:P02666 Beta-casein - Bos taurus (Bovine).;>P02666 SWISS-PROT:P02666 Beta-casein - Bos taurus (Bovine).	2	6	6	6	2	1	1	1	1	2	1	2	1	0	2	1	3	3	1	1	1	3	2	2	0	1	2	1	1	0	3	0	0	1	3	1	0	1	1	0	1	1	3	1
sp|P16330|CN37_MOUSE	sp|P16330|CN37_MOUSE	21	21	21	>sp|P16330|CN37_MOUSE 2,3-cyclic-nucleotide 3-phosphodiesterase OS=Mus musculus GN=Cnp PE=1 SV=3	1	21	21	21	0	2	8	9	2	12	3	7	0	0	7	1	0	0	10	1	2	4	1	1	6	7	12	3	11	12	2	0	6	10	9	1	0	0	5	0	1	0	3	1
sp|P61264|STX1B_MOUSE	sp|P61264|STX1B_MOUSE	10	10	9	>sp|P61264|STX1B_MOUSE Syntaxin-1B OS=Mus musculus GN=Stx1b PE=1 SV=1	1	10	10	9	5	4	2	3	1	5	3	2	0	4	7	1	0	0	4	0	2	2	2	1	4	6	5	0	6	6	5	0	6	8	3	0	0	0	4	4	0	0	2	0
sp|Q91V12|BACH_MOUSE	sp|Q91V12|BACH_MOUSE	10	10	10	>sp|Q91V12|BACH_MOUSE Cytosolic acyl coenzyme A thioester hydrolase OS=Mus musculus GN=Acot7 PE=1 SV=2	1	10	10	10	1	2	3	7	6	2	5	5	0	0	8	2	2	4	4	0	6	7	5	3	4	0	4	0	6	7	3	0	4	5	4	1	0	0	3	7	2	0	2	0
sp|P98086|C1QA_MOUSE	sp|P98086|C1QA_MOUSE	5	5	5	>sp|P98086|C1QA_MOUSE Complement C1q subcomponent subunit A OS=Mus musculus GN=C1qa PE=1 SV=2	1	5	5	5	1	0	2	2	3	0	1	2	0	2	1	1	0	0	1	0	1	1	2	1	0	2	2	2	1	2	3	2	2	1	0	0	2	0	4	4	0	0	0	0
sp|Q9DB20|ATPO_MOUSE	sp|Q9DB20|ATPO_MOUSE	8	8	8	>sp|Q9DB20|ATPO_MOUSE ATP synthase subunit O, mitochondrial OS=Mus musculus GN=Atp5o PE=1 SV=1	1	8	8	8	0	4	2	1	1	6	0	3	0	0	0	1	0	0	3	0	0	1	0	1	3	1	5	1	5	5	1	1	6	3	0	2	1	0	1	1	0	0	3	0
Q1RMN8;CON__Q1RMN8	Q1RMN8;CON__Q1RMN8	6;6	6;6	6;6	>Q1RMN8 TREMBL:Q1RMN8 (Bos taurus) Similar to Immunoglobulin lambda-like polypeptide 1;>Q1RMN8 TREMBL:Q1RMN8 (Bos taurus) Similar to Immunoglobulin lambda-like polypeptide 1	2	6	6	6	0	0	1	1	1	2	0	0	0	1	2	1	0	0	2	1	1	3	1	0	4	5	4	2	3	2	0	0	1	3	0	0	0	1	2	1	0	0	1	1
sp|Q60930|VDAC2_MOUSE	sp|Q60930|VDAC2_MOUSE	9	9	9	>sp|Q60930|VDAC2_MOUSE Voltage-dependent anion-selective channel protein 2 OS=Mus musculus GN=Vdac2 PE=1 SV=2	1	9	9	9	1	5	1	1	1	1	3	3	0	2	4	0	0	0	1	0	0	2	1	0	1	3	3	1	3	3	5	0	1	4	3	1	0	1	1	3	0	0	0	0
sp|P10649|GSTM1_MOUSE;sp|Q80W21|GSTM7_MOUSE;sp|P15626|GSTM2_MOUSE;sp|O35660|GSTM6_MOUSE;sp|P19639|GSTM4_MOUSE;sp|P48774|GSTM5_MOUSE	sp|P10649|GSTM1_MOUSE	8;3;3;2;1;1	8;3;3;2;1;1	8;3;3;2;1;1	>sp|P10649|GSTM1_MOUSE Glutathione S-transferase Mu 1 OS=Mus musculus GN=Gstm1 PE=1 SV=2	6	8	8	8	0	1	0	1	1	0	0	1	1	0	1	2	0	1	1	0	2	2	5	1	1	0	0	0	2	5	0	0	1	1	0	1	1	0	0	1	0	0	0	0
sp|P38647|GRP75_MOUSE	sp|P38647|GRP75_MOUSE	24	24	24	>sp|P38647|GRP75_MOUSE Stress-70 protein, mitochondrial OS=Mus musculus GN=Hspa9 PE=1 SV=3	1	24	24	24	5	4	2	2	2	9	4	22	1	4	4	6	3	0	4	2	3	4	3	1	1	3	3	2	2	5	7	0	4	14	3	2	0	4	6	4	13	0	3	1
sp|P23506|PIMT_MOUSE	sp|P23506|PIMT_MOUSE	5	5	5	>sp|P23506|PIMT_MOUSE Protein-L-isoaspartate(D-aspartate) O-methyltransferase OS=Mus musculus GN=Pcmt1 PE=1 SV=3	1	5	5	5	0	1	1	0	1	0	0	1	0	1	2	2	0	2	1	0	2	1	2	1	0	0	0	3	3	4	2	0	1	1	0	0	2	0	1	2	0	0	1	1
						NA	NA	NA	NA	NA	NA	NA	NA	NA	NA	NA	NA	NA	NA	NA	NA	NA	NA	NA	NA	NA	NA	NA	NA	NA	NA	NA	NA	NA	NA	NA	NA	NA	NA	NA	NA	NA	NA	NA	NA	NA	NA	NA	NA
						NA	NA	NA	NA	NA	NA	NA	NA	NA	NA	NA	NA	NA	NA	NA	NA	NA	NA	NA	NA	NA	NA	NA	NA	NA	NA	NA	NA	NA	NA	NA	NA	NA	NA	NA	NA	NA	NA	NA	NA	NA	NA	NA	NA
ENSEMBL:ENSBTAP00000007350;CON__ENSEMBL:ENSBTAP00000007350	ENSEMBL:ENSBTAP00000007350;CON__ENSEMBL:ENSBTAP00000007350	2;2	2;2	1;1	>ENSEMBL:ENSBTAP00000007350 (Bos taurus) similar to Complement C4-A precursor;>ENSEMBL:ENSBTAP00000007350 (Bos taurus) similar to Complement C4-A precursor	2	2	2	1	0	0	0	0	0	0	0	0	1	2	2	2	0	0	0	0	0	0	0	0	0	0	0	0	0	0	0	0	0	0	0	0	0	2	2	2	0	0	0	0
						NA	NA	NA	NA	NA	NA	NA	NA	NA	NA	NA	NA	NA	NA	NA	NA	NA	NA	NA	NA	NA	NA	NA	NA	NA	NA	NA	NA	NA	NA	NA	NA	NA	NA	NA	NA	NA	NA	NA	NA	NA	NA	NA	NA
ENSEMBL:ENSBTAP00000011227;CON__ENSEMBL:ENSBTAP00000011227	ENSEMBL:ENSBTAP00000011227;CON__ENSEMBL:ENSBTAP00000011227	2;2	2;2	2;2	>ENSEMBL:ENSBTAP00000011227 (Bos taurus) 15 kDa protein;>ENSEMBL:ENSBTAP00000011227 (Bos taurus) 15 kDa protein	2	2	2	2	0	0	0	0	0	0	0	0	0	0	0	0	0	0	0	0	0	0	0	0	1	2	2	0	2	0	0	0	0	0	0	0	0	0	0	0	0	0	0	0
						NA	NA	NA	NA	NA	NA	NA	NA	NA	NA	NA	NA	NA	NA	NA	NA	NA	NA	NA	NA	NA	NA	NA	NA	NA	NA	NA	NA	NA	NA	NA	NA	NA	NA	NA	NA	NA	NA	NA	NA	NA	NA	NA	NA
ENSEMBL:ENSBTAP00000014147;CON__ENSEMBL:ENSBTAP00000014147	ENSEMBL:ENSBTAP00000014147;CON__ENSEMBL:ENSBTAP00000014147	4;4	4;4	4;4	>ENSEMBL:ENSBTAP00000014147 (Bos taurus) 12 kDa protein;>ENSEMBL:ENSBTAP00000014147 (Bos taurus) 12 kDa protein	2	4	4	4	0	0	0	0	0	0	1	0	0	0	0	0	0	0	1	0	1	0	0	0	3	3	4	1	1	1	0	0	0	0	0	0	0	0	1	0	0	0	0	0
						NA	NA	NA	NA	NA	NA	NA	NA	NA	NA	NA	NA	NA	NA	NA	NA	NA	NA	NA	NA	NA	NA	NA	NA	NA	NA	NA	NA	NA	NA	NA	NA	NA	NA	NA	NA	NA	NA	NA	NA	NA	NA	NA	NA
ENSEMBL:ENSBTAP00000024462;CON__ENSEMBL:ENSBTAP00000024462	ENSEMBL:ENSBTAP00000024462;CON__ENSEMBL:ENSBTAP00000024462	14;14	2;2	2;2	>ENSEMBL:ENSBTAP00000024462 (Bos taurus) 47 kDa protein;>ENSEMBL:ENSBTAP00000024462 (Bos taurus) 47 kDa protein	2	14	2	2	0	0	0	0	0	0	0	0	0	2	1	0	0	0	0	0	1	1	1	0	9	11	12	4	3	0	0	0	0	1	0	0	0	2	2	0	0	0	0	0
						NA	NA	NA	NA	NA	NA	NA	NA	NA	NA	NA	NA	NA	NA	NA	NA	NA	NA	NA	NA	NA	NA	NA	NA	NA	NA	NA	NA	NA	NA	NA	NA	NA	NA	NA	NA	NA	NA	NA	NA	NA	NA	NA	NA
ENSEMBL:ENSBTAP00000024466;CON__ENSEMBL:ENSBTAP00000024466	ENSEMBL:ENSBTAP00000024466;CON__ENSEMBL:ENSBTAP00000024466	15;15	15;15	3;3	>ENSEMBL:ENSBTAP00000024466 (Bos taurus) 44 kDa protein;>ENSEMBL:ENSBTAP00000024466 (Bos taurus) 44 kDa protein	2	15	15	3	0	0	0	0	0	0	0	0	0	2	1	0	0	0	0	0	1	1	1	0	11	13	14	4	3	0	0	0	0	1	0	0	0	2	2	0	0	0	0	0
						NA	NA	NA	NA	NA	NA	NA	NA	NA	NA	NA	NA	NA	NA	NA	NA	NA	NA	NA	NA	NA	NA	NA	NA	NA	NA	NA	NA	NA	NA	NA	NA	NA	NA	NA	NA	NA	NA	NA	NA	NA	NA	NA	NA
ENSEMBL:ENSBTAP00000033053;CON__ENSEMBL:ENSBTAP00000033053	ENSEMBL:ENSBTAP00000033053;CON__ENSEMBL:ENSBTAP00000033053	2;2	2;2	2;2	>ENSEMBL:ENSBTAP00000033053 (Bos taurus) 15 kDa protein;>ENSEMBL:ENSBTAP00000033053 (Bos taurus) 15 kDa protein	2	2	2	2	0	0	0	0	0	0	0	0	0	0	0	0	0	0	0	0	0	0	0	0	2	2	2	0	1	0	0	0	0	0	0	0	0	0	0	0	0	0	0	0
						NA	NA	NA	NA	NA	NA	NA	NA	NA	NA	NA	NA	NA	NA	NA	NA	NA	NA	NA	NA	NA	NA	NA	NA	NA	NA	NA	NA	NA	NA	NA	NA	NA	NA	NA	NA	NA	NA	NA	NA	NA	NA	NA	NA
ENSEMBL:ENSBTAP00000038253;CON__ENSEMBL:ENSBTAP00000038253	ENSEMBL:ENSBTAP00000038253;CON__ENSEMBL:ENSBTAP00000038253	11;11	2;2	1;1	>ENSEMBL:ENSBTAP00000038253 (Bos taurus) 63 kDa protein;>ENSEMBL:ENSBTAP00000038253 (Bos taurus) 63 kDa protein	2	11	2	1	3	2	4	6	5	4	4	7	3	5	2	1	2	1	6	4	4	3	4	1	3	5	1	2	2	2	3	1	2	4	2	1	3	3	2	2	3	1	4	6
						NA	NA	NA	NA	NA	NA	NA	NA	NA	NA	NA	NA	NA	NA	NA	NA	NA	NA	NA	NA	NA	NA	NA	NA	NA	NA	NA	NA	NA	NA	NA	NA	NA	NA	NA	NA	NA	NA	NA	NA	NA	NA	NA	NA
P00711;CON__P00711	P00711;CON__P00711	1;1	1;1	1;1	>P00711 SWISS-PROT:P00711 Alpha-lactalbumin - Bos taurus (Bovine).;>P00711 SWISS-PROT:P00711 Alpha-lactalbumin - Bos taurus (Bovine).	2	1	1	1	0	0	0	0	0	0	0	0	0	0	0	0	0	0	0	0	0	1	0	1	0	0	0	0	0	0	0	0	0	0	0	0	0	0	0	0	0	0	0	0
						NA	NA	NA	NA	NA	NA	NA	NA	NA	NA	NA	NA	NA	NA	NA	NA	NA	NA	NA	NA	NA	NA	NA	NA	NA	NA	NA	NA	NA	NA	NA	NA	NA	NA	NA	NA	NA	NA	NA	NA	NA	NA	NA	NA
						NA	NA	NA	NA	NA	NA	NA	NA	NA	NA	NA	NA	NA	NA	NA	NA	NA	NA	NA	NA	NA	NA	NA	NA	NA	NA	NA	NA	NA	NA	NA	NA	NA	NA	NA	NA	NA	NA	NA	NA	NA	NA	NA	NA
						NA	NA	NA	NA	NA	NA	NA	NA	NA	NA	NA	NA	NA	NA	NA	NA	NA	NA	NA	NA	NA	NA	NA	NA	NA	NA	NA	NA	NA	NA	NA	NA	NA	NA	NA	NA	NA	NA	NA	NA	NA	NA	NA	NA
						NA	NA	NA	NA	NA	NA	NA	NA	NA	NA	NA	NA	NA	NA	NA	NA	NA	NA	NA	NA	NA	NA	NA	NA	NA	NA	NA	NA	NA	NA	NA	NA	NA	NA	NA	NA	NA	NA	NA	NA	NA	NA	NA	NA
						NA	NA	NA	NA	NA	NA	NA	NA	NA	NA	NA	NA	NA	NA	NA	NA	NA	NA	NA	NA	NA	NA	NA	NA	NA	NA	NA	NA	NA	NA	NA	NA	NA	NA	NA	NA	NA	NA	NA	NA	NA	NA	NA	NA
						NA	NA	NA	NA	NA	NA	NA	NA	NA	NA	NA	NA	NA	NA	NA	NA	NA	NA	NA	NA	NA	NA	NA	NA	NA	NA	NA	NA	NA	NA	NA	NA	NA	NA	NA	NA	NA	NA	NA	NA	NA	NA	NA	NA
						NA	NA	NA	NA	NA	NA	NA	NA	NA	NA	NA	NA	NA	NA	NA	NA	NA	NA	NA	NA	NA	NA	NA	NA	NA	NA	NA	NA	NA	NA	NA	NA	NA	NA	NA	NA	NA	NA	NA	NA	NA	NA	NA	NA
						NA	NA	NA	NA	NA	NA	NA	NA	NA	NA	NA	NA	NA	NA	NA	NA	NA	NA	NA	NA	NA	NA	NA	NA	NA	NA	NA	NA	NA	NA	NA	NA	NA	NA	NA	NA	NA	NA	NA	NA	NA	NA	NA	NA
						NA	NA	NA	NA	NA	NA	NA	NA	NA	NA	NA	NA	NA	NA	NA	NA	NA	NA	NA	NA	NA	NA	NA	NA	NA	NA	NA	NA	NA	NA	NA	NA	NA	NA	NA	NA	NA	NA	NA	NA	NA	NA	NA	NA
						NA	NA	NA	NA	NA	NA	NA	NA	NA	NA	NA	NA	NA	NA	NA	NA	NA	NA	NA	NA	NA	NA	NA	NA	NA	NA	NA	NA	NA	NA	NA	NA	NA	NA	NA	NA	NA	NA	NA	NA	NA	NA	NA	NA
						NA	NA	NA	NA	NA	NA	NA	NA	NA	NA	NA	NA	NA	NA	NA	NA	NA	NA	NA	NA	NA	NA	NA	NA	NA	NA	NA	NA	NA	NA	NA	NA	NA	NA	NA	NA	NA	NA	NA	NA	NA	NA	NA	NA
						NA	NA	NA	NA	NA	NA	NA	NA	NA	NA	NA	NA	NA	NA	NA	NA	NA	NA	NA	NA	NA	NA	NA	NA	NA	NA	NA	NA	NA	NA	NA	NA	NA	NA	NA	NA	NA	NA	NA	NA	NA	NA	NA	NA
						NA	NA	NA	NA	NA	NA	NA	NA	NA	NA	NA	NA	NA	NA	NA	NA	NA	NA	NA	NA	NA	NA	NA	NA	NA	NA	NA	NA	NA	NA	NA	NA	NA	NA	NA	NA	NA	NA	NA	NA	NA	NA	NA	NA
						NA	NA	NA	NA	NA	NA	NA	NA	NA	NA	NA	NA	NA	NA	NA	NA	NA	NA	NA	NA	NA	NA	NA	NA	NA	NA	NA	NA	NA	NA	NA	NA	NA	NA	NA	NA	NA	NA	NA	NA	NA	NA	NA	NA
						NA	NA	NA	NA	NA	NA	NA	NA	NA	NA	NA	NA	NA	NA	NA	NA	NA	NA	NA	NA	NA	NA	NA	NA	NA	NA	NA	NA	NA	NA	NA	NA	NA	NA	NA	NA	NA	NA	NA	NA	NA	NA	NA	NA
						NA	NA	NA	NA	NA	NA	NA	NA	NA	NA	NA	NA	NA	NA	NA	NA	NA	NA	NA	NA	NA	NA	NA	NA	NA	NA	NA	NA	NA	NA	NA	NA	NA	NA	NA	NA	NA	NA	NA	NA	NA	NA	NA	NA
						NA	NA	NA	NA	NA	NA	NA	NA	NA	NA	NA	NA	NA	NA	NA	NA	NA	NA	NA	NA	NA	NA	NA	NA	NA	NA	NA	NA	NA	NA	NA	NA	NA	NA	NA	NA	NA	NA	NA	NA	NA	NA	NA	NA
						NA	NA	NA	NA	NA	NA	NA	NA	NA	NA	NA	NA	NA	NA	NA	NA	NA	NA	NA	NA	NA	NA	NA	NA	NA	NA	NA	NA	NA	NA	NA	NA	NA	NA	NA	NA	NA	NA	NA	NA	NA	NA	NA	NA
						NA	NA	NA	NA	NA	NA	NA	NA	NA	NA	NA	NA	NA	NA	NA	NA	NA	NA	NA	NA	NA	NA	NA	NA	NA	NA	NA	NA	NA	NA	NA	NA	NA	NA	NA	NA	NA	NA	NA	NA	NA	NA	NA	NA
						NA	NA	NA	NA	NA	NA	NA	NA	NA	NA	NA	NA	NA	NA	NA	NA	NA	NA	NA	NA	NA	NA	NA	NA	NA	NA	NA	NA	NA	NA	NA	NA	NA	NA	NA	NA	NA	NA	NA	NA	NA	NA	NA	NA
						NA	NA	NA	NA	NA	NA	NA	NA	NA	NA	NA	NA	NA	NA	NA	NA	NA	NA	NA	NA	NA	NA	NA	NA	NA	NA	NA	NA	NA	NA	NA	NA	NA	NA	NA	NA	NA	NA	NA	NA	NA	NA	NA	NA
;73237;73238;73239;73240;73241;73242;73243;73244;73245;73246;73247;73248;73249;73250;73251;73252;73253;73254;73255;73256;73257;73258;73259;73260;73261;73262;73263;73264;73265;73266;73267;73268;73269;73270;73271;73272;73273;73274;73275;73276;73277;73278;73279;73280;73281;73282;73283;73284;73285;73286;73287;73288;73289;73290;73291;73292;73293;73294;73295;73296;73297;73298;73299;73300;73301;73302;73…	699;5781;5850;8968;9306;9517;10246;10252;11108;14092;16155;16447;16606;16788;19104;19541;21570;24405;26903;29786;30360;30426;36456;36804;38213;40422;42706;44475;44609;44834;44850;48386;48626;48923;51573;52655;52736;56790;56806;57816;57909;59117;60689;62273;62961;64504;64589;64694;66688;72150;75971;77524;81245;82041;82508;82629	20;21;22	111;469;571			NA	NA	NA	NA	NA	NA	NA	NA	NA	NA	NA	NA	NA	NA	NA	NA	NA	NA	NA	NA	NA	NA	NA	NA	NA	NA	NA	NA	NA	NA	NA	NA	NA	NA	NA	NA	NA	NA	NA	NA	NA	NA	NA	NA
						NA	NA	NA	NA	NA	NA	NA	NA	NA	NA	NA	NA	NA	NA	NA	NA	NA	NA	NA	NA	NA	NA	NA	NA	NA	NA	NA	NA	NA	NA	NA	NA	NA	NA	NA	NA	NA	NA	NA	NA	NA	NA	NA	NA
						NA	NA	NA	NA	NA	NA	NA	NA	NA	NA	NA	NA	NA	NA	NA	NA	NA	NA	NA	NA	NA	NA	NA	NA	NA	NA	NA	NA	NA	NA	NA	NA	NA	NA	NA	NA	NA	NA	NA	NA	NA	NA	NA	NA
						NA	NA	NA	NA	NA	NA	NA	NA	NA	NA	NA	NA	NA	NA	NA	NA	NA	NA	NA	NA	NA	NA	NA	NA	NA	NA	NA	NA	NA	NA	NA	NA	NA	NA	NA	NA	NA	NA	NA	NA	NA	NA	NA	NA
						NA	NA	NA	NA	NA	NA	NA	NA	NA	NA	NA	NA	NA	NA	NA	NA	NA	NA	NA	NA	NA	NA	NA	NA	NA	NA	NA	NA	NA	NA	NA	NA	NA	NA	NA	NA	NA	NA	NA	NA	NA	NA	NA	NA
						NA	NA	NA	NA	NA	NA	NA	NA	NA	NA	NA	NA	NA	NA	NA	NA	NA	NA	NA	NA	NA	NA	NA	NA	NA	NA	NA	NA	NA	NA	NA	NA	NA	NA	NA	NA	NA	NA	NA	NA	NA	NA	NA	NA
P12763;CON__P12763	P12763;CON__P12763	4;4	4;4	4;4	>P12763 SWISS-PROT:P12763 (Bos taurus) Alpha-2-HS-glycoprotein precursor;>P12763 SWISS-PROT:P12763 (Bos taurus) Alpha-2-HS-glycoprotein precursor	2	4	4	4	0	0	0	0	0	0	0	0	0	0	0	0	0	0	0	0	0	0	0	0	2	3	1	0	0	0	0	0	0	0	0	0	0	0	0	0	0	0	0	0
						NA	NA	NA	NA	NA	NA	NA	NA	NA	NA	NA	NA	NA	NA	NA	NA	NA	NA	NA	NA	NA	NA	NA	NA	NA	NA	NA	NA	NA	NA	NA	NA	NA	NA	NA	NA	NA	NA	NA	NA	NA	NA	NA	NA
						NA	NA	NA	NA	NA	NA	NA	NA	NA	NA	NA	NA	NA	NA	NA	NA	NA	NA	NA	NA	NA	NA	NA	NA	NA	NA	NA	NA	NA	NA	NA	NA	NA	NA	NA	NA	NA	NA	NA	NA	NA	NA	NA	NA
						NA	NA	NA	NA	NA	NA	NA	NA	NA	NA	NA	NA	NA	NA	NA	NA	NA	NA	NA	NA	NA	NA	NA	NA	NA	NA	NA	NA	NA	NA	NA	NA	NA	NA	NA	NA	NA	NA	NA	NA	NA	NA	NA	NA
						NA	NA	NA	NA	NA	NA	NA	NA	NA	NA	NA	NA	NA	NA	NA	NA	NA	NA	NA	NA	NA	NA	NA	NA	NA	NA	NA	NA	NA	NA	NA	NA	NA	NA	NA	NA	NA	NA	NA	NA	NA	NA	NA	NA
						NA	NA	NA	NA	NA	NA	NA	NA	NA	NA	NA	NA	NA	NA	NA	NA	NA	NA	NA	NA	NA	NA	NA	NA	NA	NA	NA	NA	NA	NA	NA	NA	NA	NA	NA	NA	NA	NA	NA	NA	NA	NA	NA	NA
						NA	NA	NA	NA	NA	NA	NA	NA	NA	NA	NA	NA	NA	NA	NA	NA	NA	NA	NA	NA	NA	NA	NA	NA	NA	NA	NA	NA	NA	NA	NA	NA	NA	NA	NA	NA	NA	NA	NA	NA	NA	NA	NA	NA
						NA	NA	NA	NA	NA	NA	NA	NA	NA	NA	NA	NA	NA	NA	NA	NA	NA	NA	NA	NA	NA	NA	NA	NA	NA	NA	NA	NA	NA	NA	NA	NA	NA	NA	NA	NA	NA	NA	NA	NA	NA	NA	NA	NA
						NA	NA	NA	NA	NA	NA	NA	NA	NA	NA	NA	NA	NA	NA	NA	NA	NA	NA	NA	NA	NA	NA	NA	NA	NA	NA	NA	NA	NA	NA	NA	NA	NA	NA	NA	NA	NA	NA	NA	NA	NA	NA	NA	NA
						NA	NA	NA	NA	NA	NA	NA	NA	NA	NA	NA	NA	NA	NA	NA	NA	NA	NA	NA	NA	NA	NA	NA	NA	NA	NA	NA	NA	NA	NA	NA	NA	NA	NA	NA	NA	NA	NA	NA	NA	NA	NA	NA	NA
						NA	NA	NA	NA	NA	NA	NA	NA	NA	NA	NA	NA	NA	NA	NA	NA	NA	NA	NA	NA	NA	NA	NA	NA	NA	NA	NA	NA	NA	NA	NA	NA	NA	NA	NA	NA	NA	NA	NA	NA	NA	NA	NA	NA
						NA	NA	NA	NA	NA	NA	NA	NA	NA	NA	NA	NA	NA	NA	NA	NA	NA	NA	NA	NA	NA	NA	NA	NA	NA	NA	NA	NA	NA	NA	NA	NA	NA	NA	NA	NA	NA	NA	NA	NA	NA	NA	NA	NA
						NA	NA	NA	NA	NA	NA	NA	NA	NA	NA	NA	NA	NA	NA	NA	NA	NA	NA	NA	NA	NA	NA	NA	NA	NA	NA	NA	NA	NA	NA	NA	NA	NA	NA	NA	NA	NA	NA	NA	NA	NA	NA	NA	NA
Q3SZR3;CON__Q3SZR3	Q3SZR3;CON__Q3SZR3	1;1	1;1	1;1	>Q3SZR3 SWISS-PROT:Q3SZR3 (Bos taurus) Alpha-1-acid glycoprotein precursor;>Q3SZR3 SWISS-PROT:Q3SZR3 (Bos taurus) Alpha-1-acid glycoprotein precursor	2	1	1	1	0	0	0	0	0	0	0	0	0	0	0	0	0	0	0	0	0	0	0	0	1	0	0	0	0	0	0	0	0	0	0	0	0	0	0	0	0	0	0	0
						NA	NA	NA	NA	NA	NA	NA	NA	NA	NA	NA	NA	NA	NA	NA	NA	NA	NA	NA	NA	NA	NA	NA	NA	NA	NA	NA	NA	NA	NA	NA	NA	NA	NA	NA	NA	NA	NA	NA	NA	NA	NA	NA	NA
						NA	NA	NA	NA	NA	NA	NA	NA	NA	NA	NA	NA	NA	NA	NA	NA	NA	NA	NA	NA	NA	NA	NA	NA	NA	NA	NA	NA	NA	NA	NA	NA	NA	NA	NA	NA	NA	NA	NA	NA	NA	NA	NA	NA
						NA	NA	NA	NA	NA	NA	NA	NA	NA	NA	NA	NA	NA	NA	NA	NA	NA	NA	NA	NA	NA	NA	NA	NA	NA	NA	NA	NA	NA	NA	NA	NA	NA	NA	NA	NA	NA	NA	NA	NA	NA	NA	NA	NA
						NA	NA	NA	NA	NA	NA	NA	NA	NA	NA	NA	NA	NA	NA	NA	NA	NA	NA	NA	NA	NA	NA	NA	NA	NA	NA	NA	NA	NA	NA	NA	NA	NA	NA	NA	NA	NA	NA	NA	NA	NA	NA	NA	NA
						NA	NA	NA	NA	NA	NA	NA	NA	NA	NA	NA	NA	NA	NA	NA	NA	NA	NA	NA	NA	NA	NA	NA	NA	NA	NA	NA	NA	NA	NA	NA	NA	NA	NA	NA	NA	NA	NA	NA	NA	NA	NA	NA	NA
						NA	NA	NA	NA	NA	NA	NA	NA	NA	NA	NA	NA	NA	NA	NA	NA	NA	NA	NA	NA	NA	NA	NA	NA	NA	NA	NA	NA	NA	NA	NA	NA	NA	NA	NA	NA	NA	NA	NA	NA	NA	NA	NA	NA
						NA	NA	NA	NA	NA	NA	NA	NA	NA	NA	NA	NA	NA	NA	NA	NA	NA	NA	NA	NA	NA	NA	NA	NA	NA	NA	NA	NA	NA	NA	NA	NA	NA	NA	NA	NA	NA	NA	NA	NA	NA	NA	NA	NA
						NA	NA	NA	NA	NA	NA	NA	NA	NA	NA	NA	NA	NA	NA	NA	NA	NA	NA	NA	NA	NA	NA	NA	NA	NA	NA	NA	NA	NA	NA	NA	NA	NA	NA	NA	NA	NA	NA	NA	NA	NA	NA	NA	NA
						NA	NA	NA	NA	NA	NA	NA	NA	NA	NA	NA	NA	NA	NA	NA	NA	NA	NA	NA	NA	NA	NA	NA	NA	NA	NA	NA	NA	NA	NA	NA	NA	NA	NA	NA	NA	NA	NA	NA	NA	NA	NA	NA	NA
						NA	NA	NA	NA	NA	NA	NA	NA	NA	NA	NA	NA	NA	NA	NA	NA	NA	NA	NA	NA	NA	NA	NA	NA	NA	NA	NA	NA	NA	NA	NA	NA	NA	NA	NA	NA	NA	NA	NA	NA	NA	NA	NA	NA
						NA	NA	NA	NA	NA	NA	NA	NA	NA	NA	NA	NA	NA	NA	NA	NA	NA	NA	NA	NA	NA	NA	NA	NA	NA	NA	NA	NA	NA	NA	NA	NA	NA	NA	NA	NA	NA	NA	NA	NA	NA	NA	NA	NA
						NA	NA	NA	NA	NA	NA	NA	NA	NA	NA	NA	NA	NA	NA	NA	NA	NA	NA	NA	NA	NA	NA	NA	NA	NA	NA	NA	NA	NA	NA	NA	NA	NA	NA	NA	NA	NA	NA	NA	NA	NA	NA	NA	NA
						NA	NA	NA	NA	NA	NA	NA	NA	NA	NA	NA	NA	NA	NA	NA	NA	NA	NA	NA	NA	NA	NA	NA	NA	NA	NA	NA	NA	NA	NA	NA	NA	NA	NA	NA	NA	NA	NA	NA	NA	NA	NA	NA	NA
						NA	NA	NA	NA	NA	NA	NA	NA	NA	NA	NA	NA	NA	NA	NA	NA	NA	NA	NA	NA	NA	NA	NA	NA	NA	NA	NA	NA	NA	NA	NA	NA	NA	NA	NA	NA	NA	NA	NA	NA	NA	NA	NA	NA
						NA	NA	NA	NA	NA	NA	NA	NA	NA	NA	NA	NA	NA	NA	NA	NA	NA	NA	NA	NA	NA	NA	NA	NA	NA	NA	NA	NA	NA	NA	NA	NA	NA	NA	NA	NA	NA	NA	NA	NA	NA	NA	NA	NA
						NA	NA	NA	NA	NA	NA	NA	NA	NA	NA	NA	NA	NA	NA	NA	NA	NA	NA	NA	NA	NA	NA	NA	NA	NA	NA	NA	NA	NA	NA	NA	NA	NA	NA	NA	NA	NA	NA	NA	NA	NA	NA	NA	NA
						NA	NA	NA	NA	NA	NA	NA	NA	NA	NA	NA	NA	NA	NA	NA	NA	NA	NA	NA	NA	NA	NA	NA	NA	NA	NA	NA	NA	NA	NA	NA	NA	NA	NA	NA	NA	NA	NA	NA	NA	NA	NA	NA	NA
						NA	NA	NA	NA	NA	NA	NA	NA	NA	NA	NA	NA	NA	NA	NA	NA	NA	NA	NA	NA	NA	NA	NA	NA	NA	NA	NA	NA	NA	NA	NA	NA	NA	NA	NA	NA	NA	NA	NA	NA	NA	NA	NA	NA
						NA	NA	NA	NA	NA	NA	NA	NA	NA	NA	NA	NA	NA	NA	NA	NA	NA	NA	NA	NA	NA	NA	NA	NA	NA	NA	NA	NA	NA	NA	NA	NA	NA	NA	NA	NA	NA	NA	NA	NA	NA	NA	NA	NA
						NA	NA	NA	NA	NA	NA	NA	NA	NA	NA	NA	NA	NA	NA	NA	NA	NA	NA	NA	NA	NA	NA	NA	NA	NA	NA	NA	NA	NA	NA	NA	NA	NA	NA	NA	NA	NA	NA	NA	NA	NA	NA	NA	NA
						NA	NA	NA	NA	NA	NA	NA	NA	NA	NA	NA	NA	NA	NA	NA	NA	NA	NA	NA	NA	NA	NA	NA	NA	NA	NA	NA	NA	NA	NA	NA	NA	NA	NA	NA	NA	NA	NA	NA	NA	NA	NA	NA	NA
sp|A2A699|F1712_MOUSE	sp|A2A699|F1712_MOUSE	2	2	2	>sp|A2A699|F1712_MOUSE Protein FAM171A2 OS=Mus musculus GN=Fam171a2 PE=1 SV=1	1	2	2	2	0	0	0	0	0	0	0	0	0	0	0	2	0	0	0	0	0	0	0	0	0	0	0	0	0	0	0	0	0	0	0	0	0	0	0	0	0	0	0	0
						NA	NA	NA	NA	NA	NA	NA	NA	NA	NA	NA	NA	NA	NA	NA	NA	NA	NA	NA	NA	NA	NA	NA	NA	NA	NA	NA	NA	NA	NA	NA	NA	NA	NA	NA	NA	NA	NA	NA	NA	NA	NA	NA	NA
sp|A2A6T1|CDR2L_MOUSE	sp|A2A6T1|CDR2L_MOUSE	7	7	7	>sp|A2A6T1|CDR2L_MOUSE Cerebellar degeneration-related protein 2-like OS=Mus musculus GN=Cdr2l PE=2 SV=1	1	7	7	7	0	0	0	0	0	4	1	4	0	0	0	0	0	0	0	0	0	0	0	0	0	0	0	0	0	0	0	0	0	2	0	0	0	0	0	0	0	0	0	0
						NA	NA	NA	NA	NA	NA	NA	NA	NA	NA	NA	NA	NA	NA	NA	NA	NA	NA	NA	NA	NA	NA	NA	NA	NA	NA	NA	NA	NA	NA	NA	NA	NA	NA	NA	NA	NA	NA	NA	NA	NA	NA	NA	NA
sp|A2AAE1|K1109_MOUSE	sp|A2AAE1|K1109_MOUSE	1	1	1	>sp|A2AAE1|K1109_MOUSE Uncharacterized protein KIAA1109 OS=Mus musculus GN=Kiaa1109 PE=1 SV=4	1	1	1	1	0	0	0	0	0	0	0	0	0	0	0	0	0	0	0	0	0	0	0	0	0	0	0	0	0	0	1	0	0	0	0	0	0	0	0	0	0	0	0	0
						NA	NA	NA	NA	NA	NA	NA	NA	NA	NA	NA	NA	NA	NA	NA	NA	NA	NA	NA	NA	NA	NA	NA	NA	NA	NA	NA	NA	NA	NA	NA	NA	NA	NA	NA	NA	NA	NA	NA	NA	NA	NA	NA	NA
						NA	NA	NA	NA	NA	NA	NA	NA	NA	NA	NA	NA	NA	NA	NA	NA	NA	NA	NA	NA	NA	NA	NA	NA	NA	NA	NA	NA	NA	NA	NA	NA	NA	NA	NA	NA	NA	NA	NA	NA	NA	NA	NA	NA
sp|A2ASZ8|SCMC2_MOUSE	sp|A2ASZ8|SCMC2_MOUSE	3	3	3	>sp|A2ASZ8|SCMC2_MOUSE Calcium-binding mitochondrial carrier protein SCaMC-2 OS=Mus musculus GN=Slc25a25 PE=2 SV=1	1	3	3	3	0	0	0	0	0	1	0	1	0	0	0	0	0	0	0	0	0	0	0	0	0	0	0	0	0	0	0	0	0	2	0	0	0	0	0	0	0	0	0	0
						NA	NA	NA	NA	NA	NA	NA	NA	NA	NA	NA	NA	NA	NA	NA	NA	NA	NA	NA	NA	NA	NA	NA	NA	NA	NA	NA	NA	NA	NA	NA	NA	NA	NA	NA	NA	NA	NA	NA	NA	NA	NA	NA	NA
sp|A2ATD1|ISM1_MOUSE	sp|A2ATD1|ISM1_MOUSE	2	2	2	>sp|A2ATD1|ISM1_MOUSE Isthmin-1 OS=Mus musculus GN=Ism1 PE=3 SV=1	1	2	2	2	0	0	0	0	0	0	0	0	0	0	0	0	0	0	0	0	0	0	0	0	1	0	0	0	0	0	0	0	0	0	0	0	0	0	0	0	0	0	0	0
						NA	NA	NA	NA	NA	NA	NA	NA	NA	NA	NA	NA	NA	NA	NA	NA	NA	NA	NA	NA	NA	NA	NA	NA	NA	NA	NA	NA	NA	NA	NA	NA	NA	NA	NA	NA	NA	NA	NA	NA	NA	NA	NA	NA
sp|B0V2N1|PTPRS_MOUSE	sp|B0V2N1|PTPRS_MOUSE	3	3	3	>sp|B0V2N1|PTPRS_MOUSE Receptor-type tyrosine-protein phosphatase S OS=Mus musculus GN=Ptprs PE=1 SV=1	1	3	3	3	0	0	0	0	0	0	0	0	0	0	0	0	0	0	0	0	0	0	0	0	0	0	0	0	0	0	0	0	0	1	0	0	0	0	0	0	0	0	0	0
						NA	NA	NA	NA	NA	NA	NA	NA	NA	NA	NA	NA	NA	NA	NA	NA	NA	NA	NA	NA	NA	NA	NA	NA	NA	NA	NA	NA	NA	NA	NA	NA	NA	NA	NA	NA	NA	NA	NA	NA	NA	NA	NA	NA
sp|B1AVZ0|UPP_MOUSE	sp|B1AVZ0|UPP_MOUSE	4	4	4	>sp|B1AVZ0|UPP_MOUSE Uracil phosphoribosyltransferase homolog OS=Mus musculus GN=Uprt PE=2 SV=1	1	4	4	4	0	0	0	0	0	0	0	0	0	0	0	0	0	0	0	0	0	0	0	0	0	0	0	0	3	3	1	0	0	0	0	0	0	0	0	0	0	0	0	0
						NA	NA	NA	NA	NA	NA	NA	NA	NA	NA	NA	NA	NA	NA	NA	NA	NA	NA	NA	NA	NA	NA	NA	NA	NA	NA	NA	NA	NA	NA	NA	NA	NA	NA	NA	NA	NA	NA	NA	NA	NA	NA	NA	NA
sp|B2RSH2|GNAI1_MOUSE;sp|Q9DC51|GNAI3_MOUSE	sp|B2RSH2|GNAI1_MOUSE	7;3	5;1	3;0	>sp|B2RSH2|GNAI1_MOUSE Guanine nucleotide-binding protein G(i) subunit alpha-1 OS=Mus musculus GN=Gnai1 PE=2 SV=1	2	7	5	3	1	2	0	2	1	1	2	2	0	1	1	1	1	0	1	0	1	0	1	1	1	2	2	1	1	3	3	1	4	4	2	2	0	1	1	2	0	0	1	1
						NA	NA	NA	NA	NA	NA	NA	NA	NA	NA	NA	NA	NA	NA	NA	NA	NA	NA	NA	NA	NA	NA	NA	NA	NA	NA	NA	NA	NA	NA	NA	NA	NA	NA	NA	NA	NA	NA	NA	NA	NA	NA	NA	NA
sp|B9EJA2|CTTB2_MOUSE	sp|B9EJA2|CTTB2_MOUSE	3	3	3	>sp|B9EJA2|CTTB2_MOUSE Cortactin-binding protein 2 OS=Mus musculus GN=Cttnbp2 PE=1 SV=2	1	3	3	3	0	0	0	0	0	0	0	0	0	0	0	0	0	0	0	0	0	0	0	0	0	0	0	0	0	0	0	0	0	0	0	0	0	0	0	0	3	0	0	0
						NA	NA	NA	NA	NA	NA	NA	NA	NA	NA	NA	NA	NA	NA	NA	NA	NA	NA	NA	NA	NA	NA	NA	NA	NA	NA	NA	NA	NA	NA	NA	NA	NA	NA	NA	NA	NA	NA	NA	NA	NA	NA	NA	NA
						NA	NA	NA	NA	NA	NA	NA	NA	NA	NA	NA	NA	NA	NA	NA	NA	NA	NA	NA	NA	NA	NA	NA	NA	NA	NA	NA	NA	NA	NA	NA	NA	NA	NA	NA	NA	NA	NA	NA	NA	NA	NA	NA	NA
sp|D3Z7P3|GLSK_MOUSE	sp|D3Z7P3|GLSK_MOUSE	1	1	1	>sp|D3Z7P3|GLSK_MOUSE Glutaminase kidney isoform, mitochondrial OS=Mus musculus GN=Gls PE=1 SV=1	1	1	1	1	0	0	0	0	0	0	0	0	0	0	0	0	0	0	0	0	0	0	0	0	0	0	0	0	0	0	0	0	0	0	0	0	0	0	0	0	0	0	0	0
						NA	NA	NA	NA	NA	NA	NA	NA	NA	NA	NA	NA	NA	NA	NA	NA	NA	NA	NA	NA	NA	NA	NA	NA	NA	NA	NA	NA	NA	NA	NA	NA	NA	NA	NA	NA	NA	NA	NA	NA	NA	NA	NA	NA
sp|E9PVB5|TTC17_MOUSE	sp|E9PVB5|TTC17_MOUSE	1	1	1	>sp|E9PVB5|TTC17_MOUSE Tetratricopeptide repeat protein 17 OS=Mus musculus GN=Ttc17 PE=2 SV=1	1	1	1	1	0	0	0	0	0	0	0	0	0	0	0	0	0	0	1	1	0	0	0	0	0	0	0	1	0	0	0	0	0	0	0	0	0	0	0	1	0	0	0	0
						NA	NA	NA	NA	NA	NA	NA	NA	NA	NA	NA	NA	NA	NA	NA	NA	NA	NA	NA	NA	NA	NA	NA	NA	NA	NA	NA	NA	NA	NA	NA	NA	NA	NA	NA	NA	NA	NA	NA	NA	NA	NA	NA	NA
sp|E9Q401|RYR2_MOUSE	sp|E9Q401|RYR2_MOUSE	2	2	2	>sp|E9Q401|RYR2_MOUSE Ryanodine receptor 2 OS=Mus musculus GN=Ryr2 PE=1 SV=1	1	2	2	2	0	0	0	0	0	0	0	0	0	0	0	0	0	0	0	0	0	0	0	0	0	0	0	0	0	0	0	0	0	0	1	0	0	0	0	0	0	0	0	0
						NA	NA	NA	NA	NA	NA	NA	NA	NA	NA	NA	NA	NA	NA	NA	NA	NA	NA	NA	NA	NA	NA	NA	NA	NA	NA	NA	NA	NA	NA	NA	NA	NA	NA	NA	NA	NA	NA	NA	NA	NA	NA	NA	NA
						NA	NA	NA	NA	NA	NA	NA	NA	NA	NA	NA	NA	NA	NA	NA	NA	NA	NA	NA	NA	NA	NA	NA	NA	NA	NA	NA	NA	NA	NA	NA	NA	NA	NA	NA	NA	NA	NA	NA	NA	NA	NA	NA	NA
sp|F6SEU4|SYGP1_MOUSE	sp|F6SEU4|SYGP1_MOUSE	8	8	8	>sp|F6SEU4|SYGP1_MOUSE Ras/Rap GTPase-activating protein SynGAP OS=Mus musculus GN=Syngap1 PE=1 SV=2	1	8	8	8	0	0	0	0	0	0	0	0	0	0	0	0	0	0	0	0	0	0	0	0	0	0	0	0	0	0	4	0	0	0	0	0	0	0	0	0	0	0	0	0
						NA	NA	NA	NA	NA	NA	NA	NA	NA	NA	NA	NA	NA	NA	NA	NA	NA	NA	NA	NA	NA	NA	NA	NA	NA	NA	NA	NA	NA	NA	NA	NA	NA	NA	NA	NA	NA	NA	NA	NA	NA	NA	NA	NA
						NA	NA	NA	NA	NA	NA	NA	NA	NA	NA	NA	NA	NA	NA	NA	NA	NA	NA	NA	NA	NA	NA	NA	NA	NA	NA	NA	NA	NA	NA	NA	NA	NA	NA	NA	NA	NA	NA	NA	NA	NA	NA	NA	NA
sp|O08539|BIN1_MOUSE	sp|O08539|BIN1_MOUSE	5	5	5	>sp|O08539|BIN1_MOUSE Myc box-dependent-interacting protein 1 OS=Mus musculus GN=Bin1 PE=1 SV=1	1	5	5	5	0	0	0	0	0	0	0	0	0	0	0	0	0	0	0	0	0	0	0	0	2	0	2	0	0	0	0	0	0	0	0	0	0	0	1	0	0	0	0	0
						NA	NA	NA	NA	NA	NA	NA	NA	NA	NA	NA	NA	NA	NA	NA	NA	NA	NA	NA	NA	NA	NA	NA	NA	NA	NA	NA	NA	NA	NA	NA	NA	NA	NA	NA	NA	NA	NA	NA	NA	NA	NA	NA	NA
						NA	NA	NA	NA	NA	NA	NA	NA	NA	NA	NA	NA	NA	NA	NA	NA	NA	NA	NA	NA	NA	NA	NA	NA	NA	NA	NA	NA	NA	NA	NA	NA	NA	NA	NA	NA	NA	NA	NA	NA	NA	NA	NA	NA
						NA	NA	NA	NA	NA	NA	NA	NA	NA	NA	NA	NA	NA	NA	NA	NA	NA	NA	NA	NA	NA	NA	NA	NA	NA	NA	NA	NA	NA	NA	NA	NA	NA	NA	NA	NA	NA	NA	NA	NA	NA	NA	NA	NA
sp|O08638|MYH11_MOUSE	sp|O08638|MYH11_MOUSE	1	1	1	>sp|O08638|MYH11_MOUSE Myosin-11 OS=Mus musculus GN=Myh11 PE=1 SV=1	1	1	1	1	0	0	0	0	0	0	0	0	0	0	0	0	0	0	0	0	0	0	0	0	0	0	0	0	0	0	0	0	0	0	0	0	0	0	0	0	0	0	0	0
						NA	NA	NA	NA	NA	NA	NA	NA	NA	NA	NA	NA	NA	NA	NA	NA	NA	NA	NA	NA	NA	NA	NA	NA	NA	NA	NA	NA	NA	NA	NA	NA	NA	NA	NA	NA	NA	NA	NA	NA	NA	NA	NA	NA
sp|O08749|DLDH_MOUSE	sp|O08749|DLDH_MOUSE	6	6	6	>sp|O08749|DLDH_MOUSE Dihydrolipoyl dehydrogenase, mitochondrial OS=Mus musculus GN=Dld PE=1 SV=2	1	6	6	6	0	0	0	0	0	0	0	0	0	0	0	0	0	0	0	0	0	0	1	0	3	3	0	0	0	0	0	0	1	0	0	0	0	0	0	0	0	0	0	0
						NA	NA	NA	NA	NA	NA	NA	NA	NA	NA	NA	NA	NA	NA	NA	NA	NA	NA	NA	NA	NA	NA	NA	NA	NA	NA	NA	NA	NA	NA	NA	NA	NA	NA	NA	NA	NA	NA	NA	NA	NA	NA	NA	NA
sp|O08756|HCD2_MOUSE	sp|O08756|HCD2_MOUSE	2	2	2	>sp|O08756|HCD2_MOUSE 3-hydroxyacyl-CoA dehydrogenase type-2 OS=Mus musculus GN=Hsd17b10 PE=1 SV=4	1	2	2	2	0	0	0	0	0	0	0	0	0	0	0	0	0	0	0	0	0	0	0	0	0	0	0	0	0	0	0	0	2	0	0	0	0	0	0	0	0	0	0	0
						NA	NA	NA	NA	NA	NA	NA	NA	NA	NA	NA	NA	NA	NA	NA	NA	NA	NA	NA	NA	NA	NA	NA	NA	NA	NA	NA	NA	NA	NA	NA	NA	NA	NA	NA	NA	NA	NA	NA	NA	NA	NA	NA	NA
sp|O08788|DCTN1_MOUSE	sp|O08788|DCTN1_MOUSE	1	1	1	>sp|O08788|DCTN1_MOUSE Dynactin subunit 1 OS=Mus musculus GN=Dctn1 PE=1 SV=3	1	1	1	1	0	0	0	0	0	0	0	0	0	0	0	0	0	0	0	0	0	0	0	0	0	0	0	0	0	0	0	0	0	1	0	0	0	0	0	0	0	0	0	0
						NA	NA	NA	NA	NA	NA	NA	NA	NA	NA	NA	NA	NA	NA	NA	NA	NA	NA	NA	NA	NA	NA	NA	NA	NA	NA	NA	NA	NA	NA	NA	NA	NA	NA	NA	NA	NA	NA	NA	NA	NA	NA	NA	NA
sp|O08807|PRDX4_MOUSE	sp|O08807|PRDX4_MOUSE	1	1	1	>sp|O08807|PRDX4_MOUSE Peroxiredoxin-4 OS=Mus musculus GN=Prdx4 PE=1 SV=1	1	1	1	1	0	0	0	0	0	1	0	0	0	0	0	0	0	0	0	0	0	0	0	0	0	0	0	0	0	1	0	0	0	0	0	0	0	0	0	0	0	0	0	0
						NA	NA	NA	NA	NA	NA	NA	NA	NA	NA	NA	NA	NA	NA	NA	NA	NA	NA	NA	NA	NA	NA	NA	NA	NA	NA	NA	NA	NA	NA	NA	NA	NA	NA	NA	NA	NA	NA	NA	NA	NA	NA	NA	NA
sp|O08917|FLOT1_MOUSE	sp|O08917|FLOT1_MOUSE	10	10	10	>sp|O08917|FLOT1_MOUSE Flotillin-1 OS=Mus musculus GN=Flot1 PE=1 SV=1	1	10	10	10	0	0	0	0	1	0	0	0	0	0	0	0	0	0	0	0	1	0	9	0	0	0	0	0	0	0	0	0	0	1	0	0	0	0	0	0	0	0	1	0
						NA	NA	NA	NA	NA	NA	NA	NA	NA	NA	NA	NA	NA	NA	NA	NA	NA	NA	NA	NA	NA	NA	NA	NA	NA	NA	NA	NA	NA	NA	NA	NA	NA	NA	NA	NA	NA	NA	NA	NA	NA	NA	NA	NA
						NA	NA	NA	NA	NA	NA	NA	NA	NA	NA	NA	NA	NA	NA	NA	NA	NA	NA	NA	NA	NA	NA	NA	NA	NA	NA	NA	NA	NA	NA	NA	NA	NA	NA	NA	NA	NA	NA	NA	NA	NA	NA	NA	NA
sp|O09044|SNP23_MOUSE	sp|O09044|SNP23_MOUSE	6	5	5	>sp|O09044|SNP23_MOUSE Synaptosomal-associated protein 23 OS=Mus musculus GN=Snap23 PE=1 SV=1	1	6	5	5	0	0	0	0	0	4	4	1	0	0	0	0	0	0	0	0	0	0	0	0	0	0	0	0	0	0	0	0	0	2	0	0	0	0	0	0	0	0	0	0
						NA	NA	NA	NA	NA	NA	NA	NA	NA	NA	NA	NA	NA	NA	NA	NA	NA	NA	NA	NA	NA	NA	NA	NA	NA	NA	NA	NA	NA	NA	NA	NA	NA	NA	NA	NA	NA	NA	NA	NA	NA	NA	NA	NA
sp|O35071|KIF1C_MOUSE;sp|P33173|KIF1A_MOUSE;sp|Q60575|KIF1B_MOUSE	sp|O35071|KIF1C_MOUSE;sp|P33173|KIF1A_MOUSE;sp|Q60575|KIF1B_MOUSE	1;1;1	1;1;1	1;1;1	>sp|O35071|KIF1C_MOUSE Kinesin-like protein KIF1C OS=Mus musculus GN=Kif1c PE=2 SV=2;>sp|P33173|KIF1A_MOUSE Kinesin-like protein KIF1A OS=Mus musculus GN=Kif1a PE=1 SV=2;>sp|Q60575|KIF1B_MOUSE Kinesin-like protein KIF1B OS=Mus musculus GN=Kif1b PE=1 SV=2	3	1	1	1	0	0	0	0	0	0	0	0	0	0	0	0	0	0	0	0	0	0	0	0	0	0	0	0	0	0	0	0	0	0	1	0	0	0	0	0	0	0	0	0
						NA	NA	NA	NA	NA	NA	NA	NA	NA	NA	NA	NA	NA	NA	NA	NA	NA	NA	NA	NA	NA	NA	NA	NA	NA	NA	NA	NA	NA	NA	NA	NA	NA	NA	NA	NA	NA	NA	NA	NA	NA	NA	NA	NA
sp|O35098|DPYL4_MOUSE	sp|O35098|DPYL4_MOUSE	1	1	1	>sp|O35098|DPYL4_MOUSE Dihydropyrimidinase-related protein 4 OS=Mus musculus GN=Dpysl4 PE=1 SV=1	1	1	1	1	0	0	0	0	0	0	0	0	0	0	0	0	0	0	0	0	0	0	0	0	0	0	1	0	0	0	0	0	0	0	0	0	0	0	0	0	0	0	0	0
						NA	NA	NA	NA	NA	NA	NA	NA	NA	NA	NA	NA	NA	NA	NA	NA	NA	NA	NA	NA	NA	NA	NA	NA	NA	NA	NA	NA	NA	NA	NA	NA	NA	NA	NA	NA	NA	NA	NA	NA	NA	NA	NA	NA
						NA	NA	NA	NA	NA	NA	NA	NA	NA	NA	NA	NA	NA	NA	NA	NA	NA	NA	NA	NA	NA	NA	NA	NA	NA	NA	NA	NA	NA	NA	NA	NA	NA	NA	NA	NA	NA	NA	NA	NA	NA	NA	NA	NA
sp|O35136|NCAM2_MOUSE	sp|O35136|NCAM2_MOUSE	2	2	2	>sp|O35136|NCAM2_MOUSE Neural cell adhesion molecule 2 OS=Mus musculus GN=Ncam2 PE=2 SV=1	1	2	2	2	0	0	0	0	0	0	0	0	0	0	0	1	0	0	1	1	1	0	0	0	0	0	0	1	1	0	0	0	0	0	0	0	0	0	0	0	0	0	0	0
						NA	NA	NA	NA	NA	NA	NA	NA	NA	NA	NA	NA	NA	NA	NA	NA	NA	NA	NA	NA	NA	NA	NA	NA	NA	NA	NA	NA	NA	NA	NA	NA	NA	NA	NA	NA	NA	NA	NA	NA	NA	NA	NA	NA
sp|O35449|PRRT1_MOUSE	sp|O35449|PRRT1_MOUSE	3	3	3	>sp|O35449|PRRT1_MOUSE Proline-rich transmembrane protein 1 OS=Mus musculus GN=Prrt1 PE=1 SV=1	1	3	3	3	0	0	0	0	0	0	0	0	0	0	0	0	0	0	0	0	0	0	0	0	0	0	0	0	0	0	3	0	0	0	2	0	0	0	0	0	0	0	0	0
						NA	NA	NA	NA	NA	NA	NA	NA	NA	NA	NA	NA	NA	NA	NA	NA	NA	NA	NA	NA	NA	NA	NA	NA	NA	NA	NA	NA	NA	NA	NA	NA	NA	NA	NA	NA	NA	NA	NA	NA	NA	NA	NA	NA
sp|O35526|STX1A_MOUSE	sp|O35526|STX1A_MOUSE	4	3	3	>sp|O35526|STX1A_MOUSE Syntaxin-1A OS=Mus musculus GN=Stx1a PE=1 SV=3	1	4	3	3	0	0	0	0	0	0	0	0	0	0	0	0	0	0	0	0	0	0	0	0	0	0	0	0	0	0	0	0	1	3	1	0	0	0	0	1	0	0	0	0
						NA	NA	NA	NA	NA	NA	NA	NA	NA	NA	NA	NA	NA	NA	NA	NA	NA	NA	NA	NA	NA	NA	NA	NA	NA	NA	NA	NA	NA	NA	NA	NA	NA	NA	NA	NA	NA	NA	NA	NA	NA	NA	NA	NA
						NA	NA	NA	NA	NA	NA	NA	NA	NA	NA	NA	NA	NA	NA	NA	NA	NA	NA	NA	NA	NA	NA	NA	NA	NA	NA	NA	NA	NA	NA	NA	NA	NA	NA	NA	NA	NA	NA	NA	NA	NA	NA	NA	NA
						NA	NA	NA	NA	NA	NA	NA	NA	NA	NA	NA	NA	NA	NA	NA	NA	NA	NA	NA	NA	NA	NA	NA	NA	NA	NA	NA	NA	NA	NA	NA	NA	NA	NA	NA	NA	NA	NA	NA	NA	NA	NA	NA	NA
sp|O35678|MGLL_MOUSE	sp|O35678|MGLL_MOUSE	1	1	1	>sp|O35678|MGLL_MOUSE Monoglyceride lipase OS=Mus musculus GN=Mgll PE=1 SV=1	1	1	1	1	0	0	0	0	0	0	0	0	0	0	0	0	0	0	0	0	0	0	0	0	0	0	0	0	0	0	0	0	0	0	0	0	0	0	0	0	0	0	0	0
						NA	NA	NA	NA	NA	NA	NA	NA	NA	NA	NA	NA	NA	NA	NA	NA	NA	NA	NA	NA	NA	NA	NA	NA	NA	NA	NA	NA	NA	NA	NA	NA	NA	NA	NA	NA	NA	NA	NA	NA	NA	NA	NA	NA
						NA	NA	NA	NA	NA	NA	NA	NA	NA	NA	NA	NA	NA	NA	NA	NA	NA	NA	NA	NA	NA	NA	NA	NA	NA	NA	NA	NA	NA	NA	NA	NA	NA	NA	NA	NA	NA	NA	NA	NA	NA	NA	NA	NA
sp|O54865|GCYB1_MOUSE	sp|O54865|GCYB1_MOUSE	1	1	1	>sp|O54865|GCYB1_MOUSE Guanylate cyclase soluble subunit beta-1 OS=Mus musculus GN=Gucy1b3 PE=2 SV=1	1	1	1	1	0	0	0	0	0	0	0	0	0	0	0	0	0	0	0	0	0	0	0	0	0	0	0	0	0	0	0	0	0	0	0	0	0	0	0	0	0	0	0	0
						NA	NA	NA	NA	NA	NA	NA	NA	NA	NA	NA	NA	NA	NA	NA	NA	NA	NA	NA	NA	NA	NA	NA	NA	NA	NA	NA	NA	NA	NA	NA	NA	NA	NA	NA	NA	NA	NA	NA	NA	NA	NA	NA	NA
sp|O54983|CRYM_MOUSE	sp|O54983|CRYM_MOUSE	10	10	10	>sp|O54983|CRYM_MOUSE Ketimine reductase mu-crystallin OS=Mus musculus GN=Crym PE=1 SV=1	1	10	10	10	0	0	0	0	0	0	0	0	0	0	0	0	0	0	0	0	0	0	0	0	0	0	0	0	0	0	2	0	6	5	1	1	0	0	2	4	0	0	0	0
						NA	NA	NA	NA	NA	NA	NA	NA	NA	NA	NA	NA	NA	NA	NA	NA	NA	NA	NA	NA	NA	NA	NA	NA	NA	NA	NA	NA	NA	NA	NA	NA	NA	NA	NA	NA	NA	NA	NA	NA	NA	NA	NA	NA
sp|O54991|CNTP1_MOUSE	sp|O54991|CNTP1_MOUSE	1	1	1	>sp|O54991|CNTP1_MOUSE Contactin-associated protein 1 OS=Mus musculus GN=Cntnap1 PE=2 SV=2	1	1	1	1	0	0	0	0	0	0	0	0	0	0	0	0	0	0	0	0	0	0	0	0	0	0	0	0	0	0	0	0	0	1	0	0	0	0	0	0	0	0	0	0
						NA	NA	NA	NA	NA	NA	NA	NA	NA	NA	NA	NA	NA	NA	NA	NA	NA	NA	NA	NA	NA	NA	NA	NA	NA	NA	NA	NA	NA	NA	NA	NA	NA	NA	NA	NA	NA	NA	NA	NA	NA	NA	NA	NA
						NA	NA	NA	NA	NA	NA	NA	NA	NA	NA	NA	NA	NA	NA	NA	NA	NA	NA	NA	NA	NA	NA	NA	NA	NA	NA	NA	NA	NA	NA	NA	NA	NA	NA	NA	NA	NA	NA	NA	NA	NA	NA	NA	NA
sp|O55100|SNG1_MOUSE	sp|O55100|SNG1_MOUSE	1	1	1	>sp|O55100|SNG1_MOUSE Synaptogyrin-1 OS=Mus musculus GN=Syngr1 PE=1 SV=2	1	1	1	1	0	0	0	0	0	1	0	0	0	0	0	0	0	0	0	0	0	0	0	0	0	0	0	0	1	0	0	0	1	0	0	0	0	0	0	0	0	0	0	0
						NA	NA	NA	NA	NA	NA	NA	NA	NA	NA	NA	NA	NA	NA	NA	NA	NA	NA	NA	NA	NA	NA	NA	NA	NA	NA	NA	NA	NA	NA	NA	NA	NA	NA	NA	NA	NA	NA	NA	NA	NA	NA	NA	NA
						NA	NA	NA	NA	NA	NA	NA	NA	NA	NA	NA	NA	NA	NA	NA	NA	NA	NA	NA	NA	NA	NA	NA	NA	NA	NA	NA	NA	NA	NA	NA	NA	NA	NA	NA	NA	NA	NA	NA	NA	NA	NA	NA	NA
sp|O55126|NIPS2_MOUSE	sp|O55126|NIPS2_MOUSE	4	4	4	>sp|O55126|NIPS2_MOUSE Protein NipSnap homolog 2 OS=Mus musculus GN=Gbas PE=2 SV=1	1	4	4	4	0	0	0	0	0	2	1	0	0	0	0	0	0	0	0	0	0	0	0	0	1	0	1	1	1	2	0	0	1	2	0	0	0	0	0	0	0	0	0	0
						NA	NA	NA	NA	NA	NA	NA	NA	NA	NA	NA	NA	NA	NA	NA	NA	NA	NA	NA	NA	NA	NA	NA	NA	NA	NA	NA	NA	NA	NA	NA	NA	NA	NA	NA	NA	NA	NA	NA	NA	NA	NA	NA	NA
						NA	NA	NA	NA	NA	NA	NA	NA	NA	NA	NA	NA	NA	NA	NA	NA	NA	NA	NA	NA	NA	NA	NA	NA	NA	NA	NA	NA	NA	NA	NA	NA	NA	NA	NA	NA	NA	NA	NA	NA	NA	NA	NA	NA
						NA	NA	NA	NA	NA	NA	NA	NA	NA	NA	NA	NA	NA	NA	NA	NA	NA	NA	NA	NA	NA	NA	NA	NA	NA	NA	NA	NA	NA	NA	NA	NA	NA	NA	NA	NA	NA	NA	NA	NA	NA	NA	NA	NA
sp|O70161|PI51C_MOUSE	sp|O70161|PI51C_MOUSE	3	3	3	>sp|O70161|PI51C_MOUSE Phosphatidylinositol 4-phosphate 5-kinase type-1 gamma OS=Mus musculus GN=Pip5k1c PE=1 SV=2	1	3	3	3	0	0	0	0	0	0	0	0	0	0	0	0	0	0	0	0	0	0	0	2	0	0	0	0	1	1	0	0	0	1	0	0	0	0	0	0	0	0	0	0
						NA	NA	NA	NA	NA	NA	NA	NA	NA	NA	NA	NA	NA	NA	NA	NA	NA	NA	NA	NA	NA	NA	NA	NA	NA	NA	NA	NA	NA	NA	NA	NA	NA	NA	NA	NA	NA	NA	NA	NA	NA	NA	NA	NA
sp|O70325|GPX41_MOUSE;sp|Q91XR9|GPX42_MOUSE	sp|O70325|GPX41_MOUSE;sp|Q91XR9|GPX42_MOUSE	2;2	2;2	2;2	>sp|O70325|GPX41_MOUSE Phospholipid hydroperoxide glutathione peroxidase, mitochondrial OS=Mus musculus GN=Gpx4 PE=1 SV=4;>sp|Q91XR9|GPX42_MOUSE Phospholipid hydroperoxide glutathione peroxidase, nuclear OS=Mus musculus GN=Gpx4 PE=2 SV=3	2	2	2	2	0	0	0	0	0	1	0	0	0	0	0	0	0	0	0	0	0	0	0	0	0	0	0	1	0	0	0	0	0	0	0	0	0	0	0	0	0	0	0	0
						NA	NA	NA	NA	NA	NA	NA	NA	NA	NA	NA	NA	NA	NA	NA	NA	NA	NA	NA	NA	NA	NA	NA	NA	NA	NA	NA	NA	NA	NA	NA	NA	NA	NA	NA	NA	NA	NA	NA	NA	NA	NA	NA	NA
sp|O70443|GNAZ_MOUSE	sp|O70443|GNAZ_MOUSE	7	7	7	>sp|O70443|GNAZ_MOUSE Guanine nucleotide-binding protein G(z) subunit alpha OS=Mus musculus GN=Gnaz PE=2 SV=4	1	7	7	7	0	0	0	0	0	0	0	0	0	0	0	0	0	0	0	0	0	0	0	0	0	0	0	0	0	0	3	0	0	1	3	0	0	0	0	0	0	0	0	0
						NA	NA	NA	NA	NA	NA	NA	NA	NA	NA	NA	NA	NA	NA	NA	NA	NA	NA	NA	NA	NA	NA	NA	NA	NA	NA	NA	NA	NA	NA	NA	NA	NA	NA	NA	NA	NA	NA	NA	NA	NA	NA	NA	NA
sp|O70456|1433S_MOUSE	sp|O70456|1433S_MOUSE	3	1	1	>sp|O70456|1433S_MOUSE 14-3-3 protein sigma OS=Mus musculus GN=Sfn PE=1 SV=2	1	3	1	1	0	2	0	2	1	0	2	1	1	0	1	2	0	0	0	0	0	0	0	2	1	1	0	1	2	2	2	1	1	1	1	1	1	0	1	1	0	0	0	0
						NA	NA	NA	NA	NA	NA	NA	NA	NA	NA	NA	NA	NA	NA	NA	NA	NA	NA	NA	NA	NA	NA	NA	NA	NA	NA	NA	NA	NA	NA	NA	NA	NA	NA	NA	NA	NA	NA	NA	NA	NA	NA	NA	NA
						NA	NA	NA	NA	NA	NA	NA	NA	NA	NA	NA	NA	NA	NA	NA	NA	NA	NA	NA	NA	NA	NA	NA	NA	NA	NA	NA	NA	NA	NA	NA	NA	NA	NA	NA	NA	NA	NA	NA	NA	NA	NA	NA	NA
sp|O88384|VTI1B_MOUSE	sp|O88384|VTI1B_MOUSE	1	1	1	>sp|O88384|VTI1B_MOUSE Vesicle transport through interaction with t-SNAREs homolog 1B OS=Mus musculus GN=Vti1b PE=1 SV=1	1	1	1	1	0	0	0	0	0	0	1	0	0	0	0	0	0	0	0	0	0	0	0	0	0	0	0	0	0	0	0	0	0	0	0	0	0	0	0	0	0	0	0	0
						NA	NA	NA	NA	NA	NA	NA	NA	NA	NA	NA	NA	NA	NA	NA	NA	NA	NA	NA	NA	NA	NA	NA	NA	NA	NA	NA	NA	NA	NA	NA	NA	NA	NA	NA	NA	NA	NA	NA	NA	NA	NA	NA	NA
sp|O88427|CAC1H_MOUSE	sp|O88427|CAC1H_MOUSE	4	4	4	>sp|O88427|CAC1H_MOUSE Voltage-dependent T-type calcium channel subunit alpha-1H OS=Mus musculus GN=Cacna1h PE=2 SV=3	1	4	4	4	0	0	0	0	0	0	0	0	0	0	0	0	0	0	0	0	0	0	0	0	0	0	0	0	0	0	4	0	0	0	0	0	0	0	0	0	0	0	0	0
						NA	NA	NA	NA	NA	NA	NA	NA	NA	NA	NA	NA	NA	NA	NA	NA	NA	NA	NA	NA	NA	NA	NA	NA	NA	NA	NA	NA	NA	NA	NA	NA	NA	NA	NA	NA	NA	NA	NA	NA	NA	NA	NA	NA
sp|O88569|ROA2_MOUSE	sp|O88569|ROA2_MOUSE	1	1	1	>sp|O88569|ROA2_MOUSE Heterogeneous nuclear ribonucleoproteins A2/B1 OS=Mus musculus GN=Hnrnpa2b1 PE=1 SV=2	1	1	1	1	0	0	0	0	0	0	0	0	0	0	1	0	0	0	0	0	0	0	0	0	0	0	0	0	0	0	0	0	0	1	1	0	0	0	0	0	0	0	0	0
						NA	NA	NA	NA	NA	NA	NA	NA	NA	NA	NA	NA	NA	NA	NA	NA	NA	NA	NA	NA	NA	NA	NA	NA	NA	NA	NA	NA	NA	NA	NA	NA	NA	NA	NA	NA	NA	NA	NA	NA	NA	NA	NA	NA
sp|O88696|CLPP_MOUSE	sp|O88696|CLPP_MOUSE	4	4	4	>sp|O88696|CLPP_MOUSE ATP-dependent Clp protease proteolytic subunit, mitochondrial OS=Mus musculus GN=Clpp PE=1 SV=1	1	4	4	4	0	0	0	0	0	0	0	0	0	0	0	0	0	0	0	0	0	0	0	4	0	0	0	0	0	0	0	0	0	0	0	0	0	0	0	0	0	0	0	0
						NA	NA	NA	NA	NA	NA	NA	NA	NA	NA	NA	NA	NA	NA	NA	NA	NA	NA	NA	NA	NA	NA	NA	NA	NA	NA	NA	NA	NA	NA	NA	NA	NA	NA	NA	NA	NA	NA	NA	NA	NA	NA	NA	NA
						NA	NA	NA	NA	NA	NA	NA	NA	NA	NA	NA	NA	NA	NA	NA	NA	NA	NA	NA	NA	NA	NA	NA	NA	NA	NA	NA	NA	NA	NA	NA	NA	NA	NA	NA	NA	NA	NA	NA	NA	NA	NA	NA	NA
sp|O88741|GDAP1_MOUSE	sp|O88741|GDAP1_MOUSE	1	1	1	>sp|O88741|GDAP1_MOUSE Ganglioside-induced differentiation-associated protein 1 OS=Mus musculus GN=Gdap1 PE=1 SV=1	1	1	1	1	0	0	0	0	0	0	0	0	0	0	0	0	0	0	0	0	0	0	0	0	0	0	0	0	0	1	0	0	0	0	0	0	0	0	0	0	0	0	0	0
						NA	NA	NA	NA	NA	NA	NA	NA	NA	NA	NA	NA	NA	NA	NA	NA	NA	NA	NA	NA	NA	NA	NA	NA	NA	NA	NA	NA	NA	NA	NA	NA	NA	NA	NA	NA	NA	NA	NA	NA	NA	NA	NA	NA
						NA	NA	NA	NA	NA	NA	NA	NA	NA	NA	NA	NA	NA	NA	NA	NA	NA	NA	NA	NA	NA	NA	NA	NA	NA	NA	NA	NA	NA	NA	NA	NA	NA	NA	NA	NA	NA	NA	NA	NA	NA	NA	NA	NA
sp|O89084|PDE4A_MOUSE	sp|O89084|PDE4A_MOUSE	6	3	3	>sp|O89084|PDE4A_MOUSE cAMP-specific 3,5-cyclic phosphodiesterase 4A OS=Mus musculus GN=Pde4a PE=2 SV=2	1	6	3	3	0	0	0	0	0	0	0	1	0	0	0	0	0	0	0	0	0	0	0	0	0	0	0	0	0	0	1	0	0	0	4	0	0	0	0	0	4	0	0	0
						NA	NA	NA	NA	NA	NA	NA	NA	NA	NA	NA	NA	NA	NA	NA	NA	NA	NA	NA	NA	NA	NA	NA	NA	NA	NA	NA	NA	NA	NA	NA	NA	NA	NA	NA	NA	NA	NA	NA	NA	NA	NA	NA	NA
						NA	NA	NA	NA	NA	NA	NA	NA	NA	NA	NA	NA	NA	NA	NA	NA	NA	NA	NA	NA	NA	NA	NA	NA	NA	NA	NA	NA	NA	NA	NA	NA	NA	NA	NA	NA	NA	NA	NA	NA	NA	NA	NA	NA
						NA	NA	NA	NA	NA	NA	NA	NA	NA	NA	NA	NA	NA	NA	NA	NA	NA	NA	NA	NA	NA	NA	NA	NA	NA	NA	NA	NA	NA	NA	NA	NA	NA	NA	NA	NA	NA	NA	NA	NA	NA	NA	NA	NA
						NA	NA	NA	NA	NA	NA	NA	NA	NA	NA	NA	NA	NA	NA	NA	NA	NA	NA	NA	NA	NA	NA	NA	NA	NA	NA	NA	NA	NA	NA	NA	NA	NA	NA	NA	NA	NA	NA	NA	NA	NA	NA	NA	NA
sp|P01029|CO4B_MOUSE;P01030;CON__P01030	sp|P01029|CO4B_MOUSE;P01030;CON__P01030	2;1;1	1;0;0	1;0;0	>sp|P01029|CO4B_MOUSE Complement C4-B OS=Mus musculus GN=C4b PE=1 SV=3;>P01030 SWISS-PROT:P01030 (Bos taurus) similar to Complement C4-A precursor;>P01030 SWISS-PROT:P01030 (Bos taurus) similar to Complement C4-A precursor	3	2	1	1	0	0	0	0	0	0	0	0	1	2	2	2	0	0	0	0	0	0	0	0	0	0	0	0	0	0	0	0	0	0	0	0	0	2	2	2	0	0	0	0
						NA	NA	NA	NA	NA	NA	NA	NA	NA	NA	NA	NA	NA	NA	NA	NA	NA	NA	NA	NA	NA	NA	NA	NA	NA	NA	NA	NA	NA	NA	NA	NA	NA	NA	NA	NA	NA	NA	NA	NA	NA	NA	NA	NA
						NA	NA	NA	NA	NA	NA	NA	NA	NA	NA	NA	NA	NA	NA	NA	NA	NA	NA	NA	NA	NA	NA	NA	NA	NA	NA	NA	NA	NA	NA	NA	NA	NA	NA	NA	NA	NA	NA	NA	NA	NA	NA	NA	NA
						NA	NA	NA	NA	NA	NA	NA	NA	NA	NA	NA	NA	NA	NA	NA	NA	NA	NA	NA	NA	NA	NA	NA	NA	NA	NA	NA	NA	NA	NA	NA	NA	NA	NA	NA	NA	NA	NA	NA	NA	NA	NA	NA	NA
						NA	NA	NA	NA	NA	NA	NA	NA	NA	NA	NA	NA	NA	NA	NA	NA	NA	NA	NA	NA	NA	NA	NA	NA	NA	NA	NA	NA	NA	NA	NA	NA	NA	NA	NA	NA	NA	NA	NA	NA	NA	NA	NA	NA
						NA	NA	NA	NA	NA	NA	NA	NA	NA	NA	NA	NA	NA	NA	NA	NA	NA	NA	NA	NA	NA	NA	NA	NA	NA	NA	NA	NA	NA	NA	NA	NA	NA	NA	NA	NA	NA	NA	NA	NA	NA	NA	NA	NA
						NA	NA	NA	NA	NA	NA	NA	NA	NA	NA	NA	NA	NA	NA	NA	NA	NA	NA	NA	NA	NA	NA	NA	NA	NA	NA	NA	NA	NA	NA	NA	NA	NA	NA	NA	NA	NA	NA	NA	NA	NA	NA	NA	NA
						NA	NA	NA	NA	NA	NA	NA	NA	NA	NA	NA	NA	NA	NA	NA	NA	NA	NA	NA	NA	NA	NA	NA	NA	NA	NA	NA	NA	NA	NA	NA	NA	NA	NA	NA	NA	NA	NA	NA	NA	NA	NA	NA	NA
						NA	NA	NA	NA	NA	NA	NA	NA	NA	NA	NA	NA	NA	NA	NA	NA	NA	NA	NA	NA	NA	NA	NA	NA	NA	NA	NA	NA	NA	NA	NA	NA	NA	NA	NA	NA	NA	NA	NA	NA	NA	NA	NA	NA
						NA	NA	NA	NA	NA	NA	NA	NA	NA	NA	NA	NA	NA	NA	NA	NA	NA	NA	NA	NA	NA	NA	NA	NA	NA	NA	NA	NA	NA	NA	NA	NA	NA	NA	NA	NA	NA	NA	NA	NA	NA	NA	NA	NA
						NA	NA	NA	NA	NA	NA	NA	NA	NA	NA	NA	NA	NA	NA	NA	NA	NA	NA	NA	NA	NA	NA	NA	NA	NA	NA	NA	NA	NA	NA	NA	NA	NA	NA	NA	NA	NA	NA	NA	NA	NA	NA	NA	NA
						NA	NA	NA	NA	NA	NA	NA	NA	NA	NA	NA	NA	NA	NA	NA	NA	NA	NA	NA	NA	NA	NA	NA	NA	NA	NA	NA	NA	NA	NA	NA	NA	NA	NA	NA	NA	NA	NA	NA	NA	NA	NA	NA	NA
						NA	NA	NA	NA	NA	NA	NA	NA	NA	NA	NA	NA	NA	NA	NA	NA	NA	NA	NA	NA	NA	NA	NA	NA	NA	NA	NA	NA	NA	NA	NA	NA	NA	NA	NA	NA	NA	NA	NA	NA	NA	NA	NA	NA
						NA	NA	NA	NA	NA	NA	NA	NA	NA	NA	NA	NA	NA	NA	NA	NA	NA	NA	NA	NA	NA	NA	NA	NA	NA	NA	NA	NA	NA	NA	NA	NA	NA	NA	NA	NA	NA	NA	NA	NA	NA	NA	NA	NA
						NA	NA	NA	NA	NA	NA	NA	NA	NA	NA	NA	NA	NA	NA	NA	NA	NA	NA	NA	NA	NA	NA	NA	NA	NA	NA	NA	NA	NA	NA	NA	NA	NA	NA	NA	NA	NA	NA	NA	NA	NA	NA	NA	NA
						NA	NA	NA	NA	NA	NA	NA	NA	NA	NA	NA	NA	NA	NA	NA	NA	NA	NA	NA	NA	NA	NA	NA	NA	NA	NA	NA	NA	NA	NA	NA	NA	NA	NA	NA	NA	NA	NA	NA	NA	NA	NA	NA	NA
						NA	NA	NA	NA	NA	NA	NA	NA	NA	NA	NA	NA	NA	NA	NA	NA	NA	NA	NA	NA	NA	NA	NA	NA	NA	NA	NA	NA	NA	NA	NA	NA	NA	NA	NA	NA	NA	NA	NA	NA	NA	NA	NA	NA
						NA	NA	NA	NA	NA	NA	NA	NA	NA	NA	NA	NA	NA	NA	NA	NA	NA	NA	NA	NA	NA	NA	NA	NA	NA	NA	NA	NA	NA	NA	NA	NA	NA	NA	NA	NA	NA	NA	NA	NA	NA	NA	NA	NA
						NA	NA	NA	NA	NA	NA	NA	NA	NA	NA	NA	NA	NA	NA	NA	NA	NA	NA	NA	NA	NA	NA	NA	NA	NA	NA	NA	NA	NA	NA	NA	NA	NA	NA	NA	NA	NA	NA	NA	NA	NA	NA	NA	NA
						NA	NA	NA	NA	NA	NA	NA	NA	NA	NA	NA	NA	NA	NA	NA	NA	NA	NA	NA	NA	NA	NA	NA	NA	NA	NA	NA	NA	NA	NA	NA	NA	NA	NA	NA	NA	NA	NA	NA	NA	NA	NA	NA	NA
						NA	NA	NA	NA	NA	NA	NA	NA	NA	NA	NA	NA	NA	NA	NA	NA	NA	NA	NA	NA	NA	NA	NA	NA	NA	NA	NA	NA	NA	NA	NA	NA	NA	NA	NA	NA	NA	NA	NA	NA	NA	NA	NA	NA
						NA	NA	NA	NA	NA	NA	NA	NA	NA	NA	NA	NA	NA	NA	NA	NA	NA	NA	NA	NA	NA	NA	NA	NA	NA	NA	NA	NA	NA	NA	NA	NA	NA	NA	NA	NA	NA	NA	NA	NA	NA	NA	NA	NA
						NA	NA	NA	NA	NA	NA	NA	NA	NA	NA	NA	NA	NA	NA	NA	NA	NA	NA	NA	NA	NA	NA	NA	NA	NA	NA	NA	NA	NA	NA	NA	NA	NA	NA	NA	NA	NA	NA	NA	NA	NA	NA	NA	NA
						NA	NA	NA	NA	NA	NA	NA	NA	NA	NA	NA	NA	NA	NA	NA	NA	NA	NA	NA	NA	NA	NA	NA	NA	NA	NA	NA	NA	NA	NA	NA	NA	NA	NA	NA	NA	NA	NA	NA	NA	NA	NA	NA	NA
						NA	NA	NA	NA	NA	NA	NA	NA	NA	NA	NA	NA	NA	NA	NA	NA	NA	NA	NA	NA	NA	NA	NA	NA	NA	NA	NA	NA	NA	NA	NA	NA	NA	NA	NA	NA	NA	NA	NA	NA	NA	NA	NA	NA
						NA	NA	NA	NA	NA	NA	NA	NA	NA	NA	NA	NA	NA	NA	NA	NA	NA	NA	NA	NA	NA	NA	NA	NA	NA	NA	NA	NA	NA	NA	NA	NA	NA	NA	NA	NA	NA	NA	NA	NA	NA	NA	NA	NA
						NA	NA	NA	NA	NA	NA	NA	NA	NA	NA	NA	NA	NA	NA	NA	NA	NA	NA	NA	NA	NA	NA	NA	NA	NA	NA	NA	NA	NA	NA	NA	NA	NA	NA	NA	NA	NA	NA	NA	NA	NA	NA	NA	NA
						NA	NA	NA	NA	NA	NA	NA	NA	NA	NA	NA	NA	NA	NA	NA	NA	NA	NA	NA	NA	NA	NA	NA	NA	NA	NA	NA	NA	NA	NA	NA	NA	NA	NA	NA	NA	NA	NA	NA	NA	NA	NA	NA	NA
						NA	NA	NA	NA	NA	NA	NA	NA	NA	NA	NA	NA	NA	NA	NA	NA	NA	NA	NA	NA	NA	NA	NA	NA	NA	NA	NA	NA	NA	NA	NA	NA	NA	NA	NA	NA	NA	NA	NA	NA	NA	NA	NA	NA
						NA	NA	NA	NA	NA	NA	NA	NA	NA	NA	NA	NA	NA	NA	NA	NA	NA	NA	NA	NA	NA	NA	NA	NA	NA	NA	NA	NA	NA	NA	NA	NA	NA	NA	NA	NA	NA	NA	NA	NA	NA	NA	NA	NA
						NA	NA	NA	NA	NA	NA	NA	NA	NA	NA	NA	NA	NA	NA	NA	NA	NA	NA	NA	NA	NA	NA	NA	NA	NA	NA	NA	NA	NA	NA	NA	NA	NA	NA	NA	NA	NA	NA	NA	NA	NA	NA	NA	NA
						NA	NA	NA	NA	NA	NA	NA	NA	NA	NA	NA	NA	NA	NA	NA	NA	NA	NA	NA	NA	NA	NA	NA	NA	NA	NA	NA	NA	NA	NA	NA	NA	NA	NA	NA	NA	NA	NA	NA	NA	NA	NA	NA	NA
						NA	NA	NA	NA	NA	NA	NA	NA	NA	NA	NA	NA	NA	NA	NA	NA	NA	NA	NA	NA	NA	NA	NA	NA	NA	NA	NA	NA	NA	NA	NA	NA	NA	NA	NA	NA	NA	NA	NA	NA	NA	NA	NA	NA
						NA	NA	NA	NA	NA	NA	NA	NA	NA	NA	NA	NA	NA	NA	NA	NA	NA	NA	NA	NA	NA	NA	NA	NA	NA	NA	NA	NA	NA	NA	NA	NA	NA	NA	NA	NA	NA	NA	NA	NA	NA	NA	NA	NA
						NA	NA	NA	NA	NA	NA	NA	NA	NA	NA	NA	NA	NA	NA	NA	NA	NA	NA	NA	NA	NA	NA	NA	NA	NA	NA	NA	NA	NA	NA	NA	NA	NA	NA	NA	NA	NA	NA	NA	NA	NA	NA	NA	NA
						NA	NA	NA	NA	NA	NA	NA	NA	NA	NA	NA	NA	NA	NA	NA	NA	NA	NA	NA	NA	NA	NA	NA	NA	NA	NA	NA	NA	NA	NA	NA	NA	NA	NA	NA	NA	NA	NA	NA	NA	NA	NA	NA	NA
						NA	NA	NA	NA	NA	NA	NA	NA	NA	NA	NA	NA	NA	NA	NA	NA	NA	NA	NA	NA	NA	NA	NA	NA	NA	NA	NA	NA	NA	NA	NA	NA	NA	NA	NA	NA	NA	NA	NA	NA	NA	NA	NA	NA
						NA	NA	NA	NA	NA	NA	NA	NA	NA	NA	NA	NA	NA	NA	NA	NA	NA	NA	NA	NA	NA	NA	NA	NA	NA	NA	NA	NA	NA	NA	NA	NA	NA	NA	NA	NA	NA	NA	NA	NA	NA	NA	NA	NA
						NA	NA	NA	NA	NA	NA	NA	NA	NA	NA	NA	NA	NA	NA	NA	NA	NA	NA	NA	NA	NA	NA	NA	NA	NA	NA	NA	NA	NA	NA	NA	NA	NA	NA	NA	NA	NA	NA	NA	NA	NA	NA	NA	NA
						NA	NA	NA	NA	NA	NA	NA	NA	NA	NA	NA	NA	NA	NA	NA	NA	NA	NA	NA	NA	NA	NA	NA	NA	NA	NA	NA	NA	NA	NA	NA	NA	NA	NA	NA	NA	NA	NA	NA	NA	NA	NA	NA	NA
						NA	NA	NA	NA	NA	NA	NA	NA	NA	NA	NA	NA	NA	NA	NA	NA	NA	NA	NA	NA	NA	NA	NA	NA	NA	NA	NA	NA	NA	NA	NA	NA	NA	NA	NA	NA	NA	NA	NA	NA	NA	NA	NA	NA
						NA	NA	NA	NA	NA	NA	NA	NA	NA	NA	NA	NA	NA	NA	NA	NA	NA	NA	NA	NA	NA	NA	NA	NA	NA	NA	NA	NA	NA	NA	NA	NA	NA	NA	NA	NA	NA	NA	NA	NA	NA	NA	NA	NA
						NA	NA	NA	NA	NA	NA	NA	NA	NA	NA	NA	NA	NA	NA	NA	NA	NA	NA	NA	NA	NA	NA	NA	NA	NA	NA	NA	NA	NA	NA	NA	NA	NA	NA	NA	NA	NA	NA	NA	NA	NA	NA	NA	NA
						NA	NA	NA	NA	NA	NA	NA	NA	NA	NA	NA	NA	NA	NA	NA	NA	NA	NA	NA	NA	NA	NA	NA	NA	NA	NA	NA	NA	NA	NA	NA	NA	NA	NA	NA	NA	NA	NA	NA	NA	NA	NA	NA	NA
						NA	NA	NA	NA	NA	NA	NA	NA	NA	NA	NA	NA	NA	NA	NA	NA	NA	NA	NA	NA	NA	NA	NA	NA	NA	NA	NA	NA	NA	NA	NA	NA	NA	NA	NA	NA	NA	NA	NA	NA	NA	NA	NA	NA
						NA	NA	NA	NA	NA	NA	NA	NA	NA	NA	NA	NA	NA	NA	NA	NA	NA	NA	NA	NA	NA	NA	NA	NA	NA	NA	NA	NA	NA	NA	NA	NA	NA	NA	NA	NA	NA	NA	NA	NA	NA	NA	NA	NA
sp|P02089|HBB2_MOUSE	sp|P02089|HBB2_MOUSE	5	1	1	>sp|P02089|HBB2_MOUSE Hemoglobin subunit beta-2 OS=Mus musculus GN=Hbb-b2 PE=1 SV=2	1	5	1	1	0	2	3	0	1	3	0	1	0	0	0	0	0	0	3	0	0	0	0	0	4	0	0	0	0	0	0	1	1	2	0	1	1	0	0	0	0	1	1	0
						NA	NA	NA	NA	NA	NA	NA	NA	NA	NA	NA	NA	NA	NA	NA	NA	NA	NA	NA	NA	NA	NA	NA	NA	NA	NA	NA	NA	NA	NA	NA	NA	NA	NA	NA	NA	NA	NA	NA	NA	NA	NA	NA	NA
						NA	NA	NA	NA	NA	NA	NA	NA	NA	NA	NA	NA	NA	NA	NA	NA	NA	NA	NA	NA	NA	NA	NA	NA	NA	NA	NA	NA	NA	NA	NA	NA	NA	NA	NA	NA	NA	NA	NA	NA	NA	NA	NA	NA
						NA	NA	NA	NA	NA	NA	NA	NA	NA	NA	NA	NA	NA	NA	NA	NA	NA	NA	NA	NA	NA	NA	NA	NA	NA	NA	NA	NA	NA	NA	NA	NA	NA	NA	NA	NA	NA	NA	NA	NA	NA	NA	NA	NA
						NA	NA	NA	NA	NA	NA	NA	NA	NA	NA	NA	NA	NA	NA	NA	NA	NA	NA	NA	NA	NA	NA	NA	NA	NA	NA	NA	NA	NA	NA	NA	NA	NA	NA	NA	NA	NA	NA	NA	NA	NA	NA	NA	NA
						NA	NA	NA	NA	NA	NA	NA	NA	NA	NA	NA	NA	NA	NA	NA	NA	NA	NA	NA	NA	NA	NA	NA	NA	NA	NA	NA	NA	NA	NA	NA	NA	NA	NA	NA	NA	NA	NA	NA	NA	NA	NA	NA	NA
						NA	NA	NA	NA	NA	NA	NA	NA	NA	NA	NA	NA	NA	NA	NA	NA	NA	NA	NA	NA	NA	NA	NA	NA	NA	NA	NA	NA	NA	NA	NA	NA	NA	NA	NA	NA	NA	NA	NA	NA	NA	NA	NA	NA
						NA	NA	NA	NA	NA	NA	NA	NA	NA	NA	NA	NA	NA	NA	NA	NA	NA	NA	NA	NA	NA	NA	NA	NA	NA	NA	NA	NA	NA	NA	NA	NA	NA	NA	NA	NA	NA	NA	NA	NA	NA	NA	NA	NA
						NA	NA	NA	NA	NA	NA	NA	NA	NA	NA	NA	NA	NA	NA	NA	NA	NA	NA	NA	NA	NA	NA	NA	NA	NA	NA	NA	NA	NA	NA	NA	NA	NA	NA	NA	NA	NA	NA	NA	NA	NA	NA	NA	NA
						NA	NA	NA	NA	NA	NA	NA	NA	NA	NA	NA	NA	NA	NA	NA	NA	NA	NA	NA	NA	NA	NA	NA	NA	NA	NA	NA	NA	NA	NA	NA	NA	NA	NA	NA	NA	NA	NA	NA	NA	NA	NA	NA	NA
						NA	NA	NA	NA	NA	NA	NA	NA	NA	NA	NA	NA	NA	NA	NA	NA	NA	NA	NA	NA	NA	NA	NA	NA	NA	NA	NA	NA	NA	NA	NA	NA	NA	NA	NA	NA	NA	NA	NA	NA	NA	NA	NA	NA
						NA	NA	NA	NA	NA	NA	NA	NA	NA	NA	NA	NA	NA	NA	NA	NA	NA	NA	NA	NA	NA	NA	NA	NA	NA	NA	NA	NA	NA	NA	NA	NA	NA	NA	NA	NA	NA	NA	NA	NA	NA	NA	NA	NA
sp|P06151|LDHA_MOUSE;sp|P00342|LDHC_MOUSE	sp|P06151|LDHA_MOUSE	8;2	7;1	7;1	>sp|P06151|LDHA_MOUSE L-lactate dehydrogenase A chain OS=Mus musculus GN=Ldha PE=1 SV=3	2	8	7	7	0	1	1	1	0	1	0	1	0	0	1	0	0	0	1	0	0	0	1	1	0	0	1	0	1	3	0	0	3	3	1	0	0	0	2	3	0	0	1	0
						NA	NA	NA	NA	NA	NA	NA	NA	NA	NA	NA	NA	NA	NA	NA	NA	NA	NA	NA	NA	NA	NA	NA	NA	NA	NA	NA	NA	NA	NA	NA	NA	NA	NA	NA	NA	NA	NA	NA	NA	NA	NA	NA	NA
						NA	NA	NA	NA	NA	NA	NA	NA	NA	NA	NA	NA	NA	NA	NA	NA	NA	NA	NA	NA	NA	NA	NA	NA	NA	NA	NA	NA	NA	NA	NA	NA	NA	NA	NA	NA	NA	NA	NA	NA	NA	NA	NA	NA
						NA	NA	NA	NA	NA	NA	NA	NA	NA	NA	NA	NA	NA	NA	NA	NA	NA	NA	NA	NA	NA	NA	NA	NA	NA	NA	NA	NA	NA	NA	NA	NA	NA	NA	NA	NA	NA	NA	NA	NA	NA	NA	NA	NA
sp|P07146|TRY2_MOUSE	sp|P07146|TRY2_MOUSE	1	1	1	>sp|P07146|TRY2_MOUSE Anionic trypsin-2 OS=Mus musculus GN=Prss2 PE=2 SV=1	1	1	1	1	0	0	0	0	0	0	0	0	0	0	0	0	0	0	0	0	0	0	0	0	0	0	0	0	0	0	0	0	0	0	0	0	0	0	0	0	0	0	0	0
						NA	NA	NA	NA	NA	NA	NA	NA	NA	NA	NA	NA	NA	NA	NA	NA	NA	NA	NA	NA	NA	NA	NA	NA	NA	NA	NA	NA	NA	NA	NA	NA	NA	NA	NA	NA	NA	NA	NA	NA	NA	NA	NA	NA
						NA	NA	NA	NA	NA	NA	NA	NA	NA	NA	NA	NA	NA	NA	NA	NA	NA	NA	NA	NA	NA	NA	NA	NA	NA	NA	NA	NA	NA	NA	NA	NA	NA	NA	NA	NA	NA	NA	NA	NA	NA	NA	NA	NA
sp|P07724|ALBU_MOUSE	sp|P07724|ALBU_MOUSE	23	22	21	>sp|P07724|ALBU_MOUSE Serum albumin OS=Mus musculus GN=Alb PE=1 SV=3	1	23	22	21	1	1	1	1	1	1	1	1	1	1	1	2	1	1	1	1	1	1	1	1	1	1	1	18	15	20	1	1	1	1	1	1	1	1	2	2	1	1	1	1
						NA	NA	NA	NA	NA	NA	NA	NA	NA	NA	NA	NA	NA	NA	NA	NA	NA	NA	NA	NA	NA	NA	NA	NA	NA	NA	NA	NA	NA	NA	NA	NA	NA	NA	NA	NA	NA	NA	NA	NA	NA	NA	NA	NA
						NA	NA	NA	NA	NA	NA	NA	NA	NA	NA	NA	NA	NA	NA	NA	NA	NA	NA	NA	NA	NA	NA	NA	NA	NA	NA	NA	NA	NA	NA	NA	NA	NA	NA	NA	NA	NA	NA	NA	NA	NA	NA	NA	NA
sp|P08551|NFL_MOUSE	sp|P08551|NFL_MOUSE	4	3	3	>sp|P08551|NFL_MOUSE Neurofilament light polypeptide OS=Mus musculus GN=Nefl PE=1 SV=5	1	4	3	3	0	0	0	0	0	0	0	0	0	0	0	0	0	0	0	0	0	0	0	0	1	0	0	0	1	3	0	0	0	0	0	1	0	0	0	0	0	0	0	0
						NA	NA	NA	NA	NA	NA	NA	NA	NA	NA	NA	NA	NA	NA	NA	NA	NA	NA	NA	NA	NA	NA	NA	NA	NA	NA	NA	NA	NA	NA	NA	NA	NA	NA	NA	NA	NA	NA	NA	NA	NA	NA	NA	NA
sp|P08553|NFM_MOUSE	sp|P08553|NFM_MOUSE	4	3	3	>sp|P08553|NFM_MOUSE Neurofilament medium polypeptide OS=Mus musculus GN=Nefm PE=1 SV=4	1	4	3	3	0	0	0	0	0	0	0	0	0	0	0	0	0	0	0	0	0	0	0	0	2	0	0	0	2	3	0	0	0	0	0	1	0	0	0	0	0	0	0	0
						NA	NA	NA	NA	NA	NA	NA	NA	NA	NA	NA	NA	NA	NA	NA	NA	NA	NA	NA	NA	NA	NA	NA	NA	NA	NA	NA	NA	NA	NA	NA	NA	NA	NA	NA	NA	NA	NA	NA	NA	NA	NA	NA	NA
						NA	NA	NA	NA	NA	NA	NA	NA	NA	NA	NA	NA	NA	NA	NA	NA	NA	NA	NA	NA	NA	NA	NA	NA	NA	NA	NA	NA	NA	NA	NA	NA	NA	NA	NA	NA	NA	NA	NA	NA	NA	NA	NA	NA
						NA	NA	NA	NA	NA	NA	NA	NA	NA	NA	NA	NA	NA	NA	NA	NA	NA	NA	NA	NA	NA	NA	NA	NA	NA	NA	NA	NA	NA	NA	NA	NA	NA	NA	NA	NA	NA	NA	NA	NA	NA	NA	NA	NA
sp|P09528|FRIH_MOUSE	sp|P09528|FRIH_MOUSE	10	10	10	>sp|P09528|FRIH_MOUSE Ferritin heavy chain OS=Mus musculus GN=Fth1 PE=1 SV=2	1	10	10	10	0	0	0	0	0	10	1	6	0	0	0	0	0	0	0	0	0	0	0	0	0	0	0	0	0	0	0	0	0	6	0	0	0	0	0	0	0	0	0	0
						NA	NA	NA	NA	NA	NA	NA	NA	NA	NA	NA	NA	NA	NA	NA	NA	NA	NA	NA	NA	NA	NA	NA	NA	NA	NA	NA	NA	NA	NA	NA	NA	NA	NA	NA	NA	NA	NA	NA	NA	NA	NA	NA	NA
						NA	NA	NA	NA	NA	NA	NA	NA	NA	NA	NA	NA	NA	NA	NA	NA	NA	NA	NA	NA	NA	NA	NA	NA	NA	NA	NA	NA	NA	NA	NA	NA	NA	NA	NA	NA	NA	NA	NA	NA	NA	NA	NA	NA
						NA	NA	NA	NA	NA	NA	NA	NA	NA	NA	NA	NA	NA	NA	NA	NA	NA	NA	NA	NA	NA	NA	NA	NA	NA	NA	NA	NA	NA	NA	NA	NA	NA	NA	NA	NA	NA	NA	NA	NA	NA	NA	NA	NA
sp|P10637|TAU_MOUSE	sp|P10637|TAU_MOUSE	6	6	6	>sp|P10637|TAU_MOUSE Microtubule-associated protein tau OS=Mus musculus GN=Mapt PE=1 SV=3	1	6	6	6	0	0	0	0	0	0	0	0	0	0	0	0	0	0	0	0	0	0	0	0	0	0	0	0	0	0	0	0	0	0	1	0	0	0	0	0	0	0	0	0
						NA	NA	NA	NA	NA	NA	NA	NA	NA	NA	NA	NA	NA	NA	NA	NA	NA	NA	NA	NA	NA	NA	NA	NA	NA	NA	NA	NA	NA	NA	NA	NA	NA	NA	NA	NA	NA	NA	NA	NA	NA	NA	NA	NA
						NA	NA	NA	NA	NA	NA	NA	NA	NA	NA	NA	NA	NA	NA	NA	NA	NA	NA	NA	NA	NA	NA	NA	NA	NA	NA	NA	NA	NA	NA	NA	NA	NA	NA	NA	NA	NA	NA	NA	NA	NA	NA	NA	NA
						NA	NA	NA	NA	NA	NA	NA	NA	NA	NA	NA	NA	NA	NA	NA	NA	NA	NA	NA	NA	NA	NA	NA	NA	NA	NA	NA	NA	NA	NA	NA	NA	NA	NA	NA	NA	NA	NA	NA	NA	NA	NA	NA	NA
sp|P11087|CO1A1_MOUSE;sp|P28481|CO2A1_MOUSE	sp|P11087|CO1A1_MOUSE	5;1	5;1	5;1	>sp|P11087|CO1A1_MOUSE Collagen alpha-1(I) chain OS=Mus musculus GN=Col1a1 PE=1 SV=4	2	5	5	5	0	0	0	0	0	1	0	0	0	0	0	0	0	0	0	0	0	0	0	0	0	0	0	0	0	0	0	0	0	0	0	0	0	0	0	0	0	0	0	0
						NA	NA	NA	NA	NA	NA	NA	NA	NA	NA	NA	NA	NA	NA	NA	NA	NA	NA	NA	NA	NA	NA	NA	NA	NA	NA	NA	NA	NA	NA	NA	NA	NA	NA	NA	NA	NA	NA	NA	NA	NA	NA	NA	NA
						NA	NA	NA	NA	NA	NA	NA	NA	NA	NA	NA	NA	NA	NA	NA	NA	NA	NA	NA	NA	NA	NA	NA	NA	NA	NA	NA	NA	NA	NA	NA	NA	NA	NA	NA	NA	NA	NA	NA	NA	NA	NA	NA	NA
						NA	NA	NA	NA	NA	NA	NA	NA	NA	NA	NA	NA	NA	NA	NA	NA	NA	NA	NA	NA	NA	NA	NA	NA	NA	NA	NA	NA	NA	NA	NA	NA	NA	NA	NA	NA	NA	NA	NA	NA	NA	NA	NA	NA
						NA	NA	NA	NA	NA	NA	NA	NA	NA	NA	NA	NA	NA	NA	NA	NA	NA	NA	NA	NA	NA	NA	NA	NA	NA	NA	NA	NA	NA	NA	NA	NA	NA	NA	NA	NA	NA	NA	NA	NA	NA	NA	NA	NA
sp|P11983|TCPA_MOUSE	sp|P11983|TCPA_MOUSE	1	1	1	>sp|P11983|TCPA_MOUSE T-complex protein 1 subunit alpha OS=Mus musculus GN=Tcp1 PE=1 SV=3	1	1	1	1	0	0	0	0	0	0	0	0	0	0	0	0	0	0	0	0	0	0	0	0	0	0	0	0	0	0	0	0	0	0	0	0	0	0	0	0	0	0	0	0
						NA	NA	NA	NA	NA	NA	NA	NA	NA	NA	NA	NA	NA	NA	NA	NA	NA	NA	NA	NA	NA	NA	NA	NA	NA	NA	NA	NA	NA	NA	NA	NA	NA	NA	NA	NA	NA	NA	NA	NA	NA	NA	NA	NA
sp|P12382|PFKAL_MOUSE	sp|P12382|PFKAL_MOUSE	18	15	14	>sp|P12382|PFKAL_MOUSE ATP-dependent 6-phosphofructokinase, liver type OS=Mus musculus GN=Pfkl PE=1 SV=4	1	18	15	14	1	0	1	0	0	1	7	1	0	2	1	2	0	0	1	0	0	0	0	0	2	2	2	3	2	5	6	0	4	3	12	9	0	4	1	1	4	0	1	0
						NA	NA	NA	NA	NA	NA	NA	NA	NA	NA	NA	NA	NA	NA	NA	NA	NA	NA	NA	NA	NA	NA	NA	NA	NA	NA	NA	NA	NA	NA	NA	NA	NA	NA	NA	NA	NA	NA	NA	NA	NA	NA	NA	NA
						NA	NA	NA	NA	NA	NA	NA	NA	NA	NA	NA	NA	NA	NA	NA	NA	NA	NA	NA	NA	NA	NA	NA	NA	NA	NA	NA	NA	NA	NA	NA	NA	NA	NA	NA	NA	NA	NA	NA	NA	NA	NA	NA	NA
						NA	NA	NA	NA	NA	NA	NA	NA	NA	NA	NA	NA	NA	NA	NA	NA	NA	NA	NA	NA	NA	NA	NA	NA	NA	NA	NA	NA	NA	NA	NA	NA	NA	NA	NA	NA	NA	NA	NA	NA	NA	NA	NA	NA
						NA	NA	NA	NA	NA	NA	NA	NA	NA	NA	NA	NA	NA	NA	NA	NA	NA	NA	NA	NA	NA	NA	NA	NA	NA	NA	NA	NA	NA	NA	NA	NA	NA	NA	NA	NA	NA	NA	NA	NA	NA	NA	NA	NA
						NA	NA	NA	NA	NA	NA	NA	NA	NA	NA	NA	NA	NA	NA	NA	NA	NA	NA	NA	NA	NA	NA	NA	NA	NA	NA	NA	NA	NA	NA	NA	NA	NA	NA	NA	NA	NA	NA	NA	NA	NA	NA	NA	NA
						NA	NA	NA	NA	NA	NA	NA	NA	NA	NA	NA	NA	NA	NA	NA	NA	NA	NA	NA	NA	NA	NA	NA	NA	NA	NA	NA	NA	NA	NA	NA	NA	NA	NA	NA	NA	NA	NA	NA	NA	NA	NA	NA	NA
						NA	NA	NA	NA	NA	NA	NA	NA	NA	NA	NA	NA	NA	NA	NA	NA	NA	NA	NA	NA	NA	NA	NA	NA	NA	NA	NA	NA	NA	NA	NA	NA	NA	NA	NA	NA	NA	NA	NA	NA	NA	NA	NA	NA
						NA	NA	NA	NA	NA	NA	NA	NA	NA	NA	NA	NA	NA	NA	NA	NA	NA	NA	NA	NA	NA	NA	NA	NA	NA	NA	NA	NA	NA	NA	NA	NA	NA	NA	NA	NA	NA	NA	NA	NA	NA	NA	NA	NA
						NA	NA	NA	NA	NA	NA	NA	NA	NA	NA	NA	NA	NA	NA	NA	NA	NA	NA	NA	NA	NA	NA	NA	NA	NA	NA	NA	NA	NA	NA	NA	NA	NA	NA	NA	NA	NA	NA	NA	NA	NA	NA	NA	NA
sp|P14206|RSSA_MOUSE	sp|P14206|RSSA_MOUSE	1	1	1	>sp|P14206|RSSA_MOUSE 40S ribosomal protein SA OS=Mus musculus GN=Rpsa PE=1 SV=4	1	1	1	1	0	0	0	0	0	1	0	0	0	0	0	0	0	0	0	0	0	0	0	0	0	0	0	0	0	0	0	0	0	0	0	0	0	0	0	0	0	0	0	0
						NA	NA	NA	NA	NA	NA	NA	NA	NA	NA	NA	NA	NA	NA	NA	NA	NA	NA	NA	NA	NA	NA	NA	NA	NA	NA	NA	NA	NA	NA	NA	NA	NA	NA	NA	NA	NA	NA	NA	NA	NA	NA	NA	NA
						NA	NA	NA	NA	NA	NA	NA	NA	NA	NA	NA	NA	NA	NA	NA	NA	NA	NA	NA	NA	NA	NA	NA	NA	NA	NA	NA	NA	NA	NA	NA	NA	NA	NA	NA	NA	NA	NA	NA	NA	NA	NA	NA	NA
sp|P14869|RLA0_MOUSE	sp|P14869|RLA0_MOUSE	3	3	3	>sp|P14869|RLA0_MOUSE 60S acidic ribosomal protein P0 OS=Mus musculus GN=Rplp0 PE=1 SV=3	1	3	3	3	0	0	0	0	0	0	0	0	0	0	0	0	0	0	0	0	0	0	0	0	0	0	0	0	1	0	2	0	0	0	0	0	0	0	0	0	0	0	0	0
						NA	NA	NA	NA	NA	NA	NA	NA	NA	NA	NA	NA	NA	NA	NA	NA	NA	NA	NA	NA	NA	NA	NA	NA	NA	NA	NA	NA	NA	NA	NA	NA	NA	NA	NA	NA	NA	NA	NA	NA	NA	NA	NA	NA
sp|P14873|MAP1B_MOUSE	sp|P14873|MAP1B_MOUSE	10	10	9	>sp|P14873|MAP1B_MOUSE Microtubule-associated protein 1B OS=Mus musculus GN=Map1b PE=1 SV=2	1	10	10	9	0	0	0	0	0	0	3	0	0	0	0	0	1	0	0	0	0	0	0	0	0	0	0	0	0	1	0	0	1	2	6	0	0	0	0	0	1	0	0	0
						NA	NA	NA	NA	NA	NA	NA	NA	NA	NA	NA	NA	NA	NA	NA	NA	NA	NA	NA	NA	NA	NA	NA	NA	NA	NA	NA	NA	NA	NA	NA	NA	NA	NA	NA	NA	NA	NA	NA	NA	NA	NA	NA	NA
						NA	NA	NA	NA	NA	NA	NA	NA	NA	NA	NA	NA	NA	NA	NA	NA	NA	NA	NA	NA	NA	NA	NA	NA	NA	NA	NA	NA	NA	NA	NA	NA	NA	NA	NA	NA	NA	NA	NA	NA	NA	NA	NA	NA
sp|Q01768|NDKB_MOUSE;sp|P15532|NDKA_MOUSE	sp|Q01768|NDKB_MOUSE;sp|P15532|NDKA_MOUSE	1;1	1;1	1;1	>sp|Q01768|NDKB_MOUSE Nucleoside diphosphate kinase B OS=Mus musculus GN=Nme2 PE=1 SV=1;>sp|P15532|NDKA_MOUSE Nucleoside diphosphate kinase A OS=Mus musculus GN=Nme1 PE=1 SV=1	2	1	1	1	0	0	0	0	0	0	0	0	0	0	0	0	0	0	0	0	0	0	0	0	0	0	0	0	0	0	0	0	0	0	0	0	0	0	0	0	0	0	1	0
						NA	NA	NA	NA	NA	NA	NA	NA	NA	NA	NA	NA	NA	NA	NA	NA	NA	NA	NA	NA	NA	NA	NA	NA	NA	NA	NA	NA	NA	NA	NA	NA	NA	NA	NA	NA	NA	NA	NA	NA	NA	NA	NA	NA
sp|Q07133|H1T_MOUSE;sp|P15864|H12_MOUSE;sp|P43274|H14_MOUSE;sp|P43277|H13_MOUSE	sp|Q07133|H1T_MOUSE;sp|P15864|H12_MOUSE;sp|P43274|H14_MOUSE;sp|P43277|H13_MOUSE	1;1;1;1	1;1;1;1	1;1;1;1	>sp|Q07133|H1T_MOUSE Histone H1t OS=Mus musculus GN=Hist1h1t PE=1 SV=4;>sp|P15864|H12_MOUSE Histone H1.2 OS=Mus musculus GN=Hist1h1c PE=1 SV=2;>sp|P43274|H14_MOUSE Histone H1.4 OS=Mus musculus GN=Hist1h1e PE=1 SV=2;>sp|P43277|H13_MOUSE Histone H1.3 OS=Mus	4	1	1	1	0	0	0	0	0	0	0	0	0	0	0	0	0	0	0	0	0	0	0	0	0	0	0	0	0	0	0	0	0	0	0	0	0	0	0	0	0	0	0	0
						NA	NA	NA	NA	NA	NA	NA	NA	NA	NA	NA	NA	NA	NA	NA	NA	NA	NA	NA	NA	NA	NA	NA	NA	NA	NA	NA	NA	NA	NA	NA	NA	NA	NA	NA	NA	NA	NA	NA	NA	NA	NA	NA	NA
sp|P16054|KPCE_MOUSE;sp|P23298|KPCL_MOUSE	sp|P16054|KPCE_MOUSE	4;1	4;1	4;1	>sp|P16054|KPCE_MOUSE Protein kinase C epsilon type OS=Mus musculus GN=Prkce PE=1 SV=1	2	4	4	4	0	0	0	0	0	0	0	0	0	0	0	0	0	0	0	0	0	0	0	0	0	0	0	0	0	0	2	0	0	1	0	0	0	0	0	0	0	0	0	0
						NA	NA	NA	NA	NA	NA	NA	NA	NA	NA	NA	NA	NA	NA	NA	NA	NA	NA	NA	NA	NA	NA	NA	NA	NA	NA	NA	NA	NA	NA	NA	NA	NA	NA	NA	NA	NA	NA	NA	NA	NA	NA	NA	NA
						NA	NA	NA	NA	NA	NA	NA	NA	NA	NA	NA	NA	NA	NA	NA	NA	NA	NA	NA	NA	NA	NA	NA	NA	NA	NA	NA	NA	NA	NA	NA	NA	NA	NA	NA	NA	NA	NA	NA	NA	NA	NA	NA	NA
						NA	NA	NA	NA	NA	NA	NA	NA	NA	NA	NA	NA	NA	NA	NA	NA	NA	NA	NA	NA	NA	NA	NA	NA	NA	NA	NA	NA	NA	NA	NA	NA	NA	NA	NA	NA	NA	NA	NA	NA	NA	NA	NA	NA
sp|Q62095|DDX3Y_MOUSE;sp|P16381|DDX3L_MOUSE;sp|Q62167|DDX3X_MOUSE	sp|Q62095|DDX3Y_MOUSE;sp|P16381|DDX3L_MOUSE;sp|Q62167|DDX3X_MOUSE	2;2;2	2;2;2	2;2;2	>sp|Q62095|DDX3Y_MOUSE ATP-dependent RNA helicase DDX3Y OS=Mus musculus GN=Ddx3y PE=1 SV=2;>sp|P16381|DDX3L_MOUSE Putative ATP-dependent RNA helicase Pl10 OS=Mus musculus GN=D1Pas1 PE=2 SV=1;>sp|Q62167|DDX3X_MOUSE ATP-dependent RNA helicase DDX3X OS=Mus mu	3	2	2	2	0	0	0	0	0	0	0	0	0	0	0	0	0	0	0	0	0	0	0	0	0	0	0	0	0	0	1	0	0	0	1	2	0	0	0	0	1	0	0	0
						NA	NA	NA	NA	NA	NA	NA	NA	NA	NA	NA	NA	NA	NA	NA	NA	NA	NA	NA	NA	NA	NA	NA	NA	NA	NA	NA	NA	NA	NA	NA	NA	NA	NA	NA	NA	NA	NA	NA	NA	NA	NA	NA	NA
						NA	NA	NA	NA	NA	NA	NA	NA	NA	NA	NA	NA	NA	NA	NA	NA	NA	NA	NA	NA	NA	NA	NA	NA	NA	NA	NA	NA	NA	NA	NA	NA	NA	NA	NA	NA	NA	NA	NA	NA	NA	NA	NA	NA
sp|P16627|HS71L_MOUSE	sp|P16627|HS71L_MOUSE	6	2	2	>sp|P16627|HS71L_MOUSE Heat shock 70 kDa protein 1-like OS=Mus musculus GN=Hspa1l PE=2 SV=4	1	6	2	2	2	2	2	3	2	3	2	2	0	1	1	2	0	0	2	0	0	0	1	2	4	2	3	2	3	2	1	1	2	5	1	2	0	1	2	1	1	0	2	0
						NA	NA	NA	NA	NA	NA	NA	NA	NA	NA	NA	NA	NA	NA	NA	NA	NA	NA	NA	NA	NA	NA	NA	NA	NA	NA	NA	NA	NA	NA	NA	NA	NA	NA	NA	NA	NA	NA	NA	NA	NA	NA	NA	NA
						NA	NA	NA	NA	NA	NA	NA	NA	NA	NA	NA	NA	NA	NA	NA	NA	NA	NA	NA	NA	NA	NA	NA	NA	NA	NA	NA	NA	NA	NA	NA	NA	NA	NA	NA	NA	NA	NA	NA	NA	NA	NA	NA	NA
sp|P17156|HSP72_MOUSE	sp|P17156|HSP72_MOUSE	10	2	2	>sp|P17156|HSP72_MOUSE Heat shock-related 70 kDa protein 2 OS=Mus musculus GN=Hspa2 PE=1 SV=2	1	10	2	2	4	5	4	6	5	5	3	7	1	4	4	4	1	1	4	0	1	0	3	5	6	4	8	5	6	7	5	3	6	5	5	6	1	3	6	4	4	0	3	0
						NA	NA	NA	NA	NA	NA	NA	NA	NA	NA	NA	NA	NA	NA	NA	NA	NA	NA	NA	NA	NA	NA	NA	NA	NA	NA	NA	NA	NA	NA	NA	NA	NA	NA	NA	NA	NA	NA	NA	NA	NA	NA	NA	NA
						NA	NA	NA	NA	NA	NA	NA	NA	NA	NA	NA	NA	NA	NA	NA	NA	NA	NA	NA	NA	NA	NA	NA	NA	NA	NA	NA	NA	NA	NA	NA	NA	NA	NA	NA	NA	NA	NA	NA	NA	NA	NA	NA	NA
sp|P17426|AP2A1_MOUSE	sp|P17426|AP2A1_MOUSE	9	5	5	>sp|P17426|AP2A1_MOUSE AP-2 complex subunit alpha-1 OS=Mus musculus GN=Ap2a1 PE=1 SV=1	1	9	5	5	0	0	0	0	0	3	0	0	0	0	0	0	0	0	0	0	0	0	0	1	0	0	1	0	0	0	2	0	0	4	3	1	0	0	0	0	0	0	0	0
						NA	NA	NA	NA	NA	NA	NA	NA	NA	NA	NA	NA	NA	NA	NA	NA	NA	NA	NA	NA	NA	NA	NA	NA	NA	NA	NA	NA	NA	NA	NA	NA	NA	NA	NA	NA	NA	NA	NA	NA	NA	NA	NA	NA
sp|P17427|AP2A2_MOUSE	sp|P17427|AP2A2_MOUSE	12	12	8	>sp|P17427|AP2A2_MOUSE AP-2 complex subunit alpha-2 OS=Mus musculus GN=Ap2a2 PE=1 SV=2	1	12	12	8	0	0	0	0	0	2	0	0	0	0	0	0	0	0	0	0	0	0	0	1	0	0	1	0	0	0	0	0	0	6	5	1	0	0	0	0	0	0	0	0
						NA	NA	NA	NA	NA	NA	NA	NA	NA	NA	NA	NA	NA	NA	NA	NA	NA	NA	NA	NA	NA	NA	NA	NA	NA	NA	NA	NA	NA	NA	NA	NA	NA	NA	NA	NA	NA	NA	NA	NA	NA	NA	NA	NA
						NA	NA	NA	NA	NA	NA	NA	NA	NA	NA	NA	NA	NA	NA	NA	NA	NA	NA	NA	NA	NA	NA	NA	NA	NA	NA	NA	NA	NA	NA	NA	NA	NA	NA	NA	NA	NA	NA	NA	NA	NA	NA	NA	NA
						NA	NA	NA	NA	NA	NA	NA	NA	NA	NA	NA	NA	NA	NA	NA	NA	NA	NA	NA	NA	NA	NA	NA	NA	NA	NA	NA	NA	NA	NA	NA	NA	NA	NA	NA	NA	NA	NA	NA	NA	NA	NA	NA	NA
sp|P17751|TPIS_MOUSE	sp|P17751|TPIS_MOUSE	4	4	4	>sp|P17751|TPIS_MOUSE Triosephosphate isomerase OS=Mus musculus GN=Tpi1 PE=1 SV=4	1	4	4	4	0	0	0	0	0	0	1	0	0	0	1	1	0	0	0	0	0	0	0	0	0	0	1	0	0	0	0	0	1	2	0	1	0	0	0	0	0	0	0	0
						NA	NA	NA	NA	NA	NA	NA	NA	NA	NA	NA	NA	NA	NA	NA	NA	NA	NA	NA	NA	NA	NA	NA	NA	NA	NA	NA	NA	NA	NA	NA	NA	NA	NA	NA	NA	NA	NA	NA	NA	NA	NA	NA	NA
sp|Q61696|HS71A_MOUSE;sp|P17879|HS71B_MOUSE	sp|Q61696|HS71A_MOUSE;sp|P17879|HS71B_MOUSE	7;7	4;4	3;3	>sp|Q61696|HS71A_MOUSE Heat shock 70 kDa protein 1A OS=Mus musculus GN=Hspa1a PE=1 SV=2;>sp|P17879|HS71B_MOUSE Heat shock 70 kDa protein 1B OS=Mus musculus GN=Hspa1b PE=1 SV=3	2	7	4	3	1	2	1	2	1	4	1	2	0	1	1	1	0	0	1	0	0	0	1	1	2	1	2	1	2	1	1	0	1	5	2	2	0	1	1	1	2	0	1	0
						NA	NA	NA	NA	NA	NA	NA	NA	NA	NA	NA	NA	NA	NA	NA	NA	NA	NA	NA	NA	NA	NA	NA	NA	NA	NA	NA	NA	NA	NA	NA	NA	NA	NA	NA	NA	NA	NA	NA	NA	NA	NA	NA	NA
sp|P17897|LYZ1_MOUSE	sp|P17897|LYZ1_MOUSE	1	1	1	>sp|P17897|LYZ1_MOUSE Lysozyme C-1 OS=Mus musculus GN=Lyz1 PE=1 SV=1	1	1	1	1	0	0	0	0	1	0	0	0	0	0	0	0	0	0	0	0	0	0	0	0	0	0	0	0	0	0	0	0	0	0	0	0	0	0	0	0	0	0	0	0
						NA	NA	NA	NA	NA	NA	NA	NA	NA	NA	NA	NA	NA	NA	NA	NA	NA	NA	NA	NA	NA	NA	NA	NA	NA	NA	NA	NA	NA	NA	NA	NA	NA	NA	NA	NA	NA	NA	NA	NA	NA	NA	NA	NA
						NA	NA	NA	NA	NA	NA	NA	NA	NA	NA	NA	NA	NA	NA	NA	NA	NA	NA	NA	NA	NA	NA	NA	NA	NA	NA	NA	NA	NA	NA	NA	NA	NA	NA	NA	NA	NA	NA	NA	NA	NA	NA	NA	NA
						NA	NA	NA	NA	NA	NA	NA	NA	NA	NA	NA	NA	NA	NA	NA	NA	NA	NA	NA	NA	NA	NA	NA	NA	NA	NA	NA	NA	NA	NA	NA	NA	NA	NA	NA	NA	NA	NA	NA	NA	NA	NA	NA	NA
						NA	NA	NA	NA	NA	NA	NA	NA	NA	NA	NA	NA	NA	NA	NA	NA	NA	NA	NA	NA	NA	NA	NA	NA	NA	NA	NA	NA	NA	NA	NA	NA	NA	NA	NA	NA	NA	NA	NA	NA	NA	NA	NA	NA
						NA	NA	NA	NA	NA	NA	NA	NA	NA	NA	NA	NA	NA	NA	NA	NA	NA	NA	NA	NA	NA	NA	NA	NA	NA	NA	NA	NA	NA	NA	NA	NA	NA	NA	NA	NA	NA	NA	NA	NA	NA	NA	NA	NA
						NA	NA	NA	NA	NA	NA	NA	NA	NA	NA	NA	NA	NA	NA	NA	NA	NA	NA	NA	NA	NA	NA	NA	NA	NA	NA	NA	NA	NA	NA	NA	NA	NA	NA	NA	NA	NA	NA	NA	NA	NA	NA	NA	NA
						NA	NA	NA	NA	NA	NA	NA	NA	NA	NA	NA	NA	NA	NA	NA	NA	NA	NA	NA	NA	NA	NA	NA	NA	NA	NA	NA	NA	NA	NA	NA	NA	NA	NA	NA	NA	NA	NA	NA	NA	NA	NA	NA	NA
						NA	NA	NA	NA	NA	NA	NA	NA	NA	NA	NA	NA	NA	NA	NA	NA	NA	NA	NA	NA	NA	NA	NA	NA	NA	NA	NA	NA	NA	NA	NA	NA	NA	NA	NA	NA	NA	NA	NA	NA	NA	NA	NA	NA
						NA	NA	NA	NA	NA	NA	NA	NA	NA	NA	NA	NA	NA	NA	NA	NA	NA	NA	NA	NA	NA	NA	NA	NA	NA	NA	NA	NA	NA	NA	NA	NA	NA	NA	NA	NA	NA	NA	NA	NA	NA	NA	NA	NA
sp|P19096|FAS_MOUSE	sp|P19096|FAS_MOUSE	5	5	5	>sp|P19096|FAS_MOUSE Fatty acid synthase OS=Mus musculus GN=Fasn PE=1 SV=2	1	5	5	5	0	0	0	0	0	0	0	0	0	0	0	0	0	0	0	0	0	0	0	0	0	0	0	0	1	0	0	0	1	3	0	0	0	0	0	0	0	0	0	0
						NA	NA	NA	NA	NA	NA	NA	NA	NA	NA	NA	NA	NA	NA	NA	NA	NA	NA	NA	NA	NA	NA	NA	NA	NA	NA	NA	NA	NA	NA	NA	NA	NA	NA	NA	NA	NA	NA	NA	NA	NA	NA	NA	NA
						NA	NA	NA	NA	NA	NA	NA	NA	NA	NA	NA	NA	NA	NA	NA	NA	NA	NA	NA	NA	NA	NA	NA	NA	NA	NA	NA	NA	NA	NA	NA	NA	NA	NA	NA	NA	NA	NA	NA	NA	NA	NA	NA	NA
sp|P19246|NFH_MOUSE	sp|P19246|NFH_MOUSE	5	3	3	>sp|P19246|NFH_MOUSE Neurofilament heavy polypeptide OS=Mus musculus GN=Nefh PE=1 SV=3	1	5	3	3	0	0	0	0	0	1	0	0	0	0	0	0	0	0	0	1	0	0	0	0	2	0	0	0	2	3	0	0	0	0	0	0	0	1	0	0	0	0	0	1
						NA	NA	NA	NA	NA	NA	NA	NA	NA	NA	NA	NA	NA	NA	NA	NA	NA	NA	NA	NA	NA	NA	NA	NA	NA	NA	NA	NA	NA	NA	NA	NA	NA	NA	NA	NA	NA	NA	NA	NA	NA	NA	NA	NA
						NA	NA	NA	NA	NA	NA	NA	NA	NA	NA	NA	NA	NA	NA	NA	NA	NA	NA	NA	NA	NA	NA	NA	NA	NA	NA	NA	NA	NA	NA	NA	NA	NA	NA	NA	NA	NA	NA	NA	NA	NA	NA	NA	NA
						NA	NA	NA	NA	NA	NA	NA	NA	NA	NA	NA	NA	NA	NA	NA	NA	NA	NA	NA	NA	NA	NA	NA	NA	NA	NA	NA	NA	NA	NA	NA	NA	NA	NA	NA	NA	NA	NA	NA	NA	NA	NA	NA	NA
						NA	NA	NA	NA	NA	NA	NA	NA	NA	NA	NA	NA	NA	NA	NA	NA	NA	NA	NA	NA	NA	NA	NA	NA	NA	NA	NA	NA	NA	NA	NA	NA	NA	NA	NA	NA	NA	NA	NA	NA	NA	NA	NA	NA
						NA	NA	NA	NA	NA	NA	NA	NA	NA	NA	NA	NA	NA	NA	NA	NA	NA	NA	NA	NA	NA	NA	NA	NA	NA	NA	NA	NA	NA	NA	NA	NA	NA	NA	NA	NA	NA	NA	NA	NA	NA	NA	NA	NA
						NA	NA	NA	NA	NA	NA	NA	NA	NA	NA	NA	NA	NA	NA	NA	NA	NA	NA	NA	NA	NA	NA	NA	NA	NA	NA	NA	NA	NA	NA	NA	NA	NA	NA	NA	NA	NA	NA	NA	NA	NA	NA	NA	NA
sp|P20491|FCERG_MOUSE	sp|P20491|FCERG_MOUSE	1	1	1	>sp|P20491|FCERG_MOUSE High affinity immunoglobulin epsilon receptor subunit gamma OS=Mus musculus GN=Fcer1g PE=1 SV=1	1	1	1	1	0	0	0	0	0	0	0	0	0	0	0	0	0	0	1	0	0	0	0	0	0	0	0	1	0	0	0	0	0	0	0	0	0	0	0	0	0	0	0	1
						NA	NA	NA	NA	NA	NA	NA	NA	NA	NA	NA	NA	NA	NA	NA	NA	NA	NA	NA	NA	NA	NA	NA	NA	NA	NA	NA	NA	NA	NA	NA	NA	NA	NA	NA	NA	NA	NA	NA	NA	NA	NA	NA	NA
						NA	NA	NA	NA	NA	NA	NA	NA	NA	NA	NA	NA	NA	NA	NA	NA	NA	NA	NA	NA	NA	NA	NA	NA	NA	NA	NA	NA	NA	NA	NA	NA	NA	NA	NA	NA	NA	NA	NA	NA	NA	NA	NA	NA
sp|P21126|UBL4A_MOUSE	sp|P21126|UBL4A_MOUSE	5	5	5	>sp|P21126|UBL4A_MOUSE Ubiquitin-like protein 4A OS=Mus musculus GN=Ubl4a PE=2 SV=1	1	5	5	5	0	0	0	0	0	5	0	1	0	0	0	0	0	0	0	0	0	0	0	0	0	0	0	0	0	0	0	0	0	0	0	0	0	0	0	0	0	0	0	0
						NA	NA	NA	NA	NA	NA	NA	NA	NA	NA	NA	NA	NA	NA	NA	NA	NA	NA	NA	NA	NA	NA	NA	NA	NA	NA	NA	NA	NA	NA	NA	NA	NA	NA	NA	NA	NA	NA	NA	NA	NA	NA	NA	NA
sp|P21279|GNAQ_MOUSE	sp|P21279|GNAQ_MOUSE	4	4	3	>sp|P21279|GNAQ_MOUSE Guanine nucleotide-binding protein G(q) subunit alpha OS=Mus musculus GN=Gnaq PE=1 SV=4	1	4	4	3	0	0	0	0	0	0	0	0	0	0	2	0	0	0	1	0	0	0	0	0	0	0	0	0	0	2	0	0	1	3	1	0	0	0	0	1	0	0	1	0
						NA	NA	NA	NA	NA	NA	NA	NA	NA	NA	NA	NA	NA	NA	NA	NA	NA	NA	NA	NA	NA	NA	NA	NA	NA	NA	NA	NA	NA	NA	NA	NA	NA	NA	NA	NA	NA	NA	NA	NA	NA	NA	NA	NA
sp|P21765|GPX5_MOUSE	sp|P21765|GPX5_MOUSE	2	2	2	>sp|P21765|GPX5_MOUSE Epididymal secretory glutathione peroxidase OS=Mus musculus GN=Gpx5 PE=2 SV=3	1	2	2	2	0	0	0	0	0	0	0	0	0	0	0	0	0	0	0	0	0	0	0	0	0	0	0	0	1	0	0	0	0	0	0	0	0	0	0	0	0	0	0	0
						NA	NA	NA	NA	NA	NA	NA	NA	NA	NA	NA	NA	NA	NA	NA	NA	NA	NA	NA	NA	NA	NA	NA	NA	NA	NA	NA	NA	NA	NA	NA	NA	NA	NA	NA	NA	NA	NA	NA	NA	NA	NA	NA	NA
sp|P22315|HEMH_MOUSE	sp|P22315|HEMH_MOUSE	7	7	7	>sp|P22315|HEMH_MOUSE Ferrochelatase, mitochondrial OS=Mus musculus GN=Fech PE=1 SV=2	1	7	7	7	0	0	0	0	0	0	0	0	0	0	0	0	0	0	0	0	0	0	0	0	0	0	0	0	0	0	0	0	1	0	0	0	0	0	0	0	0	0	0	0
						NA	NA	NA	NA	NA	NA	NA	NA	NA	NA	NA	NA	NA	NA	NA	NA	NA	NA	NA	NA	NA	NA	NA	NA	NA	NA	NA	NA	NA	NA	NA	NA	NA	NA	NA	NA	NA	NA	NA	NA	NA	NA	NA	NA
sp|Q8CGP6|H2A1H_MOUSE;sp|Q8R1M2|H2AJ_MOUSE;sp|Q64523|H2A2C_MOUSE;sp|Q8CGP7|H2A1K_MOUSE;sp|Q8CGP5|H2A1F_MOUSE;sp|Q8BFU2|H2A3_MOUSE;sp|Q6GSS7|H2A2A_MOUSE;sp|P22752|H2A1_MOUSE;sp|Q3THW5|H2AV_MOUSE;sp|P0C0S6|H2AZ_MOUSE;sp|Q64522|H2A2B_MOUSE;sp|P27661|H2AX_MOUSE	sp|Q8CGP6|H2A1H_MOUSE;sp|Q8R1M2|H2AJ_MOUSE;sp|Q64523|H2A2C_MOUSE;sp|Q8CGP7|H2A1K_MOUSE;sp|Q8CGP5|H2A1F_MOUSE;sp|Q8BFU2|H2A3_MOUSE;sp|Q6GSS7|H2A2A_MOUSE;sp|P22752|H2A1_MOUSE;sp|Q3THW5|H2AV_MOUSE;sp|P0C0S6|H2AZ_MOUSE;sp|Q64522|H2A2B_MOUSE;sp|P27661|H2AX_MOUSE	2;2;2;2;2;2;2;2;1;1;1;1	2;2;2;2;2;2;2;2;1;1;1;1	2;2;2;2;2;2;2;2;1;1;1;1	>sp|Q8CGP6|H2A1H_MOUSE Histone H2A type 1-H OS=Mus musculus GN=Hist1h2ah PE=1 SV=3;>sp|Q8R1M2|H2AJ_MOUSE Histone H2A.J OS=Mus musculus GN=H2afj PE=1 SV=1;>sp|Q64523|H2A2C_MOUSE Histone H2A type 2-C OS=Mus musculus GN=Hist2h2ac PE=1 SV=3;>sp|Q8CGP7|H2A1K_MO	12	2	2	2	0	0	0	0	0	0	0	0	0	0	0	0	0	0	0	0	1	0	0	0	0	0	0	0	0	0	0	0	0	0	0	0	0	0	0	0	0	0	0	0
						NA	NA	NA	NA	NA	NA	NA	NA	NA	NA	NA	NA	NA	NA	NA	NA	NA	NA	NA	NA	NA	NA	NA	NA	NA	NA	NA	NA	NA	NA	NA	NA	NA	NA	NA	NA	NA	NA	NA	NA	NA	NA	NA	NA
						NA	NA	NA	NA	NA	NA	NA	NA	NA	NA	NA	NA	NA	NA	NA	NA	NA	NA	NA	NA	NA	NA	NA	NA	NA	NA	NA	NA	NA	NA	NA	NA	NA	NA	NA	NA	NA	NA	NA	NA	NA	NA	NA	NA
						NA	NA	NA	NA	NA	NA	NA	NA	NA	NA	NA	NA	NA	NA	NA	NA	NA	NA	NA	NA	NA	NA	NA	NA	NA	NA	NA	NA	NA	NA	NA	NA	NA	NA	NA	NA	NA	NA	NA	NA	NA	NA	NA	NA
sp|P23818|GRIA1_MOUSE	sp|P23818|GRIA1_MOUSE	13	11	10	>sp|P23818|GRIA1_MOUSE Glutamate receptor 1 OS=Mus musculus GN=Gria1 PE=1 SV=1	1	13	11	10	0	0	0	0	0	0	0	0	0	0	0	0	0	0	0	0	0	0	0	0	2	2	1	0	0	0	4	0	0	0	1	0	0	0	1	0	5	0	0	0
						NA	NA	NA	NA	NA	NA	NA	NA	NA	NA	NA	NA	NA	NA	NA	NA	NA	NA	NA	NA	NA	NA	NA	NA	NA	NA	NA	NA	NA	NA	NA	NA	NA	NA	NA	NA	NA	NA	NA	NA	NA	NA	NA	NA
sp|P23819|GRIA2_MOUSE	sp|P23819|GRIA2_MOUSE	18	18	15	>sp|P23819|GRIA2_MOUSE Glutamate receptor 2 OS=Mus musculus GN=Gria2 PE=1 SV=3	1	18	18	15	0	0	0	0	0	0	0	0	0	0	0	0	0	0	0	0	0	0	0	0	1	0	0	0	0	0	4	0	0	2	0	0	0	0	1	0	8	0	0	0
						NA	NA	NA	NA	NA	NA	NA	NA	NA	NA	NA	NA	NA	NA	NA	NA	NA	NA	NA	NA	NA	NA	NA	NA	NA	NA	NA	NA	NA	NA	NA	NA	NA	NA	NA	NA	NA	NA	NA	NA	NA	NA	NA	NA
						NA	NA	NA	NA	NA	NA	NA	NA	NA	NA	NA	NA	NA	NA	NA	NA	NA	NA	NA	NA	NA	NA	NA	NA	NA	NA	NA	NA	NA	NA	NA	NA	NA	NA	NA	NA	NA	NA	NA	NA	NA	NA	NA	NA
						NA	NA	NA	NA	NA	NA	NA	NA	NA	NA	NA	NA	NA	NA	NA	NA	NA	NA	NA	NA	NA	NA	NA	NA	NA	NA	NA	NA	NA	NA	NA	NA	NA	NA	NA	NA	NA	NA	NA	NA	NA	NA	NA	NA
						NA	NA	NA	NA	NA	NA	NA	NA	NA	NA	NA	NA	NA	NA	NA	NA	NA	NA	NA	NA	NA	NA	NA	NA	NA	NA	NA	NA	NA	NA	NA	NA	NA	NA	NA	NA	NA	NA	NA	NA	NA	NA	NA	NA
						NA	NA	NA	NA	NA	NA	NA	NA	NA	NA	NA	NA	NA	NA	NA	NA	NA	NA	NA	NA	NA	NA	NA	NA	NA	NA	NA	NA	NA	NA	NA	NA	NA	NA	NA	NA	NA	NA	NA	NA	NA	NA	NA	NA
						NA	NA	NA	NA	NA	NA	NA	NA	NA	NA	NA	NA	NA	NA	NA	NA	NA	NA	NA	NA	NA	NA	NA	NA	NA	NA	NA	NA	NA	NA	NA	NA	NA	NA	NA	NA	NA	NA	NA	NA	NA	NA	NA	NA
sp|P28651|CAH8_MOUSE	sp|P28651|CAH8_MOUSE	2	2	2	>sp|P28651|CAH8_MOUSE Carbonic anhydrase-related protein OS=Mus musculus GN=Ca8 PE=1 SV=5	1	2	2	2	0	0	0	0	0	0	2	1	0	0	0	0	0	0	0	0	0	0	0	0	0	0	0	0	0	0	0	0	0	0	0	0	0	0	0	0	0	0	0	0
						NA	NA	NA	NA	NA	NA	NA	NA	NA	NA	NA	NA	NA	NA	NA	NA	NA	NA	NA	NA	NA	NA	NA	NA	NA	NA	NA	NA	NA	NA	NA	NA	NA	NA	NA	NA	NA	NA	NA	NA	NA	NA	NA	NA
						NA	NA	NA	NA	NA	NA	NA	NA	NA	NA	NA	NA	NA	NA	NA	NA	NA	NA	NA	NA	NA	NA	NA	NA	NA	NA	NA	NA	NA	NA	NA	NA	NA	NA	NA	NA	NA	NA	NA	NA	NA	NA	NA	NA
						NA	NA	NA	NA	NA	NA	NA	NA	NA	NA	NA	NA	NA	NA	NA	NA	NA	NA	NA	NA	NA	NA	NA	NA	NA	NA	NA	NA	NA	NA	NA	NA	NA	NA	NA	NA	NA	NA	NA	NA	NA	NA	NA	NA
sp|P28663|SNAB_MOUSE	sp|P28663|SNAB_MOUSE	4	4	2	>sp|P28663|SNAB_MOUSE Beta-soluble NSF attachment protein OS=Mus musculus GN=Napb PE=1 SV=2	1	4	4	2	0	0	0	0	0	0	0	0	0	0	0	0	0	0	0	0	0	0	0	0	0	0	0	0	0	0	1	0	0	3	0	0	0	1	0	1	0	0	0	0
						NA	NA	NA	NA	NA	NA	NA	NA	NA	NA	NA	NA	NA	NA	NA	NA	NA	NA	NA	NA	NA	NA	NA	NA	NA	NA	NA	NA	NA	NA	NA	NA	NA	NA	NA	NA	NA	NA	NA	NA	NA	NA	NA	NA
sp|P28738|KIF5C_MOUSE	sp|P28738|KIF5C_MOUSE	3	3	2	>sp|P28738|KIF5C_MOUSE Kinesin heavy chain isoform 5C OS=Mus musculus GN=Kif5c PE=1 SV=3	1	3	3	2	0	0	0	0	0	0	0	0	0	0	0	0	0	0	0	0	0	0	0	0	0	0	0	0	0	0	0	0	0	0	0	0	0	0	0	0	0	0	0	0
						NA	NA	NA	NA	NA	NA	NA	NA	NA	NA	NA	NA	NA	NA	NA	NA	NA	NA	NA	NA	NA	NA	NA	NA	NA	NA	NA	NA	NA	NA	NA	NA	NA	NA	NA	NA	NA	NA	NA	NA	NA	NA	NA	NA
sp|P28740|KIF2A_MOUSE	sp|P28740|KIF2A_MOUSE	2	2	2	>sp|P28740|KIF2A_MOUSE Kinesin-like protein KIF2A OS=Mus musculus GN=Kif2a PE=1 SV=2	1	2	2	2	0	0	0	0	0	0	0	0	0	0	0	0	0	0	0	0	0	0	0	0	0	0	0	0	0	0	0	0	0	0	1	0	0	0	0	0	0	0	0	0
						NA	NA	NA	NA	NA	NA	NA	NA	NA	NA	NA	NA	NA	NA	NA	NA	NA	NA	NA	NA	NA	NA	NA	NA	NA	NA	NA	NA	NA	NA	NA	NA	NA	NA	NA	NA	NA	NA	NA	NA	NA	NA	NA	NA
sp|P29391|FRIL1_MOUSE;sp|P49945|FRIL2_MOUSE	sp|P29391|FRIL1_MOUSE;sp|P49945|FRIL2_MOUSE	9;6	9;6	9;6	>sp|P29391|FRIL1_MOUSE Ferritin light chain 1 OS=Mus musculus GN=Ftl1 PE=1 SV=2;>sp|P49945|FRIL2_MOUSE Ferritin light chain 2 OS=Mus musculus GN=Ftl2 PE=2 SV=2	2	9	9	9	0	0	0	0	0	8	0	7	0	0	0	0	0	0	0	0	0	0	0	0	0	0	0	0	0	0	0	0	0	7	0	0	0	0	0	0	0	0	0	0
						NA	NA	NA	NA	NA	NA	NA	NA	NA	NA	NA	NA	NA	NA	NA	NA	NA	NA	NA	NA	NA	NA	NA	NA	NA	NA	NA	NA	NA	NA	NA	NA	NA	NA	NA	NA	NA	NA	NA	NA	NA	NA	NA	NA
sp|P30275|KCRU_MOUSE;sp|Q6P8J7|KCRS_MOUSE	sp|P30275|KCRU_MOUSE;sp|Q6P8J7|KCRS_MOUSE	2;1	2;1	2;1	>sp|P30275|KCRU_MOUSE Creatine kinase U-type, mitochondrial OS=Mus musculus GN=Ckmt1 PE=1 SV=1;>sp|Q6P8J7|KCRS_MOUSE Creatine kinase S-type, mitochondrial OS=Mus musculus GN=Ckmt2 PE=1 SV=1	2	2	2	2	0	0	0	0	0	0	0	0	0	0	0	0	0	0	0	0	0	0	0	0	0	0	0	0	1	1	0	0	0	0	0	0	0	0	0	0	0	0	0	0
						NA	NA	NA	NA	NA	NA	NA	NA	NA	NA	NA	NA	NA	NA	NA	NA	NA	NA	NA	NA	NA	NA	NA	NA	NA	NA	NA	NA	NA	NA	NA	NA	NA	NA	NA	NA	NA	NA	NA	NA	NA	NA	NA	NA
						NA	NA	NA	NA	NA	NA	NA	NA	NA	NA	NA	NA	NA	NA	NA	NA	NA	NA	NA	NA	NA	NA	NA	NA	NA	NA	NA	NA	NA	NA	NA	NA	NA	NA	NA	NA	NA	NA	NA	NA	NA	NA	NA	NA
						NA	NA	NA	NA	NA	NA	NA	NA	NA	NA	NA	NA	NA	NA	NA	NA	NA	NA	NA	NA	NA	NA	NA	NA	NA	NA	NA	NA	NA	NA	NA	NA	NA	NA	NA	NA	NA	NA	NA	NA	NA	NA	NA	NA
sp|P35276|RAB3D_MOUSE	sp|P35276|RAB3D_MOUSE	3	1	1	>sp|P35276|RAB3D_MOUSE Ras-related protein Rab-3D OS=Mus musculus GN=Rab3d PE=1 SV=1	1	3	1	1	0	0	1	0	0	0	0	0	0	0	0	0	0	0	0	0	0	0	0	0	0	0	0	0	0	0	1	0	3	3	0	0	0	0	0	0	0	0	1	0
						NA	NA	NA	NA	NA	NA	NA	NA	NA	NA	NA	NA	NA	NA	NA	NA	NA	NA	NA	NA	NA	NA	NA	NA	NA	NA	NA	NA	NA	NA	NA	NA	NA	NA	NA	NA	NA	NA	NA	NA	NA	NA	NA	NA
						NA	NA	NA	NA	NA	NA	NA	NA	NA	NA	NA	NA	NA	NA	NA	NA	NA	NA	NA	NA	NA	NA	NA	NA	NA	NA	NA	NA	NA	NA	NA	NA	NA	NA	NA	NA	NA	NA	NA	NA	NA	NA	NA	NA
sp|P35283|RAB12_MOUSE	sp|P35283|RAB12_MOUSE	2	2	2	>sp|P35283|RAB12_MOUSE Ras-related protein Rab-12 OS=Mus musculus GN=Rab12 PE=1 SV=3	1	2	2	2	0	0	0	0	0	0	1	0	0	0	0	0	0	0	0	0	0	0	0	0	0	0	0	0	0	0	0	0	0	0	1	0	0	0	0	0	0	0	0	0
						NA	NA	NA	NA	NA	NA	NA	NA	NA	NA	NA	NA	NA	NA	NA	NA	NA	NA	NA	NA	NA	NA	NA	NA	NA	NA	NA	NA	NA	NA	NA	NA	NA	NA	NA	NA	NA	NA	NA	NA	NA	NA	NA	NA
sp|P35293|RAB18_MOUSE	sp|P35293|RAB18_MOUSE	1	1	1	>sp|P35293|RAB18_MOUSE Ras-related protein Rab-18 OS=Mus musculus GN=Rab18 PE=2 SV=2	1	1	1	1	0	0	0	0	0	1	0	0	0	0	0	0	0	0	0	0	0	0	0	0	0	0	0	0	0	0	0	0	0	0	0	0	0	0	0	0	0	0	0	0
						NA	NA	NA	NA	NA	NA	NA	NA	NA	NA	NA	NA	NA	NA	NA	NA	NA	NA	NA	NA	NA	NA	NA	NA	NA	NA	NA	NA	NA	NA	NA	NA	NA	NA	NA	NA	NA	NA	NA	NA	NA	NA	NA	NA
						NA	NA	NA	NA	NA	NA	NA	NA	NA	NA	NA	NA	NA	NA	NA	NA	NA	NA	NA	NA	NA	NA	NA	NA	NA	NA	NA	NA	NA	NA	NA	NA	NA	NA	NA	NA	NA	NA	NA	NA	NA	NA	NA	NA
						NA	NA	NA	NA	NA	NA	NA	NA	NA	NA	NA	NA	NA	NA	NA	NA	NA	NA	NA	NA	NA	NA	NA	NA	NA	NA	NA	NA	NA	NA	NA	NA	NA	NA	NA	NA	NA	NA	NA	NA	NA	NA	NA	NA
sp|P35700|PRDX1_MOUSE	sp|P35700|PRDX1_MOUSE	2	2	2	>sp|P35700|PRDX1_MOUSE Peroxiredoxin-1 OS=Mus musculus GN=Prdx1 PE=1 SV=1	1	2	2	2	0	0	0	0	0	1	0	0	0	0	0	0	0	0	0	0	0	0	0	0	0	1	0	1	1	0	1	0	0	0	0	0	0	0	0	0	0	0	0	0
						NA	NA	NA	NA	NA	NA	NA	NA	NA	NA	NA	NA	NA	NA	NA	NA	NA	NA	NA	NA	NA	NA	NA	NA	NA	NA	NA	NA	NA	NA	NA	NA	NA	NA	NA	NA	NA	NA	NA	NA	NA	NA	NA	NA
sp|P35762|CD81_MOUSE	sp|P35762|CD81_MOUSE	1	1	1	>sp|P35762|CD81_MOUSE CD81 antigen OS=Mus musculus GN=Cd81 PE=1 SV=2	1	1	1	1	0	0	0	0	0	0	0	0	0	0	0	0	0	0	0	0	0	0	0	0	0	0	0	0	0	0	0	0	0	0	0	0	0	0	0	0	0	0	0	0
						NA	NA	NA	NA	NA	NA	NA	NA	NA	NA	NA	NA	NA	NA	NA	NA	NA	NA	NA	NA	NA	NA	NA	NA	NA	NA	NA	NA	NA	NA	NA	NA	NA	NA	NA	NA	NA	NA	NA	NA	NA	NA	NA	NA
						NA	NA	NA	NA	NA	NA	NA	NA	NA	NA	NA	NA	NA	NA	NA	NA	NA	NA	NA	NA	NA	NA	NA	NA	NA	NA	NA	NA	NA	NA	NA	NA	NA	NA	NA	NA	NA	NA	NA	NA	NA	NA	NA	NA
						NA	NA	NA	NA	NA	NA	NA	NA	NA	NA	NA	NA	NA	NA	NA	NA	NA	NA	NA	NA	NA	NA	NA	NA	NA	NA	NA	NA	NA	NA	NA	NA	NA	NA	NA	NA	NA	NA	NA	NA	NA	NA	NA	NA
sp|Q9CQC9|SAR1B_MOUSE;sp|P36536|SAR1A_MOUSE	sp|Q9CQC9|SAR1B_MOUSE;sp|P36536|SAR1A_MOUSE	1;1	1;1	1;1	>sp|Q9CQC9|SAR1B_MOUSE GTP-binding protein SAR1b OS=Mus musculus GN=Sar1b PE=1 SV=1;>sp|P36536|SAR1A_MOUSE GTP-binding protein SAR1a OS=Mus musculus GN=Sar1a PE=2 SV=1	2	1	1	1	0	0	0	0	0	0	0	0	0	0	0	0	0	0	0	0	0	0	0	0	0	0	0	0	0	0	0	0	1	1	0	0	0	0	0	0	0	0	0	0
						NA	NA	NA	NA	NA	NA	NA	NA	NA	NA	NA	NA	NA	NA	NA	NA	NA	NA	NA	NA	NA	NA	NA	NA	NA	NA	NA	NA	NA	NA	NA	NA	NA	NA	NA	NA	NA	NA	NA	NA	NA	NA	NA	NA
						NA	NA	NA	NA	NA	NA	NA	NA	NA	NA	NA	NA	NA	NA	NA	NA	NA	NA	NA	NA	NA	NA	NA	NA	NA	NA	NA	NA	NA	NA	NA	NA	NA	NA	NA	NA	NA	NA	NA	NA	NA	NA	NA	NA
						NA	NA	NA	NA	NA	NA	NA	NA	NA	NA	NA	NA	NA	NA	NA	NA	NA	NA	NA	NA	NA	NA	NA	NA	NA	NA	NA	NA	NA	NA	NA	NA	NA	NA	NA	NA	NA	NA	NA	NA	NA	NA	NA	NA
						NA	NA	NA	NA	NA	NA	NA	NA	NA	NA	NA	NA	NA	NA	NA	NA	NA	NA	NA	NA	NA	NA	NA	NA	NA	NA	NA	NA	NA	NA	NA	NA	NA	NA	NA	NA	NA	NA	NA	NA	NA	NA	NA	NA
						NA	NA	NA	NA	NA	NA	NA	NA	NA	NA	NA	NA	NA	NA	NA	NA	NA	NA	NA	NA	NA	NA	NA	NA	NA	NA	NA	NA	NA	NA	NA	NA	NA	NA	NA	NA	NA	NA	NA	NA	NA	NA	NA	NA
						NA	NA	NA	NA	NA	NA	NA	NA	NA	NA	NA	NA	NA	NA	NA	NA	NA	NA	NA	NA	NA	NA	NA	NA	NA	NA	NA	NA	NA	NA	NA	NA	NA	NA	NA	NA	NA	NA	NA	NA	NA	NA	NA	NA
						NA	NA	NA	NA	NA	NA	NA	NA	NA	NA	NA	NA	NA	NA	NA	NA	NA	NA	NA	NA	NA	NA	NA	NA	NA	NA	NA	NA	NA	NA	NA	NA	NA	NA	NA	NA	NA	NA	NA	NA	NA	NA	NA	NA
						NA	NA	NA	NA	NA	NA	NA	NA	NA	NA	NA	NA	NA	NA	NA	NA	NA	NA	NA	NA	NA	NA	NA	NA	NA	NA	NA	NA	NA	NA	NA	NA	NA	NA	NA	NA	NA	NA	NA	NA	NA	NA	NA	NA
						NA	NA	NA	NA	NA	NA	NA	NA	NA	NA	NA	NA	NA	NA	NA	NA	NA	NA	NA	NA	NA	NA	NA	NA	NA	NA	NA	NA	NA	NA	NA	NA	NA	NA	NA	NA	NA	NA	NA	NA	NA	NA	NA	NA
sp|P62492|RB11A_MOUSE;sp|P46638|RB11B_MOUSE	sp|P62492|RB11A_MOUSE;sp|P46638|RB11B_MOUSE	2;2	2;2	2;2	>sp|P62492|RB11A_MOUSE Ras-related protein Rab-11A OS=Mus musculus GN=Rab11a PE=1 SV=3;>sp|P46638|RB11B_MOUSE Ras-related protein Rab-11B OS=Mus musculus GN=Rab11b PE=1 SV=3	2	2	2	2	0	0	0	0	0	0	0	0	0	0	0	0	0	0	0	0	0	0	0	0	1	0	0	0	0	0	0	0	1	1	0	0	0	0	0	0	0	0	0	0
						NA	NA	NA	NA	NA	NA	NA	NA	NA	NA	NA	NA	NA	NA	NA	NA	NA	NA	NA	NA	NA	NA	NA	NA	NA	NA	NA	NA	NA	NA	NA	NA	NA	NA	NA	NA	NA	NA	NA	NA	NA	NA	NA	NA
sp|P46660|AINX_MOUSE	sp|P46660|AINX_MOUSE	6	5	5	>sp|P46660|AINX_MOUSE Alpha-internexin OS=Mus musculus GN=Ina PE=1 SV=3	1	6	5	5	0	0	0	0	0	0	0	0	0	0	0	0	0	0	0	0	0	0	0	3	1	0	0	0	0	1	0	0	0	0	0	3	0	0	0	0	0	0	0	0
						NA	NA	NA	NA	NA	NA	NA	NA	NA	NA	NA	NA	NA	NA	NA	NA	NA	NA	NA	NA	NA	NA	NA	NA	NA	NA	NA	NA	NA	NA	NA	NA	NA	NA	NA	NA	NA	NA	NA	NA	NA	NA	NA	NA
sp|P46737|BRCC3_MOUSE	sp|P46737|BRCC3_MOUSE	2	2	2	>sp|P46737|BRCC3_MOUSE Lys-63-specific deubiquitinase BRCC36 OS=Mus musculus GN=Brcc3 PE=2 SV=1	1	2	2	2	0	0	0	0	0	1	0	0	0	0	0	0	0	0	0	0	0	0	0	0	0	1	0	0	0	0	0	0	0	0	0	0	0	0	0	0	0	0	0	0
						NA	NA	NA	NA	NA	NA	NA	NA	NA	NA	NA	NA	NA	NA	NA	NA	NA	NA	NA	NA	NA	NA	NA	NA	NA	NA	NA	NA	NA	NA	NA	NA	NA	NA	NA	NA	NA	NA	NA	NA	NA	NA	NA	NA
sp|P47708|RP3A_MOUSE	sp|P47708|RP3A_MOUSE	9	9	9	>sp|P47708|RP3A_MOUSE Rabphilin-3A OS=Mus musculus GN=Rph3a PE=1 SV=2	1	9	9	9	0	0	0	0	0	1	0	0	0	0	0	0	0	0	0	0	0	0	0	0	1	1	2	0	0	0	2	0	0	1	3	0	0	0	0	0	6	0	0	0
						NA	NA	NA	NA	NA	NA	NA	NA	NA	NA	NA	NA	NA	NA	NA	NA	NA	NA	NA	NA	NA	NA	NA	NA	NA	NA	NA	NA	NA	NA	NA	NA	NA	NA	NA	NA	NA	NA	NA	NA	NA	NA	NA	NA
						NA	NA	NA	NA	NA	NA	NA	NA	NA	NA	NA	NA	NA	NA	NA	NA	NA	NA	NA	NA	NA	NA	NA	NA	NA	NA	NA	NA	NA	NA	NA	NA	NA	NA	NA	NA	NA	NA	NA	NA	NA	NA	NA	NA
						NA	NA	NA	NA	NA	NA	NA	NA	NA	NA	NA	NA	NA	NA	NA	NA	NA	NA	NA	NA	NA	NA	NA	NA	NA	NA	NA	NA	NA	NA	NA	NA	NA	NA	NA	NA	NA	NA	NA	NA	NA	NA	NA	NA
						NA	NA	NA	NA	NA	NA	NA	NA	NA	NA	NA	NA	NA	NA	NA	NA	NA	NA	NA	NA	NA	NA	NA	NA	NA	NA	NA	NA	NA	NA	NA	NA	NA	NA	NA	NA	NA	NA	NA	NA	NA	NA	NA	NA
sp|P48318|DCE1_MOUSE	sp|P48318|DCE1_MOUSE	2	2	2	>sp|P48318|DCE1_MOUSE Glutamate decarboxylase 1 OS=Mus musculus GN=Gad1 PE=2 SV=2	1	2	2	2	0	0	0	0	0	0	0	0	0	0	0	0	0	0	0	0	0	0	0	0	0	0	0	0	0	0	0	0	0	1	0	0	0	0	0	0	1	0	0	0
						NA	NA	NA	NA	NA	NA	NA	NA	NA	NA	NA	NA	NA	NA	NA	NA	NA	NA	NA	NA	NA	NA	NA	NA	NA	NA	NA	NA	NA	NA	NA	NA	NA	NA	NA	NA	NA	NA	NA	NA	NA	NA	NA	NA
						NA	NA	NA	NA	NA	NA	NA	NA	NA	NA	NA	NA	NA	NA	NA	NA	NA	NA	NA	NA	NA	NA	NA	NA	NA	NA	NA	NA	NA	NA	NA	NA	NA	NA	NA	NA	NA	NA	NA	NA	NA	NA	NA	NA
						NA	NA	NA	NA	NA	NA	NA	NA	NA	NA	NA	NA	NA	NA	NA	NA	NA	NA	NA	NA	NA	NA	NA	NA	NA	NA	NA	NA	NA	NA	NA	NA	NA	NA	NA	NA	NA	NA	NA	NA	NA	NA	NA	NA
sp|P49615|CDK5_MOUSE;sp|P11440|CDK1_MOUSE;sp|Q80YP0|CDK3_MOUSE;sp|P30285|CDK4_MOUSE;sp|Q64261|CDK6_MOUSE;sp|P97377|CDK2_MOUSE;sp|Q99J95|CDK9_MOUSE;sp|Q3V3A1|CDK15_MOUSE;sp|Q04899|CDK18_MOUSE;sp|O35495|CDK14_MOUSE;sp|Q04735|CDK16_MOUSE;sp|Q8K0D0|CDK17_MOUSE;sp|Q14AX6|CDK12_MOUSE;sp|Q69ZA1|CDK13_MOUSE	sp|P49615|CDK5_MOUSE	5;1;1;1;1;1;1;1;1;1;1;1;1;1	5;1;1;1;1;1;1;1;1;1;1;1;1;1	5;1;1;1;1;1;1;1;1;1;1;1;1;1	>sp|P49615|CDK5_MOUSE Cyclin-dependent-like kinase 5 OS=Mus musculus GN=Cdk5 PE=1 SV=1	14	5	5	5	0	0	0	0	0	0	1	0	0	0	0	0	0	0	0	0	0	0	0	0	0	0	0	0	0	0	1	0	0	0	4	0	0	0	0	0	0	0	0	0
						NA	NA	NA	NA	NA	NA	NA	NA	NA	NA	NA	NA	NA	NA	NA	NA	NA	NA	NA	NA	NA	NA	NA	NA	NA	NA	NA	NA	NA	NA	NA	NA	NA	NA	NA	NA	NA	NA	NA	NA	NA	NA	NA	NA
						NA	NA	NA	NA	NA	NA	NA	NA	NA	NA	NA	NA	NA	NA	NA	NA	NA	NA	NA	NA	NA	NA	NA	NA	NA	NA	NA	NA	NA	NA	NA	NA	NA	NA	NA	NA	NA	NA	NA	NA	NA	NA	NA	NA
sp|P50518|VATE1_MOUSE	sp|P50518|VATE1_MOUSE	2	2	2	>sp|P50518|VATE1_MOUSE V-type proton ATPase subunit E 1 OS=Mus musculus GN=Atp6v1e1 PE=1 SV=2	1	2	2	2	0	0	0	0	0	0	0	0	0	0	0	0	0	0	0	0	0	0	0	0	0	0	0	0	0	0	0	0	0	1	0	1	0	0	1	0	0	0	0	0
						NA	NA	NA	NA	NA	NA	NA	NA	NA	NA	NA	NA	NA	NA	NA	NA	NA	NA	NA	NA	NA	NA	NA	NA	NA	NA	NA	NA	NA	NA	NA	NA	NA	NA	NA	NA	NA	NA	NA	NA	NA	NA	NA	NA
sp|P50544|ACADV_MOUSE	sp|P50544|ACADV_MOUSE	1	1	1	>sp|P50544|ACADV_MOUSE Very long-chain specific acyl-CoA dehydrogenase, mitochondrial OS=Mus musculus GN=Acadvl PE=1 SV=3	1	1	1	1	0	0	0	0	0	0	0	0	0	0	0	0	0	0	0	0	0	0	0	0	0	0	0	0	0	0	0	0	0	0	0	0	0	0	0	0	0	0	0	0
						NA	NA	NA	NA	NA	NA	NA	NA	NA	NA	NA	NA	NA	NA	NA	NA	NA	NA	NA	NA	NA	NA	NA	NA	NA	NA	NA	NA	NA	NA	NA	NA	NA	NA	NA	NA	NA	NA	NA	NA	NA	NA	NA	NA
sp|P51830|ADCY9_MOUSE	sp|P51830|ADCY9_MOUSE	5	5	5	>sp|P51830|ADCY9_MOUSE Adenylate cyclase type 9 OS=Mus musculus GN=Adcy9 PE=1 SV=1	1	5	5	5	0	0	0	0	0	0	0	0	0	0	0	0	0	0	0	0	0	0	0	0	0	0	0	0	0	0	2	0	3	0	0	0	0	0	0	0	0	0	0	0
						NA	NA	NA	NA	NA	NA	NA	NA	NA	NA	NA	NA	NA	NA	NA	NA	NA	NA	NA	NA	NA	NA	NA	NA	NA	NA	NA	NA	NA	NA	NA	NA	NA	NA	NA	NA	NA	NA	NA	NA	NA	NA	NA	NA
sp|P51863|VA0D1_MOUSE	sp|P51863|VA0D1_MOUSE	5	5	5	>sp|P51863|VA0D1_MOUSE V-type proton ATPase subunit d 1 OS=Mus musculus GN=Atp6v0d1 PE=1 SV=2	1	5	5	5	0	0	0	0	0	0	0	0	0	0	0	0	0	0	1	0	0	0	0	0	0	0	0	0	0	0	0	0	3	4	0	0	0	0	0	0	0	0	2	0
						NA	NA	NA	NA	NA	NA	NA	NA	NA	NA	NA	NA	NA	NA	NA	NA	NA	NA	NA	NA	NA	NA	NA	NA	NA	NA	NA	NA	NA	NA	NA	NA	NA	NA	NA	NA	NA	NA	NA	NA	NA	NA	NA	NA
						NA	NA	NA	NA	NA	NA	NA	NA	NA	NA	NA	NA	NA	NA	NA	NA	NA	NA	NA	NA	NA	NA	NA	NA	NA	NA	NA	NA	NA	NA	NA	NA	NA	NA	NA	NA	NA	NA	NA	NA	NA	NA	NA	NA
						NA	NA	NA	NA	NA	NA	NA	NA	NA	NA	NA	NA	NA	NA	NA	NA	NA	NA	NA	NA	NA	NA	NA	NA	NA	NA	NA	NA	NA	NA	NA	NA	NA	NA	NA	NA	NA	NA	NA	NA	NA	NA	NA	NA
sp|P53690|MMP14_MOUSE	sp|P53690|MMP14_MOUSE	1	1	1	>sp|P53690|MMP14_MOUSE Matrix metalloproteinase-14 OS=Mus musculus GN=Mmp14 PE=2 SV=3	1	1	1	1	0	0	0	0	0	0	0	0	0	0	0	0	0	0	0	0	0	0	0	0	0	0	0	0	0	0	1	0	0	0	0	0	0	0	0	0	0	0	0	0
						NA	NA	NA	NA	NA	NA	NA	NA	NA	NA	NA	NA	NA	NA	NA	NA	NA	NA	NA	NA	NA	NA	NA	NA	NA	NA	NA	NA	NA	NA	NA	NA	NA	NA	NA	NA	NA	NA	NA	NA	NA	NA	NA	NA
sp|P53994|RAB2A_MOUSE;sp|P59279|RAB2B_MOUSE	sp|P53994|RAB2A_MOUSE;sp|P59279|RAB2B_MOUSE	3;2	3;2	3;2	>sp|P53994|RAB2A_MOUSE Ras-related protein Rab-2A OS=Mus musculus GN=Rab2a PE=1 SV=1;>sp|P59279|RAB2B_MOUSE Ras-related protein Rab-2B OS=Mus musculus GN=Rab2b PE=2 SV=1	2	3	3	3	0	0	0	0	0	1	0	0	0	0	0	0	0	0	0	0	0	0	0	0	1	0	0	0	0	0	0	0	1	3	0	0	0	0	0	0	0	0	1	0
						NA	NA	NA	NA	NA	NA	NA	NA	NA	NA	NA	NA	NA	NA	NA	NA	NA	NA	NA	NA	NA	NA	NA	NA	NA	NA	NA	NA	NA	NA	NA	NA	NA	NA	NA	NA	NA	NA	NA	NA	NA	NA	NA	NA
sp|P54071|IDHP_MOUSE	sp|P54071|IDHP_MOUSE	2	2	2	>sp|P54071|IDHP_MOUSE Isocitrate dehydrogenase [NADP], mitochondrial OS=Mus musculus GN=Idh2 PE=1 SV=3	1	2	2	2	0	0	0	0	0	0	0	0	0	0	0	0	0	0	0	0	1	0	0	0	0	0	0	0	0	0	0	0	0	0	0	0	0	0	0	0	0	0	0	0
						NA	NA	NA	NA	NA	NA	NA	NA	NA	NA	NA	NA	NA	NA	NA	NA	NA	NA	NA	NA	NA	NA	NA	NA	NA	NA	NA	NA	NA	NA	NA	NA	NA	NA	NA	NA	NA	NA	NA	NA	NA	NA	NA	NA
sp|P54729|NUB1_MOUSE	sp|P54729|NUB1_MOUSE	1	1	1	>sp|P54729|NUB1_MOUSE NEDD8 ultimate buster 1 OS=Mus musculus GN=Nub1 PE=1 SV=2	1	1	1	1	0	0	0	0	0	0	0	0	0	0	0	0	0	0	0	0	0	0	0	0	0	0	0	0	0	0	0	0	0	0	0	1	0	0	0	0	0	0	0	0
						NA	NA	NA	NA	NA	NA	NA	NA	NA	NA	NA	NA	NA	NA	NA	NA	NA	NA	NA	NA	NA	NA	NA	NA	NA	NA	NA	NA	NA	NA	NA	NA	NA	NA	NA	NA	NA	NA	NA	NA	NA	NA	NA	NA
						NA	NA	NA	NA	NA	NA	NA	NA	NA	NA	NA	NA	NA	NA	NA	NA	NA	NA	NA	NA	NA	NA	NA	NA	NA	NA	NA	NA	NA	NA	NA	NA	NA	NA	NA	NA	NA	NA	NA	NA	NA	NA	NA	NA
						NA	NA	NA	NA	NA	NA	NA	NA	NA	NA	NA	NA	NA	NA	NA	NA	NA	NA	NA	NA	NA	NA	NA	NA	NA	NA	NA	NA	NA	NA	NA	NA	NA	NA	NA	NA	NA	NA	NA	NA	NA	NA	NA	NA
sp|P56399|UBP5_MOUSE	sp|P56399|UBP5_MOUSE	3	3	3	>sp|P56399|UBP5_MOUSE Ubiquitin carboxyl-terminal hydrolase 5 OS=Mus musculus GN=Usp5 PE=1 SV=1	1	3	3	3	0	0	0	0	0	0	0	0	0	0	0	0	0	0	0	0	0	0	0	0	0	0	0	0	0	0	0	0	0	0	0	0	0	0	0	0	0	0	0	0
						NA	NA	NA	NA	NA	NA	NA	NA	NA	NA	NA	NA	NA	NA	NA	NA	NA	NA	NA	NA	NA	NA	NA	NA	NA	NA	NA	NA	NA	NA	NA	NA	NA	NA	NA	NA	NA	NA	NA	NA	NA	NA	NA	NA
						NA	NA	NA	NA	NA	NA	NA	NA	NA	NA	NA	NA	NA	NA	NA	NA	NA	NA	NA	NA	NA	NA	NA	NA	NA	NA	NA	NA	NA	NA	NA	NA	NA	NA	NA	NA	NA	NA	NA	NA	NA	NA	NA	NA
						NA	NA	NA	NA	NA	NA	NA	NA	NA	NA	NA	NA	NA	NA	NA	NA	NA	NA	NA	NA	NA	NA	NA	NA	NA	NA	NA	NA	NA	NA	NA	NA	NA	NA	NA	NA	NA	NA	NA	NA	NA	NA	NA	NA
						NA	NA	NA	NA	NA	NA	NA	NA	NA	NA	NA	NA	NA	NA	NA	NA	NA	NA	NA	NA	NA	NA	NA	NA	NA	NA	NA	NA	NA	NA	NA	NA	NA	NA	NA	NA	NA	NA	NA	NA	NA	NA	NA	NA
sp|P57746|VATD_MOUSE	sp|P57746|VATD_MOUSE	1	1	1	>sp|P57746|VATD_MOUSE V-type proton ATPase subunit D OS=Mus musculus GN=Atp6v1d PE=1 SV=1	1	1	1	1	0	0	1	0	0	0	0	0	0	0	0	0	0	0	0	0	0	0	0	0	0	0	0	0	0	0	0	0	0	0	0	0	0	0	0	0	0	0	0	0
						NA	NA	NA	NA	NA	NA	NA	NA	NA	NA	NA	NA	NA	NA	NA	NA	NA	NA	NA	NA	NA	NA	NA	NA	NA	NA	NA	NA	NA	NA	NA	NA	NA	NA	NA	NA	NA	NA	NA	NA	NA	NA	NA	NA
sp|P58252|EF2_MOUSE	sp|P58252|EF2_MOUSE	9	9	9	>sp|P58252|EF2_MOUSE Elongation factor 2 OS=Mus musculus GN=Eef2 PE=1 SV=2	1	9	9	9	0	0	0	0	0	0	0	0	0	0	0	0	0	0	0	0	0	0	0	0	0	0	0	0	0	0	1	0	0	1	3	0	0	0	0	0	2	0	0	0
						NA	NA	NA	NA	NA	NA	NA	NA	NA	NA	NA	NA	NA	NA	NA	NA	NA	NA	NA	NA	NA	NA	NA	NA	NA	NA	NA	NA	NA	NA	NA	NA	NA	NA	NA	NA	NA	NA	NA	NA	NA	NA	NA	NA
sp|P58281|OPA1_MOUSE	sp|P58281|OPA1_MOUSE	32	32	32	>sp|P58281|OPA1_MOUSE Dynamin-like 120 kDa protein, mitochondrial OS=Mus musculus GN=Opa1 PE=1 SV=1	1	32	32	32	0	0	0	0	0	0	0	0	0	0	0	0	0	0	0	0	0	0	0	31	1	0	0	0	0	0	0	0	0	0	0	0	0	0	1	0	0	0	1	0
						NA	NA	NA	NA	NA	NA	NA	NA	NA	NA	NA	NA	NA	NA	NA	NA	NA	NA	NA	NA	NA	NA	NA	NA	NA	NA	NA	NA	NA	NA	NA	NA	NA	NA	NA	NA	NA	NA	NA	NA	NA	NA	NA	NA
						NA	NA	NA	NA	NA	NA	NA	NA	NA	NA	NA	NA	NA	NA	NA	NA	NA	NA	NA	NA	NA	NA	NA	NA	NA	NA	NA	NA	NA	NA	NA	NA	NA	NA	NA	NA	NA	NA	NA	NA	NA	NA	NA	NA
sp|P59999|ARPC4_MOUSE	sp|P59999|ARPC4_MOUSE	2	2	2	>sp|P59999|ARPC4_MOUSE Actin-related protein 2/3 complex subunit 4 OS=Mus musculus GN=Arpc4 PE=1 SV=3	1	2	2	2	0	0	0	0	0	1	0	0	0	0	0	0	0	0	0	0	0	0	0	0	1	0	0	0	0	0	0	0	0	0	0	0	0	0	0	0	0	0	0	0
						NA	NA	NA	NA	NA	NA	NA	NA	NA	NA	NA	NA	NA	NA	NA	NA	NA	NA	NA	NA	NA	NA	NA	NA	NA	NA	NA	NA	NA	NA	NA	NA	NA	NA	NA	NA	NA	NA	NA	NA	NA	NA	NA	NA
						NA	NA	NA	NA	NA	NA	NA	NA	NA	NA	NA	NA	NA	NA	NA	NA	NA	NA	NA	NA	NA	NA	NA	NA	NA	NA	NA	NA	NA	NA	NA	NA	NA	NA	NA	NA	NA	NA	NA	NA	NA	NA	NA	NA
sp|P60335|PCBP1_MOUSE	sp|P60335|PCBP1_MOUSE	3	3	2	>sp|P60335|PCBP1_MOUSE Poly(rC)-binding protein 1 OS=Mus musculus GN=Pcbp1 PE=1 SV=1	1	3	3	2	0	0	0	0	0	0	1	0	0	0	0	0	0	0	0	0	0	0	0	0	1	0	1	0	1	0	1	0	0	1	1	0	0	0	0	0	0	0	0	0
						NA	NA	NA	NA	NA	NA	NA	NA	NA	NA	NA	NA	NA	NA	NA	NA	NA	NA	NA	NA	NA	NA	NA	NA	NA	NA	NA	NA	NA	NA	NA	NA	NA	NA	NA	NA	NA	NA	NA	NA	NA	NA	NA	NA
sp|P60469|LIPA3_MOUSE	sp|P60469|LIPA3_MOUSE	1	1	1	>sp|P60469|LIPA3_MOUSE Liprin-alpha-3 OS=Mus musculus GN=Ppfia3 PE=1 SV=1	1	1	1	1	0	0	0	0	0	0	0	0	0	0	0	0	0	0	0	0	0	0	0	0	0	0	0	0	0	0	0	0	0	1	0	0	0	0	0	0	0	0	0	0
						NA	NA	NA	NA	NA	NA	NA	NA	NA	NA	NA	NA	NA	NA	NA	NA	NA	NA	NA	NA	NA	NA	NA	NA	NA	NA	NA	NA	NA	NA	NA	NA	NA	NA	NA	NA	NA	NA	NA	NA	NA	NA	NA	NA
						NA	NA	NA	NA	NA	NA	NA	NA	NA	NA	NA	NA	NA	NA	NA	NA	NA	NA	NA	NA	NA	NA	NA	NA	NA	NA	NA	NA	NA	NA	NA	NA	NA	NA	NA	NA	NA	NA	NA	NA	NA	NA	NA	NA
						NA	NA	NA	NA	NA	NA	NA	NA	NA	NA	NA	NA	NA	NA	NA	NA	NA	NA	NA	NA	NA	NA	NA	NA	NA	NA	NA	NA	NA	NA	NA	NA	NA	NA	NA	NA	NA	NA	NA	NA	NA	NA	NA	NA
						NA	NA	NA	NA	NA	NA	NA	NA	NA	NA	NA	NA	NA	NA	NA	NA	NA	NA	NA	NA	NA	NA	NA	NA	NA	NA	NA	NA	NA	NA	NA	NA	NA	NA	NA	NA	NA	NA	NA	NA	NA	NA	NA	NA
						NA	NA	NA	NA	NA	NA	NA	NA	NA	NA	NA	NA	NA	NA	NA	NA	NA	NA	NA	NA	NA	NA	NA	NA	NA	NA	NA	NA	NA	NA	NA	NA	NA	NA	NA	NA	NA	NA	NA	NA	NA	NA	NA	NA
sp|P61161|ARP2_MOUSE	sp|P61161|ARP2_MOUSE	4	4	4	>sp|P61161|ARP2_MOUSE Actin-related protein 2 OS=Mus musculus GN=Actr2 PE=1 SV=1	1	4	4	4	0	0	0	0	0	0	1	0	0	0	0	0	0	0	0	0	0	0	0	0	0	0	0	0	0	0	0	0	0	0	3	0	0	0	0	1	0	0	0	0
						NA	NA	NA	NA	NA	NA	NA	NA	NA	NA	NA	NA	NA	NA	NA	NA	NA	NA	NA	NA	NA	NA	NA	NA	NA	NA	NA	NA	NA	NA	NA	NA	NA	NA	NA	NA	NA	NA	NA	NA	NA	NA	NA	NA
						NA	NA	NA	NA	NA	NA	NA	NA	NA	NA	NA	NA	NA	NA	NA	NA	NA	NA	NA	NA	NA	NA	NA	NA	NA	NA	NA	NA	NA	NA	NA	NA	NA	NA	NA	NA	NA	NA	NA	NA	NA	NA	NA	NA
sp|P61226|RAP2B_MOUSE	sp|P61226|RAP2B_MOUSE	3	3	2	>sp|P61226|RAP2B_MOUSE Ras-related protein Rap-2b OS=Mus musculus GN=Rap2b PE=1 SV=1	1	3	3	2	0	0	0	0	0	0	0	0	0	0	0	0	0	0	0	0	0	0	0	0	0	0	0	0	0	0	1	0	1	3	0	1	0	0	0	1	0	0	0	0
						NA	NA	NA	NA	NA	NA	NA	NA	NA	NA	NA	NA	NA	NA	NA	NA	NA	NA	NA	NA	NA	NA	NA	NA	NA	NA	NA	NA	NA	NA	NA	NA	NA	NA	NA	NA	NA	NA	NA	NA	NA	NA	NA	NA
						NA	NA	NA	NA	NA	NA	NA	NA	NA	NA	NA	NA	NA	NA	NA	NA	NA	NA	NA	NA	NA	NA	NA	NA	NA	NA	NA	NA	NA	NA	NA	NA	NA	NA	NA	NA	NA	NA	NA	NA	NA	NA	NA	NA
sp|P61979|HNRPK_MOUSE	sp|P61979|HNRPK_MOUSE	3	3	3	>sp|P61979|HNRPK_MOUSE Heterogeneous nuclear ribonucleoprotein K OS=Mus musculus GN=Hnrnpk PE=1 SV=1	1	3	3	3	0	0	0	0	0	2	0	0	0	0	1	0	0	0	0	0	0	0	0	0	0	0	0	0	0	1	0	0	0	1	0	0	0	0	0	0	1	0	0	0
						NA	NA	NA	NA	NA	NA	NA	NA	NA	NA	NA	NA	NA	NA	NA	NA	NA	NA	NA	NA	NA	NA	NA	NA	NA	NA	NA	NA	NA	NA	NA	NA	NA	NA	NA	NA	NA	NA	NA	NA	NA	NA	NA	NA
						NA	NA	NA	NA	NA	NA	NA	NA	NA	NA	NA	NA	NA	NA	NA	NA	NA	NA	NA	NA	NA	NA	NA	NA	NA	NA	NA	NA	NA	NA	NA	NA	NA	NA	NA	NA	NA	NA	NA	NA	NA	NA	NA	NA
sp|P62069|UBP46_MOUSE;sp|Q9D9M2|UBP12_MOUSE	sp|P62069|UBP46_MOUSE;sp|Q9D9M2|UBP12_MOUSE	2;1	2;1	2;1	>sp|P62069|UBP46_MOUSE Ubiquitin carboxyl-terminal hydrolase 46 OS=Mus musculus GN=Usp46 PE=1 SV=1;>sp|Q9D9M2|UBP12_MOUSE Ubiquitin carboxyl-terminal hydrolase 12 OS=Mus musculus GN=Usp12 PE=2 SV=2	2	2	2	2	0	0	0	0	0	0	1	0	0	0	0	0	0	0	0	0	0	0	0	0	0	0	0	0	0	0	1	0	0	0	1	0	0	0	0	0	0	0	0	0
						NA	NA	NA	NA	NA	NA	NA	NA	NA	NA	NA	NA	NA	NA	NA	NA	NA	NA	NA	NA	NA	NA	NA	NA	NA	NA	NA	NA	NA	NA	NA	NA	NA	NA	NA	NA	NA	NA	NA	NA	NA	NA	NA	NA
sp|P62141|PP1B_MOUSE;sp|P62137|PP1A_MOUSE	sp|P62141|PP1B_MOUSE;sp|P62137|PP1A_MOUSE	6;4	6;4	2;0	>sp|P62141|PP1B_MOUSE Serine/threonine-protein phosphatase PP1-beta catalytic subunit OS=Mus musculus GN=Ppp1cb PE=1 SV=3;>sp|P62137|PP1A_MOUSE Serine/threonine-protein phosphatase PP1-alpha catalytic subunit OS=Mus musculus GN=Ppp1ca PE=1 SV=1	2	6	6	2	0	1	0	0	0	0	0	1	0	0	0	0	0	0	0	0	0	0	0	1	0	0	0	0	0	0	1	0	0	0	3	0	0	0	0	0	0	0	0	0
						NA	NA	NA	NA	NA	NA	NA	NA	NA	NA	NA	NA	NA	NA	NA	NA	NA	NA	NA	NA	NA	NA	NA	NA	NA	NA	NA	NA	NA	NA	NA	NA	NA	NA	NA	NA	NA	NA	NA	NA	NA	NA	NA	NA
sp|P62192|PRS4_MOUSE	sp|P62192|PRS4_MOUSE	1	1	1	>sp|P62192|PRS4_MOUSE 26S protease regulatory subunit 4 OS=Mus musculus GN=Psmc1 PE=1 SV=1	1	1	1	1	0	0	0	0	0	0	0	0	0	0	0	0	0	0	0	0	0	0	0	0	0	0	0	0	0	0	0	0	0	0	1	0	0	0	0	0	0	0	0	0
						NA	NA	NA	NA	NA	NA	NA	NA	NA	NA	NA	NA	NA	NA	NA	NA	NA	NA	NA	NA	NA	NA	NA	NA	NA	NA	NA	NA	NA	NA	NA	NA	NA	NA	NA	NA	NA	NA	NA	NA	NA	NA	NA	NA
						NA	NA	NA	NA	NA	NA	NA	NA	NA	NA	NA	NA	NA	NA	NA	NA	NA	NA	NA	NA	NA	NA	NA	NA	NA	NA	NA	NA	NA	NA	NA	NA	NA	NA	NA	NA	NA	NA	NA	NA	NA	NA	NA	NA
						NA	NA	NA	NA	NA	NA	NA	NA	NA	NA	NA	NA	NA	NA	NA	NA	NA	NA	NA	NA	NA	NA	NA	NA	NA	NA	NA	NA	NA	NA	NA	NA	NA	NA	NA	NA	NA	NA	NA	NA	NA	NA	NA	NA
sp|P62334|PRS10_MOUSE	sp|P62334|PRS10_MOUSE	3	3	3	>sp|P62334|PRS10_MOUSE 26S protease regulatory subunit 10B OS=Mus musculus GN=Psmc6 PE=1 SV=1	1	3	3	3	0	0	0	0	0	0	0	0	0	0	0	0	0	0	0	0	0	0	0	0	0	0	0	0	0	0	0	0	0	0	2	0	0	0	0	0	0	0	0	0
						NA	NA	NA	NA	NA	NA	NA	NA	NA	NA	NA	NA	NA	NA	NA	NA	NA	NA	NA	NA	NA	NA	NA	NA	NA	NA	NA	NA	NA	NA	NA	NA	NA	NA	NA	NA	NA	NA	NA	NA	NA	NA	NA	NA
sp|P62482|KCAB2_MOUSE	sp|P62482|KCAB2_MOUSE	3	3	3	>sp|P62482|KCAB2_MOUSE Voltage-gated potassium channel subunit beta-2 OS=Mus musculus GN=Kcnab2 PE=2 SV=1	1	3	3	3	0	0	0	0	0	0	0	0	0	0	0	0	0	0	0	0	0	0	0	0	0	0	0	0	0	0	1	0	0	1	0	0	0	0	0	0	0	0	0	0
						NA	NA	NA	NA	NA	NA	NA	NA	NA	NA	NA	NA	NA	NA	NA	NA	NA	NA	NA	NA	NA	NA	NA	NA	NA	NA	NA	NA	NA	NA	NA	NA	NA	NA	NA	NA	NA	NA	NA	NA	NA	NA	NA	NA
						NA	NA	NA	NA	NA	NA	NA	NA	NA	NA	NA	NA	NA	NA	NA	NA	NA	NA	NA	NA	NA	NA	NA	NA	NA	NA	NA	NA	NA	NA	NA	NA	NA	NA	NA	NA	NA	NA	NA	NA	NA	NA	NA	NA
sp|P63330|PP2AA_MOUSE;sp|P62715|PP2AB_MOUSE	sp|P63330|PP2AA_MOUSE;sp|P62715|PP2AB_MOUSE	1;1	1;1	1;1	>sp|P63330|PP2AA_MOUSE Serine/threonine-protein phosphatase 2A catalytic subunit alpha isoform OS=Mus musculus GN=Ppp2ca PE=1 SV=1;>sp|P62715|PP2AB_MOUSE Serine/threonine-protein phosphatase 2A catalytic subunit beta isoform OS=Mus musculus GN=Ppp2cb PE=1	2	1	1	1	0	0	0	0	0	0	0	0	0	0	0	0	0	0	0	0	0	0	0	0	0	0	0	0	0	1	0	0	0	0	1	0	0	0	0	0	0	0	0	0
						NA	NA	NA	NA	NA	NA	NA	NA	NA	NA	NA	NA	NA	NA	NA	NA	NA	NA	NA	NA	NA	NA	NA	NA	NA	NA	NA	NA	NA	NA	NA	NA	NA	NA	NA	NA	NA	NA	NA	NA	NA	NA	NA	NA
sp|P62746|RHOB_MOUSE	sp|P62746|RHOB_MOUSE	1	1	1	>sp|P62746|RHOB_MOUSE Rho-related GTP-binding protein RhoB OS=Mus musculus GN=Rhob PE=1 SV=1	1	1	1	1	0	0	0	0	0	0	0	0	0	0	0	0	0	0	0	0	0	0	0	0	0	0	0	0	0	0	0	0	1	0	0	0	0	0	0	0	0	0	0	0
						NA	NA	NA	NA	NA	NA	NA	NA	NA	NA	NA	NA	NA	NA	NA	NA	NA	NA	NA	NA	NA	NA	NA	NA	NA	NA	NA	NA	NA	NA	NA	NA	NA	NA	NA	NA	NA	NA	NA	NA	NA	NA	NA	NA
						NA	NA	NA	NA	NA	NA	NA	NA	NA	NA	NA	NA	NA	NA	NA	NA	NA	NA	NA	NA	NA	NA	NA	NA	NA	NA	NA	NA	NA	NA	NA	NA	NA	NA	NA	NA	NA	NA	NA	NA	NA	NA	NA	NA
sp|P62761|VISL1_MOUSE;sp|Q8BGZ1|HPCL4_MOUSE	sp|P62761|VISL1_MOUSE	6;1	6;1	6;1	>sp|P62761|VISL1_MOUSE Visinin-like protein 1 OS=Mus musculus GN=Vsnl1 PE=1 SV=2	2	6	6	6	0	0	0	0	0	1	0	1	0	0	0	0	0	0	1	0	0	0	0	0	2	0	0	0	0	0	0	0	0	2	0	0	0	0	0	0	0	0	0	0
						NA	NA	NA	NA	NA	NA	NA	NA	NA	NA	NA	NA	NA	NA	NA	NA	NA	NA	NA	NA	NA	NA	NA	NA	NA	NA	NA	NA	NA	NA	NA	NA	NA	NA	NA	NA	NA	NA	NA	NA	NA	NA	NA	NA
sp|P62806|H4_MOUSE	sp|P62806|H4_MOUSE	2	2	2	>sp|P62806|H4_MOUSE Histone H4 OS=Mus musculus GN=Hist1h4a PE=1 SV=2	1	2	2	2	0	0	0	0	0	0	0	0	0	0	0	0	0	0	0	0	0	0	0	0	0	0	0	0	0	0	0	0	0	0	2	0	0	0	0	0	0	0	0	0
						NA	NA	NA	NA	NA	NA	NA	NA	NA	NA	NA	NA	NA	NA	NA	NA	NA	NA	NA	NA	NA	NA	NA	NA	NA	NA	NA	NA	NA	NA	NA	NA	NA	NA	NA	NA	NA	NA	NA	NA	NA	NA	NA	NA
						NA	NA	NA	NA	NA	NA	NA	NA	NA	NA	NA	NA	NA	NA	NA	NA	NA	NA	NA	NA	NA	NA	NA	NA	NA	NA	NA	NA	NA	NA	NA	NA	NA	NA	NA	NA	NA	NA	NA	NA	NA	NA	NA	NA
						NA	NA	NA	NA	NA	NA	NA	NA	NA	NA	NA	NA	NA	NA	NA	NA	NA	NA	NA	NA	NA	NA	NA	NA	NA	NA	NA	NA	NA	NA	NA	NA	NA	NA	NA	NA	NA	NA	NA	NA	NA	NA	NA	NA
sp|P62823|RAB3C_MOUSE	sp|P62823|RAB3C_MOUSE	3	2	2	>sp|P62823|RAB3C_MOUSE Ras-related protein Rab-3C OS=Mus musculus GN=Rab3c PE=1 SV=1	1	3	2	2	0	0	0	0	0	0	0	0	0	0	0	0	0	0	0	0	0	0	0	0	0	0	0	0	0	0	0	0	2	3	0	0	0	0	0	0	0	0	1	0
						NA	NA	NA	NA	NA	NA	NA	NA	NA	NA	NA	NA	NA	NA	NA	NA	NA	NA	NA	NA	NA	NA	NA	NA	NA	NA	NA	NA	NA	NA	NA	NA	NA	NA	NA	NA	NA	NA	NA	NA	NA	NA	NA	NA
						NA	NA	NA	NA	NA	NA	NA	NA	NA	NA	NA	NA	NA	NA	NA	NA	NA	NA	NA	NA	NA	NA	NA	NA	NA	NA	NA	NA	NA	NA	NA	NA	NA	NA	NA	NA	NA	NA	NA	NA	NA	NA	NA	NA
						NA	NA	NA	NA	NA	NA	NA	NA	NA	NA	NA	NA	NA	NA	NA	NA	NA	NA	NA	NA	NA	NA	NA	NA	NA	NA	NA	NA	NA	NA	NA	NA	NA	NA	NA	NA	NA	NA	NA	NA	NA	NA	NA	NA
						NA	NA	NA	NA	NA	NA	NA	NA	NA	NA	NA	NA	NA	NA	NA	NA	NA	NA	NA	NA	NA	NA	NA	NA	NA	NA	NA	NA	NA	NA	NA	NA	NA	NA	NA	NA	NA	NA	NA	NA	NA	NA	NA	NA
sp|P62881|GBB5_MOUSE	sp|P62881|GBB5_MOUSE	5	5	5	>sp|P62881|GBB5_MOUSE Guanine nucleotide-binding protein subunit beta-5 OS=Mus musculus GN=Gnb5 PE=1 SV=1	1	5	5	5	0	0	0	0	0	0	2	0	0	0	0	0	0	0	0	1	0	0	0	0	0	0	0	0	0	0	1	0	0	0	3	0	0	0	0	0	0	0	0	0
						NA	NA	NA	NA	NA	NA	NA	NA	NA	NA	NA	NA	NA	NA	NA	NA	NA	NA	NA	NA	NA	NA	NA	NA	NA	NA	NA	NA	NA	NA	NA	NA	NA	NA	NA	NA	NA	NA	NA	NA	NA	NA	NA	NA
sp|P62908|RS3_MOUSE	sp|P62908|RS3_MOUSE	4	4	4	>sp|P62908|RS3_MOUSE 40S ribosomal protein S3 OS=Mus musculus GN=Rps3 PE=1 SV=1	1	4	4	4	0	0	0	0	0	0	0	0	0	0	0	0	0	0	0	0	0	0	0	0	0	0	0	0	0	0	0	0	0	1	3	0	0	0	0	0	0	0	0	0
						NA	NA	NA	NA	NA	NA	NA	NA	NA	NA	NA	NA	NA	NA	NA	NA	NA	NA	NA	NA	NA	NA	NA	NA	NA	NA	NA	NA	NA	NA	NA	NA	NA	NA	NA	NA	NA	NA	NA	NA	NA	NA	NA	NA
						NA	NA	NA	NA	NA	NA	NA	NA	NA	NA	NA	NA	NA	NA	NA	NA	NA	NA	NA	NA	NA	NA	NA	NA	NA	NA	NA	NA	NA	NA	NA	NA	NA	NA	NA	NA	NA	NA	NA	NA	NA	NA	NA	NA
						NA	NA	NA	NA	NA	NA	NA	NA	NA	NA	NA	NA	NA	NA	NA	NA	NA	NA	NA	NA	NA	NA	NA	NA	NA	NA	NA	NA	NA	NA	NA	NA	NA	NA	NA	NA	NA	NA	NA	NA	NA	NA	NA	NA
						NA	NA	NA	NA	NA	NA	NA	NA	NA	NA	NA	NA	NA	NA	NA	NA	NA	NA	NA	NA	NA	NA	NA	NA	NA	NA	NA	NA	NA	NA	NA	NA	NA	NA	NA	NA	NA	NA	NA	NA	NA	NA	NA	NA
sp|P63037|DNJA1_MOUSE	sp|P63037|DNJA1_MOUSE	3	3	3	>sp|P63037|DNJA1_MOUSE DnaJ homolog subfamily A member 1 OS=Mus musculus GN=Dnaja1 PE=1 SV=1	1	3	3	3	0	0	0	0	0	0	0	0	0	0	0	0	0	0	0	0	0	0	0	0	0	0	0	0	0	0	0	0	0	1	3	0	0	0	0	0	0	0	0	0
						NA	NA	NA	NA	NA	NA	NA	NA	NA	NA	NA	NA	NA	NA	NA	NA	NA	NA	NA	NA	NA	NA	NA	NA	NA	NA	NA	NA	NA	NA	NA	NA	NA	NA	NA	NA	NA	NA	NA	NA	NA	NA	NA	NA
						NA	NA	NA	NA	NA	NA	NA	NA	NA	NA	NA	NA	NA	NA	NA	NA	NA	NA	NA	NA	NA	NA	NA	NA	NA	NA	NA	NA	NA	NA	NA	NA	NA	NA	NA	NA	NA	NA	NA	NA	NA	NA	NA	NA
						NA	NA	NA	NA	NA	NA	NA	NA	NA	NA	NA	NA	NA	NA	NA	NA	NA	NA	NA	NA	NA	NA	NA	NA	NA	NA	NA	NA	NA	NA	NA	NA	NA	NA	NA	NA	NA	NA	NA	NA	NA	NA	NA	NA
sp|P63082|VATL_MOUSE	sp|P63082|VATL_MOUSE	1	1	1	>sp|P63082|VATL_MOUSE V-type proton ATPase 16 kDa proteolipid subunit OS=Mus musculus GN=Atp6v0c PE=2 SV=1	1	1	1	1	0	0	0	0	0	0	0	0	0	0	0	0	0	0	0	0	0	0	0	0	0	0	0	0	0	0	0	0	0	1	0	0	0	0	0	0	0	0	0	0
						NA	NA	NA	NA	NA	NA	NA	NA	NA	NA	NA	NA	NA	NA	NA	NA	NA	NA	NA	NA	NA	NA	NA	NA	NA	NA	NA	NA	NA	NA	NA	NA	NA	NA	NA	NA	NA	NA	NA	NA	NA	NA	NA	NA
sp|P63085|MK01_MOUSE;sp|Q63844|MK03_MOUSE;sp|Q6P5G0|MK04_MOUSE;sp|Q61532|MK06_MOUSE	sp|P63085|MK01_MOUSE	10;2;1;1	10;2;1;1	10;2;1;1	>sp|P63085|MK01_MOUSE Mitogen-activated protein kinase 1 OS=Mus musculus GN=Mapk1 PE=1 SV=3	4	10	10	10	0	0	0	1	0	0	1	0	0	0	0	0	0	0	0	0	0	0	0	0	0	1	0	0	0	0	4	0	0	2	4	0	0	0	0	1	0	0	0	0
						NA	NA	NA	NA	NA	NA	NA	NA	NA	NA	NA	NA	NA	NA	NA	NA	NA	NA	NA	NA	NA	NA	NA	NA	NA	NA	NA	NA	NA	NA	NA	NA	NA	NA	NA	NA	NA	NA	NA	NA	NA	NA	NA	NA
sp|P63087|PP1G_MOUSE	sp|P63087|PP1G_MOUSE	5	1	1	>sp|P63087|PP1G_MOUSE Serine/threonine-protein phosphatase PP1-gamma catalytic subunit OS=Mus musculus GN=Ppp1cc PE=1 SV=1	1	5	1	1	0	0	0	0	0	0	0	0	0	0	0	0	0	0	0	0	0	0	0	2	0	0	0	0	0	0	0	0	0	0	2	0	0	0	0	0	0	0	0	0
						NA	NA	NA	NA	NA	NA	NA	NA	NA	NA	NA	NA	NA	NA	NA	NA	NA	NA	NA	NA	NA	NA	NA	NA	NA	NA	NA	NA	NA	NA	NA	NA	NA	NA	NA	NA	NA	NA	NA	NA	NA	NA	NA	NA
sp|P63094|GNAS2_MOUSE;sp|Q6R0H7|GNAS1_MOUSE	sp|P63094|GNAS2_MOUSE;sp|Q6R0H7|GNAS1_MOUSE	4;4	3;3	3;3	>sp|P63094|GNAS2_MOUSE Guanine nucleotide-binding protein G(s) subunit alpha isoforms short OS=Mus musculus GN=Gnas PE=1 SV=1;>sp|Q6R0H7|GNAS1_MOUSE Guanine nucleotide-binding protein G(s) subunit alpha isoforms XLas OS=Mus musculus GN=Gnas PE=2 SV=1	2	4	3	3	1	1	0	1	1	1	1	1	0	1	1	1	1	0	1	0	1	0	1	1	2	1	4	1	1	1	1	1	1	1	0	1	0	1	1	1	0	0	0	1
						NA	NA	NA	NA	NA	NA	NA	NA	NA	NA	NA	NA	NA	NA	NA	NA	NA	NA	NA	NA	NA	NA	NA	NA	NA	NA	NA	NA	NA	NA	NA	NA	NA	NA	NA	NA	NA	NA	NA	NA	NA	NA	NA	NA
						NA	NA	NA	NA	NA	NA	NA	NA	NA	NA	NA	NA	NA	NA	NA	NA	NA	NA	NA	NA	NA	NA	NA	NA	NA	NA	NA	NA	NA	NA	NA	NA	NA	NA	NA	NA	NA	NA	NA	NA	NA	NA	NA	NA
sp|P63260|ACTG_MOUSE	sp|P63260|ACTG_MOUSE	19	1	1	>sp|P63260|ACTG_MOUSE Actin, cytoplasmic 2 OS=Mus musculus GN=Actg1 PE=1 SV=1	1	19	1	1	5	9	8	9	6	10	5	15	3	7	11	6	1	0	7	0	2	7	6	7	6	10	13	2	15	13	8	4	11	15	12	12	2	3	10	8	2	1	10	0
						NA	NA	NA	NA	NA	NA	NA	NA	NA	NA	NA	NA	NA	NA	NA	NA	NA	NA	NA	NA	NA	NA	NA	NA	NA	NA	NA	NA	NA	NA	NA	NA	NA	NA	NA	NA	NA	NA	NA	NA	NA	NA	NA	NA
						NA	NA	NA	NA	NA	NA	NA	NA	NA	NA	NA	NA	NA	NA	NA	NA	NA	NA	NA	NA	NA	NA	NA	NA	NA	NA	NA	NA	NA	NA	NA	NA	NA	NA	NA	NA	NA	NA	NA	NA	NA	NA	NA	NA
						NA	NA	NA	NA	NA	NA	NA	NA	NA	NA	NA	NA	NA	NA	NA	NA	NA	NA	NA	NA	NA	NA	NA	NA	NA	NA	NA	NA	NA	NA	NA	NA	NA	NA	NA	NA	NA	NA	NA	NA	NA	NA	NA	NA
						NA	NA	NA	NA	NA	NA	NA	NA	NA	NA	NA	NA	NA	NA	NA	NA	NA	NA	NA	NA	NA	NA	NA	NA	NA	NA	NA	NA	NA	NA	NA	NA	NA	NA	NA	NA	NA	NA	NA	NA	NA	NA	NA	NA
						NA	NA	NA	NA	NA	NA	NA	NA	NA	NA	NA	NA	NA	NA	NA	NA	NA	NA	NA	NA	NA	NA	NA	NA	NA	NA	NA	NA	NA	NA	NA	NA	NA	NA	NA	NA	NA	NA	NA	NA	NA	NA	NA	NA
						NA	NA	NA	NA	NA	NA	NA	NA	NA	NA	NA	NA	NA	NA	NA	NA	NA	NA	NA	NA	NA	NA	NA	NA	NA	NA	NA	NA	NA	NA	NA	NA	NA	NA	NA	NA	NA	NA	NA	NA	NA	NA	NA	NA
						NA	NA	NA	NA	NA	NA	NA	NA	NA	NA	NA	NA	NA	NA	NA	NA	NA	NA	NA	NA	NA	NA	NA	NA	NA	NA	NA	NA	NA	NA	NA	NA	NA	NA	NA	NA	NA	NA	NA	NA	NA	NA	NA	NA
						NA	NA	NA	NA	NA	NA	NA	NA	NA	NA	NA	NA	NA	NA	NA	NA	NA	NA	NA	NA	NA	NA	NA	NA	NA	NA	NA	NA	NA	NA	NA	NA	NA	NA	NA	NA	NA	NA	NA	NA	NA	NA	NA	NA
						NA	NA	NA	NA	NA	NA	NA	NA	NA	NA	NA	NA	NA	NA	NA	NA	NA	NA	NA	NA	NA	NA	NA	NA	NA	NA	NA	NA	NA	NA	NA	NA	NA	NA	NA	NA	NA	NA	NA	NA	NA	NA	NA	NA
sp|P68404|KPCB_MOUSE	sp|P68404|KPCB_MOUSE	11	10	9	>sp|P68404|KPCB_MOUSE Protein kinase C beta type OS=Mus musculus GN=Prkcb PE=1 SV=4	1	11	10	9	0	0	0	0	0	0	0	0	0	0	0	0	0	0	0	0	0	0	0	0	0	0	0	0	1	1	2	0	2	3	0	1	0	0	0	0	0	0	0	0
						NA	NA	NA	NA	NA	NA	NA	NA	NA	NA	NA	NA	NA	NA	NA	NA	NA	NA	NA	NA	NA	NA	NA	NA	NA	NA	NA	NA	NA	NA	NA	NA	NA	NA	NA	NA	NA	NA	NA	NA	NA	NA	NA	NA
sp|P68510|1433F_MOUSE	sp|P68510|1433F_MOUSE	6	3	3	>sp|P68510|1433F_MOUSE 14-3-3 protein eta OS=Mus musculus GN=Ywhah PE=1 SV=2	1	6	3	3	0	2	0	2	1	0	4	1	1	0	1	2	0	0	0	0	0	0	0	2	2	2	2	1	3	3	3	1	1	2	3	1	1	0	1	1	0	0	0	0
						NA	NA	NA	NA	NA	NA	NA	NA	NA	NA	NA	NA	NA	NA	NA	NA	NA	NA	NA	NA	NA	NA	NA	NA	NA	NA	NA	NA	NA	NA	NA	NA	NA	NA	NA	NA	NA	NA	NA	NA	NA	NA	NA	NA
						NA	NA	NA	NA	NA	NA	NA	NA	NA	NA	NA	NA	NA	NA	NA	NA	NA	NA	NA	NA	NA	NA	NA	NA	NA	NA	NA	NA	NA	NA	NA	NA	NA	NA	NA	NA	NA	NA	NA	NA	NA	NA	NA	NA
sp|P70302|STIM1_MOUSE	sp|P70302|STIM1_MOUSE	4	4	4	>sp|P70302|STIM1_MOUSE Stromal interaction molecule 1 OS=Mus musculus GN=Stim1 PE=1 SV=2	1	4	4	4	0	0	0	0	0	0	0	0	0	0	0	0	0	0	0	0	0	0	0	4	0	0	0	0	0	0	0	0	0	0	0	0	0	0	0	0	0	0	0	0
						NA	NA	NA	NA	NA	NA	NA	NA	NA	NA	NA	NA	NA	NA	NA	NA	NA	NA	NA	NA	NA	NA	NA	NA	NA	NA	NA	NA	NA	NA	NA	NA	NA	NA	NA	NA	NA	NA	NA	NA	NA	NA	NA	NA
						NA	NA	NA	NA	NA	NA	NA	NA	NA	NA	NA	NA	NA	NA	NA	NA	NA	NA	NA	NA	NA	NA	NA	NA	NA	NA	NA	NA	NA	NA	NA	NA	NA	NA	NA	NA	NA	NA	NA	NA	NA	NA	NA	NA
sp|P70414|NAC1_MOUSE	sp|P70414|NAC1_MOUSE	2	2	2	>sp|P70414|NAC1_MOUSE Sodium/calcium exchanger 1 OS=Mus musculus GN=Slc8a1 PE=1 SV=1	1	2	2	2	0	0	0	0	0	0	0	0	0	0	0	0	0	0	0	0	0	0	0	0	0	0	0	0	0	0	0	0	1	0	0	0	0	0	0	0	0	0	0	0
						NA	NA	NA	NA	NA	NA	NA	NA	NA	NA	NA	NA	NA	NA	NA	NA	NA	NA	NA	NA	NA	NA	NA	NA	NA	NA	NA	NA	NA	NA	NA	NA	NA	NA	NA	NA	NA	NA	NA	NA	NA	NA	NA	NA
sp|P70704|AT8A1_MOUSE	sp|P70704|AT8A1_MOUSE	6	6	6	>sp|P70704|AT8A1_MOUSE Phospholipid-transporting ATPase IA OS=Mus musculus GN=Atp8a1 PE=1 SV=2	1	6	6	6	0	0	0	0	0	2	0	0	0	0	0	0	0	0	0	0	0	0	0	0	0	0	0	0	0	0	0	0	0	6	0	0	0	0	0	0	0	0	0	0
						NA	NA	NA	NA	NA	NA	NA	NA	NA	NA	NA	NA	NA	NA	NA	NA	NA	NA	NA	NA	NA	NA	NA	NA	NA	NA	NA	NA	NA	NA	NA	NA	NA	NA	NA	NA	NA	NA	NA	NA	NA	NA	NA	NA
sp|P80314|TCPB_MOUSE	sp|P80314|TCPB_MOUSE	3	3	3	>sp|P80314|TCPB_MOUSE T-complex protein 1 subunit beta OS=Mus musculus GN=Cct2 PE=1 SV=4	1	3	3	3	0	0	0	0	0	0	0	0	0	0	0	0	0	0	0	0	0	0	0	0	0	0	0	0	0	0	0	0	0	0	3	0	0	0	0	0	0	0	0	0
						NA	NA	NA	NA	NA	NA	NA	NA	NA	NA	NA	NA	NA	NA	NA	NA	NA	NA	NA	NA	NA	NA	NA	NA	NA	NA	NA	NA	NA	NA	NA	NA	NA	NA	NA	NA	NA	NA	NA	NA	NA	NA	NA	NA
sp|P80315|TCPD_MOUSE	sp|P80315|TCPD_MOUSE	1	1	1	>sp|P80315|TCPD_MOUSE T-complex protein 1 subunit delta OS=Mus musculus GN=Cct4 PE=1 SV=3	1	1	1	1	0	0	0	0	0	0	0	0	0	0	0	0	0	0	0	0	0	0	0	0	0	0	0	0	0	0	0	0	0	0	0	0	0	0	0	0	0	0	0	0
						NA	NA	NA	NA	NA	NA	NA	NA	NA	NA	NA	NA	NA	NA	NA	NA	NA	NA	NA	NA	NA	NA	NA	NA	NA	NA	NA	NA	NA	NA	NA	NA	NA	NA	NA	NA	NA	NA	NA	NA	NA	NA	NA	NA
sp|P80316|TCPE_MOUSE	sp|P80316|TCPE_MOUSE	2	2	2	>sp|P80316|TCPE_MOUSE T-complex protein 1 subunit epsilon OS=Mus musculus GN=Cct5 PE=1 SV=1	1	2	2	2	0	0	0	0	0	0	0	0	0	0	0	0	0	0	0	0	0	0	0	0	0	0	0	0	0	0	0	0	0	1	0	0	0	0	0	0	0	0	0	0
						NA	NA	NA	NA	NA	NA	NA	NA	NA	NA	NA	NA	NA	NA	NA	NA	NA	NA	NA	NA	NA	NA	NA	NA	NA	NA	NA	NA	NA	NA	NA	NA	NA	NA	NA	NA	NA	NA	NA	NA	NA	NA	NA	NA
sp|P80317|TCPZ_MOUSE;sp|Q61390|TCPW_MOUSE	sp|P80317|TCPZ_MOUSE	4;1	4;1	4;1	>sp|P80317|TCPZ_MOUSE T-complex protein 1 subunit zeta OS=Mus musculus GN=Cct6a PE=1 SV=3	2	4	4	4	0	0	0	0	0	0	0	0	0	0	0	0	0	0	0	0	0	0	0	0	0	0	0	0	0	0	0	0	0	0	1	0	0	0	0	0	4	0	0	0
						NA	NA	NA	NA	NA	NA	NA	NA	NA	NA	NA	NA	NA	NA	NA	NA	NA	NA	NA	NA	NA	NA	NA	NA	NA	NA	NA	NA	NA	NA	NA	NA	NA	NA	NA	NA	NA	NA	NA	NA	NA	NA	NA	NA
						NA	NA	NA	NA	NA	NA	NA	NA	NA	NA	NA	NA	NA	NA	NA	NA	NA	NA	NA	NA	NA	NA	NA	NA	NA	NA	NA	NA	NA	NA	NA	NA	NA	NA	NA	NA	NA	NA	NA	NA	NA	NA	NA	NA
sp|P84075|HPCA_MOUSE;sp|Q91X97|NCALD_MOUSE	sp|P84075|HPCA_MOUSE	3;1	3;1	2;1	>sp|P84075|HPCA_MOUSE Neuron-specific calcium-binding protein hippocalcin OS=Mus musculus GN=Hpca PE=1 SV=2	2	3	3	2	0	0	0	0	0	0	0	0	0	0	0	0	0	0	0	0	0	0	0	0	0	0	0	0	0	0	1	0	2	3	0	1	1	0	1	0	0	0	1	0
						NA	NA	NA	NA	NA	NA	NA	NA	NA	NA	NA	NA	NA	NA	NA	NA	NA	NA	NA	NA	NA	NA	NA	NA	NA	NA	NA	NA	NA	NA	NA	NA	NA	NA	NA	NA	NA	NA	NA	NA	NA	NA	NA	NA
sp|P84091|AP2M1_MOUSE	sp|P84091|AP2M1_MOUSE	4	4	4	>sp|P84091|AP2M1_MOUSE AP-2 complex subunit mu OS=Mus musculus GN=Ap2m1 PE=1 SV=1	1	4	4	4	0	0	0	0	0	0	0	0	0	0	0	0	0	0	1	0	0	0	0	0	0	0	0	0	0	0	0	0	0	1	1	0	0	0	0	0	0	0	0	0
						NA	NA	NA	NA	NA	NA	NA	NA	NA	NA	NA	NA	NA	NA	NA	NA	NA	NA	NA	NA	NA	NA	NA	NA	NA	NA	NA	NA	NA	NA	NA	NA	NA	NA	NA	NA	NA	NA	NA	NA	NA	NA	NA	NA
						NA	NA	NA	NA	NA	NA	NA	NA	NA	NA	NA	NA	NA	NA	NA	NA	NA	NA	NA	NA	NA	NA	NA	NA	NA	NA	NA	NA	NA	NA	NA	NA	NA	NA	NA	NA	NA	NA	NA	NA	NA	NA	NA	NA
						NA	NA	NA	NA	NA	NA	NA	NA	NA	NA	NA	NA	NA	NA	NA	NA	NA	NA	NA	NA	NA	NA	NA	NA	NA	NA	NA	NA	NA	NA	NA	NA	NA	NA	NA	NA	NA	NA	NA	NA	NA	NA	NA	NA
sp|P97427|DPYL1_MOUSE	sp|P97427|DPYL1_MOUSE	3	1	1	>sp|P97427|DPYL1_MOUSE Dihydropyrimidinase-related protein 1 OS=Mus musculus GN=Crmp1 PE=1 SV=1	1	3	1	1	0	0	0	0	0	0	0	0	0	0	1	2	0	0	0	0	0	0	0	1	0	0	2	0	1	1	2	0	0	2	2	0	0	0	2	2	0	0	0	0
						NA	NA	NA	NA	NA	NA	NA	NA	NA	NA	NA	NA	NA	NA	NA	NA	NA	NA	NA	NA	NA	NA	NA	NA	NA	NA	NA	NA	NA	NA	NA	NA	NA	NA	NA	NA	NA	NA	NA	NA	NA	NA	NA	NA
sp|P97445|CAC1A_MOUSE	sp|P97445|CAC1A_MOUSE	1	1	1	>sp|P97445|CAC1A_MOUSE Voltage-dependent P/Q-type calcium channel subunit alpha-1A OS=Mus musculus GN=Cacna1a PE=1 SV=2	1	1	1	1	0	0	0	0	0	0	0	0	0	0	0	0	0	0	0	0	0	0	0	0	0	0	0	0	0	1	0	0	0	0	0	0	0	0	0	0	1	0	0	0
						NA	NA	NA	NA	NA	NA	NA	NA	NA	NA	NA	NA	NA	NA	NA	NA	NA	NA	NA	NA	NA	NA	NA	NA	NA	NA	NA	NA	NA	NA	NA	NA	NA	NA	NA	NA	NA	NA	NA	NA	NA	NA	NA	NA
						NA	NA	NA	NA	NA	NA	NA	NA	NA	NA	NA	NA	NA	NA	NA	NA	NA	NA	NA	NA	NA	NA	NA	NA	NA	NA	NA	NA	NA	NA	NA	NA	NA	NA	NA	NA	NA	NA	NA	NA	NA	NA	NA	NA
						NA	NA	NA	NA	NA	NA	NA	NA	NA	NA	NA	NA	NA	NA	NA	NA	NA	NA	NA	NA	NA	NA	NA	NA	NA	NA	NA	NA	NA	NA	NA	NA	NA	NA	NA	NA	NA	NA	NA	NA	NA	NA	NA	NA
						NA	NA	NA	NA	NA	NA	NA	NA	NA	NA	NA	NA	NA	NA	NA	NA	NA	NA	NA	NA	NA	NA	NA	NA	NA	NA	NA	NA	NA	NA	NA	NA	NA	NA	NA	NA	NA	NA	NA	NA	NA	NA	NA	NA
						NA	NA	NA	NA	NA	NA	NA	NA	NA	NA	NA	NA	NA	NA	NA	NA	NA	NA	NA	NA	NA	NA	NA	NA	NA	NA	NA	NA	NA	NA	NA	NA	NA	NA	NA	NA	NA	NA	NA	NA	NA	NA	NA	NA
sp|Q01063|PDE4D_MOUSE	sp|Q01063|PDE4D_MOUSE	7	7	4	>sp|Q01063|PDE4D_MOUSE cAMP-specific 3,5-cyclic phosphodiesterase 4D OS=Mus musculus GN=Pde4d PE=1 SV=2	1	7	7	4	0	0	0	0	0	0	0	2	0	0	0	0	0	0	0	0	0	0	0	0	0	0	0	0	0	0	0	0	0	0	2	0	0	0	0	0	7	0	0	0
						NA	NA	NA	NA	NA	NA	NA	NA	NA	NA	NA	NA	NA	NA	NA	NA	NA	NA	NA	NA	NA	NA	NA	NA	NA	NA	NA	NA	NA	NA	NA	NA	NA	NA	NA	NA	NA	NA	NA	NA	NA	NA	NA	NA
sp|Q01853|TERA_MOUSE	sp|Q01853|TERA_MOUSE	2	2	2	>sp|Q01853|TERA_MOUSE Transitional endoplasmic reticulum ATPase OS=Mus musculus GN=Vcp PE=1 SV=4	1	2	2	2	0	0	0	0	0	0	0	0	0	0	0	0	0	0	0	0	0	0	0	0	0	0	0	0	0	0	0	0	0	1	0	0	0	0	0	0	1	0	0	0
						NA	NA	NA	NA	NA	NA	NA	NA	NA	NA	NA	NA	NA	NA	NA	NA	NA	NA	NA	NA	NA	NA	NA	NA	NA	NA	NA	NA	NA	NA	NA	NA	NA	NA	NA	NA	NA	NA	NA	NA	NA	NA	NA	NA
						NA	NA	NA	NA	NA	NA	NA	NA	NA	NA	NA	NA	NA	NA	NA	NA	NA	NA	NA	NA	NA	NA	NA	NA	NA	NA	NA	NA	NA	NA	NA	NA	NA	NA	NA	NA	NA	NA	NA	NA	NA	NA	NA	NA
						NA	NA	NA	NA	NA	NA	NA	NA	NA	NA	NA	NA	NA	NA	NA	NA	NA	NA	NA	NA	NA	NA	NA	NA	NA	NA	NA	NA	NA	NA	NA	NA	NA	NA	NA	NA	NA	NA	NA	NA	NA	NA	NA	NA
sp|Q02357|ANK1_MOUSE	sp|Q02357|ANK1_MOUSE	14	14	13	>sp|Q02357|ANK1_MOUSE Ankyrin-1 OS=Mus musculus GN=Ank1 PE=1 SV=2	1	14	14	13	0	0	0	0	0	0	7	0	0	4	1	0	0	0	0	0	0	0	0	0	1	0	0	9	3	5	0	0	0	0	0	0	0	0	1	0	0	0	0	0
						NA	NA	NA	NA	NA	NA	NA	NA	NA	NA	NA	NA	NA	NA	NA	NA	NA	NA	NA	NA	NA	NA	NA	NA	NA	NA	NA	NA	NA	NA	NA	NA	NA	NA	NA	NA	NA	NA	NA	NA	NA	NA	NA	NA
						NA	NA	NA	NA	NA	NA	NA	NA	NA	NA	NA	NA	NA	NA	NA	NA	NA	NA	NA	NA	NA	NA	NA	NA	NA	NA	NA	NA	NA	NA	NA	NA	NA	NA	NA	NA	NA	NA	NA	NA	NA	NA	NA	NA
						NA	NA	NA	NA	NA	NA	NA	NA	NA	NA	NA	NA	NA	NA	NA	NA	NA	NA	NA	NA	NA	NA	NA	NA	NA	NA	NA	NA	NA	NA	NA	NA	NA	NA	NA	NA	NA	NA	NA	NA	NA	NA	NA	NA
sp|Q04690|NF1_MOUSE	sp|Q04690|NF1_MOUSE	2	2	2	>sp|Q04690|NF1_MOUSE Neurofibromin OS=Mus musculus GN=Nf1 PE=1 SV=1	1	2	2	2	0	0	0	0	1	0	0	0	0	0	0	0	0	0	0	0	0	0	0	0	0	0	0	0	0	0	0	0	0	0	0	0	0	0	0	0	0	0	0	0
						NA	NA	NA	NA	NA	NA	NA	NA	NA	NA	NA	NA	NA	NA	NA	NA	NA	NA	NA	NA	NA	NA	NA	NA	NA	NA	NA	NA	NA	NA	NA	NA	NA	NA	NA	NA	NA	NA	NA	NA	NA	NA	NA	NA
sp|Q05920|PYC_MOUSE	sp|Q05920|PYC_MOUSE	22	22	22	>sp|Q05920|PYC_MOUSE Pyruvate carboxylase, mitochondrial OS=Mus musculus GN=Pc PE=1 SV=1	1	22	22	22	0	0	0	0	0	0	0	0	0	9	1	0	0	0	0	0	0	0	0	0	0	0	0	7	0	2	0	0	9	2	0	0	0	1	2	0	0	0	0	0
						NA	NA	NA	NA	NA	NA	NA	NA	NA	NA	NA	NA	NA	NA	NA	NA	NA	NA	NA	NA	NA	NA	NA	NA	NA	NA	NA	NA	NA	NA	NA	NA	NA	NA	NA	NA	NA	NA	NA	NA	NA	NA	NA	NA
sp|Q05921|RN5A_MOUSE	sp|Q05921|RN5A_MOUSE	2	2	2	>sp|Q05921|RN5A_MOUSE 2-5A-dependent ribonuclease OS=Mus musculus GN=Rnasel PE=2 SV=2	1	2	2	2	0	0	0	0	0	0	0	0	0	0	0	0	0	0	1	0	0	0	0	0	0	0	0	0	0	0	0	0	0	0	0	0	0	0	0	0	0	0	0	1
						NA	NA	NA	NA	NA	NA	NA	NA	NA	NA	NA	NA	NA	NA	NA	NA	NA	NA	NA	NA	NA	NA	NA	NA	NA	NA	NA	NA	NA	NA	NA	NA	NA	NA	NA	NA	NA	NA	NA	NA	NA	NA	NA	NA
sp|Q05BC3|EMAL1_MOUSE	sp|Q05BC3|EMAL1_MOUSE	2	2	2	>sp|Q05BC3|EMAL1_MOUSE Echinoderm microtubule-associated protein-like 1 OS=Mus musculus GN=Eml1 PE=1 SV=1	1	2	2	2	0	0	0	0	0	0	0	0	0	2	1	2	0	0	0	0	0	0	0	0	0	0	0	0	0	0	0	0	0	0	0	0	0	0	1	1	0	0	0	0
						NA	NA	NA	NA	NA	NA	NA	NA	NA	NA	NA	NA	NA	NA	NA	NA	NA	NA	NA	NA	NA	NA	NA	NA	NA	NA	NA	NA	NA	NA	NA	NA	NA	NA	NA	NA	NA	NA	NA	NA	NA	NA	NA	NA
						NA	NA	NA	NA	NA	NA	NA	NA	NA	NA	NA	NA	NA	NA	NA	NA	NA	NA	NA	NA	NA	NA	NA	NA	NA	NA	NA	NA	NA	NA	NA	NA	NA	NA	NA	NA	NA	NA	NA	NA	NA	NA	NA	NA
						NA	NA	NA	NA	NA	NA	NA	NA	NA	NA	NA	NA	NA	NA	NA	NA	NA	NA	NA	NA	NA	NA	NA	NA	NA	NA	NA	NA	NA	NA	NA	NA	NA	NA	NA	NA	NA	NA	NA	NA	NA	NA	NA	NA
						NA	NA	NA	NA	NA	NA	NA	NA	NA	NA	NA	NA	NA	NA	NA	NA	NA	NA	NA	NA	NA	NA	NA	NA	NA	NA	NA	NA	NA	NA	NA	NA	NA	NA	NA	NA	NA	NA	NA	NA	NA	NA	NA	NA
sp|Q0VBF8|STUM_MOUSE	sp|Q0VBF8|STUM_MOUSE	1	1	1	>sp|Q0VBF8|STUM_MOUSE Protein stum homolog OS=Mus musculus PE=2 SV=1	1	1	1	1	0	0	0	0	0	0	0	0	0	0	0	0	0	0	0	0	0	0	0	0	0	0	0	0	0	0	0	0	0	0	0	0	0	0	0	0	0	0	0	0
						NA	NA	NA	NA	NA	NA	NA	NA	NA	NA	NA	NA	NA	NA	NA	NA	NA	NA	NA	NA	NA	NA	NA	NA	NA	NA	NA	NA	NA	NA	NA	NA	NA	NA	NA	NA	NA	NA	NA	NA	NA	NA	NA	NA
sp|Q0VEJ0|CEP76_MOUSE	sp|Q0VEJ0|CEP76_MOUSE	2	2	2	>sp|Q0VEJ0|CEP76_MOUSE Centrosomal protein of 76 kDa OS=Mus musculus GN=Cep76 PE=2 SV=1	1	2	2	2	0	0	0	0	0	0	0	0	0	0	0	0	0	0	0	0	0	0	0	0	0	0	0	0	0	2	0	0	0	0	0	0	0	0	0	0	0	0	0	0
						NA	NA	NA	NA	NA	NA	NA	NA	NA	NA	NA	NA	NA	NA	NA	NA	NA	NA	NA	NA	NA	NA	NA	NA	NA	NA	NA	NA	NA	NA	NA	NA	NA	NA	NA	NA	NA	NA	NA	NA	NA	NA	NA	NA
						NA	NA	NA	NA	NA	NA	NA	NA	NA	NA	NA	NA	NA	NA	NA	NA	NA	NA	NA	NA	NA	NA	NA	NA	NA	NA	NA	NA	NA	NA	NA	NA	NA	NA	NA	NA	NA	NA	NA	NA	NA	NA	NA	NA
sp|Q14BI2|GRM2_MOUSE;sp|Q9QYS2|GRM3_MOUSE;sp|Q68EF4|GRM4_MOUSE	sp|Q14BI2|GRM2_MOUSE;sp|Q9QYS2|GRM3_MOUSE;sp|Q68EF4|GRM4_MOUSE	2;1;1	2;1;1	2;1;1	>sp|Q14BI2|GRM2_MOUSE Metabotropic glutamate receptor 2 OS=Mus musculus GN=Grm2 PE=1 SV=2;>sp|Q9QYS2|GRM3_MOUSE Metabotropic glutamate receptor 3 OS=Mus musculus GN=Grm3 PE=2 SV=1;>sp|Q68EF4|GRM4_MOUSE Metabotropic glutamate receptor 4 OS=Mus musculus GN=G	3	2	2	2	0	0	0	0	0	0	0	0	0	0	0	0	0	0	0	0	0	0	0	0	0	0	0	0	0	0	0	0	1	1	0	0	0	0	0	0	0	0	0	0
						NA	NA	NA	NA	NA	NA	NA	NA	NA	NA	NA	NA	NA	NA	NA	NA	NA	NA	NA	NA	NA	NA	NA	NA	NA	NA	NA	NA	NA	NA	NA	NA	NA	NA	NA	NA	NA	NA	NA	NA	NA	NA	NA	NA
sp|Q1RLL3|CPNE9_MOUSE;sp|Q8BT60|CPNE3_MOUSE;sp|P59108|CPNE2_MOUSE;sp|Q0VE82|CPNE7_MOUSE;sp|Q9DC53|CPNE8_MOUSE;sp|Q8JZW4|CPNE5_MOUSE	sp|Q1RLL3|CPNE9_MOUSE;sp|Q8BT60|CPNE3_MOUSE;sp|P59108|CPNE2_MOUSE;sp|Q0VE82|CPNE7_MOUSE;sp|Q9DC53|CPNE8_MOUSE;sp|Q8JZW4|CPNE5_MOUSE	2;1;1;1;1;1	1;0;0;0;0;0	1;0;0;0;0;0	>sp|Q1RLL3|CPNE9_MOUSE Copine-9 OS=Mus musculus GN=Cpne9 PE=2 SV=1;>sp|Q8BT60|CPNE3_MOUSE Copine-3 OS=Mus musculus GN=Cpne3 PE=2 SV=2;>sp|P59108|CPNE2_MOUSE Copine-2 OS=Mus musculus GN=Cpne2 PE=2 SV=1;>sp|Q0VE82|CPNE7_MOUSE Copine-7 OS=Mus musculus GN=Cpne	6	2	1	1	0	0	0	0	0	0	0	0	0	0	0	0	0	0	0	0	0	0	1	1	0	0	0	0	0	0	1	0	0	1	1	0	0	0	0	0	0	0	0	0
						NA	NA	NA	NA	NA	NA	NA	NA	NA	NA	NA	NA	NA	NA	NA	NA	NA	NA	NA	NA	NA	NA	NA	NA	NA	NA	NA	NA	NA	NA	NA	NA	NA	NA	NA	NA	NA	NA	NA	NA	NA	NA	NA	NA
sp|Q2PFD7|PSD3_MOUSE	sp|Q2PFD7|PSD3_MOUSE	4	4	4	>sp|Q2PFD7|PSD3_MOUSE PH and SEC7 domain-containing protein 3 OS=Mus musculus GN=Psd3 PE=1 SV=2	1	4	4	4	0	0	0	0	0	0	0	0	0	0	0	0	0	0	0	0	0	0	0	0	0	0	0	0	0	0	0	0	0	0	0	0	0	0	0	0	0	0	0	0
						NA	NA	NA	NA	NA	NA	NA	NA	NA	NA	NA	NA	NA	NA	NA	NA	NA	NA	NA	NA	NA	NA	NA	NA	NA	NA	NA	NA	NA	NA	NA	NA	NA	NA	NA	NA	NA	NA	NA	NA	NA	NA	NA	NA
sp|Q32KG4|RGAG1_MOUSE	sp|Q32KG4|RGAG1_MOUSE	1	1	1	>sp|Q32KG4|RGAG1_MOUSE Retrotransposon gag domain-containing protein 1 OS=Mus musculus GN=Rgag1 PE=2 SV=1	1	1	1	1	0	0	0	0	0	0	0	0	0	0	0	0	0	0	0	0	0	0	0	0	0	1	0	0	0	0	0	0	0	0	0	0	0	0	0	0	0	0	0	0
						NA	NA	NA	NA	NA	NA	NA	NA	NA	NA	NA	NA	NA	NA	NA	NA	NA	NA	NA	NA	NA	NA	NA	NA	NA	NA	NA	NA	NA	NA	NA	NA	NA	NA	NA	NA	NA	NA	NA	NA	NA	NA	NA	NA
sp|Q3TLP5|ECHD2_MOUSE	sp|Q3TLP5|ECHD2_MOUSE	1	1	1	>sp|Q3TLP5|ECHD2_MOUSE Enoyl-CoA hydratase domain-containing protein 2, mitochondrial OS=Mus musculus GN=Echdc2 PE=1 SV=2	1	1	1	1	0	0	0	0	0	0	0	0	0	0	0	0	0	0	0	0	0	0	0	0	0	0	0	0	0	0	0	0	0	0	0	0	0	0	0	0	0	0	0	0
						NA	NA	NA	NA	NA	NA	NA	NA	NA	NA	NA	NA	NA	NA	NA	NA	NA	NA	NA	NA	NA	NA	NA	NA	NA	NA	NA	NA	NA	NA	NA	NA	NA	NA	NA	NA	NA	NA	NA	NA	NA	NA	NA	NA
						NA	NA	NA	NA	NA	NA	NA	NA	NA	NA	NA	NA	NA	NA	NA	NA	NA	NA	NA	NA	NA	NA	NA	NA	NA	NA	NA	NA	NA	NA	NA	NA	NA	NA	NA	NA	NA	NA	NA	NA	NA	NA	NA	NA
sp|Q3TZZ7|ESYT2_MOUSE	sp|Q3TZZ7|ESYT2_MOUSE	2	2	2	>sp|Q3TZZ7|ESYT2_MOUSE Extended synaptotagmin-2 OS=Mus musculus GN=Esyt2 PE=1 SV=1	1	2	2	2	0	0	0	0	0	0	0	0	0	0	0	0	0	0	0	0	0	0	0	0	0	0	0	0	0	0	0	0	0	0	2	0	0	0	0	0	0	0	0	0
						NA	NA	NA	NA	NA	NA	NA	NA	NA	NA	NA	NA	NA	NA	NA	NA	NA	NA	NA	NA	NA	NA	NA	NA	NA	NA	NA	NA	NA	NA	NA	NA	NA	NA	NA	NA	NA	NA	NA	NA	NA	NA	NA	NA
sp|Q3U1J4|DDB1_MOUSE	sp|Q3U1J4|DDB1_MOUSE	8	8	8	>sp|Q3U1J4|DDB1_MOUSE DNA damage-binding protein 1 OS=Mus musculus GN=Ddb1 PE=1 SV=2	1	8	8	8	1	0	0	0	0	0	0	0	0	3	0	0	1	0	0	0	0	0	0	0	0	0	0	0	0	0	3	0	0	0	1	0	0	0	0	0	4	0	0	0
						NA	NA	NA	NA	NA	NA	NA	NA	NA	NA	NA	NA	NA	NA	NA	NA	NA	NA	NA	NA	NA	NA	NA	NA	NA	NA	NA	NA	NA	NA	NA	NA	NA	NA	NA	NA	NA	NA	NA	NA	NA	NA	NA	NA
						NA	NA	NA	NA	NA	NA	NA	NA	NA	NA	NA	NA	NA	NA	NA	NA	NA	NA	NA	NA	NA	NA	NA	NA	NA	NA	NA	NA	NA	NA	NA	NA	NA	NA	NA	NA	NA	NA	NA	NA	NA	NA	NA	NA
sp|Q3UH66|WNK2_MOUSE;sp|Q80XP9|WNK3_MOUSE;sp|P83741|WNK1_MOUSE	sp|Q3UH66|WNK2_MOUSE	4;1;1	4;1;1	4;1;1	>sp|Q3UH66|WNK2_MOUSE Serine/threonine-protein kinase WNK2 OS=Mus musculus GN=Wnk2 PE=1 SV=2	3	4	4	4	0	0	0	0	0	0	0	0	0	0	0	0	0	0	0	0	0	0	0	0	0	2	3	0	0	0	0	0	0	0	0	0	0	0	0	0	0	0	0	0
						NA	NA	NA	NA	NA	NA	NA	NA	NA	NA	NA	NA	NA	NA	NA	NA	NA	NA	NA	NA	NA	NA	NA	NA	NA	NA	NA	NA	NA	NA	NA	NA	NA	NA	NA	NA	NA	NA	NA	NA	NA	NA	NA	NA
						NA	NA	NA	NA	NA	NA	NA	NA	NA	NA	NA	NA	NA	NA	NA	NA	NA	NA	NA	NA	NA	NA	NA	NA	NA	NA	NA	NA	NA	NA	NA	NA	NA	NA	NA	NA	NA	NA	NA	NA	NA	NA	NA	NA
sp|Q3UHD9|AGAP2_MOUSE	sp|Q3UHD9|AGAP2_MOUSE	14	14	14	>sp|Q3UHD9|AGAP2_MOUSE Arf-GAP with GTPase, ANK repeat and PH domain-containing protein 2 OS=Mus musculus GN=Agap2 PE=2 SV=1	1	14	14	14	0	0	0	0	0	0	0	0	0	0	0	0	0	0	0	0	0	0	0	0	0	0	0	0	0	0	0	0	0	0	14	0	0	0	0	0	0	0	0	0
						NA	NA	NA	NA	NA	NA	NA	NA	NA	NA	NA	NA	NA	NA	NA	NA	NA	NA	NA	NA	NA	NA	NA	NA	NA	NA	NA	NA	NA	NA	NA	NA	NA	NA	NA	NA	NA	NA	NA	NA	NA	NA	NA	NA
sp|Q3UHL1|CAMKV_MOUSE	sp|Q3UHL1|CAMKV_MOUSE	12	12	12	>sp|Q3UHL1|CAMKV_MOUSE CaM kinase-like vesicle-associated protein OS=Mus musculus GN=Camkv PE=1 SV=2	1	12	12	12	0	0	0	0	0	0	2	0	0	0	0	0	0	0	0	0	0	0	0	0	0	0	0	0	0	0	3	0	3	4	6	3	0	0	0	0	0	0	0	0
						NA	NA	NA	NA	NA	NA	NA	NA	NA	NA	NA	NA	NA	NA	NA	NA	NA	NA	NA	NA	NA	NA	NA	NA	NA	NA	NA	NA	NA	NA	NA	NA	NA	NA	NA	NA	NA	NA	NA	NA	NA	NA	NA	NA
sp|Q3ULJ0|GPD1L_MOUSE	sp|Q3ULJ0|GPD1L_MOUSE	4	4	3	>sp|Q3ULJ0|GPD1L_MOUSE Glycerol-3-phosphate dehydrogenase 1-like protein OS=Mus musculus GN=Gpd1l PE=1 SV=2	1	4	4	3	0	0	0	0	0	0	0	0	0	0	0	0	0	0	0	0	0	0	0	0	0	0	0	0	0	0	0	0	0	1	0	0	0	0	0	0	0	0	0	0
						NA	NA	NA	NA	NA	NA	NA	NA	NA	NA	NA	NA	NA	NA	NA	NA	NA	NA	NA	NA	NA	NA	NA	NA	NA	NA	NA	NA	NA	NA	NA	NA	NA	NA	NA	NA	NA	NA	NA	NA	NA	NA	NA	NA
sp|Q3UN16|GP162_MOUSE	sp|Q3UN16|GP162_MOUSE	3	3	3	>sp|Q3UN16|GP162_MOUSE Probable G-protein coupled receptor 162 OS=Mus musculus GN=Gpr162 PE=2 SV=2	1	3	3	3	0	0	0	0	0	0	0	0	0	0	0	0	0	0	0	0	0	0	0	0	1	2	2	0	0	0	0	0	0	0	0	0	0	0	0	0	0	0	0	0
						NA	NA	NA	NA	NA	NA	NA	NA	NA	NA	NA	NA	NA	NA	NA	NA	NA	NA	NA	NA	NA	NA	NA	NA	NA	NA	NA	NA	NA	NA	NA	NA	NA	NA	NA	NA	NA	NA	NA	NA	NA	NA	NA	NA
sp|Q3UQ44|IQGA2_MOUSE	sp|Q3UQ44|IQGA2_MOUSE	2	2	2	>sp|Q3UQ44|IQGA2_MOUSE Ras GTPase-activating-like protein IQGAP2 OS=Mus musculus GN=Iqgap2 PE=1 SV=2	1	2	2	2	0	0	0	0	0	0	0	0	0	0	0	0	0	0	0	0	0	0	0	0	0	0	0	0	0	0	0	0	0	0	0	0	0	0	0	0	0	0	0	0
						NA	NA	NA	NA	NA	NA	NA	NA	NA	NA	NA	NA	NA	NA	NA	NA	NA	NA	NA	NA	NA	NA	NA	NA	NA	NA	NA	NA	NA	NA	NA	NA	NA	NA	NA	NA	NA	NA	NA	NA	NA	NA	NA	NA
						NA	NA	NA	NA	NA	NA	NA	NA	NA	NA	NA	NA	NA	NA	NA	NA	NA	NA	NA	NA	NA	NA	NA	NA	NA	NA	NA	NA	NA	NA	NA	NA	NA	NA	NA	NA	NA	NA	NA	NA	NA	NA	NA	NA
sp|Q3UUF8|AN34B_MOUSE	sp|Q3UUF8|AN34B_MOUSE	2	2	2	>sp|Q3UUF8|AN34B_MOUSE Ankyrin repeat domain-containing protein 34B OS=Mus musculus GN=Ankrd34b PE=1 SV=1	1	2	2	2	0	0	0	0	0	1	0	0	0	0	0	0	0	0	0	0	0	0	0	0	0	0	0	0	0	0	0	0	0	1	0	0	0	0	0	0	0	0	0	0
						NA	NA	NA	NA	NA	NA	NA	NA	NA	NA	NA	NA	NA	NA	NA	NA	NA	NA	NA	NA	NA	NA	NA	NA	NA	NA	NA	NA	NA	NA	NA	NA	NA	NA	NA	NA	NA	NA	NA	NA	NA	NA	NA	NA
sp|Q3UUI3|THEM4_MOUSE	sp|Q3UUI3|THEM4_MOUSE	2	2	2	>sp|Q3UUI3|THEM4_MOUSE Acyl-coenzyme A thioesterase THEM4 OS=Mus musculus GN=Them4 PE=1 SV=1	1	2	2	2	0	0	0	0	0	2	0	0	0	0	0	0	0	0	0	0	0	0	0	0	0	0	0	0	0	0	0	0	0	0	0	0	0	0	0	0	0	0	0	0
						NA	NA	NA	NA	NA	NA	NA	NA	NA	NA	NA	NA	NA	NA	NA	NA	NA	NA	NA	NA	NA	NA	NA	NA	NA	NA	NA	NA	NA	NA	NA	NA	NA	NA	NA	NA	NA	NA	NA	NA	NA	NA	NA	NA
						NA	NA	NA	NA	NA	NA	NA	NA	NA	NA	NA	NA	NA	NA	NA	NA	NA	NA	NA	NA	NA	NA	NA	NA	NA	NA	NA	NA	NA	NA	NA	NA	NA	NA	NA	NA	NA	NA	NA	NA	NA	NA	NA	NA
						NA	NA	NA	NA	NA	NA	NA	NA	NA	NA	NA	NA	NA	NA	NA	NA	NA	NA	NA	NA	NA	NA	NA	NA	NA	NA	NA	NA	NA	NA	NA	NA	NA	NA	NA	NA	NA	NA	NA	NA	NA	NA	NA	NA
sp|Q3UVX5|GRM5_MOUSE	sp|Q3UVX5|GRM5_MOUSE	4	4	4	>sp|Q3UVX5|GRM5_MOUSE Metabotropic glutamate receptor 5 OS=Mus musculus GN=Grm5 PE=1 SV=2	1	4	4	4	0	0	0	0	0	0	0	0	0	0	0	0	0	0	0	0	0	0	0	0	0	0	0	0	0	0	1	0	0	0	0	0	0	0	0	0	0	0	0	0
						NA	NA	NA	NA	NA	NA	NA	NA	NA	NA	NA	NA	NA	NA	NA	NA	NA	NA	NA	NA	NA	NA	NA	NA	NA	NA	NA	NA	NA	NA	NA	NA	NA	NA	NA	NA	NA	NA	NA	NA	NA	NA	NA	NA
sp|Q3UX10|TBAL3_MOUSE	sp|Q3UX10|TBAL3_MOUSE	4	1	1	>sp|Q3UX10|TBAL3_MOUSE Tubulin alpha chain-like 3 OS=Mus musculus GN=Tubal3 PE=2 SV=2	1	4	1	1	1	1	0	1	0	2	2	2	0	0	0	0	0	0	0	0	0	0	1	1	0	0	2	2	2	2	2	2	1	4	3	3	0	0	1	1	0	0	2	0
						NA	NA	NA	NA	NA	NA	NA	NA	NA	NA	NA	NA	NA	NA	NA	NA	NA	NA	NA	NA	NA	NA	NA	NA	NA	NA	NA	NA	NA	NA	NA	NA	NA	NA	NA	NA	NA	NA	NA	NA	NA	NA	NA	NA
sp|Q3V3R1|C1TM_MOUSE	sp|Q3V3R1|C1TM_MOUSE	7	7	7	>sp|Q3V3R1|C1TM_MOUSE Monofunctional C1-tetrahydrofolate synthase, mitochondrial OS=Mus musculus GN=Mthfd1l PE=1 SV=2	1	7	7	7	0	0	0	0	0	0	0	0	0	0	0	0	0	0	0	0	0	0	0	0	0	0	0	0	0	0	1	0	0	0	0	0	0	0	0	0	0	0	0	0
						NA	NA	NA	NA	NA	NA	NA	NA	NA	NA	NA	NA	NA	NA	NA	NA	NA	NA	NA	NA	NA	NA	NA	NA	NA	NA	NA	NA	NA	NA	NA	NA	NA	NA	NA	NA	NA	NA	NA	NA	NA	NA	NA	NA
sp|Q400C8|AMZ2_MOUSE	sp|Q400C8|AMZ2_MOUSE	3	3	3	>sp|Q400C8|AMZ2_MOUSE Archaemetzincin-2 OS=Mus musculus GN=Amz2 PE=2 SV=1	1	3	3	3	0	0	0	0	0	0	0	0	0	0	1	0	1	0	0	0	1	1	2	0	0	0	0	0	0	1	1	0	0	0	0	0	0	0	1	1	1	0	0	0
						NA	NA	NA	NA	NA	NA	NA	NA	NA	NA	NA	NA	NA	NA	NA	NA	NA	NA	NA	NA	NA	NA	NA	NA	NA	NA	NA	NA	NA	NA	NA	NA	NA	NA	NA	NA	NA	NA	NA	NA	NA	NA	NA	NA
sp|Q4ACU6|SHAN3_MOUSE	sp|Q4ACU6|SHAN3_MOUSE	14	13	13	>sp|Q4ACU6|SHAN3_MOUSE SH3 and multiple ankyrin repeat domains protein 3 OS=Mus musculus GN=Shank3 PE=1 SV=3	1	14	13	13	0	0	1	0	0	0	0	0	0	0	0	0	0	0	0	0	0	0	0	13	1	1	1	0	0	0	0	0	0	0	0	0	0	0	0	0	0	0	0	0
						NA	NA	NA	NA	NA	NA	NA	NA	NA	NA	NA	NA	NA	NA	NA	NA	NA	NA	NA	NA	NA	NA	NA	NA	NA	NA	NA	NA	NA	NA	NA	NA	NA	NA	NA	NA	NA	NA	NA	NA	NA	NA	NA	NA
sp|Q4VAE3|TMM65_MOUSE	sp|Q4VAE3|TMM65_MOUSE	2	2	2	>sp|Q4VAE3|TMM65_MOUSE Transmembrane protein 65 OS=Mus musculus GN=Tmem65 PE=2 SV=1	1	2	2	2	0	0	0	0	0	2	0	0	0	0	0	0	0	0	0	0	0	0	0	0	2	0	0	0	0	0	0	0	0	0	0	0	0	0	0	0	0	0	0	0
						NA	NA	NA	NA	NA	NA	NA	NA	NA	NA	NA	NA	NA	NA	NA	NA	NA	NA	NA	NA	NA	NA	NA	NA	NA	NA	NA	NA	NA	NA	NA	NA	NA	NA	NA	NA	NA	NA	NA	NA	NA	NA	NA	NA
sp|Q56A07|SCN2B_MOUSE	sp|Q56A07|SCN2B_MOUSE	1	1	1	>sp|Q56A07|SCN2B_MOUSE Sodium channel subunit beta-2 OS=Mus musculus GN=Scn2b PE=1 SV=1	1	1	1	1	0	0	0	0	0	0	0	0	0	0	0	0	0	0	0	0	0	0	0	0	0	0	0	0	0	0	0	0	0	0	0	0	0	0	0	0	0	0	0	0
						NA	NA	NA	NA	NA	NA	NA	NA	NA	NA	NA	NA	NA	NA	NA	NA	NA	NA	NA	NA	NA	NA	NA	NA	NA	NA	NA	NA	NA	NA	NA	NA	NA	NA	NA	NA	NA	NA	NA	NA	NA	NA	NA	NA
sp|Q5DTT4|RGAG4_MOUSE	sp|Q5DTT4|RGAG4_MOUSE	1	1	1	>sp|Q5DTT4|RGAG4_MOUSE Retrotransposon gag domain-containing protein 4 OS=Mus musculus GN=Rgag4 PE=2 SV=2	1	1	1	1	0	0	0	0	0	0	0	0	0	0	0	0	0	0	0	0	0	0	0	0	0	1	0	0	0	0	0	0	0	0	0	0	0	0	0	0	0	0	0	0
						NA	NA	NA	NA	NA	NA	NA	NA	NA	NA	NA	NA	NA	NA	NA	NA	NA	NA	NA	NA	NA	NA	NA	NA	NA	NA	NA	NA	NA	NA	NA	NA	NA	NA	NA	NA	NA	NA	NA	NA	NA	NA	NA	NA
sp|Q5DTZ6|RN150_MOUSE	sp|Q5DTZ6|RN150_MOUSE	1	1	1	>sp|Q5DTZ6|RN150_MOUSE RING finger protein 150 OS=Mus musculus GN=Rnf150 PE=2 SV=2	1	1	1	1	0	0	0	0	0	0	0	0	0	0	0	0	0	0	0	0	0	0	0	0	0	0	0	0	0	0	0	0	0	1	0	0	0	0	0	0	0	0	0	0
						NA	NA	NA	NA	NA	NA	NA	NA	NA	NA	NA	NA	NA	NA	NA	NA	NA	NA	NA	NA	NA	NA	NA	NA	NA	NA	NA	NA	NA	NA	NA	NA	NA	NA	NA	NA	NA	NA	NA	NA	NA	NA	NA	NA
sp|Q5PR73|DIRA2_MOUSE	sp|Q5PR73|DIRA2_MOUSE	2	2	2	>sp|Q5PR73|DIRA2_MOUSE GTP-binding protein Di-Ras2 OS=Mus musculus GN=Diras2 PE=2 SV=1	1	2	2	2	0	0	0	0	0	0	0	1	0	0	0	0	0	0	0	0	0	0	0	0	0	0	0	0	0	0	1	0	0	1	0	1	0	0	0	0	0	0	0	0
						NA	NA	NA	NA	NA	NA	NA	NA	NA	NA	NA	NA	NA	NA	NA	NA	NA	NA	NA	NA	NA	NA	NA	NA	NA	NA	NA	NA	NA	NA	NA	NA	NA	NA	NA	NA	NA	NA	NA	NA	NA	NA	NA	NA
						NA	NA	NA	NA	NA	NA	NA	NA	NA	NA	NA	NA	NA	NA	NA	NA	NA	NA	NA	NA	NA	NA	NA	NA	NA	NA	NA	NA	NA	NA	NA	NA	NA	NA	NA	NA	NA	NA	NA	NA	NA	NA	NA	NA
						NA	NA	NA	NA	NA	NA	NA	NA	NA	NA	NA	NA	NA	NA	NA	NA	NA	NA	NA	NA	NA	NA	NA	NA	NA	NA	NA	NA	NA	NA	NA	NA	NA	NA	NA	NA	NA	NA	NA	NA	NA	NA	NA	NA
						NA	NA	NA	NA	NA	NA	NA	NA	NA	NA	NA	NA	NA	NA	NA	NA	NA	NA	NA	NA	NA	NA	NA	NA	NA	NA	NA	NA	NA	NA	NA	NA	NA	NA	NA	NA	NA	NA	NA	NA	NA	NA	NA	NA
sp|Q5XJV6|LMTK3_MOUSE	sp|Q5XJV6|LMTK3_MOUSE	6	6	6	>sp|Q5XJV6|LMTK3_MOUSE Serine/threonine-protein kinase LMTK3 OS=Mus musculus GN=Lmtk3 PE=1 SV=1	1	6	6	6	0	0	0	0	0	0	0	0	0	0	0	0	0	0	0	0	0	0	0	6	0	0	0	0	0	0	0	0	0	0	0	0	0	0	0	0	0	0	0	0
						NA	NA	NA	NA	NA	NA	NA	NA	NA	NA	NA	NA	NA	NA	NA	NA	NA	NA	NA	NA	NA	NA	NA	NA	NA	NA	NA	NA	NA	NA	NA	NA	NA	NA	NA	NA	NA	NA	NA	NA	NA	NA	NA	NA
						NA	NA	NA	NA	NA	NA	NA	NA	NA	NA	NA	NA	NA	NA	NA	NA	NA	NA	NA	NA	NA	NA	NA	NA	NA	NA	NA	NA	NA	NA	NA	NA	NA	NA	NA	NA	NA	NA	NA	NA	NA	NA	NA	NA
sp|Q60598|SRC8_MOUSE	sp|Q60598|SRC8_MOUSE	5	5	5	>sp|Q60598|SRC8_MOUSE Src substrate cortactin OS=Mus musculus GN=Cttn PE=1 SV=2	1	5	5	5	0	0	0	0	0	4	0	1	0	0	0	0	0	0	0	0	0	0	0	0	0	0	0	0	0	0	0	0	0	3	0	0	0	0	0	0	1	0	0	0
						NA	NA	NA	NA	NA	NA	NA	NA	NA	NA	NA	NA	NA	NA	NA	NA	NA	NA	NA	NA	NA	NA	NA	NA	NA	NA	NA	NA	NA	NA	NA	NA	NA	NA	NA	NA	NA	NA	NA	NA	NA	NA	NA	NA
sp|Q60634|FLOT2_MOUSE	sp|Q60634|FLOT2_MOUSE	7	7	7	>sp|Q60634|FLOT2_MOUSE Flotillin-2 OS=Mus musculus GN=Flot2 PE=1 SV=2	1	7	7	7	0	0	0	0	0	0	0	0	0	0	0	0	0	0	0	0	0	1	6	0	0	0	0	0	0	0	0	0	0	0	0	0	0	0	0	0	2	0	0	0
						NA	NA	NA	NA	NA	NA	NA	NA	NA	NA	NA	NA	NA	NA	NA	NA	NA	NA	NA	NA	NA	NA	NA	NA	NA	NA	NA	NA	NA	NA	NA	NA	NA	NA	NA	NA	NA	NA	NA	NA	NA	NA	NA	NA
						NA	NA	NA	NA	NA	NA	NA	NA	NA	NA	NA	NA	NA	NA	NA	NA	NA	NA	NA	NA	NA	NA	NA	NA	NA	NA	NA	NA	NA	NA	NA	NA	NA	NA	NA	NA	NA	NA	NA	NA	NA	NA	NA	NA
sp|Q60737|CSK21_MOUSE	sp|Q60737|CSK21_MOUSE	1	1	1	>sp|Q60737|CSK21_MOUSE Casein kinase II subunit alpha OS=Mus musculus GN=Csnk2a1 PE=1 SV=2	1	1	1	1	0	0	0	0	0	0	0	0	0	0	0	0	0	0	0	0	0	0	0	0	0	0	0	0	0	0	0	0	0	0	1	0	0	0	0	0	0	0	0	0
						NA	NA	NA	NA	NA	NA	NA	NA	NA	NA	NA	NA	NA	NA	NA	NA	NA	NA	NA	NA	NA	NA	NA	NA	NA	NA	NA	NA	NA	NA	NA	NA	NA	NA	NA	NA	NA	NA	NA	NA	NA	NA	NA	NA
sp|Q60759|GCDH_MOUSE	sp|Q60759|GCDH_MOUSE	2	2	2	>sp|Q60759|GCDH_MOUSE Glutaryl-CoA dehydrogenase, mitochondrial OS=Mus musculus GN=Gcdh PE=1 SV=2	1	2	2	2	0	0	0	0	0	0	0	0	0	0	0	0	0	0	0	0	0	0	0	0	0	0	0	0	0	0	0	0	0	0	0	0	0	0	0	0	0	0	0	0
						NA	NA	NA	NA	NA	NA	NA	NA	NA	NA	NA	NA	NA	NA	NA	NA	NA	NA	NA	NA	NA	NA	NA	NA	NA	NA	NA	NA	NA	NA	NA	NA	NA	NA	NA	NA	NA	NA	NA	NA	NA	NA	NA	NA
						NA	NA	NA	NA	NA	NA	NA	NA	NA	NA	NA	NA	NA	NA	NA	NA	NA	NA	NA	NA	NA	NA	NA	NA	NA	NA	NA	NA	NA	NA	NA	NA	NA	NA	NA	NA	NA	NA	NA	NA	NA	NA	NA	NA
						NA	NA	NA	NA	NA	NA	NA	NA	NA	NA	NA	NA	NA	NA	NA	NA	NA	NA	NA	NA	NA	NA	NA	NA	NA	NA	NA	NA	NA	NA	NA	NA	NA	NA	NA	NA	NA	NA	NA	NA	NA	NA	NA	NA
						NA	NA	NA	NA	NA	NA	NA	NA	NA	NA	NA	NA	NA	NA	NA	NA	NA	NA	NA	NA	NA	NA	NA	NA	NA	NA	NA	NA	NA	NA	NA	NA	NA	NA	NA	NA	NA	NA	NA	NA	NA	NA	NA	NA
						NA	NA	NA	NA	NA	NA	NA	NA	NA	NA	NA	NA	NA	NA	NA	NA	NA	NA	NA	NA	NA	NA	NA	NA	NA	NA	NA	NA	NA	NA	NA	NA	NA	NA	NA	NA	NA	NA	NA	NA	NA	NA	NA	NA
						NA	NA	NA	NA	NA	NA	NA	NA	NA	NA	NA	NA	NA	NA	NA	NA	NA	NA	NA	NA	NA	NA	NA	NA	NA	NA	NA	NA	NA	NA	NA	NA	NA	NA	NA	NA	NA	NA	NA	NA	NA	NA	NA	NA
sp|Q61290|CAC1E_MOUSE	sp|Q61290|CAC1E_MOUSE	1	1	1	>sp|Q61290|CAC1E_MOUSE Voltage-dependent R-type calcium channel subunit alpha-1E OS=Mus musculus GN=Cacna1e PE=1 SV=1	1	1	1	1	0	0	0	0	0	0	0	0	0	0	0	0	0	0	0	0	0	0	0	0	0	0	0	0	0	0	0	0	0	0	1	0	0	0	0	0	0	0	0	0
						NA	NA	NA	NA	NA	NA	NA	NA	NA	NA	NA	NA	NA	NA	NA	NA	NA	NA	NA	NA	NA	NA	NA	NA	NA	NA	NA	NA	NA	NA	NA	NA	NA	NA	NA	NA	NA	NA	NA	NA	NA	NA	NA	NA
sp|Q61545|EWS_MOUSE	sp|Q61545|EWS_MOUSE	2	2	2	>sp|Q61545|EWS_MOUSE RNA-binding protein EWS OS=Mus musculus GN=Ewsr1 PE=1 SV=2	1	2	2	2	0	0	0	0	0	0	0	0	0	0	0	0	0	0	0	0	0	0	0	0	0	0	0	0	0	0	0	0	2	0	0	0	0	0	0	0	0	0	0	0
						NA	NA	NA	NA	NA	NA	NA	NA	NA	NA	NA	NA	NA	NA	NA	NA	NA	NA	NA	NA	NA	NA	NA	NA	NA	NA	NA	NA	NA	NA	NA	NA	NA	NA	NA	NA	NA	NA	NA	NA	NA	NA	NA	NA
sp|Q7M6Y3|PICAL_MOUSE;sp|Q61548|AP180_MOUSE	sp|Q7M6Y3|PICAL_MOUSE;sp|Q61548|AP180_MOUSE	1;1	1;1	1;1	>sp|Q7M6Y3|PICAL_MOUSE Phosphatidylinositol-binding clathrin assembly protein OS=Mus musculus GN=Picalm PE=1 SV=1;>sp|Q61548|AP180_MOUSE Clathrin coat assembly protein AP180 OS=Mus musculus GN=Snap91 PE=1 SV=1	2	1	1	1	0	0	0	0	0	1	0	0	0	0	0	0	0	0	0	0	0	0	0	0	0	0	0	0	0	0	0	0	0	1	0	0	0	0	0	0	0	0	0	0
						NA	NA	NA	NA	NA	NA	NA	NA	NA	NA	NA	NA	NA	NA	NA	NA	NA	NA	NA	NA	NA	NA	NA	NA	NA	NA	NA	NA	NA	NA	NA	NA	NA	NA	NA	NA	NA	NA	NA	NA	NA	NA	NA	NA
						NA	NA	NA	NA	NA	NA	NA	NA	NA	NA	NA	NA	NA	NA	NA	NA	NA	NA	NA	NA	NA	NA	NA	NA	NA	NA	NA	NA	NA	NA	NA	NA	NA	NA	NA	NA	NA	NA	NA	NA	NA	NA	NA	NA
						NA	NA	NA	NA	NA	NA	NA	NA	NA	NA	NA	NA	NA	NA	NA	NA	NA	NA	NA	NA	NA	NA	NA	NA	NA	NA	NA	NA	NA	NA	NA	NA	NA	NA	NA	NA	NA	NA	NA	NA	NA	NA	NA	NA
sp|Q61656|DDX5_MOUSE;sp|Q501J6|DDX17_MOUSE	sp|Q61656|DDX5_MOUSE	3;1	3;1	3;1	>sp|Q61656|DDX5_MOUSE Probable ATP-dependent RNA helicase DDX5 OS=Mus musculus GN=Ddx5 PE=1 SV=2	2	3	3	3	0	0	0	0	0	0	0	0	0	0	0	0	0	0	0	0	0	0	0	0	0	1	0	0	0	0	0	0	0	1	2	0	0	0	0	0	0	0	0	0
						NA	NA	NA	NA	NA	NA	NA	NA	NA	NA	NA	NA	NA	NA	NA	NA	NA	NA	NA	NA	NA	NA	NA	NA	NA	NA	NA	NA	NA	NA	NA	NA	NA	NA	NA	NA	NA	NA	NA	NA	NA	NA	NA	NA
sp|Q61699|HS105_MOUSE	sp|Q61699|HS105_MOUSE	3	3	3	>sp|Q61699|HS105_MOUSE Heat shock protein 105 kDa OS=Mus musculus GN=Hsph1 PE=1 SV=2	1	3	3	3	0	0	0	0	0	0	0	0	0	0	0	0	0	0	0	0	0	0	0	0	0	0	0	0	0	0	0	0	0	0	1	0	0	0	0	0	0	0	0	0
						NA	NA	NA	NA	NA	NA	NA	NA	NA	NA	NA	NA	NA	NA	NA	NA	NA	NA	NA	NA	NA	NA	NA	NA	NA	NA	NA	NA	NA	NA	NA	NA	NA	NA	NA	NA	NA	NA	NA	NA	NA	NA	NA	NA
sp|Q61792|LASP1_MOUSE;sp|Q9DC07|LNEBL_MOUSE	sp|Q61792|LASP1_MOUSE;sp|Q9DC07|LNEBL_MOUSE	2;1	2;1	2;1	>sp|Q61792|LASP1_MOUSE LIM and SH3 domain protein 1 OS=Mus musculus GN=Lasp1 PE=1 SV=1;>sp|Q9DC07|LNEBL_MOUSE LIM zinc-binding domain-containing Nebulette OS=Mus musculus GN=Nebl PE=2 SV=1	2	2	2	2	0	0	0	0	0	0	1	0	0	1	0	0	0	0	0	0	0	0	0	0	0	0	0	0	0	0	0	0	0	0	0	0	0	0	0	0	0	0	0	0
						NA	NA	NA	NA	NA	NA	NA	NA	NA	NA	NA	NA	NA	NA	NA	NA	NA	NA	NA	NA	NA	NA	NA	NA	NA	NA	NA	NA	NA	NA	NA	NA	NA	NA	NA	NA	NA	NA	NA	NA	NA	NA	NA	NA
sp|Q61879|MYH10_MOUSE	sp|Q61879|MYH10_MOUSE	2	2	2	>sp|Q61879|MYH10_MOUSE Myosin-10 OS=Mus musculus GN=Myh10 PE=1 SV=2	1	2	2	2	0	0	0	0	0	0	1	0	0	0	0	0	0	0	0	0	0	0	0	0	0	0	0	0	0	0	0	0	0	0	1	0	0	0	0	0	0	0	0	0
						NA	NA	NA	NA	NA	NA	NA	NA	NA	NA	NA	NA	NA	NA	NA	NA	NA	NA	NA	NA	NA	NA	NA	NA	NA	NA	NA	NA	NA	NA	NA	NA	NA	NA	NA	NA	NA	NA	NA	NA	NA	NA	NA	NA
						NA	NA	NA	NA	NA	NA	NA	NA	NA	NA	NA	NA	NA	NA	NA	NA	NA	NA	NA	NA	NA	NA	NA	NA	NA	NA	NA	NA	NA	NA	NA	NA	NA	NA	NA	NA	NA	NA	NA	NA	NA	NA	NA	NA
sp|Q61990|PCBP2_MOUSE;sp|P57722|PCBP3_MOUSE	sp|Q61990|PCBP2_MOUSE;sp|P57722|PCBP3_MOUSE	3;2	2;1	2;1	>sp|Q61990|PCBP2_MOUSE Poly(rC)-binding protein 2 OS=Mus musculus GN=Pcbp2 PE=1 SV=1;>sp|P57722|PCBP3_MOUSE Poly(rC)-binding protein 3 OS=Mus musculus GN=Pcbp3 PE=2 SV=3	2	3	2	2	0	0	0	0	0	0	1	0	0	0	1	0	0	0	0	0	0	0	0	0	0	0	1	0	1	0	1	0	0	1	1	0	0	0	0	0	0	0	0	0
						NA	NA	NA	NA	NA	NA	NA	NA	NA	NA	NA	NA	NA	NA	NA	NA	NA	NA	NA	NA	NA	NA	NA	NA	NA	NA	NA	NA	NA	NA	NA	NA	NA	NA	NA	NA	NA	NA	NA	NA	NA	NA	NA	NA
						NA	NA	NA	NA	NA	NA	NA	NA	NA	NA	NA	NA	NA	NA	NA	NA	NA	NA	NA	NA	NA	NA	NA	NA	NA	NA	NA	NA	NA	NA	NA	NA	NA	NA	NA	NA	NA	NA	NA	NA	NA	NA	NA	NA
sp|Q62191|RO52_MOUSE	sp|Q62191|RO52_MOUSE	1	1	1	>sp|Q62191|RO52_MOUSE E3 ubiquitin-protein ligase TRIM21 OS=Mus musculus GN=Trim21 PE=1 SV=1	1	1	1	1	0	0	0	0	1	0	0	0	0	0	0	0	0	0	0	0	0	0	0	0	0	0	0	0	0	0	1	0	0	0	0	0	0	0	0	0	0	0	0	0
						NA	NA	NA	NA	NA	NA	NA	NA	NA	NA	NA	NA	NA	NA	NA	NA	NA	NA	NA	NA	NA	NA	NA	NA	NA	NA	NA	NA	NA	NA	NA	NA	NA	NA	NA	NA	NA	NA	NA	NA	NA	NA	NA	NA
sp|Q62205|SCN9A_MOUSE;sp|Q9ER60|SCN4A_MOUSE	sp|Q62205|SCN9A_MOUSE	3;1	3;1	3;1	>sp|Q62205|SCN9A_MOUSE Sodium channel protein type 9 subunit alpha OS=Mus musculus GN=Scn9a PE=1 SV=2	2	3	3	3	0	0	0	0	0	0	0	0	0	0	0	0	0	0	0	0	0	0	0	0	0	1	0	0	0	0	1	0	0	0	0	0	0	0	0	0	0	0	0	0
						NA	NA	NA	NA	NA	NA	NA	NA	NA	NA	NA	NA	NA	NA	NA	NA	NA	NA	NA	NA	NA	NA	NA	NA	NA	NA	NA	NA	NA	NA	NA	NA	NA	NA	NA	NA	NA	NA	NA	NA	NA	NA	NA	NA
sp|Q62261|SPTB2_MOUSE	sp|Q62261|SPTB2_MOUSE	14	14	14	>sp|Q62261|SPTB2_MOUSE Spectrin beta chain, non-erythrocytic 1 OS=Mus musculus GN=Sptbn1 PE=1 SV=2	1	14	14	14	0	0	0	0	0	0	0	0	0	0	0	0	0	0	0	0	0	0	0	0	0	0	0	0	0	0	1	0	0	3	6	0	0	0	1	1	0	0	0	0
						NA	NA	NA	NA	NA	NA	NA	NA	NA	NA	NA	NA	NA	NA	NA	NA	NA	NA	NA	NA	NA	NA	NA	NA	NA	NA	NA	NA	NA	NA	NA	NA	NA	NA	NA	NA	NA	NA	NA	NA	NA	NA	NA	NA
						NA	NA	NA	NA	NA	NA	NA	NA	NA	NA	NA	NA	NA	NA	NA	NA	NA	NA	NA	NA	NA	NA	NA	NA	NA	NA	NA	NA	NA	NA	NA	NA	NA	NA	NA	NA	NA	NA	NA	NA	NA	NA	NA	NA
sp|Q62312|TGFR2_MOUSE	sp|Q62312|TGFR2_MOUSE	2	2	2	>sp|Q62312|TGFR2_MOUSE TGF-beta receptor type-2 OS=Mus musculus GN=Tgfbr2 PE=1 SV=1	1	2	2	2	0	0	0	0	0	1	0	0	0	0	0	0	0	1	0	0	0	0	0	0	0	0	0	0	0	0	0	0	0	0	0	0	0	0	0	0	0	0	0	0
						NA	NA	NA	NA	NA	NA	NA	NA	NA	NA	NA	NA	NA	NA	NA	NA	NA	NA	NA	NA	NA	NA	NA	NA	NA	NA	NA	NA	NA	NA	NA	NA	NA	NA	NA	NA	NA	NA	NA	NA	NA	NA	NA	NA
sp|Q62420|SH3G2_MOUSE;sp|Q62419|SH3G1_MOUSE	sp|Q62420|SH3G2_MOUSE	3;1	3;1	3;1	>sp|Q62420|SH3G2_MOUSE Endophilin-A1 OS=Mus musculus GN=Sh3gl2 PE=1 SV=2	2	3	3	3	0	0	0	0	0	0	0	0	0	1	3	0	0	0	0	0	0	0	0	0	0	0	1	0	0	0	0	0	0	0	0	0	0	0	2	0	0	0	0	0
						NA	NA	NA	NA	NA	NA	NA	NA	NA	NA	NA	NA	NA	NA	NA	NA	NA	NA	NA	NA	NA	NA	NA	NA	NA	NA	NA	NA	NA	NA	NA	NA	NA	NA	NA	NA	NA	NA	NA	NA	NA	NA	NA	NA
						NA	NA	NA	NA	NA	NA	NA	NA	NA	NA	NA	NA	NA	NA	NA	NA	NA	NA	NA	NA	NA	NA	NA	NA	NA	NA	NA	NA	NA	NA	NA	NA	NA	NA	NA	NA	NA	NA	NA	NA	NA	NA	NA	NA
sp|Q62442|VAMP1_MOUSE	sp|Q62442|VAMP1_MOUSE	1	1	1	>sp|Q62442|VAMP1_MOUSE Vesicle-associated membrane protein 1 OS=Mus musculus GN=Vamp1 PE=1 SV=1	1	1	1	1	0	0	0	0	0	1	0	0	0	0	0	0	0	0	0	0	0	0	0	0	1	0	0	0	0	0	0	0	0	0	0	0	0	0	0	0	0	0	0	0
						NA	NA	NA	NA	NA	NA	NA	NA	NA	NA	NA	NA	NA	NA	NA	NA	NA	NA	NA	NA	NA	NA	NA	NA	NA	NA	NA	NA	NA	NA	NA	NA	NA	NA	NA	NA	NA	NA	NA	NA	NA	NA	NA	NA
						NA	NA	NA	NA	NA	NA	NA	NA	NA	NA	NA	NA	NA	NA	NA	NA	NA	NA	NA	NA	NA	NA	NA	NA	NA	NA	NA	NA	NA	NA	NA	NA	NA	NA	NA	NA	NA	NA	NA	NA	NA	NA	NA	NA
						NA	NA	NA	NA	NA	NA	NA	NA	NA	NA	NA	NA	NA	NA	NA	NA	NA	NA	NA	NA	NA	NA	NA	NA	NA	NA	NA	NA	NA	NA	NA	NA	NA	NA	NA	NA	NA	NA	NA	NA	NA	NA	NA	NA
sp|Q63959|KCNC3_MOUSE	sp|Q63959|KCNC3_MOUSE	3	3	3	>sp|Q63959|KCNC3_MOUSE Potassium voltage-gated channel subfamily C member 3 OS=Mus musculus GN=Kcnc3 PE=1 SV=2	1	3	3	3	0	0	0	0	0	0	0	0	0	1	0	0	0	0	1	0	0	0	0	0	2	0	0	1	0	0	0	0	0	0	0	0	0	0	0	0	1	0	0	0
						NA	NA	NA	NA	NA	NA	NA	NA	NA	NA	NA	NA	NA	NA	NA	NA	NA	NA	NA	NA	NA	NA	NA	NA	NA	NA	NA	NA	NA	NA	NA	NA	NA	NA	NA	NA	NA	NA	NA	NA	NA	NA	NA	NA
sp|Q64332|SYN2_MOUSE	sp|Q64332|SYN2_MOUSE	13	12	12	>sp|Q64332|SYN2_MOUSE Synapsin-2 OS=Mus musculus GN=Syn2 PE=1 SV=2	1	13	12	12	0	0	0	0	0	0	0	0	0	0	0	0	0	0	0	0	0	0	0	0	0	0	0	0	0	0	3	0	5	8	8	2	0	0	0	0	0	0	4	0
						NA	NA	NA	NA	NA	NA	NA	NA	NA	NA	NA	NA	NA	NA	NA	NA	NA	NA	NA	NA	NA	NA	NA	NA	NA	NA	NA	NA	NA	NA	NA	NA	NA	NA	NA	NA	NA	NA	NA	NA	NA	NA	NA	NA
sp|Q64518|AT2A3_MOUSE	sp|Q64518|AT2A3_MOUSE	12	8	8	>sp|Q64518|AT2A3_MOUSE Sarcoplasmic/endoplasmic reticulum calcium ATPase 3 OS=Mus musculus GN=Atp2a3 PE=2 SV=3	1	12	8	8	1	0	1	1	0	2	1	1	1	8	10	10	0	0	1	0	0	0	0	1	3	0	2	0	1	2	0	0	0	1	0	0	0	1	0	2	2	0	0	0
						NA	NA	NA	NA	NA	NA	NA	NA	NA	NA	NA	NA	NA	NA	NA	NA	NA	NA	NA	NA	NA	NA	NA	NA	NA	NA	NA	NA	NA	NA	NA	NA	NA	NA	NA	NA	NA	NA	NA	NA	NA	NA	NA	NA
						NA	NA	NA	NA	NA	NA	NA	NA	NA	NA	NA	NA	NA	NA	NA	NA	NA	NA	NA	NA	NA	NA	NA	NA	NA	NA	NA	NA	NA	NA	NA	NA	NA	NA	NA	NA	NA	NA	NA	NA	NA	NA	NA	NA
sp|Q68ED7|CRTC1_MOUSE	sp|Q68ED7|CRTC1_MOUSE	5	5	5	>sp|Q68ED7|CRTC1_MOUSE CREB-regulated transcription coactivator 1 OS=Mus musculus GN=Crtc1 PE=1 SV=1	1	5	5	5	0	0	0	0	0	0	0	0	0	0	0	0	0	0	0	0	0	0	0	0	1	5	2	0	0	0	4	0	0	0	0	0	0	0	0	0	0	0	0	0
						NA	NA	NA	NA	NA	NA	NA	NA	NA	NA	NA	NA	NA	NA	NA	NA	NA	NA	NA	NA	NA	NA	NA	NA	NA	NA	NA	NA	NA	NA	NA	NA	NA	NA	NA	NA	NA	NA	NA	NA	NA	NA	NA	NA
						NA	NA	NA	NA	NA	NA	NA	NA	NA	NA	NA	NA	NA	NA	NA	NA	NA	NA	NA	NA	NA	NA	NA	NA	NA	NA	NA	NA	NA	NA	NA	NA	NA	NA	NA	NA	NA	NA	NA	NA	NA	NA	NA	NA
sp|Q68FF6|GIT1_MOUSE;sp|Q9JLQ2|GIT2_MOUSE	sp|Q68FF6|GIT1_MOUSE	9;1	9;1	9;1	>sp|Q68FF6|GIT1_MOUSE ARF GTPase-activating protein GIT1 OS=Mus musculus GN=Git1 PE=1 SV=1	2	9	9	9	0	0	0	0	0	0	0	0	0	0	0	0	0	0	0	0	0	0	0	0	0	0	0	0	0	0	8	0	0	0	1	0	0	0	0	0	0	0	0	0
						NA	NA	NA	NA	NA	NA	NA	NA	NA	NA	NA	NA	NA	NA	NA	NA	NA	NA	NA	NA	NA	NA	NA	NA	NA	NA	NA	NA	NA	NA	NA	NA	NA	NA	NA	NA	NA	NA	NA	NA	NA	NA	NA	NA
						NA	NA	NA	NA	NA	NA	NA	NA	NA	NA	NA	NA	NA	NA	NA	NA	NA	NA	NA	NA	NA	NA	NA	NA	NA	NA	NA	NA	NA	NA	NA	NA	NA	NA	NA	NA	NA	NA	NA	NA	NA	NA	NA	NA
						NA	NA	NA	NA	NA	NA	NA	NA	NA	NA	NA	NA	NA	NA	NA	NA	NA	NA	NA	NA	NA	NA	NA	NA	NA	NA	NA	NA	NA	NA	NA	NA	NA	NA	NA	NA	NA	NA	NA	NA	NA	NA	NA	NA
						NA	NA	NA	NA	NA	NA	NA	NA	NA	NA	NA	NA	NA	NA	NA	NA	NA	NA	NA	NA	NA	NA	NA	NA	NA	NA	NA	NA	NA	NA	NA	NA	NA	NA	NA	NA	NA	NA	NA	NA	NA	NA	NA	NA
						NA	NA	NA	NA	NA	NA	NA	NA	NA	NA	NA	NA	NA	NA	NA	NA	NA	NA	NA	NA	NA	NA	NA	NA	NA	NA	NA	NA	NA	NA	NA	NA	NA	NA	NA	NA	NA	NA	NA	NA	NA	NA	NA	NA
sp|Q6NZL0|SOGA3_MOUSE	sp|Q6NZL0|SOGA3_MOUSE	4	4	4	>sp|Q6NZL0|SOGA3_MOUSE Protein SOGA3 OS=Mus musculus GN=Soga3 PE=2 SV=2	1	4	4	4	0	0	0	0	0	0	0	0	0	0	0	0	0	0	0	0	0	0	0	0	0	0	0	0	0	0	3	0	0	0	0	0	0	0	0	0	0	0	0	0
						NA	NA	NA	NA	NA	NA	NA	NA	NA	NA	NA	NA	NA	NA	NA	NA	NA	NA	NA	NA	NA	NA	NA	NA	NA	NA	NA	NA	NA	NA	NA	NA	NA	NA	NA	NA	NA	NA	NA	NA	NA	NA	NA	NA
sp|Q6ZWR4|2ABB_MOUSE;sp|Q6P1F6|2ABA_MOUSE;sp|Q925E7|2ABD_MOUSE	sp|Q6ZWR4|2ABB_MOUSE;sp|Q6P1F6|2ABA_MOUSE;sp|Q925E7|2ABD_MOUSE	1;1;1	1;1;1	1;1;1	>sp|Q6ZWR4|2ABB_MOUSE Serine/threonine-protein phosphatase 2A 55 kDa regulatory subunit B beta isoform OS=Mus musculus GN=Ppp2r2b PE=1 SV=1;>sp|Q6P1F6|2ABA_MOUSE Serine/threonine-protein phosphatase 2A 55 kDa regulatory subunit B alpha isoform OS=Mus muscu	3	1	1	1	0	0	0	0	0	0	0	0	0	0	0	0	0	0	0	0	0	0	0	0	0	0	0	0	0	0	0	0	0	0	0	0	0	0	0	0	0	0	0	0
						NA	NA	NA	NA	NA	NA	NA	NA	NA	NA	NA	NA	NA	NA	NA	NA	NA	NA	NA	NA	NA	NA	NA	NA	NA	NA	NA	NA	NA	NA	NA	NA	NA	NA	NA	NA	NA	NA	NA	NA	NA	NA	NA	NA
						NA	NA	NA	NA	NA	NA	NA	NA	NA	NA	NA	NA	NA	NA	NA	NA	NA	NA	NA	NA	NA	NA	NA	NA	NA	NA	NA	NA	NA	NA	NA	NA	NA	NA	NA	NA	NA	NA	NA	NA	NA	NA	NA	NA
sp|Q6PAR5|GAPD1_MOUSE	sp|Q6PAR5|GAPD1_MOUSE	2	2	2	>sp|Q6PAR5|GAPD1_MOUSE GTPase-activating protein and VPS9 domain-containing protein 1 OS=Mus musculus GN=Gapvd1 PE=1 SV=2	1	2	2	2	0	0	0	0	0	0	0	0	0	0	0	0	0	0	0	0	0	0	0	0	0	2	0	0	0	0	0	0	0	0	0	0	0	0	0	0	0	0	0	0
						NA	NA	NA	NA	NA	NA	NA	NA	NA	NA	NA	NA	NA	NA	NA	NA	NA	NA	NA	NA	NA	NA	NA	NA	NA	NA	NA	NA	NA	NA	NA	NA	NA	NA	NA	NA	NA	NA	NA	NA	NA	NA	NA	NA
sp|Q6PB66|LPPRC_MOUSE	sp|Q6PB66|LPPRC_MOUSE	3	3	3	>sp|Q6PB66|LPPRC_MOUSE Leucine-rich PPR motif-containing protein, mitochondrial OS=Mus musculus GN=Lrpprc PE=1 SV=2	1	3	3	3	0	0	0	0	0	0	0	0	0	0	0	0	0	0	0	0	0	0	0	0	0	0	0	0	0	0	0	0	0	0	0	0	0	0	1	0	0	0	0	0
						NA	NA	NA	NA	NA	NA	NA	NA	NA	NA	NA	NA	NA	NA	NA	NA	NA	NA	NA	NA	NA	NA	NA	NA	NA	NA	NA	NA	NA	NA	NA	NA	NA	NA	NA	NA	NA	NA	NA	NA	NA	NA	NA	NA
sp|Q6PCP5|MFF_MOUSE	sp|Q6PCP5|MFF_MOUSE	2	2	2	>sp|Q6PCP5|MFF_MOUSE Mitochondrial fission factor OS=Mus musculus GN=Mff PE=1 SV=1	1	2	2	2	0	0	0	0	0	0	0	0	0	0	0	0	0	0	0	0	0	0	0	0	1	1	0	0	0	0	1	0	0	0	0	0	0	0	0	0	0	0	0	0
						NA	NA	NA	NA	NA	NA	NA	NA	NA	NA	NA	NA	NA	NA	NA	NA	NA	NA	NA	NA	NA	NA	NA	NA	NA	NA	NA	NA	NA	NA	NA	NA	NA	NA	NA	NA	NA	NA	NA	NA	NA	NA	NA	NA
sp|Q6PDS3|SARM1_MOUSE	sp|Q6PDS3|SARM1_MOUSE	1	1	1	>sp|Q6PDS3|SARM1_MOUSE Sterile alpha and TIR motif-containing protein 1 OS=Mus musculus GN=Sarm1 PE=1 SV=1	1	1	1	1	0	0	0	0	0	0	0	0	0	0	0	0	0	0	0	0	0	0	0	0	0	0	0	0	0	0	0	0	0	0	0	0	0	0	0	0	0	0	0	0
						NA	NA	NA	NA	NA	NA	NA	NA	NA	NA	NA	NA	NA	NA	NA	NA	NA	NA	NA	NA	NA	NA	NA	NA	NA	NA	NA	NA	NA	NA	NA	NA	NA	NA	NA	NA	NA	NA	NA	NA	NA	NA	NA	NA
sp|Q6PE13|PRRT3_MOUSE	sp|Q6PE13|PRRT3_MOUSE	3	3	3	>sp|Q6PE13|PRRT3_MOUSE Proline-rich transmembrane protein 3 OS=Mus musculus GN=Prrt3 PE=1 SV=1	1	3	3	3	0	0	0	0	0	0	0	0	0	0	0	0	0	0	0	0	0	0	0	0	0	0	0	0	0	0	0	0	0	0	0	0	0	0	0	0	0	0	0	0
						NA	NA	NA	NA	NA	NA	NA	NA	NA	NA	NA	NA	NA	NA	NA	NA	NA	NA	NA	NA	NA	NA	NA	NA	NA	NA	NA	NA	NA	NA	NA	NA	NA	NA	NA	NA	NA	NA	NA	NA	NA	NA	NA	NA
sp|Q6PEB6|PHOCN_MOUSE	sp|Q6PEB6|PHOCN_MOUSE	3	3	3	>sp|Q6PEB6|PHOCN_MOUSE MOB-like protein phocein OS=Mus musculus GN=Mob4 PE=1 SV=1	1	3	3	3	0	0	0	0	0	0	2	0	0	0	0	0	0	0	0	0	0	0	0	0	0	0	0	0	0	0	0	0	0	0	1	0	0	0	0	0	0	0	0	0
						NA	NA	NA	NA	NA	NA	NA	NA	NA	NA	NA	NA	NA	NA	NA	NA	NA	NA	NA	NA	NA	NA	NA	NA	NA	NA	NA	NA	NA	NA	NA	NA	NA	NA	NA	NA	NA	NA	NA	NA	NA	NA	NA	NA
sp|Q6PFD5|DLGP3_MOUSE	sp|Q6PFD5|DLGP3_MOUSE	1	1	1	>sp|Q6PFD5|DLGP3_MOUSE Disks large-associated protein 3 OS=Mus musculus GN=Dlgap3 PE=1 SV=1	1	1	1	1	0	0	0	0	0	0	0	0	0	0	0	0	0	0	0	0	0	0	0	0	0	0	0	0	0	0	1	0	0	0	0	0	0	0	0	0	0	0	0	0
						NA	NA	NA	NA	NA	NA	NA	NA	NA	NA	NA	NA	NA	NA	NA	NA	NA	NA	NA	NA	NA	NA	NA	NA	NA	NA	NA	NA	NA	NA	NA	NA	NA	NA	NA	NA	NA	NA	NA	NA	NA	NA	NA	NA
						NA	NA	NA	NA	NA	NA	NA	NA	NA	NA	NA	NA	NA	NA	NA	NA	NA	NA	NA	NA	NA	NA	NA	NA	NA	NA	NA	NA	NA	NA	NA	NA	NA	NA	NA	NA	NA	NA	NA	NA	NA	NA	NA	NA
sp|Q6PGN3|DCLK2_MOUSE	sp|Q6PGN3|DCLK2_MOUSE	2	2	2	>sp|Q6PGN3|DCLK2_MOUSE Serine/threonine-protein kinase DCLK2 OS=Mus musculus GN=Dclk2 PE=1 SV=1	1	2	2	2	0	0	0	0	0	0	0	0	0	0	0	0	0	0	0	0	0	0	0	0	0	0	0	0	0	0	1	0	0	0	2	0	0	0	0	0	0	0	0	0
						NA	NA	NA	NA	NA	NA	NA	NA	NA	NA	NA	NA	NA	NA	NA	NA	NA	NA	NA	NA	NA	NA	NA	NA	NA	NA	NA	NA	NA	NA	NA	NA	NA	NA	NA	NA	NA	NA	NA	NA	NA	NA	NA	NA
sp|Q6PHZ2|KCC2D_MOUSE	sp|Q6PHZ2|KCC2D_MOUSE	19	11	11	>sp|Q6PHZ2|KCC2D_MOUSE Calcium/calmodulin-dependent protein kinase type II subunit delta OS=Mus musculus GN=Camk2d PE=1 SV=1	1	19	11	11	3	2	0	1	1	11	11	16	0	0	0	1	2	0	0	0	0	0	0	1	0	2	1	11	11	13	4	3	1	8	9	8	0	0	0	0	5	0	0	0
						NA	NA	NA	NA	NA	NA	NA	NA	NA	NA	NA	NA	NA	NA	NA	NA	NA	NA	NA	NA	NA	NA	NA	NA	NA	NA	NA	NA	NA	NA	NA	NA	NA	NA	NA	NA	NA	NA	NA	NA	NA	NA	NA	NA
						NA	NA	NA	NA	NA	NA	NA	NA	NA	NA	NA	NA	NA	NA	NA	NA	NA	NA	NA	NA	NA	NA	NA	NA	NA	NA	NA	NA	NA	NA	NA	NA	NA	NA	NA	NA	NA	NA	NA	NA	NA	NA	NA	NA
						NA	NA	NA	NA	NA	NA	NA	NA	NA	NA	NA	NA	NA	NA	NA	NA	NA	NA	NA	NA	NA	NA	NA	NA	NA	NA	NA	NA	NA	NA	NA	NA	NA	NA	NA	NA	NA	NA	NA	NA	NA	NA	NA	NA
sp|Q6R5N8|TLR13_MOUSE	sp|Q6R5N8|TLR13_MOUSE	1	1	1	>sp|Q6R5N8|TLR13_MOUSE Toll-like receptor 13 OS=Mus musculus GN=Tlr13 PE=1 SV=1	1	1	1	1	0	0	0	0	0	0	0	0	0	0	0	0	0	0	0	0	0	0	0	0	0	0	0	0	0	0	0	0	0	0	0	0	0	0	0	0	0	0	0	0
						NA	NA	NA	NA	NA	NA	NA	NA	NA	NA	NA	NA	NA	NA	NA	NA	NA	NA	NA	NA	NA	NA	NA	NA	NA	NA	NA	NA	NA	NA	NA	NA	NA	NA	NA	NA	NA	NA	NA	NA	NA	NA	NA	NA
						NA	NA	NA	NA	NA	NA	NA	NA	NA	NA	NA	NA	NA	NA	NA	NA	NA	NA	NA	NA	NA	NA	NA	NA	NA	NA	NA	NA	NA	NA	NA	NA	NA	NA	NA	NA	NA	NA	NA	NA	NA	NA	NA	NA
sp|Q6ZPE2|MTMR5_MOUSE	sp|Q6ZPE2|MTMR5_MOUSE	6	6	6	>sp|Q6ZPE2|MTMR5_MOUSE Myotubularin-related protein 5 OS=Mus musculus GN=Sbf1 PE=1 SV=2	1	6	6	6	0	0	0	0	0	0	0	0	0	0	0	0	0	0	0	0	0	0	0	0	0	0	0	0	0	0	0	0	0	1	5	0	0	0	0	0	0	0	0	0
						NA	NA	NA	NA	NA	NA	NA	NA	NA	NA	NA	NA	NA	NA	NA	NA	NA	NA	NA	NA	NA	NA	NA	NA	NA	NA	NA	NA	NA	NA	NA	NA	NA	NA	NA	NA	NA	NA	NA	NA	NA	NA	NA	NA
						NA	NA	NA	NA	NA	NA	NA	NA	NA	NA	NA	NA	NA	NA	NA	NA	NA	NA	NA	NA	NA	NA	NA	NA	NA	NA	NA	NA	NA	NA	NA	NA	NA	NA	NA	NA	NA	NA	NA	NA	NA	NA	NA	NA
sp|Q6ZPS2|CRNS1_MOUSE	sp|Q6ZPS2|CRNS1_MOUSE	2	2	2	>sp|Q6ZPS2|CRNS1_MOUSE Carnosine synthase 1 OS=Mus musculus GN=Carns1 PE=1 SV=2	1	2	2	2	0	0	0	0	0	0	0	0	0	0	2	0	0	0	0	0	0	0	0	0	0	0	0	0	0	0	0	0	0	0	0	0	0	0	0	0	0	0	0	0
						NA	NA	NA	NA	NA	NA	NA	NA	NA	NA	NA	NA	NA	NA	NA	NA	NA	NA	NA	NA	NA	NA	NA	NA	NA	NA	NA	NA	NA	NA	NA	NA	NA	NA	NA	NA	NA	NA	NA	NA	NA	NA	NA	NA
sp|Q6ZQ38|CAND1_MOUSE	sp|Q6ZQ38|CAND1_MOUSE	3	3	3	>sp|Q6ZQ38|CAND1_MOUSE Cullin-associated NEDD8-dissociated protein 1 OS=Mus musculus GN=Cand1 PE=2 SV=2	1	3	3	3	0	0	0	0	0	1	0	0	0	0	0	0	0	0	1	0	0	0	0	0	0	0	0	0	0	0	0	0	0	1	0	0	0	0	1	0	0	0	0	0
						NA	NA	NA	NA	NA	NA	NA	NA	NA	NA	NA	NA	NA	NA	NA	NA	NA	NA	NA	NA	NA	NA	NA	NA	NA	NA	NA	NA	NA	NA	NA	NA	NA	NA	NA	NA	NA	NA	NA	NA	NA	NA	NA	NA
sp|Q6ZQ82|RHG26_MOUSE	sp|Q6ZQ82|RHG26_MOUSE	2	2	2	>sp|Q6ZQ82|RHG26_MOUSE Rho GTPase-activating protein 26 OS=Mus musculus GN=Arhgap26 PE=1 SV=3	1	2	2	2	0	0	0	0	0	1	0	0	0	0	0	0	0	0	0	0	0	0	0	0	0	0	0	0	0	0	0	0	0	0	1	0	0	0	0	0	0	0	0	0
						NA	NA	NA	NA	NA	NA	NA	NA	NA	NA	NA	NA	NA	NA	NA	NA	NA	NA	NA	NA	NA	NA	NA	NA	NA	NA	NA	NA	NA	NA	NA	NA	NA	NA	NA	NA	NA	NA	NA	NA	NA	NA	NA	NA
						NA	NA	NA	NA	NA	NA	NA	NA	NA	NA	NA	NA	NA	NA	NA	NA	NA	NA	NA	NA	NA	NA	NA	NA	NA	NA	NA	NA	NA	NA	NA	NA	NA	NA	NA	NA	NA	NA	NA	NA	NA	NA	NA	NA
sp|Q76MZ3|2AAA_MOUSE;sp|Q7TNP2|2AAB_MOUSE	sp|Q76MZ3|2AAA_MOUSE;sp|Q7TNP2|2AAB_MOUSE	2;1	2;1	2;1	>sp|Q76MZ3|2AAA_MOUSE Serine/threonine-protein phosphatase 2A 65 kDa regulatory subunit A alpha isoform OS=Mus musculus GN=Ppp2r1a PE=1 SV=3;>sp|Q7TNP2|2AAB_MOUSE Serine/threonine-protein phosphatase 2A 65 kDa regulatory subunit A beta isoform OS=Mus muscu	2	2	2	2	0	0	0	0	0	0	0	0	0	0	0	0	0	0	0	0	0	0	0	0	0	0	0	0	0	0	0	0	1	0	0	0	0	0	0	0	0	0	0	0
						NA	NA	NA	NA	NA	NA	NA	NA	NA	NA	NA	NA	NA	NA	NA	NA	NA	NA	NA	NA	NA	NA	NA	NA	NA	NA	NA	NA	NA	NA	NA	NA	NA	NA	NA	NA	NA	NA	NA	NA	NA	NA	NA	NA
						NA	NA	NA	NA	NA	NA	NA	NA	NA	NA	NA	NA	NA	NA	NA	NA	NA	NA	NA	NA	NA	NA	NA	NA	NA	NA	NA	NA	NA	NA	NA	NA	NA	NA	NA	NA	NA	NA	NA	NA	NA	NA	NA	NA
sp|Q7TMB8|CYFP1_MOUSE	sp|Q7TMB8|CYFP1_MOUSE	12	2	2	>sp|Q7TMB8|CYFP1_MOUSE Cytoplasmic FMR1-interacting protein 1 OS=Mus musculus GN=Cyfip1 PE=1 SV=1	1	12	2	2	1	0	0	0	0	1	3	0	0	1	1	0	0	0	0	0	0	0	0	5	0	0	1	0	0	1	2	0	3	5	3	2	0	2	2	3	0	0	0	0
						NA	NA	NA	NA	NA	NA	NA	NA	NA	NA	NA	NA	NA	NA	NA	NA	NA	NA	NA	NA	NA	NA	NA	NA	NA	NA	NA	NA	NA	NA	NA	NA	NA	NA	NA	NA	NA	NA	NA	NA	NA	NA	NA	NA
						NA	NA	NA	NA	NA	NA	NA	NA	NA	NA	NA	NA	NA	NA	NA	NA	NA	NA	NA	NA	NA	NA	NA	NA	NA	NA	NA	NA	NA	NA	NA	NA	NA	NA	NA	NA	NA	NA	NA	NA	NA	NA	NA	NA
						NA	NA	NA	NA	NA	NA	NA	NA	NA	NA	NA	NA	NA	NA	NA	NA	NA	NA	NA	NA	NA	NA	NA	NA	NA	NA	NA	NA	NA	NA	NA	NA	NA	NA	NA	NA	NA	NA	NA	NA	NA	NA	NA	NA
						NA	NA	NA	NA	NA	NA	NA	NA	NA	NA	NA	NA	NA	NA	NA	NA	NA	NA	NA	NA	NA	NA	NA	NA	NA	NA	NA	NA	NA	NA	NA	NA	NA	NA	NA	NA	NA	NA	NA	NA	NA	NA	NA	NA
sp|Q7TNM2|TRI46_MOUSE	sp|Q7TNM2|TRI46_MOUSE	1	1	1	>sp|Q7TNM2|TRI46_MOUSE Tripartite motif-containing protein 46 OS=Mus musculus GN=Trim46 PE=2 SV=1	1	1	1	1	0	0	0	0	0	0	0	0	0	0	0	0	0	0	0	0	0	0	0	0	0	0	0	0	0	0	0	0	0	0	0	0	0	0	0	0	0	0	0	0
						NA	NA	NA	NA	NA	NA	NA	NA	NA	NA	NA	NA	NA	NA	NA	NA	NA	NA	NA	NA	NA	NA	NA	NA	NA	NA	NA	NA	NA	NA	NA	NA	NA	NA	NA	NA	NA	NA	NA	NA	NA	NA	NA	NA
sp|Q7TQD2|TPPP_MOUSE	sp|Q7TQD2|TPPP_MOUSE	1	1	1	>sp|Q7TQD2|TPPP_MOUSE Tubulin polymerization-promoting protein OS=Mus musculus GN=Tppp PE=1 SV=1	1	1	1	1	0	0	0	0	0	0	0	0	0	0	0	0	0	0	0	0	0	0	0	0	0	0	0	0	0	0	0	0	0	1	0	0	0	0	0	0	0	0	0	0
						NA	NA	NA	NA	NA	NA	NA	NA	NA	NA	NA	NA	NA	NA	NA	NA	NA	NA	NA	NA	NA	NA	NA	NA	NA	NA	NA	NA	NA	NA	NA	NA	NA	NA	NA	NA	NA	NA	NA	NA	NA	NA	NA	NA
sp|Q7TQF7|AMPH_MOUSE	sp|Q7TQF7|AMPH_MOUSE	10	10	10	>sp|Q7TQF7|AMPH_MOUSE Amphiphysin OS=Mus musculus GN=Amph PE=1 SV=1	1	10	10	10	0	0	0	0	0	0	0	0	0	0	0	0	0	0	0	0	0	0	0	0	1	2	1	0	0	0	1	0	1	1	0	0	0	0	0	0	0	0	0	0
						NA	NA	NA	NA	NA	NA	NA	NA	NA	NA	NA	NA	NA	NA	NA	NA	NA	NA	NA	NA	NA	NA	NA	NA	NA	NA	NA	NA	NA	NA	NA	NA	NA	NA	NA	NA	NA	NA	NA	NA	NA	NA	NA	NA
						NA	NA	NA	NA	NA	NA	NA	NA	NA	NA	NA	NA	NA	NA	NA	NA	NA	NA	NA	NA	NA	NA	NA	NA	NA	NA	NA	NA	NA	NA	NA	NA	NA	NA	NA	NA	NA	NA	NA	NA	NA	NA	NA	NA
						NA	NA	NA	NA	NA	NA	NA	NA	NA	NA	NA	NA	NA	NA	NA	NA	NA	NA	NA	NA	NA	NA	NA	NA	NA	NA	NA	NA	NA	NA	NA	NA	NA	NA	NA	NA	NA	NA	NA	NA	NA	NA	NA	NA
sp|Q80T41|GABR2_MOUSE	sp|Q80T41|GABR2_MOUSE	2	2	2	>sp|Q80T41|GABR2_MOUSE Gamma-aminobutyric acid type B receptor subunit 2 OS=Mus musculus GN=Gabbr2 PE=1 SV=2	1	2	2	2	0	0	0	0	0	0	0	0	0	0	0	0	0	0	0	0	0	0	0	0	0	1	0	0	0	0	0	0	0	0	0	0	0	0	0	0	0	0	0	0
						NA	NA	NA	NA	NA	NA	NA	NA	NA	NA	NA	NA	NA	NA	NA	NA	NA	NA	NA	NA	NA	NA	NA	NA	NA	NA	NA	NA	NA	NA	NA	NA	NA	NA	NA	NA	NA	NA	NA	NA	NA	NA	NA	NA
sp|Q80TE7|LRRC7_MOUSE;sp|Q80TH2|LAP2_MOUSE	sp|Q80TE7|LRRC7_MOUSE	3;1	3;1	3;1	>sp|Q80TE7|LRRC7_MOUSE Leucine-rich repeat-containing protein 7 OS=Mus musculus GN=Lrrc7 PE=1 SV=2	2	3	3	3	0	0	0	0	0	0	0	0	0	0	0	0	0	0	0	0	0	0	0	0	0	0	0	0	0	0	0	0	0	0	3	0	0	0	0	0	0	0	0	0
						NA	NA	NA	NA	NA	NA	NA	NA	NA	NA	NA	NA	NA	NA	NA	NA	NA	NA	NA	NA	NA	NA	NA	NA	NA	NA	NA	NA	NA	NA	NA	NA	NA	NA	NA	NA	NA	NA	NA	NA	NA	NA	NA	NA
						NA	NA	NA	NA	NA	NA	NA	NA	NA	NA	NA	NA	NA	NA	NA	NA	NA	NA	NA	NA	NA	NA	NA	NA	NA	NA	NA	NA	NA	NA	NA	NA	NA	NA	NA	NA	NA	NA	NA	NA	NA	NA	NA	NA
sp|Q80TL0|PPM1E_MOUSE	sp|Q80TL0|PPM1E_MOUSE	1	1	1	>sp|Q80TL0|PPM1E_MOUSE Protein phosphatase 1E OS=Mus musculus GN=Ppm1e PE=1 SV=2	1	1	1	1	0	0	0	0	0	0	0	0	0	0	0	0	0	0	0	0	0	0	0	0	0	0	0	0	0	0	0	0	0	0	1	0	0	0	0	0	0	0	0	0
						NA	NA	NA	NA	NA	NA	NA	NA	NA	NA	NA	NA	NA	NA	NA	NA	NA	NA	NA	NA	NA	NA	NA	NA	NA	NA	NA	NA	NA	NA	NA	NA	NA	NA	NA	NA	NA	NA	NA	NA	NA	NA	NA	NA
sp|Q80TZ3|AUXI_MOUSE	sp|Q80TZ3|AUXI_MOUSE	1	1	1	>sp|Q80TZ3|AUXI_MOUSE Putative tyrosine-protein phosphatase auxilin OS=Mus musculus GN=Dnajc6 PE=2 SV=2	1	1	1	1	0	0	0	0	0	1	0	0	0	0	0	0	0	0	0	0	0	0	0	0	0	0	0	0	0	0	0	0	0	0	0	0	0	0	0	0	0	0	0	0
						NA	NA	NA	NA	NA	NA	NA	NA	NA	NA	NA	NA	NA	NA	NA	NA	NA	NA	NA	NA	NA	NA	NA	NA	NA	NA	NA	NA	NA	NA	NA	NA	NA	NA	NA	NA	NA	NA	NA	NA	NA	NA	NA	NA
sp|Q80U28|MADD_MOUSE	sp|Q80U28|MADD_MOUSE	1	1	1	>sp|Q80U28|MADD_MOUSE MAP kinase-activating death domain protein OS=Mus musculus GN=Madd PE=1 SV=2	1	1	1	1	0	0	0	0	0	0	0	0	0	0	0	0	0	0	0	0	0	0	0	0	0	0	0	0	0	0	0	0	0	0	0	0	0	0	0	0	0	0	0	0
						NA	NA	NA	NA	NA	NA	NA	NA	NA	NA	NA	NA	NA	NA	NA	NA	NA	NA	NA	NA	NA	NA	NA	NA	NA	NA	NA	NA	NA	NA	NA	NA	NA	NA	NA	NA	NA	NA	NA	NA	NA	NA	NA	NA
						NA	NA	NA	NA	NA	NA	NA	NA	NA	NA	NA	NA	NA	NA	NA	NA	NA	NA	NA	NA	NA	NA	NA	NA	NA	NA	NA	NA	NA	NA	NA	NA	NA	NA	NA	NA	NA	NA	NA	NA	NA	NA	NA	NA
sp|Q80UN1|KCTD9_MOUSE	sp|Q80UN1|KCTD9_MOUSE	1	1	1	>sp|Q80UN1|KCTD9_MOUSE BTB/POZ domain-containing protein KCTD9 OS=Mus musculus GN=Kctd9 PE=2 SV=1	1	1	1	1	0	0	0	0	0	0	0	0	0	0	0	0	0	0	0	0	0	0	0	1	0	0	0	0	0	0	0	0	0	0	0	0	0	0	0	0	0	0	0	0
						NA	NA	NA	NA	NA	NA	NA	NA	NA	NA	NA	NA	NA	NA	NA	NA	NA	NA	NA	NA	NA	NA	NA	NA	NA	NA	NA	NA	NA	NA	NA	NA	NA	NA	NA	NA	NA	NA	NA	NA	NA	NA	NA	NA
sp|Q80X80|C2C2L_MOUSE	sp|Q80X80|C2C2L_MOUSE	3	3	3	>sp|Q80X80|C2C2L_MOUSE C2 domain-containing protein 2-like OS=Mus musculus GN=C2cd2l PE=1 SV=3	1	3	3	3	0	0	0	0	0	0	0	0	0	0	0	0	0	0	0	0	0	0	0	0	0	0	0	0	0	0	1	0	0	0	1	0	0	0	0	0	0	0	0	0
						NA	NA	NA	NA	NA	NA	NA	NA	NA	NA	NA	NA	NA	NA	NA	NA	NA	NA	NA	NA	NA	NA	NA	NA	NA	NA	NA	NA	NA	NA	NA	NA	NA	NA	NA	NA	NA	NA	NA	NA	NA	NA	NA	NA
sp|Q80XK6|ATG2B_MOUSE	sp|Q80XK6|ATG2B_MOUSE	1	1	1	>sp|Q80XK6|ATG2B_MOUSE Autophagy-related protein 2 homolog B OS=Mus musculus GN=Atg2b PE=1 SV=3	1	1	1	1	0	0	0	0	0	1	0	0	0	0	0	0	0	0	0	0	0	0	0	0	0	0	0	0	0	0	0	0	0	0	0	0	0	0	0	0	0	0	0	0
						NA	NA	NA	NA	NA	NA	NA	NA	NA	NA	NA	NA	NA	NA	NA	NA	NA	NA	NA	NA	NA	NA	NA	NA	NA	NA	NA	NA	NA	NA	NA	NA	NA	NA	NA	NA	NA	NA	NA	NA	NA	NA	NA	NA
						NA	NA	NA	NA	NA	NA	NA	NA	NA	NA	NA	NA	NA	NA	NA	NA	NA	NA	NA	NA	NA	NA	NA	NA	NA	NA	NA	NA	NA	NA	NA	NA	NA	NA	NA	NA	NA	NA	NA	NA	NA	NA	NA	NA
sp|Q80Y86|MK15_MOUSE	sp|Q80Y86|MK15_MOUSE	1	1	1	>sp|Q80Y86|MK15_MOUSE Mitogen-activated protein kinase 15 OS=Mus musculus GN=Mapk15 PE=1 SV=1	1	1	1	1	0	0	0	0	0	0	0	0	0	0	0	0	0	0	0	0	0	0	0	0	0	0	0	0	0	0	0	0	0	0	0	0	0	0	0	1	0	0	0	0
						NA	NA	NA	NA	NA	NA	NA	NA	NA	NA	NA	NA	NA	NA	NA	NA	NA	NA	NA	NA	NA	NA	NA	NA	NA	NA	NA	NA	NA	NA	NA	NA	NA	NA	NA	NA	NA	NA	NA	NA	NA	NA	NA	NA
						NA	NA	NA	NA	NA	NA	NA	NA	NA	NA	NA	NA	NA	NA	NA	NA	NA	NA	NA	NA	NA	NA	NA	NA	NA	NA	NA	NA	NA	NA	NA	NA	NA	NA	NA	NA	NA	NA	NA	NA	NA	NA	NA	NA
sp|Q810J8|ZFYV1_MOUSE	sp|Q810J8|ZFYV1_MOUSE	1	1	1	>sp|Q810J8|ZFYV1_MOUSE Zinc finger FYVE domain-containing protein 1 OS=Mus musculus GN=Zfyve1 PE=2 SV=2	1	1	1	1	0	0	0	0	0	0	0	0	0	0	0	0	0	0	0	0	0	0	0	0	0	0	0	0	0	0	0	0	0	0	0	0	0	0	0	0	0	0	0	0
						NA	NA	NA	NA	NA	NA	NA	NA	NA	NA	NA	NA	NA	NA	NA	NA	NA	NA	NA	NA	NA	NA	NA	NA	NA	NA	NA	NA	NA	NA	NA	NA	NA	NA	NA	NA	NA	NA	NA	NA	NA	NA	NA	NA
sp|Q810U3|NFASC_MOUSE	sp|Q810U3|NFASC_MOUSE	2	2	2	>sp|Q810U3|NFASC_MOUSE Neurofascin OS=Mus musculus GN=Nfasc PE=1 SV=1	1	2	2	2	0	0	0	0	0	1	0	0	0	0	0	0	0	0	2	0	0	0	0	0	0	0	0	0	0	0	0	0	1	1	0	0	0	0	0	0	0	0	1	0
						NA	NA	NA	NA	NA	NA	NA	NA	NA	NA	NA	NA	NA	NA	NA	NA	NA	NA	NA	NA	NA	NA	NA	NA	NA	NA	NA	NA	NA	NA	NA	NA	NA	NA	NA	NA	NA	NA	NA	NA	NA	NA	NA	NA
sp|Q811S7|UBIP1_MOUSE	sp|Q811S7|UBIP1_MOUSE	5	5	4	>sp|Q811S7|UBIP1_MOUSE Upstream-binding protein 1 OS=Mus musculus GN=Ubp1 PE=1 SV=1	1	5	5	4	0	0	0	0	0	1	0	5	0	0	0	0	0	0	0	0	0	0	0	0	0	0	0	0	0	0	0	0	0	4	0	0	0	0	0	0	2	0	0	0
						NA	NA	NA	NA	NA	NA	NA	NA	NA	NA	NA	NA	NA	NA	NA	NA	NA	NA	NA	NA	NA	NA	NA	NA	NA	NA	NA	NA	NA	NA	NA	NA	NA	NA	NA	NA	NA	NA	NA	NA	NA	NA	NA	NA
sp|Q812A2|SRGP3_MOUSE	sp|Q812A2|SRGP3_MOUSE	1	1	1	>sp|Q812A2|SRGP3_MOUSE SLIT-ROBO Rho GTPase-activating protein 3 OS=Mus musculus GN=Srgap3 PE=1 SV=1	1	1	1	1	0	0	0	0	0	0	0	0	0	0	0	0	0	0	0	0	0	0	0	0	0	0	0	0	0	0	1	0	0	0	0	0	0	0	0	0	0	0	0	0
						NA	NA	NA	NA	NA	NA	NA	NA	NA	NA	NA	NA	NA	NA	NA	NA	NA	NA	NA	NA	NA	NA	NA	NA	NA	NA	NA	NA	NA	NA	NA	NA	NA	NA	NA	NA	NA	NA	NA	NA	NA	NA	NA	NA
sp|Q8BFP9|PDK1_MOUSE	sp|Q8BFP9|PDK1_MOUSE	1	1	1	>sp|Q8BFP9|PDK1_MOUSE [Pyruvate dehydrogenase (acetyl-transferring)] kinase isozyme 1, mitochondrial OS=Mus musculus GN=Pdk1 PE=1 SV=2	1	1	1	1	0	0	0	0	0	0	0	0	0	0	0	0	0	0	0	0	0	0	0	0	0	0	0	0	0	0	0	0	0	0	0	0	0	0	0	0	0	0	0	0
						NA	NA	NA	NA	NA	NA	NA	NA	NA	NA	NA	NA	NA	NA	NA	NA	NA	NA	NA	NA	NA	NA	NA	NA	NA	NA	NA	NA	NA	NA	NA	NA	NA	NA	NA	NA	NA	NA	NA	NA	NA	NA	NA	NA
						NA	NA	NA	NA	NA	NA	NA	NA	NA	NA	NA	NA	NA	NA	NA	NA	NA	NA	NA	NA	NA	NA	NA	NA	NA	NA	NA	NA	NA	NA	NA	NA	NA	NA	NA	NA	NA	NA	NA	NA	NA	NA	NA	NA
						NA	NA	NA	NA	NA	NA	NA	NA	NA	NA	NA	NA	NA	NA	NA	NA	NA	NA	NA	NA	NA	NA	NA	NA	NA	NA	NA	NA	NA	NA	NA	NA	NA	NA	NA	NA	NA	NA	NA	NA	NA	NA	NA	NA
sp|Q8BG05|ROA3_MOUSE	sp|Q8BG05|ROA3_MOUSE	3	3	3	>sp|Q8BG05|ROA3_MOUSE Heterogeneous nuclear ribonucleoprotein A3 OS=Mus musculus GN=Hnrnpa3 PE=1 SV=1	1	3	3	3	0	0	0	0	0	0	0	0	0	0	1	0	0	0	0	0	0	0	0	0	0	0	0	0	0	0	0	0	0	1	0	0	0	0	0	0	0	0	0	0
						NA	NA	NA	NA	NA	NA	NA	NA	NA	NA	NA	NA	NA	NA	NA	NA	NA	NA	NA	NA	NA	NA	NA	NA	NA	NA	NA	NA	NA	NA	NA	NA	NA	NA	NA	NA	NA	NA	NA	NA	NA	NA	NA	NA
sp|Q8BG39|SV2B_MOUSE	sp|Q8BG39|SV2B_MOUSE	3	3	3	>sp|Q8BG39|SV2B_MOUSE Synaptic vesicle glycoprotein 2B OS=Mus musculus GN=Sv2b PE=1 SV=1	1	3	3	3	0	0	0	0	0	0	0	0	0	0	0	0	0	0	0	0	0	0	0	0	0	0	0	0	0	0	0	0	1	2	0	0	0	0	0	0	0	0	0	0
						NA	NA	NA	NA	NA	NA	NA	NA	NA	NA	NA	NA	NA	NA	NA	NA	NA	NA	NA	NA	NA	NA	NA	NA	NA	NA	NA	NA	NA	NA	NA	NA	NA	NA	NA	NA	NA	NA	NA	NA	NA	NA	NA	NA
						NA	NA	NA	NA	NA	NA	NA	NA	NA	NA	NA	NA	NA	NA	NA	NA	NA	NA	NA	NA	NA	NA	NA	NA	NA	NA	NA	NA	NA	NA	NA	NA	NA	NA	NA	NA	NA	NA	NA	NA	NA	NA	NA	NA
sp|Q8BGG7|UBS3B_MOUSE	sp|Q8BGG7|UBS3B_MOUSE	1	1	1	>sp|Q8BGG7|UBS3B_MOUSE Ubiquitin-associated and SH3 domain-containing protein B OS=Mus musculus GN=Ubash3b PE=1 SV=1	1	1	1	1	0	0	1	0	0	0	0	0	0	0	0	0	0	0	0	0	0	0	0	1	0	0	0	0	0	0	0	0	0	0	0	0	0	0	0	0	0	0	0	0
						NA	NA	NA	NA	NA	NA	NA	NA	NA	NA	NA	NA	NA	NA	NA	NA	NA	NA	NA	NA	NA	NA	NA	NA	NA	NA	NA	NA	NA	NA	NA	NA	NA	NA	NA	NA	NA	NA	NA	NA	NA	NA	NA	NA
sp|Q8BGN8|SYNPR_MOUSE	sp|Q8BGN8|SYNPR_MOUSE	1	1	1	>sp|Q8BGN8|SYNPR_MOUSE Synaptoporin OS=Mus musculus GN=Synpr PE=1 SV=1	1	1	1	1	0	0	0	0	0	0	0	0	0	0	0	0	0	0	0	0	0	0	0	0	0	0	0	0	0	0	0	0	1	1	0	0	0	0	0	0	0	0	1	0
						NA	NA	NA	NA	NA	NA	NA	NA	NA	NA	NA	NA	NA	NA	NA	NA	NA	NA	NA	NA	NA	NA	NA	NA	NA	NA	NA	NA	NA	NA	NA	NA	NA	NA	NA	NA	NA	NA	NA	NA	NA	NA	NA	NA
sp|Q8BGY7|F210A_MOUSE	sp|Q8BGY7|F210A_MOUSE	1	1	1	>sp|Q8BGY7|F210A_MOUSE Protein FAM210A OS=Mus musculus GN=Fam210a PE=2 SV=1	1	1	1	1	0	0	0	0	0	0	0	0	0	0	0	0	0	0	0	0	0	0	0	0	0	0	0	0	0	0	0	0	0	0	0	0	0	0	0	0	0	0	0	0
						NA	NA	NA	NA	NA	NA	NA	NA	NA	NA	NA	NA	NA	NA	NA	NA	NA	NA	NA	NA	NA	NA	NA	NA	NA	NA	NA	NA	NA	NA	NA	NA	NA	NA	NA	NA	NA	NA	NA	NA	NA	NA	NA	NA
						NA	NA	NA	NA	NA	NA	NA	NA	NA	NA	NA	NA	NA	NA	NA	NA	NA	NA	NA	NA	NA	NA	NA	NA	NA	NA	NA	NA	NA	NA	NA	NA	NA	NA	NA	NA	NA	NA	NA	NA	NA	NA	NA	NA
sp|Q8BH66|ATLA1_MOUSE	sp|Q8BH66|ATLA1_MOUSE	2	2	2	>sp|Q8BH66|ATLA1_MOUSE Atlastin-1 OS=Mus musculus GN=Atl1 PE=1 SV=1	1	2	2	2	0	0	0	0	0	0	0	0	0	0	0	0	0	0	0	0	0	0	0	0	0	0	0	0	0	0	0	0	1	1	0	0	0	0	0	0	0	0	0	0
						NA	NA	NA	NA	NA	NA	NA	NA	NA	NA	NA	NA	NA	NA	NA	NA	NA	NA	NA	NA	NA	NA	NA	NA	NA	NA	NA	NA	NA	NA	NA	NA	NA	NA	NA	NA	NA	NA	NA	NA	NA	NA	NA	NA
sp|Q8BH74|NU107_MOUSE	sp|Q8BH74|NU107_MOUSE	1	1	1	>sp|Q8BH74|NU107_MOUSE Nuclear pore complex protein Nup107 OS=Mus musculus GN=Nup107 PE=2 SV=1	1	1	1	1	0	0	0	0	0	0	0	0	0	0	0	0	0	0	0	0	0	0	0	0	0	0	0	0	0	0	0	0	1	0	0	0	0	0	1	0	0	0	0	0
						NA	NA	NA	NA	NA	NA	NA	NA	NA	NA	NA	NA	NA	NA	NA	NA	NA	NA	NA	NA	NA	NA	NA	NA	NA	NA	NA	NA	NA	NA	NA	NA	NA	NA	NA	NA	NA	NA	NA	NA	NA	NA	NA	NA
sp|Q8BHZ0|FA49A_MOUSE	sp|Q8BHZ0|FA49A_MOUSE	3	3	3	>sp|Q8BHZ0|FA49A_MOUSE Protein FAM49A OS=Mus musculus GN=Fam49a PE=2 SV=1	1	3	3	3	0	0	0	0	0	0	0	0	0	0	0	0	0	0	0	0	0	0	0	0	0	0	0	0	0	0	0	0	0	0	0	0	0	0	0	0	0	0	0	0
						NA	NA	NA	NA	NA	NA	NA	NA	NA	NA	NA	NA	NA	NA	NA	NA	NA	NA	NA	NA	NA	NA	NA	NA	NA	NA	NA	NA	NA	NA	NA	NA	NA	NA	NA	NA	NA	NA	NA	NA	NA	NA	NA	NA
sp|Q8BIJ6|SYIM_MOUSE	sp|Q8BIJ6|SYIM_MOUSE	9	9	9	>sp|Q8BIJ6|SYIM_MOUSE Isoleucine--tRNA ligase, mitochondrial OS=Mus musculus GN=Iars2 PE=1 SV=1	1	9	9	9	0	0	0	0	0	0	0	0	0	0	0	0	0	0	0	0	0	0	0	0	0	0	0	0	0	0	0	0	2	0	0	0	0	0	0	0	0	0	0	0
						NA	NA	NA	NA	NA	NA	NA	NA	NA	NA	NA	NA	NA	NA	NA	NA	NA	NA	NA	NA	NA	NA	NA	NA	NA	NA	NA	NA	NA	NA	NA	NA	NA	NA	NA	NA	NA	NA	NA	NA	NA	NA	NA	NA
sp|Q8BK64|AHSA1_MOUSE	sp|Q8BK64|AHSA1_MOUSE	1	1	1	>sp|Q8BK64|AHSA1_MOUSE Activator of 90 kDa heat shock protein ATPase homolog 1 OS=Mus musculus GN=Ahsa1 PE=2 SV=2	1	1	1	1	0	0	0	0	0	0	0	0	0	0	0	0	0	0	0	0	0	0	0	0	0	0	0	0	0	1	0	0	0	1	0	0	0	0	0	0	0	0	0	0
						NA	NA	NA	NA	NA	NA	NA	NA	NA	NA	NA	NA	NA	NA	NA	NA	NA	NA	NA	NA	NA	NA	NA	NA	NA	NA	NA	NA	NA	NA	NA	NA	NA	NA	NA	NA	NA	NA	NA	NA	NA	NA	NA	NA
						NA	NA	NA	NA	NA	NA	NA	NA	NA	NA	NA	NA	NA	NA	NA	NA	NA	NA	NA	NA	NA	NA	NA	NA	NA	NA	NA	NA	NA	NA	NA	NA	NA	NA	NA	NA	NA	NA	NA	NA	NA	NA	NA	NA
sp|Q8BLQ7|CTR4_MOUSE	sp|Q8BLQ7|CTR4_MOUSE	1	1	1	>sp|Q8BLQ7|CTR4_MOUSE Cationic amino acid transporter 4 OS=Mus musculus GN=Slc7a4 PE=2 SV=1	1	1	1	1	0	0	0	0	0	0	0	0	1	0	0	0	0	0	0	0	0	0	0	0	0	0	0	0	0	0	0	0	0	0	0	0	0	0	0	1	0	0	0	0
						NA	NA	NA	NA	NA	NA	NA	NA	NA	NA	NA	NA	NA	NA	NA	NA	NA	NA	NA	NA	NA	NA	NA	NA	NA	NA	NA	NA	NA	NA	NA	NA	NA	NA	NA	NA	NA	NA	NA	NA	NA	NA	NA	NA
sp|Q8BLR2|CPNE4_MOUSE	sp|Q8BLR2|CPNE4_MOUSE	3	2	2	>sp|Q8BLR2|CPNE4_MOUSE Copine-4 OS=Mus musculus GN=Cpne4 PE=1 SV=1	1	3	2	2	0	0	0	0	0	0	0	0	0	0	0	0	0	0	0	0	0	0	0	0	0	0	0	0	0	0	3	0	0	1	1	0	0	0	0	0	0	0	0	0
						NA	NA	NA	NA	NA	NA	NA	NA	NA	NA	NA	NA	NA	NA	NA	NA	NA	NA	NA	NA	NA	NA	NA	NA	NA	NA	NA	NA	NA	NA	NA	NA	NA	NA	NA	NA	NA	NA	NA	NA	NA	NA	NA	NA
						NA	NA	NA	NA	NA	NA	NA	NA	NA	NA	NA	NA	NA	NA	NA	NA	NA	NA	NA	NA	NA	NA	NA	NA	NA	NA	NA	NA	NA	NA	NA	NA	NA	NA	NA	NA	NA	NA	NA	NA	NA	NA	NA	NA
						NA	NA	NA	NA	NA	NA	NA	NA	NA	NA	NA	NA	NA	NA	NA	NA	NA	NA	NA	NA	NA	NA	NA	NA	NA	NA	NA	NA	NA	NA	NA	NA	NA	NA	NA	NA	NA	NA	NA	NA	NA	NA	NA	NA
sp|Q8BND5|QSOX1_MOUSE	sp|Q8BND5|QSOX1_MOUSE	1	1	1	>sp|Q8BND5|QSOX1_MOUSE Sulfhydryl oxidase 1 OS=Mus musculus GN=Qsox1 PE=1 SV=1	1	1	1	1	0	0	0	0	0	0	0	0	0	1	0	0	0	0	0	1	0	0	0	0	1	1	0	0	0	0	0	0	0	0	0	0	0	0	0	0	0	0	1	1
						NA	NA	NA	NA	NA	NA	NA	NA	NA	NA	NA	NA	NA	NA	NA	NA	NA	NA	NA	NA	NA	NA	NA	NA	NA	NA	NA	NA	NA	NA	NA	NA	NA	NA	NA	NA	NA	NA	NA	NA	NA	NA	NA	NA
sp|Q8BPN8|DMXL2_MOUSE;sp|Q6PNC0|DMXL1_MOUSE	sp|Q8BPN8|DMXL2_MOUSE	28;1	28;1	28;1	>sp|Q8BPN8|DMXL2_MOUSE DmX-like protein 2 OS=Mus musculus GN=Dmxl2 PE=1 SV=3	2	28	28	28	0	0	0	0	0	0	1	0	0	0	0	0	0	0	0	0	0	0	0	0	0	0	4	0	2	1	4	0	3	6	17	2	0	0	2	1	0	0	0	0
						NA	NA	NA	NA	NA	NA	NA	NA	NA	NA	NA	NA	NA	NA	NA	NA	NA	NA	NA	NA	NA	NA	NA	NA	NA	NA	NA	NA	NA	NA	NA	NA	NA	NA	NA	NA	NA	NA	NA	NA	NA	NA	NA	NA
sp|Q8BR65|SDS3_MOUSE	sp|Q8BR65|SDS3_MOUSE	1	1	1	>sp|Q8BR65|SDS3_MOUSE Sin3 histone deacetylase corepressor complex component SDS3 OS=Mus musculus GN=Suds3 PE=1 SV=1	1	1	1	1	0	0	0	0	0	0	1	0	0	0	0	0	0	0	0	0	0	0	0	1	0	0	0	0	0	0	0	0	0	0	1	0	0	0	0	0	1	0	0	0
						NA	NA	NA	NA	NA	NA	NA	NA	NA	NA	NA	NA	NA	NA	NA	NA	NA	NA	NA	NA	NA	NA	NA	NA	NA	NA	NA	NA	NA	NA	NA	NA	NA	NA	NA	NA	NA	NA	NA	NA	NA	NA	NA	NA
sp|Q8BRT1|CLAP2_MOUSE;sp|Q80TV8|CLAP1_MOUSE	sp|Q8BRT1|CLAP2_MOUSE;sp|Q80TV8|CLAP1_MOUSE	2;1	2;1	2;1	>sp|Q8BRT1|CLAP2_MOUSE CLIP-associating protein 2 OS=Mus musculus GN=Clasp2 PE=1 SV=1;>sp|Q80TV8|CLAP1_MOUSE CLIP-associating protein 1 OS=Mus musculus GN=Clasp1 PE=1 SV=2	2	2	2	2	0	0	0	0	0	0	0	0	0	0	0	0	0	0	0	0	0	0	0	0	0	2	2	0	0	0	0	0	0	0	0	0	0	0	0	0	0	0	0	0
						NA	NA	NA	NA	NA	NA	NA	NA	NA	NA	NA	NA	NA	NA	NA	NA	NA	NA	NA	NA	NA	NA	NA	NA	NA	NA	NA	NA	NA	NA	NA	NA	NA	NA	NA	NA	NA	NA	NA	NA	NA	NA	NA	NA
sp|Q8BSS9|LIPA2_MOUSE	sp|Q8BSS9|LIPA2_MOUSE	1	1	1	>sp|Q8BSS9|LIPA2_MOUSE Liprin-alpha-2 OS=Mus musculus GN=Ppfia2 PE=1 SV=2	1	1	1	1	0	0	0	0	0	0	0	0	0	0	0	0	0	0	0	0	0	0	0	0	0	0	0	0	0	0	0	0	0	0	1	0	0	0	0	0	0	0	0	0
						NA	NA	NA	NA	NA	NA	NA	NA	NA	NA	NA	NA	NA	NA	NA	NA	NA	NA	NA	NA	NA	NA	NA	NA	NA	NA	NA	NA	NA	NA	NA	NA	NA	NA	NA	NA	NA	NA	NA	NA	NA	NA	NA	NA
sp|Q8BVP5|KC1G2_MOUSE;sp|Q8C4X2|KC1G3_MOUSE;sp|Q8BTH8|KC1G1_MOUSE	sp|Q8BVP5|KC1G2_MOUSE;sp|Q8C4X2|KC1G3_MOUSE;sp|Q8BTH8|KC1G1_MOUSE	2;2;2	2;2;2	2;2;2	>sp|Q8BVP5|KC1G2_MOUSE Casein kinase I isoform gamma-2 OS=Mus musculus GN=Csnk1g2 PE=1 SV=1;>sp|Q8C4X2|KC1G3_MOUSE Casein kinase I isoform gamma-3 OS=Mus musculus GN=Csnk1g3 PE=1 SV=2;>sp|Q8BTH8|KC1G1_MOUSE Casein kinase I isoform gamma-1 OS=Mus musculus G	3	2	2	2	0	0	0	0	0	0	0	0	0	0	0	0	0	0	0	0	0	0	0	0	1	1	2	0	0	0	0	0	0	0	0	0	0	0	0	0	0	0	0	0
						NA	NA	NA	NA	NA	NA	NA	NA	NA	NA	NA	NA	NA	NA	NA	NA	NA	NA	NA	NA	NA	NA	NA	NA	NA	NA	NA	NA	NA	NA	NA	NA	NA	NA	NA	NA	NA	NA	NA	NA	NA	NA	NA	NA
sp|Q8BUV3|GEPH_MOUSE	sp|Q8BUV3|GEPH_MOUSE	26	26	26	>sp|Q8BUV3|GEPH_MOUSE Gephyrin OS=Mus musculus GN=Gphn PE=1 SV=2	1	26	26	26	0	0	0	0	0	0	0	0	0	0	0	0	0	0	0	0	0	0	0	26	0	0	0	0	0	0	0	0	0	0	0	0	0	0	0	0	0	0	0	0
						NA	NA	NA	NA	NA	NA	NA	NA	NA	NA	NA	NA	NA	NA	NA	NA	NA	NA	NA	NA	NA	NA	NA	NA	NA	NA	NA	NA	NA	NA	NA	NA	NA	NA	NA	NA	NA	NA	NA	NA	NA	NA	NA	NA
sp|Q8BV66|IFI44_MOUSE	sp|Q8BV66|IFI44_MOUSE	1	1	1	>sp|Q8BV66|IFI44_MOUSE Interferon-induced protein 44 OS=Mus musculus GN=Ifi44 PE=2 SV=1	1	1	1	1	0	0	0	0	0	0	0	0	0	0	0	0	0	0	1	0	1	0	0	0	0	0	1	1	1	1	0	0	0	0	0	0	0	0	0	0	0	0	0	0
						NA	NA	NA	NA	NA	NA	NA	NA	NA	NA	NA	NA	NA	NA	NA	NA	NA	NA	NA	NA	NA	NA	NA	NA	NA	NA	NA	NA	NA	NA	NA	NA	NA	NA	NA	NA	NA	NA	NA	NA	NA	NA	NA	NA
sp|Q8BVE3|VATH_MOUSE	sp|Q8BVE3|VATH_MOUSE	1	1	1	>sp|Q8BVE3|VATH_MOUSE V-type proton ATPase subunit H OS=Mus musculus GN=Atp6v1h PE=1 SV=1	1	1	1	1	0	0	0	0	0	0	0	0	0	0	0	0	0	0	0	0	0	0	0	0	0	0	0	0	0	0	0	0	0	1	0	0	0	0	0	0	0	0	0	0
						NA	NA	NA	NA	NA	NA	NA	NA	NA	NA	NA	NA	NA	NA	NA	NA	NA	NA	NA	NA	NA	NA	NA	NA	NA	NA	NA	NA	NA	NA	NA	NA	NA	NA	NA	NA	NA	NA	NA	NA	NA	NA	NA	NA
						NA	NA	NA	NA	NA	NA	NA	NA	NA	NA	NA	NA	NA	NA	NA	NA	NA	NA	NA	NA	NA	NA	NA	NA	NA	NA	NA	NA	NA	NA	NA	NA	NA	NA	NA	NA	NA	NA	NA	NA	NA	NA	NA	NA
sp|Q8BWT1|THIM_MOUSE	sp|Q8BWT1|THIM_MOUSE	4	4	4	>sp|Q8BWT1|THIM_MOUSE 3-ketoacyl-CoA thiolase, mitochondrial OS=Mus musculus GN=Acaa2 PE=1 SV=3	1	4	4	4	0	0	0	0	0	0	0	0	0	0	0	0	0	0	0	0	0	0	0	0	0	0	0	0	0	0	0	0	0	0	2	0	0	0	0	0	0	0	0	0
						NA	NA	NA	NA	NA	NA	NA	NA	NA	NA	NA	NA	NA	NA	NA	NA	NA	NA	NA	NA	NA	NA	NA	NA	NA	NA	NA	NA	NA	NA	NA	NA	NA	NA	NA	NA	NA	NA	NA	NA	NA	NA	NA	NA
sp|Q8BXA1|GOLI4_MOUSE	sp|Q8BXA1|GOLI4_MOUSE	1	1	1	>sp|Q8BXA1|GOLI4_MOUSE Golgi integral membrane protein 4 OS=Mus musculus GN=Golim4 PE=1 SV=1	1	1	1	1	0	0	0	0	0	0	0	0	0	0	0	0	0	0	0	0	0	0	0	0	0	1	0	0	0	0	0	0	0	0	0	0	0	0	0	0	0	0	0	0
						NA	NA	NA	NA	NA	NA	NA	NA	NA	NA	NA	NA	NA	NA	NA	NA	NA	NA	NA	NA	NA	NA	NA	NA	NA	NA	NA	NA	NA	NA	NA	NA	NA	NA	NA	NA	NA	NA	NA	NA	NA	NA	NA	NA
sp|Q8BXK8|AGAP1_MOUSE	sp|Q8BXK8|AGAP1_MOUSE	2	2	2	>sp|Q8BXK8|AGAP1_MOUSE Arf-GAP with GTPase, ANK repeat and PH domain-containing protein 1 OS=Mus musculus GN=Agap1 PE=2 SV=1	1	2	2	2	0	0	0	0	0	0	0	0	0	0	0	0	0	0	0	0	0	0	0	0	0	0	0	0	0	0	0	0	0	0	0	0	0	0	0	0	2	0	0	0
						NA	NA	NA	NA	NA	NA	NA	NA	NA	NA	NA	NA	NA	NA	NA	NA	NA	NA	NA	NA	NA	NA	NA	NA	NA	NA	NA	NA	NA	NA	NA	NA	NA	NA	NA	NA	NA	NA	NA	NA	NA	NA	NA	NA
sp|Q8BYI9|TENR_MOUSE	sp|Q8BYI9|TENR_MOUSE	9	9	9	>sp|Q8BYI9|TENR_MOUSE Tenascin-R OS=Mus musculus GN=Tnr PE=1 SV=2	1	9	9	9	0	0	0	0	0	0	0	0	0	0	0	0	0	0	0	0	0	0	2	0	1	0	0	0	1	0	0	1	1	1	2	0	0	1	3	3	0	0	1	0
						NA	NA	NA	NA	NA	NA	NA	NA	NA	NA	NA	NA	NA	NA	NA	NA	NA	NA	NA	NA	NA	NA	NA	NA	NA	NA	NA	NA	NA	NA	NA	NA	NA	NA	NA	NA	NA	NA	NA	NA	NA	NA	NA	NA
						NA	NA	NA	NA	NA	NA	NA	NA	NA	NA	NA	NA	NA	NA	NA	NA	NA	NA	NA	NA	NA	NA	NA	NA	NA	NA	NA	NA	NA	NA	NA	NA	NA	NA	NA	NA	NA	NA	NA	NA	NA	NA	NA	NA
sp|Q8BZB3|CO027_MOUSE	sp|Q8BZB3|CO027_MOUSE	1	1	1	>sp|Q8BZB3|CO027_MOUSE Transmembrane protein C15orf27 homolog OS=Mus musculus PE=2 SV=3	1	1	1	1	0	0	0	0	0	0	0	0	0	0	0	0	0	0	0	0	0	0	0	1	0	0	0	0	0	0	0	0	0	0	0	0	0	0	0	0	0	0	0	0
						NA	NA	NA	NA	NA	NA	NA	NA	NA	NA	NA	NA	NA	NA	NA	NA	NA	NA	NA	NA	NA	NA	NA	NA	NA	NA	NA	NA	NA	NA	NA	NA	NA	NA	NA	NA	NA	NA	NA	NA	NA	NA	NA	NA
sp|Q8C0C7|SYFA_MOUSE	sp|Q8C0C7|SYFA_MOUSE	2	2	2	>sp|Q8C0C7|SYFA_MOUSE Phenylalanine--tRNA ligase alpha subunit OS=Mus musculus GN=Farsa PE=2 SV=1	1	2	2	2	0	0	0	0	0	0	0	0	0	0	0	0	0	0	0	0	0	0	0	0	0	0	0	0	0	0	1	0	0	0	1	1	0	0	0	0	0	0	0	0
						NA	NA	NA	NA	NA	NA	NA	NA	NA	NA	NA	NA	NA	NA	NA	NA	NA	NA	NA	NA	NA	NA	NA	NA	NA	NA	NA	NA	NA	NA	NA	NA	NA	NA	NA	NA	NA	NA	NA	NA	NA	NA	NA	NA
sp|Q8C0T9|ADCYA_MOUSE	sp|Q8C0T9|ADCYA_MOUSE	1	1	1	>sp|Q8C0T9|ADCYA_MOUSE Adenylate cyclase type 10 OS=Mus musculus GN=Adcy10 PE=2 SV=2	1	1	1	1	0	0	0	0	0	1	0	0	0	0	0	0	0	0	0	0	0	0	0	0	0	0	0	0	0	0	0	0	0	0	0	0	0	0	0	0	0	0	0	0
						NA	NA	NA	NA	NA	NA	NA	NA	NA	NA	NA	NA	NA	NA	NA	NA	NA	NA	NA	NA	NA	NA	NA	NA	NA	NA	NA	NA	NA	NA	NA	NA	NA	NA	NA	NA	NA	NA	NA	NA	NA	NA	NA	NA
						NA	NA	NA	NA	NA	NA	NA	NA	NA	NA	NA	NA	NA	NA	NA	NA	NA	NA	NA	NA	NA	NA	NA	NA	NA	NA	NA	NA	NA	NA	NA	NA	NA	NA	NA	NA	NA	NA	NA	NA	NA	NA	NA	NA
sp|Q8C729|F126B_MOUSE	sp|Q8C729|F126B_MOUSE	1	1	1	>sp|Q8C729|F126B_MOUSE Protein FAM126B OS=Mus musculus GN=Fam126b PE=2 SV=1	1	1	1	1	0	0	0	0	0	0	0	0	0	0	0	0	0	0	0	0	0	0	0	0	0	0	0	0	0	0	0	0	0	0	0	0	0	0	0	0	1	0	0	0
						NA	NA	NA	NA	NA	NA	NA	NA	NA	NA	NA	NA	NA	NA	NA	NA	NA	NA	NA	NA	NA	NA	NA	NA	NA	NA	NA	NA	NA	NA	NA	NA	NA	NA	NA	NA	NA	NA	NA	NA	NA	NA	NA	NA
sp|Q8C7M3|TRIM9_MOUSE	sp|Q8C7M3|TRIM9_MOUSE	2	2	2	>sp|Q8C7M3|TRIM9_MOUSE E3 ubiquitin-protein ligase TRIM9 OS=Mus musculus GN=Trim9 PE=1 SV=2	1	2	2	2	0	0	0	0	0	0	0	0	0	0	0	0	0	0	0	0	0	0	0	0	0	0	0	0	0	0	2	0	0	0	1	0	0	0	0	0	0	0	0	0
						NA	NA	NA	NA	NA	NA	NA	NA	NA	NA	NA	NA	NA	NA	NA	NA	NA	NA	NA	NA	NA	NA	NA	NA	NA	NA	NA	NA	NA	NA	NA	NA	NA	NA	NA	NA	NA	NA	NA	NA	NA	NA	NA	NA
sp|Q8C817|T200A_MOUSE	sp|Q8C817|T200A_MOUSE	4	4	4	>sp|Q8C817|T200A_MOUSE Transmembrane protein 200A OS=Mus musculus GN=Tmem200a PE=1 SV=1	1	4	4	4	0	0	0	0	0	0	0	0	0	0	0	0	0	0	0	0	0	0	0	0	0	0	0	0	0	0	2	1	0	0	0	0	0	0	0	0	0	0	0	0
						NA	NA	NA	NA	NA	NA	NA	NA	NA	NA	NA	NA	NA	NA	NA	NA	NA	NA	NA	NA	NA	NA	NA	NA	NA	NA	NA	NA	NA	NA	NA	NA	NA	NA	NA	NA	NA	NA	NA	NA	NA	NA	NA	NA
sp|Q8C8R3|ANK2_MOUSE;sp|G5E8K5|ANK3_MOUSE	sp|Q8C8R3|ANK2_MOUSE;sp|G5E8K5|ANK3_MOUSE	4;2	2;1	2;1	>sp|Q8C8R3|ANK2_MOUSE Ankyrin-2 OS=Mus musculus GN=Ank2 PE=1 SV=2;>sp|G5E8K5|ANK3_MOUSE Ankyrin-3 OS=Mus musculus GN=Ank3 PE=1 SV=1	2	4	2	2	0	0	0	1	0	0	0	0	0	0	0	0	0	0	0	0	0	0	0	0	1	0	0	0	0	1	1	0	0	1	0	0	0	0	0	0	0	0	0	0
						NA	NA	NA	NA	NA	NA	NA	NA	NA	NA	NA	NA	NA	NA	NA	NA	NA	NA	NA	NA	NA	NA	NA	NA	NA	NA	NA	NA	NA	NA	NA	NA	NA	NA	NA	NA	NA	NA	NA	NA	NA	NA	NA	NA
sp|Q8C9H6|STRP2_MOUSE	sp|Q8C9H6|STRP2_MOUSE	4	4	4	>sp|Q8C9H6|STRP2_MOUSE Striatin-interacting proteins 2 OS=Mus musculus GN=Strip2 PE=1 SV=1	1	4	4	4	0	0	0	0	0	0	0	0	0	0	0	0	0	0	0	0	0	0	0	0	0	0	0	0	0	1	0	0	0	0	0	0	0	0	0	0	4	0	0	0
						NA	NA	NA	NA	NA	NA	NA	NA	NA	NA	NA	NA	NA	NA	NA	NA	NA	NA	NA	NA	NA	NA	NA	NA	NA	NA	NA	NA	NA	NA	NA	NA	NA	NA	NA	NA	NA	NA	NA	NA	NA	NA	NA	NA
						NA	NA	NA	NA	NA	NA	NA	NA	NA	NA	NA	NA	NA	NA	NA	NA	NA	NA	NA	NA	NA	NA	NA	NA	NA	NA	NA	NA	NA	NA	NA	NA	NA	NA	NA	NA	NA	NA	NA	NA	NA	NA	NA	NA
sp|Q8CBE3|WDR37_MOUSE	sp|Q8CBE3|WDR37_MOUSE	2	2	2	>sp|Q8CBE3|WDR37_MOUSE WD repeat-containing protein 37 OS=Mus musculus GN=Wdr37 PE=2 SV=1	1	2	2	2	0	0	0	0	0	0	0	0	0	0	0	0	0	0	0	0	0	0	0	0	0	0	0	0	0	0	0	0	0	0	0	0	0	0	0	0	0	0	0	0
						NA	NA	NA	NA	NA	NA	NA	NA	NA	NA	NA	NA	NA	NA	NA	NA	NA	NA	NA	NA	NA	NA	NA	NA	NA	NA	NA	NA	NA	NA	NA	NA	NA	NA	NA	NA	NA	NA	NA	NA	NA	NA	NA	NA
sp|Q8CBW3|ABI1_MOUSE	sp|Q8CBW3|ABI1_MOUSE	1	1	1	>sp|Q8CBW3|ABI1_MOUSE Abl interactor 1 OS=Mus musculus GN=Abi1 PE=1 SV=3	1	1	1	1	0	0	0	0	0	0	0	0	0	0	0	0	0	0	0	0	0	0	0	0	0	0	0	0	0	0	0	0	0	0	0	0	0	1	0	0	0	0	0	0
						NA	NA	NA	NA	NA	NA	NA	NA	NA	NA	NA	NA	NA	NA	NA	NA	NA	NA	NA	NA	NA	NA	NA	NA	NA	NA	NA	NA	NA	NA	NA	NA	NA	NA	NA	NA	NA	NA	NA	NA	NA	NA	NA	NA
sp|Q8R0S4|CACB4_MOUSE;sp|Q8R3Z5|CACB1_MOUSE;sp|Q8CC27|CACB2_MOUSE	sp|Q8R0S4|CACB4_MOUSE;sp|Q8R3Z5|CACB1_MOUSE;sp|Q8CC27|CACB2_MOUSE	1;1;1	1;1;1	1;1;1	>sp|Q8R0S4|CACB4_MOUSE Voltage-dependent L-type calcium channel subunit beta-4 OS=Mus musculus GN=Cacnb4 PE=1 SV=2;>sp|Q8R3Z5|CACB1_MOUSE Voltage-dependent L-type calcium channel subunit beta-1 OS=Mus musculus GN=Cacnb1 PE=1 SV=1;>sp|Q8CC27|CACB2_MOUSE Vol	3	1	1	1	0	0	0	0	0	0	0	0	0	0	0	0	0	0	0	0	0	0	0	0	0	0	0	0	0	0	0	0	0	0	1	0	0	0	0	0	0	0	0	0
						NA	NA	NA	NA	NA	NA	NA	NA	NA	NA	NA	NA	NA	NA	NA	NA	NA	NA	NA	NA	NA	NA	NA	NA	NA	NA	NA	NA	NA	NA	NA	NA	NA	NA	NA	NA	NA	NA	NA	NA	NA	NA	NA	NA
sp|Q8CC88|VWA8_MOUSE	sp|Q8CC88|VWA8_MOUSE	1	1	1	>sp|Q8CC88|VWA8_MOUSE von Willebrand factor A domain-containing protein 8 OS=Mus musculus GN=Vwa8 PE=2 SV=2	1	1	1	1	0	0	0	0	0	0	0	0	0	0	0	0	0	0	0	0	0	0	0	0	0	0	0	0	0	0	0	0	0	0	0	0	0	0	0	0	0	0	0	0
						NA	NA	NA	NA	NA	NA	NA	NA	NA	NA	NA	NA	NA	NA	NA	NA	NA	NA	NA	NA	NA	NA	NA	NA	NA	NA	NA	NA	NA	NA	NA	NA	NA	NA	NA	NA	NA	NA	NA	NA	NA	NA	NA	NA
sp|Q8CGK3|LONM_MOUSE	sp|Q8CGK3|LONM_MOUSE	15	15	15	>sp|Q8CGK3|LONM_MOUSE Lon protease homolog, mitochondrial OS=Mus musculus GN=Lonp1 PE=1 SV=2	1	15	15	15	0	0	0	0	0	0	0	0	0	0	0	0	0	0	0	0	0	0	0	1	0	0	0	0	0	0	0	0	2	0	0	0	0	0	0	0	0	0	0	0
						NA	NA	NA	NA	NA	NA	NA	NA	NA	NA	NA	NA	NA	NA	NA	NA	NA	NA	NA	NA	NA	NA	NA	NA	NA	NA	NA	NA	NA	NA	NA	NA	NA	NA	NA	NA	NA	NA	NA	NA	NA	NA	NA	NA
sp|Q8CGV2|TPH2_MOUSE	sp|Q8CGV2|TPH2_MOUSE	2	2	2	>sp|Q8CGV2|TPH2_MOUSE Tryptophan 5-hydroxylase 2 OS=Mus musculus GN=Tph2 PE=2 SV=2	1	2	2	2	0	0	0	0	0	1	0	0	0	0	0	0	0	0	0	0	0	0	0	0	0	0	0	0	0	0	0	0	0	1	0	0	0	0	0	0	0	0	0	0
						NA	NA	NA	NA	NA	NA	NA	NA	NA	NA	NA	NA	NA	NA	NA	NA	NA	NA	NA	NA	NA	NA	NA	NA	NA	NA	NA	NA	NA	NA	NA	NA	NA	NA	NA	NA	NA	NA	NA	NA	NA	NA	NA	NA
sp|Q8CGY8|OGT1_MOUSE	sp|Q8CGY8|OGT1_MOUSE	4	4	4	>sp|Q8CGY8|OGT1_MOUSE UDP-N-acetylglucosamine--peptide N-acetylglucosaminyltransferase 110 kDa subunit OS=Mus musculus GN=Ogt PE=1 SV=2	1	4	4	4	0	0	0	0	0	0	0	0	0	0	0	0	0	0	0	0	0	0	0	0	0	0	0	0	0	0	4	0	0	0	1	0	0	0	0	0	0	0	0	0
						NA	NA	NA	NA	NA	NA	NA	NA	NA	NA	NA	NA	NA	NA	NA	NA	NA	NA	NA	NA	NA	NA	NA	NA	NA	NA	NA	NA	NA	NA	NA	NA	NA	NA	NA	NA	NA	NA	NA	NA	NA	NA	NA	NA
sp|Q8CHC4|SYNJ1_MOUSE	sp|Q8CHC4|SYNJ1_MOUSE	12	12	12	>sp|Q8CHC4|SYNJ1_MOUSE Synaptojanin-1 OS=Mus musculus GN=Synj1 PE=1 SV=3	1	12	12	12	0	0	0	0	0	0	0	0	0	0	0	0	0	0	0	0	0	0	0	0	0	0	0	0	0	0	1	0	1	0	7	0	0	0	0	0	0	0	0	0
						NA	NA	NA	NA	NA	NA	NA	NA	NA	NA	NA	NA	NA	NA	NA	NA	NA	NA	NA	NA	NA	NA	NA	NA	NA	NA	NA	NA	NA	NA	NA	NA	NA	NA	NA	NA	NA	NA	NA	NA	NA	NA	NA	NA
sp|Q8CHG7|RPGF2_MOUSE	sp|Q8CHG7|RPGF2_MOUSE	4	4	4	>sp|Q8CHG7|RPGF2_MOUSE Rap guanine nucleotide exchange factor 2 OS=Mus musculus GN=Rapgef2 PE=1 SV=2	1	4	4	4	0	0	0	0	0	0	0	0	0	0	0	0	0	0	0	0	0	0	0	0	0	0	0	0	0	0	0	0	1	0	1	0	0	0	0	0	0	0	0	0
						NA	NA	NA	NA	NA	NA	NA	NA	NA	NA	NA	NA	NA	NA	NA	NA	NA	NA	NA	NA	NA	NA	NA	NA	NA	NA	NA	NA	NA	NA	NA	NA	NA	NA	NA	NA	NA	NA	NA	NA	NA	NA	NA	NA
sp|Q8CHH9|SEPT8_MOUSE	sp|Q8CHH9|SEPT8_MOUSE	2	2	2	>sp|Q8CHH9|SEPT8_MOUSE Septin-8 OS=Mus musculus GN=Sept8 PE=1 SV=4	1	2	2	2	0	0	0	0	0	0	0	0	0	0	0	0	0	0	0	0	0	0	0	0	0	0	0	0	1	0	0	0	0	0	0	0	0	0	0	0	0	0	0	0
						NA	NA	NA	NA	NA	NA	NA	NA	NA	NA	NA	NA	NA	NA	NA	NA	NA	NA	NA	NA	NA	NA	NA	NA	NA	NA	NA	NA	NA	NA	NA	NA	NA	NA	NA	NA	NA	NA	NA	NA	NA	NA	NA	NA
						NA	NA	NA	NA	NA	NA	NA	NA	NA	NA	NA	NA	NA	NA	NA	NA	NA	NA	NA	NA	NA	NA	NA	NA	NA	NA	NA	NA	NA	NA	NA	NA	NA	NA	NA	NA	NA	NA	NA	NA	NA	NA	NA	NA
sp|Q8CIP4|MARK4_MOUSE	sp|Q8CIP4|MARK4_MOUSE	2	2	2	>sp|Q8CIP4|MARK4_MOUSE MAP/microtubule affinity-regulating kinase 4 OS=Mus musculus GN=Mark4 PE=1 SV=1	1	2	2	2	0	0	0	0	0	0	0	0	0	0	0	0	0	0	0	0	0	0	0	0	0	0	0	0	0	0	2	0	0	0	0	0	0	0	0	0	0	0	0	0
						NA	NA	NA	NA	NA	NA	NA	NA	NA	NA	NA	NA	NA	NA	NA	NA	NA	NA	NA	NA	NA	NA	NA	NA	NA	NA	NA	NA	NA	NA	NA	NA	NA	NA	NA	NA	NA	NA	NA	NA	NA	NA	NA	NA
						NA	NA	NA	NA	NA	NA	NA	NA	NA	NA	NA	NA	NA	NA	NA	NA	NA	NA	NA	NA	NA	NA	NA	NA	NA	NA	NA	NA	NA	NA	NA	NA	NA	NA	NA	NA	NA	NA	NA	NA	NA	NA	NA	NA
sp|Q8K0S0|PHYIP_MOUSE	sp|Q8K0S0|PHYIP_MOUSE	5	5	5	>sp|Q8K0S0|PHYIP_MOUSE Phytanoyl-CoA hydroxylase-interacting protein OS=Mus musculus GN=Phyhip PE=1 SV=1	1	5	5	5	0	0	0	0	0	0	2	0	0	0	2	0	0	0	1	0	2	0	2	0	0	0	1	0	2	1	1	0	1	1	2	0	0	0	1	1	0	0	0	0
						NA	NA	NA	NA	NA	NA	NA	NA	NA	NA	NA	NA	NA	NA	NA	NA	NA	NA	NA	NA	NA	NA	NA	NA	NA	NA	NA	NA	NA	NA	NA	NA	NA	NA	NA	NA	NA	NA	NA	NA	NA	NA	NA	NA
						NA	NA	NA	NA	NA	NA	NA	NA	NA	NA	NA	NA	NA	NA	NA	NA	NA	NA	NA	NA	NA	NA	NA	NA	NA	NA	NA	NA	NA	NA	NA	NA	NA	NA	NA	NA	NA	NA	NA	NA	NA	NA	NA	NA
sp|Q8K0U4|HS12A_MOUSE	sp|Q8K0U4|HS12A_MOUSE	14	14	12	>sp|Q8K0U4|HS12A_MOUSE Heat shock 70 kDa protein 12A OS=Mus musculus GN=Hspa12a PE=1 SV=1	1	14	14	12	0	0	0	0	0	1	2	3	0	0	0	0	0	0	0	0	0	0	0	0	1	1	0	4	4	3	4	0	2	3	3	3	0	0	2	3	1	0	0	0
						NA	NA	NA	NA	NA	NA	NA	NA	NA	NA	NA	NA	NA	NA	NA	NA	NA	NA	NA	NA	NA	NA	NA	NA	NA	NA	NA	NA	NA	NA	NA	NA	NA	NA	NA	NA	NA	NA	NA	NA	NA	NA	NA	NA
sp|Q8K1M6|DNM1L_MOUSE	sp|Q8K1M6|DNM1L_MOUSE	3	3	3	>sp|Q8K1M6|DNM1L_MOUSE Dynamin-1-like protein OS=Mus musculus GN=Dnm1l PE=1 SV=2	1	3	3	3	0	0	0	0	0	0	0	0	0	0	0	0	0	0	0	0	0	0	0	0	0	0	0	0	0	0	1	0	1	0	0	0	0	0	0	0	0	0	0	0
						NA	NA	NA	NA	NA	NA	NA	NA	NA	NA	NA	NA	NA	NA	NA	NA	NA	NA	NA	NA	NA	NA	NA	NA	NA	NA	NA	NA	NA	NA	NA	NA	NA	NA	NA	NA	NA	NA	NA	NA	NA	NA	NA	NA
						NA	NA	NA	NA	NA	NA	NA	NA	NA	NA	NA	NA	NA	NA	NA	NA	NA	NA	NA	NA	NA	NA	NA	NA	NA	NA	NA	NA	NA	NA	NA	NA	NA	NA	NA	NA	NA	NA	NA	NA	NA	NA	NA	NA
sp|Q8K2C9|HACD3_MOUSE	sp|Q8K2C9|HACD3_MOUSE	2	2	2	>sp|Q8K2C9|HACD3_MOUSE Very-long-chain (3R)-3-hydroxyacyl-CoA dehydratase 3 OS=Mus musculus GN=ptplad1 PE=1 SV=2	1	2	2	2	0	0	0	0	0	0	0	0	0	0	0	0	0	0	0	0	0	0	0	0	0	0	1	0	0	1	0	0	0	1	0	1	0	0	0	0	0	0	0	0
						NA	NA	NA	NA	NA	NA	NA	NA	NA	NA	NA	NA	NA	NA	NA	NA	NA	NA	NA	NA	NA	NA	NA	NA	NA	NA	NA	NA	NA	NA	NA	NA	NA	NA	NA	NA	NA	NA	NA	NA	NA	NA	NA	NA
sp|Q8K310|MATR3_MOUSE	sp|Q8K310|MATR3_MOUSE	3	3	3	>sp|Q8K310|MATR3_MOUSE Matrin-3 OS=Mus musculus GN=Matr3 PE=1 SV=1	1	3	3	3	0	0	0	0	0	0	0	0	0	0	0	0	0	0	0	0	0	0	0	0	1	0	0	0	0	0	0	0	0	3	0	0	0	0	0	0	0	0	0	0
						NA	NA	NA	NA	NA	NA	NA	NA	NA	NA	NA	NA	NA	NA	NA	NA	NA	NA	NA	NA	NA	NA	NA	NA	NA	NA	NA	NA	NA	NA	NA	NA	NA	NA	NA	NA	NA	NA	NA	NA	NA	NA	NA	NA
						NA	NA	NA	NA	NA	NA	NA	NA	NA	NA	NA	NA	NA	NA	NA	NA	NA	NA	NA	NA	NA	NA	NA	NA	NA	NA	NA	NA	NA	NA	NA	NA	NA	NA	NA	NA	NA	NA	NA	NA	NA	NA	NA	NA
sp|Q8K4I3|ARHG6_MOUSE	sp|Q8K4I3|ARHG6_MOUSE	3	3	2	>sp|Q8K4I3|ARHG6_MOUSE Rho guanine nucleotide exchange factor 6 OS=Mus musculus GN=Arhgef6 PE=1 SV=1	1	3	3	2	0	0	0	0	0	0	0	0	0	0	0	0	0	0	0	0	0	0	0	0	0	0	0	0	0	0	2	0	0	0	1	0	0	0	0	0	0	0	0	0
						NA	NA	NA	NA	NA	NA	NA	NA	NA	NA	NA	NA	NA	NA	NA	NA	NA	NA	NA	NA	NA	NA	NA	NA	NA	NA	NA	NA	NA	NA	NA	NA	NA	NA	NA	NA	NA	NA	NA	NA	NA	NA	NA	NA
						NA	NA	NA	NA	NA	NA	NA	NA	NA	NA	NA	NA	NA	NA	NA	NA	NA	NA	NA	NA	NA	NA	NA	NA	NA	NA	NA	NA	NA	NA	NA	NA	NA	NA	NA	NA	NA	NA	NA	NA	NA	NA	NA	NA
sp|Q8R071|IP3KA_MOUSE	sp|Q8R071|IP3KA_MOUSE	4	4	4	>sp|Q8R071|IP3KA_MOUSE Inositol-trisphosphate 3-kinase A OS=Mus musculus GN=Itpka PE=2 SV=1	1	4	4	4	0	0	0	0	0	0	0	0	0	0	0	0	0	0	0	0	0	0	0	0	0	0	0	0	0	0	2	0	0	3	0	0	0	0	0	0	0	0	0	0
						NA	NA	NA	NA	NA	NA	NA	NA	NA	NA	NA	NA	NA	NA	NA	NA	NA	NA	NA	NA	NA	NA	NA	NA	NA	NA	NA	NA	NA	NA	NA	NA	NA	NA	NA	NA	NA	NA	NA	NA	NA	NA	NA	NA
sp|Q8R0S2|IQEC1_MOUSE;sp|Q5DU25|IQEC2_MOUSE;sp|Q3TES0|IQEC3_MOUSE	sp|Q8R0S2|IQEC1_MOUSE	7;3;1	7;3;1	7;3;1	>sp|Q8R0S2|IQEC1_MOUSE IQ motif and SEC7 domain-containing protein 1 OS=Mus musculus GN=Iqsec1 PE=1 SV=2	3	7	7	7	0	0	0	0	0	0	0	0	0	0	0	0	0	0	0	0	0	0	0	0	0	1	0	0	0	0	1	0	0	0	5	0	0	0	0	0	0	0	0	0
						NA	NA	NA	NA	NA	NA	NA	NA	NA	NA	NA	NA	NA	NA	NA	NA	NA	NA	NA	NA	NA	NA	NA	NA	NA	NA	NA	NA	NA	NA	NA	NA	NA	NA	NA	NA	NA	NA	NA	NA	NA	NA	NA	NA
sp|Q8R127|SCPDL_MOUSE	sp|Q8R127|SCPDL_MOUSE	2	2	2	>sp|Q8R127|SCPDL_MOUSE Saccharopine dehydrogenase-like oxidoreductase OS=Mus musculus GN=Sccpdh PE=2 SV=1	1	2	2	2	0	0	0	0	0	0	0	0	0	0	0	0	0	0	0	0	0	0	0	0	0	0	0	0	0	0	0	0	0	0	0	0	0	0	0	0	0	0	0	0
						NA	NA	NA	NA	NA	NA	NA	NA	NA	NA	NA	NA	NA	NA	NA	NA	NA	NA	NA	NA	NA	NA	NA	NA	NA	NA	NA	NA	NA	NA	NA	NA	NA	NA	NA	NA	NA	NA	NA	NA	NA	NA	NA	NA
sp|Q8R191|SNG3_MOUSE	sp|Q8R191|SNG3_MOUSE	2	2	2	>sp|Q8R191|SNG3_MOUSE Synaptogyrin-3 OS=Mus musculus GN=Syngr3 PE=1 SV=1	1	2	2	2	0	0	0	0	0	0	0	0	0	0	0	0	0	0	0	0	0	0	0	0	0	0	0	0	0	0	1	0	0	0	0	0	0	0	0	0	0	0	1	0
						NA	NA	NA	NA	NA	NA	NA	NA	NA	NA	NA	NA	NA	NA	NA	NA	NA	NA	NA	NA	NA	NA	NA	NA	NA	NA	NA	NA	NA	NA	NA	NA	NA	NA	NA	NA	NA	NA	NA	NA	NA	NA	NA	NA
sp|Q8R1F1|NIBL1_MOUSE	sp|Q8R1F1|NIBL1_MOUSE	1	1	1	>sp|Q8R1F1|NIBL1_MOUSE Niban-like protein 1 OS=Mus musculus GN=Fam129b PE=2 SV=2	1	1	1	1	0	0	0	0	0	0	0	0	0	0	0	0	0	0	0	0	0	0	0	0	0	0	0	0	0	0	0	0	0	1	0	0	0	0	0	0	0	0	0	0
						NA	NA	NA	NA	NA	NA	NA	NA	NA	NA	NA	NA	NA	NA	NA	NA	NA	NA	NA	NA	NA	NA	NA	NA	NA	NA	NA	NA	NA	NA	NA	NA	NA	NA	NA	NA	NA	NA	NA	NA	NA	NA	NA	NA
						NA	NA	NA	NA	NA	NA	NA	NA	NA	NA	NA	NA	NA	NA	NA	NA	NA	NA	NA	NA	NA	NA	NA	NA	NA	NA	NA	NA	NA	NA	NA	NA	NA	NA	NA	NA	NA	NA	NA	NA	NA	NA	NA	NA
						NA	NA	NA	NA	NA	NA	NA	NA	NA	NA	NA	NA	NA	NA	NA	NA	NA	NA	NA	NA	NA	NA	NA	NA	NA	NA	NA	NA	NA	NA	NA	NA	NA	NA	NA	NA	NA	NA	NA	NA	NA	NA	NA	NA
						NA	NA	NA	NA	NA	NA	NA	NA	NA	NA	NA	NA	NA	NA	NA	NA	NA	NA	NA	NA	NA	NA	NA	NA	NA	NA	NA	NA	NA	NA	NA	NA	NA	NA	NA	NA	NA	NA	NA	NA	NA	NA	NA	NA
sp|Q8R5H1|UBP15_MOUSE	sp|Q8R5H1|UBP15_MOUSE	1	1	1	>sp|Q8R5H1|UBP15_MOUSE Ubiquitin carboxyl-terminal hydrolase 15 OS=Mus musculus GN=Usp15 PE=1 SV=1	1	1	1	1	0	0	0	0	0	0	0	0	0	0	1	0	0	0	0	0	0	1	0	0	0	0	1	0	0	1	0	0	0	0	0	0	0	0	0	0	0	0	0	0
						NA	NA	NA	NA	NA	NA	NA	NA	NA	NA	NA	NA	NA	NA	NA	NA	NA	NA	NA	NA	NA	NA	NA	NA	NA	NA	NA	NA	NA	NA	NA	NA	NA	NA	NA	NA	NA	NA	NA	NA	NA	NA	NA	NA
sp|Q8R5H6|WASF1_MOUSE	sp|Q8R5H6|WASF1_MOUSE	3	3	3	>sp|Q8R5H6|WASF1_MOUSE Wiskott-Aldrich syndrome protein family member 1 OS=Mus musculus GN=Wasf1 PE=1 SV=2	1	3	3	3	0	0	0	0	0	0	0	0	0	0	0	0	0	0	0	0	0	0	0	0	0	0	0	0	0	0	0	0	0	0	0	0	0	1	2	1	0	0	0	0
						NA	NA	NA	NA	NA	NA	NA	NA	NA	NA	NA	NA	NA	NA	NA	NA	NA	NA	NA	NA	NA	NA	NA	NA	NA	NA	NA	NA	NA	NA	NA	NA	NA	NA	NA	NA	NA	NA	NA	NA	NA	NA	NA	NA
						NA	NA	NA	NA	NA	NA	NA	NA	NA	NA	NA	NA	NA	NA	NA	NA	NA	NA	NA	NA	NA	NA	NA	NA	NA	NA	NA	NA	NA	NA	NA	NA	NA	NA	NA	NA	NA	NA	NA	NA	NA	NA	NA	NA
						NA	NA	NA	NA	NA	NA	NA	NA	NA	NA	NA	NA	NA	NA	NA	NA	NA	NA	NA	NA	NA	NA	NA	NA	NA	NA	NA	NA	NA	NA	NA	NA	NA	NA	NA	NA	NA	NA	NA	NA	NA	NA	NA	NA
sp|Q8VDN4|CCD92_MOUSE	sp|Q8VDN4|CCD92_MOUSE	3	3	3	>sp|Q8VDN4|CCD92_MOUSE Coiled-coil domain-containing protein 92 OS=Mus musculus GN=Ccdc92 PE=2 SV=1	1	3	3	3	0	0	0	0	0	0	0	0	0	1	2	0	0	0	0	0	0	0	0	0	0	0	0	0	0	0	0	0	0	0	0	0	0	0	1	2	0	0	0	0
						NA	NA	NA	NA	NA	NA	NA	NA	NA	NA	NA	NA	NA	NA	NA	NA	NA	NA	NA	NA	NA	NA	NA	NA	NA	NA	NA	NA	NA	NA	NA	NA	NA	NA	NA	NA	NA	NA	NA	NA	NA	NA	NA	NA
						NA	NA	NA	NA	NA	NA	NA	NA	NA	NA	NA	NA	NA	NA	NA	NA	NA	NA	NA	NA	NA	NA	NA	NA	NA	NA	NA	NA	NA	NA	NA	NA	NA	NA	NA	NA	NA	NA	NA	NA	NA	NA	NA	NA
sp|Q8VE33|GD1L1_MOUSE	sp|Q8VE33|GD1L1_MOUSE	1	1	1	>sp|Q8VE33|GD1L1_MOUSE Ganglioside-induced differentiation-associated protein 1-like 1 OS=Mus musculus GN=Gdap1l1 PE=2 SV=1	1	1	1	1	0	0	0	0	0	0	0	0	0	0	0	0	0	0	0	0	0	0	0	0	0	0	0	0	0	0	0	0	0	0	1	0	0	0	0	0	0	0	0	0
						NA	NA	NA	NA	NA	NA	NA	NA	NA	NA	NA	NA	NA	NA	NA	NA	NA	NA	NA	NA	NA	NA	NA	NA	NA	NA	NA	NA	NA	NA	NA	NA	NA	NA	NA	NA	NA	NA	NA	NA	NA	NA	NA	NA
sp|Q8VEF1|GRM1A_MOUSE	sp|Q8VEF1|GRM1A_MOUSE	2	1	1	>sp|Q8VEF1|GRM1A_MOUSE GRAM domain-containing protein 1A OS=Mus musculus GN=Gramd1a PE=2 SV=2	1	2	1	1	0	1	0	0	0	0	0	0	0	0	0	0	0	0	0	0	0	0	0	0	0	0	0	0	0	0	1	0	0	0	0	0	0	0	0	0	0	0	0	0
						NA	NA	NA	NA	NA	NA	NA	NA	NA	NA	NA	NA	NA	NA	NA	NA	NA	NA	NA	NA	NA	NA	NA	NA	NA	NA	NA	NA	NA	NA	NA	NA	NA	NA	NA	NA	NA	NA	NA	NA	NA	NA	NA	NA
sp|Q9CQW2|ARL8B_MOUSE;sp|Q8VEH3|ARL8A_MOUSE	sp|Q9CQW2|ARL8B_MOUSE;sp|Q8VEH3|ARL8A_MOUSE	1;1	1;1	1;1	>sp|Q9CQW2|ARL8B_MOUSE ADP-ribosylation factor-like protein 8B OS=Mus musculus GN=Arl8b PE=2 SV=1;>sp|Q8VEH3|ARL8A_MOUSE ADP-ribosylation factor-like protein 8A OS=Mus musculus GN=Arl8a PE=2 SV=1	2	1	1	1	0	0	0	0	0	0	0	0	0	0	0	0	0	0	0	0	0	0	0	0	0	0	0	0	0	0	0	0	0	0	0	0	0	0	0	0	0	0	0	0
						NA	NA	NA	NA	NA	NA	NA	NA	NA	NA	NA	NA	NA	NA	NA	NA	NA	NA	NA	NA	NA	NA	NA	NA	NA	NA	NA	NA	NA	NA	NA	NA	NA	NA	NA	NA	NA	NA	NA	NA	NA	NA	NA	NA
sp|Q8VEK3|HNRPU_MOUSE	sp|Q8VEK3|HNRPU_MOUSE	2	2	2	>sp|Q8VEK3|HNRPU_MOUSE Heterogeneous nuclear ribonucleoprotein U OS=Mus musculus GN=Hnrnpu PE=1 SV=1	1	2	2	2	0	0	0	0	0	0	0	0	0	0	0	0	0	0	0	0	0	0	0	0	0	0	0	0	0	0	0	0	0	0	0	0	0	0	0	0	0	0	0	0
						NA	NA	NA	NA	NA	NA	NA	NA	NA	NA	NA	NA	NA	NA	NA	NA	NA	NA	NA	NA	NA	NA	NA	NA	NA	NA	NA	NA	NA	NA	NA	NA	NA	NA	NA	NA	NA	NA	NA	NA	NA	NA	NA	NA
						NA	NA	NA	NA	NA	NA	NA	NA	NA	NA	NA	NA	NA	NA	NA	NA	NA	NA	NA	NA	NA	NA	NA	NA	NA	NA	NA	NA	NA	NA	NA	NA	NA	NA	NA	NA	NA	NA	NA	NA	NA	NA	NA	NA
sp|Q8VHH5|AGAP3_MOUSE	sp|Q8VHH5|AGAP3_MOUSE	1	1	1	>sp|Q8VHH5|AGAP3_MOUSE Arf-GAP with GTPase, ANK repeat and PH domain-containing protein 3 OS=Mus musculus GN=Agap3 PE=1 SV=1	1	1	1	1	0	0	0	0	0	0	0	0	0	0	0	0	0	0	0	0	0	0	0	0	0	0	0	0	0	0	0	0	0	0	0	0	0	0	0	0	0	0	0	0
						NA	NA	NA	NA	NA	NA	NA	NA	NA	NA	NA	NA	NA	NA	NA	NA	NA	NA	NA	NA	NA	NA	NA	NA	NA	NA	NA	NA	NA	NA	NA	NA	NA	NA	NA	NA	NA	NA	NA	NA	NA	NA	NA	NA
sp|Q8VHK5|MLC1_MOUSE	sp|Q8VHK5|MLC1_MOUSE	1	1	1	>sp|Q8VHK5|MLC1_MOUSE Membrane protein MLC1 OS=Mus musculus GN=Mlc1 PE=2 SV=1	1	1	1	1	0	0	0	0	0	0	1	0	0	0	0	0	0	0	0	0	0	0	0	0	0	0	0	0	0	0	0	0	0	0	0	0	0	0	0	0	0	0	0	0
						NA	NA	NA	NA	NA	NA	NA	NA	NA	NA	NA	NA	NA	NA	NA	NA	NA	NA	NA	NA	NA	NA	NA	NA	NA	NA	NA	NA	NA	NA	NA	NA	NA	NA	NA	NA	NA	NA	NA	NA	NA	NA	NA	NA
						NA	NA	NA	NA	NA	NA	NA	NA	NA	NA	NA	NA	NA	NA	NA	NA	NA	NA	NA	NA	NA	NA	NA	NA	NA	NA	NA	NA	NA	NA	NA	NA	NA	NA	NA	NA	NA	NA	NA	NA	NA	NA	NA	NA
sp|Q8VHW2|CCG8_MOUSE	sp|Q8VHW2|CCG8_MOUSE	7	7	7	>sp|Q8VHW2|CCG8_MOUSE Voltage-dependent calcium channel gamma-8 subunit OS=Mus musculus GN=Cacng8 PE=1 SV=1	1	7	7	7	0	0	0	0	0	0	0	0	0	0	0	0	0	0	0	0	0	0	0	0	0	0	0	0	0	0	2	0	1	0	0	0	0	0	0	0	0	0	0	0
						NA	NA	NA	NA	NA	NA	NA	NA	NA	NA	NA	NA	NA	NA	NA	NA	NA	NA	NA	NA	NA	NA	NA	NA	NA	NA	NA	NA	NA	NA	NA	NA	NA	NA	NA	NA	NA	NA	NA	NA	NA	NA	NA	NA
sp|Q8VHW4|CCG5_MOUSE	sp|Q8VHW4|CCG5_MOUSE	4	4	4	>sp|Q8VHW4|CCG5_MOUSE Voltage-dependent calcium channel gamma-5 subunit OS=Mus musculus GN=Cacng5 PE=2 SV=1	1	4	4	4	0	0	0	0	0	0	0	0	0	0	0	0	0	0	0	0	0	0	0	0	0	3	3	0	0	0	0	0	0	0	0	0	0	0	0	0	0	0	0	0
						NA	NA	NA	NA	NA	NA	NA	NA	NA	NA	NA	NA	NA	NA	NA	NA	NA	NA	NA	NA	NA	NA	NA	NA	NA	NA	NA	NA	NA	NA	NA	NA	NA	NA	NA	NA	NA	NA	NA	NA	NA	NA	NA	NA
						NA	NA	NA	NA	NA	NA	NA	NA	NA	NA	NA	NA	NA	NA	NA	NA	NA	NA	NA	NA	NA	NA	NA	NA	NA	NA	NA	NA	NA	NA	NA	NA	NA	NA	NA	NA	NA	NA	NA	NA	NA	NA	NA	NA
						NA	NA	NA	NA	NA	NA	NA	NA	NA	NA	NA	NA	NA	NA	NA	NA	NA	NA	NA	NA	NA	NA	NA	NA	NA	NA	NA	NA	NA	NA	NA	NA	NA	NA	NA	NA	NA	NA	NA	NA	NA	NA	NA	NA
						NA	NA	NA	NA	NA	NA	NA	NA	NA	NA	NA	NA	NA	NA	NA	NA	NA	NA	NA	NA	NA	NA	NA	NA	NA	NA	NA	NA	NA	NA	NA	NA	NA	NA	NA	NA	NA	NA	NA	NA	NA	NA	NA	NA
						NA	NA	NA	NA	NA	NA	NA	NA	NA	NA	NA	NA	NA	NA	NA	NA	NA	NA	NA	NA	NA	NA	NA	NA	NA	NA	NA	NA	NA	NA	NA	NA	NA	NA	NA	NA	NA	NA	NA	NA	NA	NA	NA	NA
						NA	NA	NA	NA	NA	NA	NA	NA	NA	NA	NA	NA	NA	NA	NA	NA	NA	NA	NA	NA	NA	NA	NA	NA	NA	NA	NA	NA	NA	NA	NA	NA	NA	NA	NA	NA	NA	NA	NA	NA	NA	NA	NA	NA
						NA	NA	NA	NA	NA	NA	NA	NA	NA	NA	NA	NA	NA	NA	NA	NA	NA	NA	NA	NA	NA	NA	NA	NA	NA	NA	NA	NA	NA	NA	NA	NA	NA	NA	NA	NA	NA	NA	NA	NA	NA	NA	NA	NA
						NA	NA	NA	NA	NA	NA	NA	NA	NA	NA	NA	NA	NA	NA	NA	NA	NA	NA	NA	NA	NA	NA	NA	NA	NA	NA	NA	NA	NA	NA	NA	NA	NA	NA	NA	NA	NA	NA	NA	NA	NA	NA	NA	NA
						NA	NA	NA	NA	NA	NA	NA	NA	NA	NA	NA	NA	NA	NA	NA	NA	NA	NA	NA	NA	NA	NA	NA	NA	NA	NA	NA	NA	NA	NA	NA	NA	NA	NA	NA	NA	NA	NA	NA	NA	NA	NA	NA	NA
sp|Q91WD5|NDUS2_MOUSE	sp|Q91WD5|NDUS2_MOUSE	3	3	3	>sp|Q91WD5|NDUS2_MOUSE NADH dehydrogenase [ubiquinone] iron-sulfur protein 2, mitochondrial OS=Mus musculus GN=Ndufs2 PE=1 SV=1	1	3	3	3	0	0	0	0	0	2	0	0	0	0	0	0	0	0	2	0	0	0	0	0	0	0	0	0	0	0	0	0	0	2	0	0	0	0	0	0	0	0	1	0
						NA	NA	NA	NA	NA	NA	NA	NA	NA	NA	NA	NA	NA	NA	NA	NA	NA	NA	NA	NA	NA	NA	NA	NA	NA	NA	NA	NA	NA	NA	NA	NA	NA	NA	NA	NA	NA	NA	NA	NA	NA	NA	NA	NA
						NA	NA	NA	NA	NA	NA	NA	NA	NA	NA	NA	NA	NA	NA	NA	NA	NA	NA	NA	NA	NA	NA	NA	NA	NA	NA	NA	NA	NA	NA	NA	NA	NA	NA	NA	NA	NA	NA	NA	NA	NA	NA	NA	NA
sp|Q91YL3|UCKL1_MOUSE	sp|Q91YL3|UCKL1_MOUSE	2	2	2	>sp|Q91YL3|UCKL1_MOUSE Uridine-cytidine kinase-like 1 OS=Mus musculus GN=Uckl1 PE=2 SV=1	1	2	2	2	0	0	0	0	0	0	0	0	0	0	0	0	0	0	0	0	0	0	0	0	0	0	0	0	0	2	0	0	0	0	0	0	0	0	0	0	0	0	0	0
						NA	NA	NA	NA	NA	NA	NA	NA	NA	NA	NA	NA	NA	NA	NA	NA	NA	NA	NA	NA	NA	NA	NA	NA	NA	NA	NA	NA	NA	NA	NA	NA	NA	NA	NA	NA	NA	NA	NA	NA	NA	NA	NA	NA
sp|Q91YM4|TBRG4_MOUSE	sp|Q91YM4|TBRG4_MOUSE	4	4	4	>sp|Q91YM4|TBRG4_MOUSE Protein TBRG4 OS=Mus musculus GN=Tbrg4 PE=2 SV=1	1	4	4	4	0	0	0	0	0	3	0	0	0	0	0	0	0	0	0	0	0	0	0	0	0	0	0	0	0	0	0	0	0	3	0	0	0	0	0	0	0	0	0	0
						NA	NA	NA	NA	NA	NA	NA	NA	NA	NA	NA	NA	NA	NA	NA	NA	NA	NA	NA	NA	NA	NA	NA	NA	NA	NA	NA	NA	NA	NA	NA	NA	NA	NA	NA	NA	NA	NA	NA	NA	NA	NA	NA	NA
sp|Q91YT0|NDUV1_MOUSE	sp|Q91YT0|NDUV1_MOUSE	5	5	5	>sp|Q91YT0|NDUV1_MOUSE NADH dehydrogenase [ubiquinone] flavoprotein 1, mitochondrial OS=Mus musculus GN=Ndufv1 PE=1 SV=1	1	5	5	5	0	0	0	0	0	0	0	0	0	0	0	0	0	0	2	0	0	0	0	0	1	0	0	0	0	0	0	0	1	2	0	0	0	0	0	0	0	0	2	0
						NA	NA	NA	NA	NA	NA	NA	NA	NA	NA	NA	NA	NA	NA	NA	NA	NA	NA	NA	NA	NA	NA	NA	NA	NA	NA	NA	NA	NA	NA	NA	NA	NA	NA	NA	NA	NA	NA	NA	NA	NA	NA	NA	NA
sp|Q91ZA3|PCCA_MOUSE	sp|Q91ZA3|PCCA_MOUSE	3	3	3	>sp|Q91ZA3|PCCA_MOUSE Propionyl-CoA carboxylase alpha chain, mitochondrial OS=Mus musculus GN=Pcca PE=1 SV=2	1	3	3	3	0	0	0	0	0	0	0	0	0	0	0	0	0	0	0	0	0	0	0	0	0	0	0	0	0	0	0	0	0	0	0	0	0	0	0	0	0	0	0	0
						NA	NA	NA	NA	NA	NA	NA	NA	NA	NA	NA	NA	NA	NA	NA	NA	NA	NA	NA	NA	NA	NA	NA	NA	NA	NA	NA	NA	NA	NA	NA	NA	NA	NA	NA	NA	NA	NA	NA	NA	NA	NA	NA	NA
						NA	NA	NA	NA	NA	NA	NA	NA	NA	NA	NA	NA	NA	NA	NA	NA	NA	NA	NA	NA	NA	NA	NA	NA	NA	NA	NA	NA	NA	NA	NA	NA	NA	NA	NA	NA	NA	NA	NA	NA	NA	NA	NA	NA
sp|Q920I9|WDR7_MOUSE	sp|Q920I9|WDR7_MOUSE	14	14	14	>sp|Q920I9|WDR7_MOUSE WD repeat-containing protein 7 OS=Mus musculus GN=Wdr7 PE=1 SV=3	1	14	14	14	0	0	0	0	0	0	0	0	0	0	0	0	0	0	0	0	0	0	0	0	0	0	0	0	1	1	2	0	1	6	6	2	0	0	0	0	0	0	0	0
						NA	NA	NA	NA	NA	NA	NA	NA	NA	NA	NA	NA	NA	NA	NA	NA	NA	NA	NA	NA	NA	NA	NA	NA	NA	NA	NA	NA	NA	NA	NA	NA	NA	NA	NA	NA	NA	NA	NA	NA	NA	NA	NA	NA
sp|Q920P5|KAD5_MOUSE	sp|Q920P5|KAD5_MOUSE	3	3	3	>sp|Q920P5|KAD5_MOUSE Adenylate kinase isoenzyme 5 OS=Mus musculus GN=Ak5 PE=2 SV=2	1	3	3	3	0	0	0	0	0	0	0	0	0	0	0	0	0	0	0	0	0	0	0	0	0	0	0	0	0	0	0	0	0	0	0	0	0	0	0	0	0	0	0	0
						NA	NA	NA	NA	NA	NA	NA	NA	NA	NA	NA	NA	NA	NA	NA	NA	NA	NA	NA	NA	NA	NA	NA	NA	NA	NA	NA	NA	NA	NA	NA	NA	NA	NA	NA	NA	NA	NA	NA	NA	NA	NA	NA	NA
sp|Q921H8|THIKA_MOUSE;sp|Q8VCH0|THIKB_MOUSE	sp|Q921H8|THIKA_MOUSE;sp|Q8VCH0|THIKB_MOUSE	2;1	2;1	2;1	>sp|Q921H8|THIKA_MOUSE 3-ketoacyl-CoA thiolase A, peroxisomal OS=Mus musculus GN=Acaa1a PE=1 SV=1;>sp|Q8VCH0|THIKB_MOUSE 3-ketoacyl-CoA thiolase B, peroxisomal OS=Mus musculus GN=Acaa1b PE=1 SV=1	2	2	2	2	0	0	0	0	0	0	0	0	0	0	0	0	0	0	0	0	0	0	0	0	0	0	0	0	0	0	0	0	0	0	0	0	0	0	0	0	0	0	0	0
						NA	NA	NA	NA	NA	NA	NA	NA	NA	NA	NA	NA	NA	NA	NA	NA	NA	NA	NA	NA	NA	NA	NA	NA	NA	NA	NA	NA	NA	NA	NA	NA	NA	NA	NA	NA	NA	NA	NA	NA	NA	NA	NA	NA
sp|Q921M4|GOGA2_MOUSE	sp|Q921M4|GOGA2_MOUSE	2	2	2	>sp|Q921M4|GOGA2_MOUSE Golgin subfamily A member 2 OS=Mus musculus GN=Golga2 PE=2 SV=3	1	2	2	2	0	0	0	0	0	0	0	0	0	1	2	0	0	0	0	0	0	0	0	0	0	0	0	0	0	0	0	0	0	0	0	0	0	0	1	1	0	0	0	0
						NA	NA	NA	NA	NA	NA	NA	NA	NA	NA	NA	NA	NA	NA	NA	NA	NA	NA	NA	NA	NA	NA	NA	NA	NA	NA	NA	NA	NA	NA	NA	NA	NA	NA	NA	NA	NA	NA	NA	NA	NA	NA	NA	NA
sp|Q922B2|SYDC_MOUSE	sp|Q922B2|SYDC_MOUSE	2	2	2	>sp|Q922B2|SYDC_MOUSE Aspartate--tRNA ligase, cytoplasmic OS=Mus musculus GN=Dars PE=2 SV=2	1	2	2	2	0	0	0	0	0	0	0	0	0	0	0	0	0	0	0	0	0	0	0	0	0	0	0	0	0	1	0	0	0	0	0	0	0	0	0	0	0	0	0	0
						NA	NA	NA	NA	NA	NA	NA	NA	NA	NA	NA	NA	NA	NA	NA	NA	NA	NA	NA	NA	NA	NA	NA	NA	NA	NA	NA	NA	NA	NA	NA	NA	NA	NA	NA	NA	NA	NA	NA	NA	NA	NA	NA	NA
sp|Q922F4|TBB6_MOUSE;sp|A2AQ07|TBB1_MOUSE;ENSEMBL:ENSBTAP00000025008;CON__ENSEMBL:ENSBTAP00000025008	sp|Q922F4|TBB6_MOUSE	12;5;5;5	1;0;0;0	1;0;0;0	>sp|Q922F4|TBB6_MOUSE Tubulin beta-6 chain OS=Mus musculus GN=Tubb6 PE=1 SV=1	4	12	1	1	5	5	4	5	0	5	7	6	2	1	2	1	0	0	1	0	0	1	6	2	4	7	6	8	10	8	5	4	6	9	10	8	2	2	4	3	0	1	4	0
						NA	NA	NA	NA	NA	NA	NA	NA	NA	NA	NA	NA	NA	NA	NA	NA	NA	NA	NA	NA	NA	NA	NA	NA	NA	NA	NA	NA	NA	NA	NA	NA	NA	NA	NA	NA	NA	NA	NA	NA	NA	NA	NA	NA
sp|Q922Q1|MARC2_MOUSE	sp|Q922Q1|MARC2_MOUSE	2	2	2	>sp|Q922Q1|MARC2_MOUSE Mitochondrial amidoxime reducing component 2 OS=Mus musculus GN=Marc2 PE=1 SV=1	1	2	2	2	0	0	0	0	0	0	0	0	0	0	0	0	0	0	0	0	0	0	0	0	0	0	0	0	0	0	1	0	0	0	2	0	0	0	0	0	0	0	0	0
						NA	NA	NA	NA	NA	NA	NA	NA	NA	NA	NA	NA	NA	NA	NA	NA	NA	NA	NA	NA	NA	NA	NA	NA	NA	NA	NA	NA	NA	NA	NA	NA	NA	NA	NA	NA	NA	NA	NA	NA	NA	NA	NA	NA
sp|Q922Q4|P5CR2_MOUSE;sp|Q922W5|P5CR1_MOUSE	sp|Q922Q4|P5CR2_MOUSE	4;1	4;1	4;1	>sp|Q922Q4|P5CR2_MOUSE Pyrroline-5-carboxylate reductase 2 OS=Mus musculus GN=Pycr2 PE=2 SV=1	2	4	4	4	0	0	0	0	0	0	0	0	0	0	0	0	0	0	0	0	0	0	0	0	0	0	0	0	0	0	1	0	1	1	1	0	0	0	0	0	0	0	0	0
						NA	NA	NA	NA	NA	NA	NA	NA	NA	NA	NA	NA	NA	NA	NA	NA	NA	NA	NA	NA	NA	NA	NA	NA	NA	NA	NA	NA	NA	NA	NA	NA	NA	NA	NA	NA	NA	NA	NA	NA	NA	NA	NA	NA
						NA	NA	NA	NA	NA	NA	NA	NA	NA	NA	NA	NA	NA	NA	NA	NA	NA	NA	NA	NA	NA	NA	NA	NA	NA	NA	NA	NA	NA	NA	NA	NA	NA	NA	NA	NA	NA	NA	NA	NA	NA	NA	NA	NA
sp|Q924Z5|TRAM2_MOUSE	sp|Q924Z5|TRAM2_MOUSE	1	1	1	>sp|Q924Z5|TRAM2_MOUSE Translocating chain-associated membrane protein 2 OS=Mus musculus GN=Tram2 PE=1 SV=1	1	1	1	1	0	0	0	0	0	0	0	0	0	1	0	0	0	0	0	0	0	0	0	0	0	0	0	0	0	0	0	0	0	0	0	0	0	0	0	0	0	0	0	0
						NA	NA	NA	NA	NA	NA	NA	NA	NA	NA	NA	NA	NA	NA	NA	NA	NA	NA	NA	NA	NA	NA	NA	NA	NA	NA	NA	NA	NA	NA	NA	NA	NA	NA	NA	NA	NA	NA	NA	NA	NA	NA	NA	NA
sp|Q925I1|ATAD3_MOUSE	sp|Q925I1|ATAD3_MOUSE	7	7	7	>sp|Q925I1|ATAD3_MOUSE ATPase family AAA domain-containing protein 3 OS=Mus musculus GN=Atad3 PE=1 SV=1	1	7	7	7	0	1	0	0	0	0	0	0	0	0	0	0	0	0	0	0	0	0	0	0	0	0	0	0	0	0	1	0	0	0	0	0	0	0	1	0	0	0	0	0
						NA	NA	NA	NA	NA	NA	NA	NA	NA	NA	NA	NA	NA	NA	NA	NA	NA	NA	NA	NA	NA	NA	NA	NA	NA	NA	NA	NA	NA	NA	NA	NA	NA	NA	NA	NA	NA	NA	NA	NA	NA	NA	NA	NA
sp|Q925N0|SFXN5_MOUSE	sp|Q925N0|SFXN5_MOUSE	2	2	2	>sp|Q925N0|SFXN5_MOUSE Sideroflexin-5 OS=Mus musculus GN=Sfxn5 PE=1 SV=2	1	2	2	2	0	1	0	0	0	0	0	0	0	0	1	0	0	0	0	0	0	0	0	0	1	1	0	0	0	0	0	0	0	0	1	0	0	0	0	1	0	0	0	0
						NA	NA	NA	NA	NA	NA	NA	NA	NA	NA	NA	NA	NA	NA	NA	NA	NA	NA	NA	NA	NA	NA	NA	NA	NA	NA	NA	NA	NA	NA	NA	NA	NA	NA	NA	NA	NA	NA	NA	NA	NA	NA	NA	NA
sp|Q99020|ROAA_MOUSE	sp|Q99020|ROAA_MOUSE	1	1	1	>sp|Q99020|ROAA_MOUSE Heterogeneous nuclear ribonucleoprotein A/B OS=Mus musculus GN=Hnrnpab PE=1 SV=1	1	1	1	1	0	0	0	0	0	0	0	0	0	0	0	0	0	0	0	0	0	0	0	0	0	0	0	0	0	0	0	0	0	1	0	0	0	0	0	0	0	0	0	0
						NA	NA	NA	NA	NA	NA	NA	NA	NA	NA	NA	NA	NA	NA	NA	NA	NA	NA	NA	NA	NA	NA	NA	NA	NA	NA	NA	NA	NA	NA	NA	NA	NA	NA	NA	NA	NA	NA	NA	NA	NA	NA	NA	NA
sp|Q99104|MYO5A_MOUSE;sp|P21271|MYO5B_MOUSE	sp|Q99104|MYO5A_MOUSE	18;2	18;2	18;2	>sp|Q99104|MYO5A_MOUSE Unconventional myosin-Va OS=Mus musculus GN=Myo5a PE=1 SV=2	2	18	18	18	0	0	0	0	0	0	0	0	0	0	0	0	0	0	0	0	0	0	0	0	0	0	0	0	8	16	0	0	0	0	3	4	0	0	0	0	0	0	0	0
						NA	NA	NA	NA	NA	NA	NA	NA	NA	NA	NA	NA	NA	NA	NA	NA	NA	NA	NA	NA	NA	NA	NA	NA	NA	NA	NA	NA	NA	NA	NA	NA	NA	NA	NA	NA	NA	NA	NA	NA	NA	NA	NA	NA
						NA	NA	NA	NA	NA	NA	NA	NA	NA	NA	NA	NA	NA	NA	NA	NA	NA	NA	NA	NA	NA	NA	NA	NA	NA	NA	NA	NA	NA	NA	NA	NA	NA	NA	NA	NA	NA	NA	NA	NA	NA	NA	NA	NA
						NA	NA	NA	NA	NA	NA	NA	NA	NA	NA	NA	NA	NA	NA	NA	NA	NA	NA	NA	NA	NA	NA	NA	NA	NA	NA	NA	NA	NA	NA	NA	NA	NA	NA	NA	NA	NA	NA	NA	NA	NA	NA	NA	NA
sp|Q99JR1|SFXN1_MOUSE	sp|Q99JR1|SFXN1_MOUSE	1	1	1	>sp|Q99JR1|SFXN1_MOUSE Sideroflexin-1 OS=Mus musculus GN=Sfxn1 PE=1 SV=3	1	1	1	1	0	0	0	0	0	0	0	0	0	0	0	0	0	0	0	0	0	0	0	0	0	0	0	0	0	0	1	0	0	0	0	0	0	0	0	0	0	0	0	0
						NA	NA	NA	NA	NA	NA	NA	NA	NA	NA	NA	NA	NA	NA	NA	NA	NA	NA	NA	NA	NA	NA	NA	NA	NA	NA	NA	NA	NA	NA	NA	NA	NA	NA	NA	NA	NA	NA	NA	NA	NA	NA	NA	NA
sp|Q99JY0|ECHB_MOUSE	sp|Q99JY0|ECHB_MOUSE	1	1	1	>sp|Q99JY0|ECHB_MOUSE Trifunctional enzyme subunit beta, mitochondrial OS=Mus musculus GN=Hadhb PE=1 SV=1	1	1	1	1	0	0	0	0	0	0	0	0	0	0	0	0	0	0	0	0	0	0	0	0	0	0	0	0	0	0	0	0	1	0	0	0	0	0	0	0	0	0	0	0
						NA	NA	NA	NA	NA	NA	NA	NA	NA	NA	NA	NA	NA	NA	NA	NA	NA	NA	NA	NA	NA	NA	NA	NA	NA	NA	NA	NA	NA	NA	NA	NA	NA	NA	NA	NA	NA	NA	NA	NA	NA	NA	NA	NA
						NA	NA	NA	NA	NA	NA	NA	NA	NA	NA	NA	NA	NA	NA	NA	NA	NA	NA	NA	NA	NA	NA	NA	NA	NA	NA	NA	NA	NA	NA	NA	NA	NA	NA	NA	NA	NA	NA	NA	NA	NA	NA	NA	NA
sp|Q99K48|NONO_MOUSE	sp|Q99K48|NONO_MOUSE	1	1	1	>sp|Q99K48|NONO_MOUSE Non-POU domain-containing octamer-binding protein OS=Mus musculus GN=Nono PE=1 SV=3	1	1	1	1	0	0	0	0	0	0	0	0	0	0	0	0	0	0	0	0	0	0	0	0	0	0	0	0	0	0	0	0	1	0	0	0	0	0	0	0	0	0	0	0
						NA	NA	NA	NA	NA	NA	NA	NA	NA	NA	NA	NA	NA	NA	NA	NA	NA	NA	NA	NA	NA	NA	NA	NA	NA	NA	NA	NA	NA	NA	NA	NA	NA	NA	NA	NA	NA	NA	NA	NA	NA	NA	NA	NA
						NA	NA	NA	NA	NA	NA	NA	NA	NA	NA	NA	NA	NA	NA	NA	NA	NA	NA	NA	NA	NA	NA	NA	NA	NA	NA	NA	NA	NA	NA	NA	NA	NA	NA	NA	NA	NA	NA	NA	NA	NA	NA	NA	NA
sp|Q99KV1|DJB11_MOUSE	sp|Q99KV1|DJB11_MOUSE	2	2	2	>sp|Q99KV1|DJB11_MOUSE DnaJ homolog subfamily B member 11 OS=Mus musculus GN=Dnajb11 PE=1 SV=1	1	2	2	2	0	0	0	0	0	0	0	0	0	0	0	0	0	0	0	0	0	0	0	0	0	0	0	0	0	0	0	0	0	0	2	0	0	0	0	0	0	0	0	0
						NA	NA	NA	NA	NA	NA	NA	NA	NA	NA	NA	NA	NA	NA	NA	NA	NA	NA	NA	NA	NA	NA	NA	NA	NA	NA	NA	NA	NA	NA	NA	NA	NA	NA	NA	NA	NA	NA	NA	NA	NA	NA	NA	NA
sp|Q99L43|CDS2_MOUSE	sp|Q99L43|CDS2_MOUSE	1	1	1	>sp|Q99L43|CDS2_MOUSE Phosphatidate cytidylyltransferase 2 OS=Mus musculus GN=Cds2 PE=1 SV=1	1	1	1	1	0	0	0	0	0	0	0	0	0	0	0	0	0	0	0	0	0	0	0	0	0	0	0	0	0	0	0	0	0	0	0	0	0	0	1	1	0	0	0	0
						NA	NA	NA	NA	NA	NA	NA	NA	NA	NA	NA	NA	NA	NA	NA	NA	NA	NA	NA	NA	NA	NA	NA	NA	NA	NA	NA	NA	NA	NA	NA	NA	NA	NA	NA	NA	NA	NA	NA	NA	NA	NA	NA	NA
						NA	NA	NA	NA	NA	NA	NA	NA	NA	NA	NA	NA	NA	NA	NA	NA	NA	NA	NA	NA	NA	NA	NA	NA	NA	NA	NA	NA	NA	NA	NA	NA	NA	NA	NA	NA	NA	NA	NA	NA	NA	NA	NA	NA
sp|Q99LP6|GRPE1_MOUSE	sp|Q99LP6|GRPE1_MOUSE	9	9	9	>sp|Q99LP6|GRPE1_MOUSE GrpE protein homolog 1, mitochondrial OS=Mus musculus GN=Grpel1 PE=1 SV=1	1	9	9	9	0	0	0	0	0	5	0	5	0	0	0	0	0	0	0	0	0	0	0	0	0	0	0	0	0	0	0	0	0	7	0	1	0	1	0	0	0	0	0	0
						NA	NA	NA	NA	NA	NA	NA	NA	NA	NA	NA	NA	NA	NA	NA	NA	NA	NA	NA	NA	NA	NA	NA	NA	NA	NA	NA	NA	NA	NA	NA	NA	NA	NA	NA	NA	NA	NA	NA	NA	NA	NA	NA	NA
sp|Q99MR8|MCCA_MOUSE	sp|Q99MR8|MCCA_MOUSE	2	2	2	>sp|Q99MR8|MCCA_MOUSE Methylcrotonoyl-CoA carboxylase subunit alpha, mitochondrial OS=Mus musculus GN=Mccc1 PE=1 SV=2	1	2	2	2	0	0	0	0	0	0	0	0	0	0	0	0	0	0	0	0	0	0	0	0	0	0	0	0	0	0	0	0	0	0	0	0	0	0	0	0	0	0	0	0
						NA	NA	NA	NA	NA	NA	NA	NA	NA	NA	NA	NA	NA	NA	NA	NA	NA	NA	NA	NA	NA	NA	NA	NA	NA	NA	NA	NA	NA	NA	NA	NA	NA	NA	NA	NA	NA	NA	NA	NA	NA	NA	NA	NA
sp|Q99N28|CADM3_MOUSE	sp|Q99N28|CADM3_MOUSE	2	2	2	>sp|Q99N28|CADM3_MOUSE Cell adhesion molecule 3 OS=Mus musculus GN=Cadm3 PE=1 SV=1	1	2	2	2	0	0	0	0	0	0	0	0	0	0	0	0	0	0	2	0	0	0	0	0	0	0	0	0	0	0	0	0	0	1	0	0	0	0	0	0	0	0	0	0
						NA	NA	NA	NA	NA	NA	NA	NA	NA	NA	NA	NA	NA	NA	NA	NA	NA	NA	NA	NA	NA	NA	NA	NA	NA	NA	NA	NA	NA	NA	NA	NA	NA	NA	NA	NA	NA	NA	NA	NA	NA	NA	NA	NA
						NA	NA	NA	NA	NA	NA	NA	NA	NA	NA	NA	NA	NA	NA	NA	NA	NA	NA	NA	NA	NA	NA	NA	NA	NA	NA	NA	NA	NA	NA	NA	NA	NA	NA	NA	NA	NA	NA	NA	NA	NA	NA	NA	NA
						NA	NA	NA	NA	NA	NA	NA	NA	NA	NA	NA	NA	NA	NA	NA	NA	NA	NA	NA	NA	NA	NA	NA	NA	NA	NA	NA	NA	NA	NA	NA	NA	NA	NA	NA	NA	NA	NA	NA	NA	NA	NA	NA	NA
						NA	NA	NA	NA	NA	NA	NA	NA	NA	NA	NA	NA	NA	NA	NA	NA	NA	NA	NA	NA	NA	NA	NA	NA	NA	NA	NA	NA	NA	NA	NA	NA	NA	NA	NA	NA	NA	NA	NA	NA	NA	NA	NA	NA
sp|Q9CPU4|MGST3_MOUSE	sp|Q9CPU4|MGST3_MOUSE	2	2	2	>sp|Q9CPU4|MGST3_MOUSE Microsomal glutathione S-transferase 3 OS=Mus musculus GN=Mgst3 PE=1 SV=1	1	2	2	2	0	0	0	0	0	1	0	0	0	0	0	0	0	0	0	0	0	0	0	0	0	1	0	0	0	0	0	0	0	0	0	0	0	0	0	0	0	0	0	0
						NA	NA	NA	NA	NA	NA	NA	NA	NA	NA	NA	NA	NA	NA	NA	NA	NA	NA	NA	NA	NA	NA	NA	NA	NA	NA	NA	NA	NA	NA	NA	NA	NA	NA	NA	NA	NA	NA	NA	NA	NA	NA	NA	NA
sp|Q9CQ54|NDUC2_MOUSE	sp|Q9CQ54|NDUC2_MOUSE	1	1	1	>sp|Q9CQ54|NDUC2_MOUSE NADH dehydrogenase [ubiquinone] 1 subunit C2 OS=Mus musculus GN=Ndufc2 PE=1 SV=1	1	1	1	1	0	0	0	0	0	1	0	0	0	0	0	0	0	0	0	0	0	0	0	0	1	0	0	0	0	0	0	0	1	0	0	0	0	0	0	0	0	0	0	0
						NA	NA	NA	NA	NA	NA	NA	NA	NA	NA	NA	NA	NA	NA	NA	NA	NA	NA	NA	NA	NA	NA	NA	NA	NA	NA	NA	NA	NA	NA	NA	NA	NA	NA	NA	NA	NA	NA	NA	NA	NA	NA	NA	NA
						NA	NA	NA	NA	NA	NA	NA	NA	NA	NA	NA	NA	NA	NA	NA	NA	NA	NA	NA	NA	NA	NA	NA	NA	NA	NA	NA	NA	NA	NA	NA	NA	NA	NA	NA	NA	NA	NA	NA	NA	NA	NA	NA	NA
sp|Q9CQA3|SDHB_MOUSE	sp|Q9CQA3|SDHB_MOUSE	2	2	2	>sp|Q9CQA3|SDHB_MOUSE Succinate dehydrogenase [ubiquinone] iron-sulfur subunit, mitochondrial OS=Mus musculus GN=Sdhb PE=1 SV=1	1	2	2	2	0	0	0	0	0	0	0	0	0	0	0	0	0	0	0	0	0	0	0	0	0	0	0	0	0	1	0	0	0	0	1	0	0	0	0	0	0	0	0	0
						NA	NA	NA	NA	NA	NA	NA	NA	NA	NA	NA	NA	NA	NA	NA	NA	NA	NA	NA	NA	NA	NA	NA	NA	NA	NA	NA	NA	NA	NA	NA	NA	NA	NA	NA	NA	NA	NA	NA	NA	NA	NA	NA	NA
						NA	NA	NA	NA	NA	NA	NA	NA	NA	NA	NA	NA	NA	NA	NA	NA	NA	NA	NA	NA	NA	NA	NA	NA	NA	NA	NA	NA	NA	NA	NA	NA	NA	NA	NA	NA	NA	NA	NA	NA	NA	NA	NA	NA
sp|Q9CQC7|NDUB4_MOUSE	sp|Q9CQC7|NDUB4_MOUSE	2	2	2	>sp|Q9CQC7|NDUB4_MOUSE NADH dehydrogenase [ubiquinone] 1 beta subcomplex subunit 4 OS=Mus musculus GN=Ndufb4 PE=1 SV=3	1	2	2	2	0	0	0	0	0	1	0	0	0	0	0	0	0	0	0	0	0	0	0	0	2	0	0	0	0	0	0	0	0	0	0	0	0	0	0	0	0	0	0	0
						NA	NA	NA	NA	NA	NA	NA	NA	NA	NA	NA	NA	NA	NA	NA	NA	NA	NA	NA	NA	NA	NA	NA	NA	NA	NA	NA	NA	NA	NA	NA	NA	NA	NA	NA	NA	NA	NA	NA	NA	NA	NA	NA	NA
sp|Q9CQM9|GLRX3_MOUSE	sp|Q9CQM9|GLRX3_MOUSE	1	1	1	>sp|Q9CQM9|GLRX3_MOUSE Glutaredoxin-3 OS=Mus musculus GN=Glrx3 PE=1 SV=1	1	1	1	1	0	0	0	0	0	0	0	0	0	0	0	0	0	0	0	0	0	0	0	0	0	0	0	0	0	0	0	0	0	0	0	0	0	0	0	0	0	0	0	0
						NA	NA	NA	NA	NA	NA	NA	NA	NA	NA	NA	NA	NA	NA	NA	NA	NA	NA	NA	NA	NA	NA	NA	NA	NA	NA	NA	NA	NA	NA	NA	NA	NA	NA	NA	NA	NA	NA	NA	NA	NA	NA	NA	NA
						NA	NA	NA	NA	NA	NA	NA	NA	NA	NA	NA	NA	NA	NA	NA	NA	NA	NA	NA	NA	NA	NA	NA	NA	NA	NA	NA	NA	NA	NA	NA	NA	NA	NA	NA	NA	NA	NA	NA	NA	NA	NA	NA	NA
						NA	NA	NA	NA	NA	NA	NA	NA	NA	NA	NA	NA	NA	NA	NA	NA	NA	NA	NA	NA	NA	NA	NA	NA	NA	NA	NA	NA	NA	NA	NA	NA	NA	NA	NA	NA	NA	NA	NA	NA	NA	NA	NA	NA
sp|Q9CQV8|1433B_MOUSE	sp|Q9CQV8|1433B_MOUSE	6	3	3	>sp|Q9CQV8|1433B_MOUSE 14-3-3 protein beta/alpha OS=Mus musculus GN=Ywhab PE=1 SV=3	1	6	3	3	0	2	0	2	1	0	3	1	1	0	1	2	0	0	0	0	0	0	0	2	1	1	0	1	2	2	3	1	1	3	4	1	1	0	1	1	0	0	0	0
						NA	NA	NA	NA	NA	NA	NA	NA	NA	NA	NA	NA	NA	NA	NA	NA	NA	NA	NA	NA	NA	NA	NA	NA	NA	NA	NA	NA	NA	NA	NA	NA	NA	NA	NA	NA	NA	NA	NA	NA	NA	NA	NA	NA
sp|Q9CQZ5|NDUA6_MOUSE	sp|Q9CQZ5|NDUA6_MOUSE	1	1	1	>sp|Q9CQZ5|NDUA6_MOUSE NADH dehydrogenase [ubiquinone] 1 alpha subcomplex subunit 6 OS=Mus musculus GN=Ndufa6 PE=1 SV=1	1	1	1	1	0	0	0	0	0	0	0	0	0	0	0	0	0	0	1	0	0	0	0	0	0	0	0	0	0	0	0	0	0	0	0	0	0	0	0	0	0	0	0	0
						NA	NA	NA	NA	NA	NA	NA	NA	NA	NA	NA	NA	NA	NA	NA	NA	NA	NA	NA	NA	NA	NA	NA	NA	NA	NA	NA	NA	NA	NA	NA	NA	NA	NA	NA	NA	NA	NA	NA	NA	NA	NA	NA	NA
						NA	NA	NA	NA	NA	NA	NA	NA	NA	NA	NA	NA	NA	NA	NA	NA	NA	NA	NA	NA	NA	NA	NA	NA	NA	NA	NA	NA	NA	NA	NA	NA	NA	NA	NA	NA	NA	NA	NA	NA	NA	NA	NA	NA
						NA	NA	NA	NA	NA	NA	NA	NA	NA	NA	NA	NA	NA	NA	NA	NA	NA	NA	NA	NA	NA	NA	NA	NA	NA	NA	NA	NA	NA	NA	NA	NA	NA	NA	NA	NA	NA	NA	NA	NA	NA	NA	NA	NA
sp|Q9CRB0|SNX24_MOUSE	sp|Q9CRB0|SNX24_MOUSE	1	1	1	>sp|Q9CRB0|SNX24_MOUSE Sorting nexin-24 OS=Mus musculus GN=Snx24 PE=1 SV=1	1	1	1	1	0	0	0	0	0	0	0	0	0	0	0	0	0	0	0	0	0	0	0	0	0	1	0	0	0	0	0	0	0	0	0	0	0	0	0	0	0	0	0	0
						NA	NA	NA	NA	NA	NA	NA	NA	NA	NA	NA	NA	NA	NA	NA	NA	NA	NA	NA	NA	NA	NA	NA	NA	NA	NA	NA	NA	NA	NA	NA	NA	NA	NA	NA	NA	NA	NA	NA	NA	NA	NA	NA	NA
sp|Q9CRB9|MIC19_MOUSE	sp|Q9CRB9|MIC19_MOUSE	2	2	2	>sp|Q9CRB9|MIC19_MOUSE MICOS complex subunit Mic19 OS=Mus musculus GN=Chchd3 PE=1 SV=1	1	2	2	2	0	0	0	0	0	0	0	0	0	0	0	0	0	0	0	0	0	0	0	0	0	0	0	0	1	0	0	0	0	0	1	0	0	0	0	0	0	0	0	0
						NA	NA	NA	NA	NA	NA	NA	NA	NA	NA	NA	NA	NA	NA	NA	NA	NA	NA	NA	NA	NA	NA	NA	NA	NA	NA	NA	NA	NA	NA	NA	NA	NA	NA	NA	NA	NA	NA	NA	NA	NA	NA	NA	NA
sp|Q9CVB6|ARPC2_MOUSE	sp|Q9CVB6|ARPC2_MOUSE	2	2	2	>sp|Q9CVB6|ARPC2_MOUSE Actin-related protein 2/3 complex subunit 2 OS=Mus musculus GN=Arpc2 PE=1 SV=3	1	2	2	2	0	0	0	0	0	0	0	0	0	0	0	0	0	0	0	0	0	0	0	0	0	0	0	0	0	0	0	0	0	1	1	0	0	0	0	0	0	0	0	0
						NA	NA	NA	NA	NA	NA	NA	NA	NA	NA	NA	NA	NA	NA	NA	NA	NA	NA	NA	NA	NA	NA	NA	NA	NA	NA	NA	NA	NA	NA	NA	NA	NA	NA	NA	NA	NA	NA	NA	NA	NA	NA	NA	NA
sp|Q9CWF2|TBB2B_MOUSE	sp|Q9CWF2|TBB2B_MOUSE	24	1	1	>sp|Q9CWF2|TBB2B_MOUSE Tubulin beta-2B chain OS=Mus musculus GN=Tubb2b PE=1 SV=1	1	24	1	1	8	10	8	10	0	10	10	14	2	1	2	3	0	1	5	0	1	1	10	4	8	9	13	13	14	13	10	9	13	19	15	16	3	7	11	8	0	1	10	1
						NA	NA	NA	NA	NA	NA	NA	NA	NA	NA	NA	NA	NA	NA	NA	NA	NA	NA	NA	NA	NA	NA	NA	NA	NA	NA	NA	NA	NA	NA	NA	NA	NA	NA	NA	NA	NA	NA	NA	NA	NA	NA	NA	NA
sp|Q9CWZ7|SNAG_MOUSE	sp|Q9CWZ7|SNAG_MOUSE	5	5	5	>sp|Q9CWZ7|SNAG_MOUSE Gamma-soluble NSF attachment protein OS=Mus musculus GN=Napg PE=1 SV=1	1	5	5	5	0	0	0	0	0	1	0	0	0	0	2	0	0	0	0	0	0	0	0	0	0	0	1	0	0	0	2	0	1	3	1	0	0	1	0	2	0	0	0	0
						NA	NA	NA	NA	NA	NA	NA	NA	NA	NA	NA	NA	NA	NA	NA	NA	NA	NA	NA	NA	NA	NA	NA	NA	NA	NA	NA	NA	NA	NA	NA	NA	NA	NA	NA	NA	NA	NA	NA	NA	NA	NA	NA	NA
sp|Q9CXZ1|NDUS4_MOUSE	sp|Q9CXZ1|NDUS4_MOUSE	2	2	2	>sp|Q9CXZ1|NDUS4_MOUSE NADH dehydrogenase [ubiquinone] iron-sulfur protein 4, mitochondrial OS=Mus musculus GN=Ndufs4 PE=1 SV=3	1	2	2	2	0	0	0	0	0	1	0	0	0	0	0	0	0	0	0	0	0	0	0	0	0	0	0	0	0	0	0	0	0	1	0	0	0	0	0	0	0	0	1	0
						NA	NA	NA	NA	NA	NA	NA	NA	NA	NA	NA	NA	NA	NA	NA	NA	NA	NA	NA	NA	NA	NA	NA	NA	NA	NA	NA	NA	NA	NA	NA	NA	NA	NA	NA	NA	NA	NA	NA	NA	NA	NA	NA	NA
sp|Q9CYH2|F213A_MOUSE	sp|Q9CYH2|F213A_MOUSE	2	2	2	>sp|Q9CYH2|F213A_MOUSE Redox-regulatory protein FAM213A OS=Mus musculus GN=Fam213a PE=1 SV=2	1	2	2	2	0	0	0	0	0	0	0	0	1	0	0	1	0	0	0	0	0	0	0	0	1	0	0	0	0	0	1	0	1	1	0	0	0	0	0	0	0	0	0	0
						NA	NA	NA	NA	NA	NA	NA	NA	NA	NA	NA	NA	NA	NA	NA	NA	NA	NA	NA	NA	NA	NA	NA	NA	NA	NA	NA	NA	NA	NA	NA	NA	NA	NA	NA	NA	NA	NA	NA	NA	NA	NA	NA	NA
						NA	NA	NA	NA	NA	NA	NA	NA	NA	NA	NA	NA	NA	NA	NA	NA	NA	NA	NA	NA	NA	NA	NA	NA	NA	NA	NA	NA	NA	NA	NA	NA	NA	NA	NA	NA	NA	NA	NA	NA	NA	NA	NA	NA
sp|Q9CZ42|NNRD_MOUSE	sp|Q9CZ42|NNRD_MOUSE	3	3	3	>sp|Q9CZ42|NNRD_MOUSE ATP-dependent (S)-NAD(P)H-hydrate dehydratase OS=Mus musculus GN=Carkd PE=1 SV=1	1	3	3	3	0	0	0	0	0	0	0	0	0	2	3	0	0	0	0	0	0	0	0	0	0	0	0	0	0	0	0	0	0	0	0	0	0	0	1	2	0	0	0	0
						NA	NA	NA	NA	NA	NA	NA	NA	NA	NA	NA	NA	NA	NA	NA	NA	NA	NA	NA	NA	NA	NA	NA	NA	NA	NA	NA	NA	NA	NA	NA	NA	NA	NA	NA	NA	NA	NA	NA	NA	NA	NA	NA	NA
sp|Q9CZS1|AL1B1_MOUSE	sp|Q9CZS1|AL1B1_MOUSE	2	2	2	>sp|Q9CZS1|AL1B1_MOUSE Aldehyde dehydrogenase X, mitochondrial OS=Mus musculus GN=Aldh1b1 PE=1 SV=1	1	2	2	2	0	0	0	0	0	0	0	0	0	0	0	0	0	0	0	0	0	0	0	0	0	0	0	0	0	0	0	0	1	0	0	0	0	0	0	0	0	0	0	0
						NA	NA	NA	NA	NA	NA	NA	NA	NA	NA	NA	NA	NA	NA	NA	NA	NA	NA	NA	NA	NA	NA	NA	NA	NA	NA	NA	NA	NA	NA	NA	NA	NA	NA	NA	NA	NA	NA	NA	NA	NA	NA	NA	NA
sp|Q9CZT8|RAB3B_MOUSE	sp|Q9CZT8|RAB3B_MOUSE	2	1	1	>sp|Q9CZT8|RAB3B_MOUSE Ras-related protein Rab-3B OS=Mus musculus GN=Rab3b PE=1 SV=1	1	2	1	1	0	0	0	0	0	0	0	0	0	0	0	0	0	0	0	0	0	0	0	0	0	0	0	0	0	0	1	0	2	2	0	0	0	0	1	1	0	0	1	0
						NA	NA	NA	NA	NA	NA	NA	NA	NA	NA	NA	NA	NA	NA	NA	NA	NA	NA	NA	NA	NA	NA	NA	NA	NA	NA	NA	NA	NA	NA	NA	NA	NA	NA	NA	NA	NA	NA	NA	NA	NA	NA	NA	NA
						NA	NA	NA	NA	NA	NA	NA	NA	NA	NA	NA	NA	NA	NA	NA	NA	NA	NA	NA	NA	NA	NA	NA	NA	NA	NA	NA	NA	NA	NA	NA	NA	NA	NA	NA	NA	NA	NA	NA	NA	NA	NA	NA	NA
sp|Q9CZW5|TOM70_MOUSE	sp|Q9CZW5|TOM70_MOUSE	6	6	6	>sp|Q9CZW5|TOM70_MOUSE Mitochondrial import receptor subunit TOM70 OS=Mus musculus GN=Tomm70a PE=1 SV=2	1	6	6	6	0	0	0	0	0	0	0	0	0	0	0	0	0	0	0	0	0	0	0	0	0	0	0	0	0	0	0	0	0	3	0	0	0	0	2	1	0	0	1	0
						NA	NA	NA	NA	NA	NA	NA	NA	NA	NA	NA	NA	NA	NA	NA	NA	NA	NA	NA	NA	NA	NA	NA	NA	NA	NA	NA	NA	NA	NA	NA	NA	NA	NA	NA	NA	NA	NA	NA	NA	NA	NA	NA	NA
						NA	NA	NA	NA	NA	NA	NA	NA	NA	NA	NA	NA	NA	NA	NA	NA	NA	NA	NA	NA	NA	NA	NA	NA	NA	NA	NA	NA	NA	NA	NA	NA	NA	NA	NA	NA	NA	NA	NA	NA	NA	NA	NA	NA
sp|Q9D0C1|RN115_MOUSE	sp|Q9D0C1|RN115_MOUSE	1	1	1	>sp|Q9D0C1|RN115_MOUSE E3 ubiquitin-protein ligase RNF115 OS=Mus musculus GN=Rnf115 PE=1 SV=1	1	1	1	1	0	0	0	0	0	0	1	0	0	0	0	0	0	0	0	0	0	0	0	0	0	0	0	0	0	0	0	0	0	0	0	0	0	0	0	0	0	0	0	0
						NA	NA	NA	NA	NA	NA	NA	NA	NA	NA	NA	NA	NA	NA	NA	NA	NA	NA	NA	NA	NA	NA	NA	NA	NA	NA	NA	NA	NA	NA	NA	NA	NA	NA	NA	NA	NA	NA	NA	NA	NA	NA	NA	NA
						NA	NA	NA	NA	NA	NA	NA	NA	NA	NA	NA	NA	NA	NA	NA	NA	NA	NA	NA	NA	NA	NA	NA	NA	NA	NA	NA	NA	NA	NA	NA	NA	NA	NA	NA	NA	NA	NA	NA	NA	NA	NA	NA	NA
						NA	NA	NA	NA	NA	NA	NA	NA	NA	NA	NA	NA	NA	NA	NA	NA	NA	NA	NA	NA	NA	NA	NA	NA	NA	NA	NA	NA	NA	NA	NA	NA	NA	NA	NA	NA	NA	NA	NA	NA	NA	NA	NA	NA
						NA	NA	NA	NA	NA	NA	NA	NA	NA	NA	NA	NA	NA	NA	NA	NA	NA	NA	NA	NA	NA	NA	NA	NA	NA	NA	NA	NA	NA	NA	NA	NA	NA	NA	NA	NA	NA	NA	NA	NA	NA	NA	NA	NA
sp|Q9D172|ES1_MOUSE	sp|Q9D172|ES1_MOUSE	5	5	5	>sp|Q9D172|ES1_MOUSE ES1 protein homolog, mitochondrial OS=Mus musculus GN=D10Jhu81e PE=1 SV=1	1	5	5	5	0	0	0	0	0	0	0	0	0	0	0	0	0	0	0	0	0	0	0	0	0	0	0	0	0	0	0	0	1	0	0	0	0	0	0	0	0	0	0	0
						NA	NA	NA	NA	NA	NA	NA	NA	NA	NA	NA	NA	NA	NA	NA	NA	NA	NA	NA	NA	NA	NA	NA	NA	NA	NA	NA	NA	NA	NA	NA	NA	NA	NA	NA	NA	NA	NA	NA	NA	NA	NA	NA	NA
sp|Q9D1G1|RAB1B_MOUSE	sp|Q9D1G1|RAB1B_MOUSE	4	2	2	>sp|Q9D1G1|RAB1B_MOUSE Ras-related protein Rab-1B OS=Mus musculus GN=Rab1b PE=1 SV=1	1	4	2	2	0	0	0	0	0	1	0	0	0	0	0	0	0	0	0	0	0	0	0	0	2	0	0	0	0	0	0	0	1	4	0	0	0	0	0	0	0	0	1	0
						NA	NA	NA	NA	NA	NA	NA	NA	NA	NA	NA	NA	NA	NA	NA	NA	NA	NA	NA	NA	NA	NA	NA	NA	NA	NA	NA	NA	NA	NA	NA	NA	NA	NA	NA	NA	NA	NA	NA	NA	NA	NA	NA	NA
sp|Q9D1H7|GET4_MOUSE	sp|Q9D1H7|GET4_MOUSE	6	6	6	>sp|Q9D1H7|GET4_MOUSE Golgi to ER traffic protein 4 homolog OS=Mus musculus GN=Get4 PE=2 SV=2	1	6	6	6	0	0	0	0	0	1	3	4	0	0	0	0	0	0	0	0	0	0	0	0	0	0	0	0	0	0	0	0	0	0	0	0	0	1	0	0	0	0	0	0
						NA	NA	NA	NA	NA	NA	NA	NA	NA	NA	NA	NA	NA	NA	NA	NA	NA	NA	NA	NA	NA	NA	NA	NA	NA	NA	NA	NA	NA	NA	NA	NA	NA	NA	NA	NA	NA	NA	NA	NA	NA	NA	NA	NA
sp|Q9D2G2|ODO2_MOUSE	sp|Q9D2G2|ODO2_MOUSE	4	4	4	>sp|Q9D2G2|ODO2_MOUSE Dihydrolipoyllysine-residue succinyltransferase component of 2-oxoglutarate dehydrogenase complex, mitochondrial OS=Mus musculus GN=Dlst PE=1 SV=1	1	4	4	4	0	0	0	0	0	0	0	0	1	0	2	1	0	0	0	0	0	0	1	0	0	0	0	0	0	2	0	0	0	3	0	0	1	0	1	1	0	0	0	0
						NA	NA	NA	NA	NA	NA	NA	NA	NA	NA	NA	NA	NA	NA	NA	NA	NA	NA	NA	NA	NA	NA	NA	NA	NA	NA	NA	NA	NA	NA	NA	NA	NA	NA	NA	NA	NA	NA	NA	NA	NA	NA	NA	NA
sp|Q9D3A9|TTYH1_MOUSE	sp|Q9D3A9|TTYH1_MOUSE	1	1	1	>sp|Q9D3A9|TTYH1_MOUSE Protein tweety homolog 1 OS=Mus musculus GN=Ttyh1 PE=1 SV=1	1	1	1	1	0	0	0	0	0	0	0	0	0	0	0	0	0	0	1	0	0	0	0	0	0	0	0	0	0	0	0	0	0	0	0	0	0	0	0	0	0	0	0	0
						NA	NA	NA	NA	NA	NA	NA	NA	NA	NA	NA	NA	NA	NA	NA	NA	NA	NA	NA	NA	NA	NA	NA	NA	NA	NA	NA	NA	NA	NA	NA	NA	NA	NA	NA	NA	NA	NA	NA	NA	NA	NA	NA	NA
						NA	NA	NA	NA	NA	NA	NA	NA	NA	NA	NA	NA	NA	NA	NA	NA	NA	NA	NA	NA	NA	NA	NA	NA	NA	NA	NA	NA	NA	NA	NA	NA	NA	NA	NA	NA	NA	NA	NA	NA	NA	NA	NA	NA
sp|Q9D552|SPT17_MOUSE	sp|Q9D552|SPT17_MOUSE	1	1	1	>sp|Q9D552|SPT17_MOUSE Spermatogenesis-associated protein 17 OS=Mus musculus GN=Spata17 PE=2 SV=1	1	1	1	1	0	0	0	0	0	0	0	0	0	0	0	0	0	0	0	0	0	0	0	0	0	0	0	0	0	0	0	0	0	0	0	0	0	0	0	0	0	0	0	0
						NA	NA	NA	NA	NA	NA	NA	NA	NA	NA	NA	NA	NA	NA	NA	NA	NA	NA	NA	NA	NA	NA	NA	NA	NA	NA	NA	NA	NA	NA	NA	NA	NA	NA	NA	NA	NA	NA	NA	NA	NA	NA	NA	NA
sp|Q9D5T0|ATAD1_MOUSE	sp|Q9D5T0|ATAD1_MOUSE	3	3	3	>sp|Q9D5T0|ATAD1_MOUSE ATPase family AAA domain-containing protein 1 OS=Mus musculus GN=Atad1 PE=1 SV=1	1	3	3	3	0	0	0	0	0	0	0	0	0	0	0	0	0	0	0	0	0	0	0	0	0	1	2	0	0	1	0	0	0	0	0	0	0	0	0	0	0	0	0	0
						NA	NA	NA	NA	NA	NA	NA	NA	NA	NA	NA	NA	NA	NA	NA	NA	NA	NA	NA	NA	NA	NA	NA	NA	NA	NA	NA	NA	NA	NA	NA	NA	NA	NA	NA	NA	NA	NA	NA	NA	NA	NA	NA	NA
						NA	NA	NA	NA	NA	NA	NA	NA	NA	NA	NA	NA	NA	NA	NA	NA	NA	NA	NA	NA	NA	NA	NA	NA	NA	NA	NA	NA	NA	NA	NA	NA	NA	NA	NA	NA	NA	NA	NA	NA	NA	NA	NA	NA
sp|Q9D6J6|NDUV2_MOUSE	sp|Q9D6J6|NDUV2_MOUSE	2	2	2	>sp|Q9D6J6|NDUV2_MOUSE NADH dehydrogenase [ubiquinone] flavoprotein 2, mitochondrial OS=Mus musculus GN=Ndufv2 PE=1 SV=2	1	2	2	2	0	0	0	0	0	0	0	0	0	0	0	0	0	0	1	0	0	0	0	0	0	0	0	0	0	0	0	0	2	2	0	0	0	0	0	0	0	0	0	0
						NA	NA	NA	NA	NA	NA	NA	NA	NA	NA	NA	NA	NA	NA	NA	NA	NA	NA	NA	NA	NA	NA	NA	NA	NA	NA	NA	NA	NA	NA	NA	NA	NA	NA	NA	NA	NA	NA	NA	NA	NA	NA	NA	NA
						NA	NA	NA	NA	NA	NA	NA	NA	NA	NA	NA	NA	NA	NA	NA	NA	NA	NA	NA	NA	NA	NA	NA	NA	NA	NA	NA	NA	NA	NA	NA	NA	NA	NA	NA	NA	NA	NA	NA	NA	NA	NA	NA	NA
						NA	NA	NA	NA	NA	NA	NA	NA	NA	NA	NA	NA	NA	NA	NA	NA	NA	NA	NA	NA	NA	NA	NA	NA	NA	NA	NA	NA	NA	NA	NA	NA	NA	NA	NA	NA	NA	NA	NA	NA	NA	NA	NA	NA
sp|Q9D7G0|PRPS1_MOUSE;sp|Q9CS42|PRPS2_MOUSE	sp|Q9D7G0|PRPS1_MOUSE;sp|Q9CS42|PRPS2_MOUSE	2;1	2;1	2;1	>sp|Q9D7G0|PRPS1_MOUSE Ribose-phosphate pyrophosphokinase 1 OS=Mus musculus GN=Prps1 PE=1 SV=4;>sp|Q9CS42|PRPS2_MOUSE Ribose-phosphate pyrophosphokinase 2 OS=Mus musculus GN=Prps2 PE=1 SV=4	2	2	2	2	0	0	0	0	0	0	0	0	0	0	0	0	0	0	0	0	0	0	0	0	0	0	0	0	0	0	0	0	0	1	0	0	0	0	0	0	0	0	0	0
						NA	NA	NA	NA	NA	NA	NA	NA	NA	NA	NA	NA	NA	NA	NA	NA	NA	NA	NA	NA	NA	NA	NA	NA	NA	NA	NA	NA	NA	NA	NA	NA	NA	NA	NA	NA	NA	NA	NA	NA	NA	NA	NA	NA
sp|Q9D880|TIM50_MOUSE	sp|Q9D880|TIM50_MOUSE	4	4	4	>sp|Q9D880|TIM50_MOUSE Mitochondrial import inner membrane translocase subunit TIM50 OS=Mus musculus GN=Timm50 PE=1 SV=1	1	4	4	4	0	0	0	0	0	0	0	0	0	0	0	0	0	0	0	0	0	0	0	0	0	0	1	0	1	0	1	0	0	0	1	1	0	0	0	0	0	0	0	0
						NA	NA	NA	NA	NA	NA	NA	NA	NA	NA	NA	NA	NA	NA	NA	NA	NA	NA	NA	NA	NA	NA	NA	NA	NA	NA	NA	NA	NA	NA	NA	NA	NA	NA	NA	NA	NA	NA	NA	NA	NA	NA	NA	NA
sp|Q9D8B4|NDUAB_MOUSE	sp|Q9D8B4|NDUAB_MOUSE	1	1	1	>sp|Q9D8B4|NDUAB_MOUSE NADH dehydrogenase [ubiquinone] 1 alpha subcomplex subunit 11 OS=Mus musculus GN=Ndufa11 PE=2 SV=2	1	1	1	1	0	0	0	0	0	1	0	0	0	0	0	0	0	0	0	0	0	0	0	0	1	0	0	0	0	0	0	0	0	0	0	0	0	0	0	0	0	0	0	0
						NA	NA	NA	NA	NA	NA	NA	NA	NA	NA	NA	NA	NA	NA	NA	NA	NA	NA	NA	NA	NA	NA	NA	NA	NA	NA	NA	NA	NA	NA	NA	NA	NA	NA	NA	NA	NA	NA	NA	NA	NA	NA	NA	NA
sp|Q9D8W7|OCAD2_MOUSE	sp|Q9D8W7|OCAD2_MOUSE	1	1	1	>sp|Q9D8W7|OCAD2_MOUSE OCIA domain-containing protein 2 OS=Mus musculus GN=Ociad2 PE=1 SV=1	1	1	1	1	0	0	0	0	0	0	0	0	0	0	0	0	0	0	0	0	0	0	0	0	0	0	0	0	0	0	0	0	0	0	0	1	0	0	0	0	0	0	0	0
						NA	NA	NA	NA	NA	NA	NA	NA	NA	NA	NA	NA	NA	NA	NA	NA	NA	NA	NA	NA	NA	NA	NA	NA	NA	NA	NA	NA	NA	NA	NA	NA	NA	NA	NA	NA	NA	NA	NA	NA	NA	NA	NA	NA
sp|Q9D925|LYZL4_MOUSE	sp|Q9D925|LYZL4_MOUSE	1	1	1	>sp|Q9D925|LYZL4_MOUSE Lysozyme-like protein 4 OS=Mus musculus GN=Lyzl4 PE=2 SV=3	1	1	1	1	0	0	0	0	0	1	0	0	0	0	0	0	0	0	0	0	0	0	0	0	1	1	0	0	0	0	0	0	1	1	0	0	0	0	0	0	0	0	0	0
						NA	NA	NA	NA	NA	NA	NA	NA	NA	NA	NA	NA	NA	NA	NA	NA	NA	NA	NA	NA	NA	NA	NA	NA	NA	NA	NA	NA	NA	NA	NA	NA	NA	NA	NA	NA	NA	NA	NA	NA	NA	NA	NA	NA
sp|Q9DB05|SNAA_MOUSE	sp|Q9DB05|SNAA_MOUSE	3	1	1	>sp|Q9DB05|SNAA_MOUSE Alpha-soluble NSF attachment protein OS=Mus musculus GN=Napa PE=1 SV=1	1	3	1	1	0	0	0	0	0	0	0	0	0	0	0	0	0	0	0	0	0	0	0	0	0	0	0	0	0	0	0	0	0	3	0	0	0	0	0	0	0	0	0	0
						NA	NA	NA	NA	NA	NA	NA	NA	NA	NA	NA	NA	NA	NA	NA	NA	NA	NA	NA	NA	NA	NA	NA	NA	NA	NA	NA	NA	NA	NA	NA	NA	NA	NA	NA	NA	NA	NA	NA	NA	NA	NA	NA	NA
						NA	NA	NA	NA	NA	NA	NA	NA	NA	NA	NA	NA	NA	NA	NA	NA	NA	NA	NA	NA	NA	NA	NA	NA	NA	NA	NA	NA	NA	NA	NA	NA	NA	NA	NA	NA	NA	NA	NA	NA	NA	NA	NA	NA
sp|Q9DB72|BTBDH_MOUSE	sp|Q9DB72|BTBDH_MOUSE	1	1	1	>sp|Q9DB72|BTBDH_MOUSE BTB/POZ domain-containing protein 17 OS=Mus musculus GN=Btbd17 PE=2 SV=1	1	1	1	1	0	0	0	0	0	0	0	0	0	0	0	0	0	0	0	0	0	1	0	0	0	0	0	0	0	0	0	0	0	0	0	0	0	0	0	0	0	0	0	0
						NA	NA	NA	NA	NA	NA	NA	NA	NA	NA	NA	NA	NA	NA	NA	NA	NA	NA	NA	NA	NA	NA	NA	NA	NA	NA	NA	NA	NA	NA	NA	NA	NA	NA	NA	NA	NA	NA	NA	NA	NA	NA	NA	NA
						NA	NA	NA	NA	NA	NA	NA	NA	NA	NA	NA	NA	NA	NA	NA	NA	NA	NA	NA	NA	NA	NA	NA	NA	NA	NA	NA	NA	NA	NA	NA	NA	NA	NA	NA	NA	NA	NA	NA	NA	NA	NA	NA	NA
						NA	NA	NA	NA	NA	NA	NA	NA	NA	NA	NA	NA	NA	NA	NA	NA	NA	NA	NA	NA	NA	NA	NA	NA	NA	NA	NA	NA	NA	NA	NA	NA	NA	NA	NA	NA	NA	NA	NA	NA	NA	NA	NA	NA
						NA	NA	NA	NA	NA	NA	NA	NA	NA	NA	NA	NA	NA	NA	NA	NA	NA	NA	NA	NA	NA	NA	NA	NA	NA	NA	NA	NA	NA	NA	NA	NA	NA	NA	NA	NA	NA	NA	NA	NA	NA	NA	NA	NA
						NA	NA	NA	NA	NA	NA	NA	NA	NA	NA	NA	NA	NA	NA	NA	NA	NA	NA	NA	NA	NA	NA	NA	NA	NA	NA	NA	NA	NA	NA	NA	NA	NA	NA	NA	NA	NA	NA	NA	NA	NA	NA	NA	NA
sp|Q9DCS9|NDUBA_MOUSE	sp|Q9DCS9|NDUBA_MOUSE	1	1	1	>sp|Q9DCS9|NDUBA_MOUSE NADH dehydrogenase [ubiquinone] 1 beta subcomplex subunit 10 OS=Mus musculus GN=Ndufb10 PE=1 SV=3	1	1	1	1	0	0	0	0	0	0	0	0	0	0	0	0	0	0	1	0	0	0	0	0	0	0	0	0	0	0	0	0	0	1	0	0	0	0	0	0	0	0	0	0
						NA	NA	NA	NA	NA	NA	NA	NA	NA	NA	NA	NA	NA	NA	NA	NA	NA	NA	NA	NA	NA	NA	NA	NA	NA	NA	NA	NA	NA	NA	NA	NA	NA	NA	NA	NA	NA	NA	NA	NA	NA	NA	NA	NA
						NA	NA	NA	NA	NA	NA	NA	NA	NA	NA	NA	NA	NA	NA	NA	NA	NA	NA	NA	NA	NA	NA	NA	NA	NA	NA	NA	NA	NA	NA	NA	NA	NA	NA	NA	NA	NA	NA	NA	NA	NA	NA	NA	NA
						NA	NA	NA	NA	NA	NA	NA	NA	NA	NA	NA	NA	NA	NA	NA	NA	NA	NA	NA	NA	NA	NA	NA	NA	NA	NA	NA	NA	NA	NA	NA	NA	NA	NA	NA	NA	NA	NA	NA	NA	NA	NA	NA	NA
						NA	NA	NA	NA	NA	NA	NA	NA	NA	NA	NA	NA	NA	NA	NA	NA	NA	NA	NA	NA	NA	NA	NA	NA	NA	NA	NA	NA	NA	NA	NA	NA	NA	NA	NA	NA	NA	NA	NA	NA	NA	NA	NA	NA
sp|Q9EQH3|VPS35_MOUSE	sp|Q9EQH3|VPS35_MOUSE	6	6	6	>sp|Q9EQH3|VPS35_MOUSE Vacuolar protein sorting-associated protein 35 OS=Mus musculus GN=Vps35 PE=1 SV=1	1	6	6	6	0	0	0	0	0	0	0	0	0	0	3	4	0	0	0	0	0	0	0	0	3	0	0	0	0	0	1	0	0	0	0	0	0	1	2	5	0	0	0	0
						NA	NA	NA	NA	NA	NA	NA	NA	NA	NA	NA	NA	NA	NA	NA	NA	NA	NA	NA	NA	NA	NA	NA	NA	NA	NA	NA	NA	NA	NA	NA	NA	NA	NA	NA	NA	NA	NA	NA	NA	NA	NA	NA	NA
sp|Q9ERA0|TFCP2_MOUSE	sp|Q9ERA0|TFCP2_MOUSE	2	1	1	>sp|Q9ERA0|TFCP2_MOUSE Alpha-globin transcription factor CP2 OS=Mus musculus GN=Tfcp2 PE=1 SV=1	1	2	1	1	0	0	0	0	0	0	0	2	0	0	0	0	0	0	0	0	0	0	0	0	0	0	0	0	0	0	0	0	0	1	0	0	0	0	0	0	1	0	0	0
						NA	NA	NA	NA	NA	NA	NA	NA	NA	NA	NA	NA	NA	NA	NA	NA	NA	NA	NA	NA	NA	NA	NA	NA	NA	NA	NA	NA	NA	NA	NA	NA	NA	NA	NA	NA	NA	NA	NA	NA	NA	NA	NA	NA
						NA	NA	NA	NA	NA	NA	NA	NA	NA	NA	NA	NA	NA	NA	NA	NA	NA	NA	NA	NA	NA	NA	NA	NA	NA	NA	NA	NA	NA	NA	NA	NA	NA	NA	NA	NA	NA	NA	NA	NA	NA	NA	NA	NA
sp|Q9ERG2|STRN3_MOUSE	sp|Q9ERG2|STRN3_MOUSE	11	11	10	>sp|Q9ERG2|STRN3_MOUSE Striatin-3 OS=Mus musculus GN=Strn3 PE=1 SV=1	1	11	11	10	0	0	0	0	0	0	0	1	0	0	0	0	0	0	0	0	0	0	0	0	0	0	0	3	1	1	0	0	0	0	1	0	0	0	0	0	9	0	0	0
						NA	NA	NA	NA	NA	NA	NA	NA	NA	NA	NA	NA	NA	NA	NA	NA	NA	NA	NA	NA	NA	NA	NA	NA	NA	NA	NA	NA	NA	NA	NA	NA	NA	NA	NA	NA	NA	NA	NA	NA	NA	NA	NA	NA
sp|Q9ERH8|S28A3_MOUSE	sp|Q9ERH8|S28A3_MOUSE	1	1	1	>sp|Q9ERH8|S28A3_MOUSE Solute carrier family 28 member 3 OS=Mus musculus GN=Slc28a3 PE=2 SV=1	1	1	1	1	0	0	0	0	0	0	0	0	0	0	0	0	0	0	0	0	1	0	1	0	0	0	0	1	1	1	0	0	0	0	0	0	0	0	0	0	0	0	0	0
						NA	NA	NA	NA	NA	NA	NA	NA	NA	NA	NA	NA	NA	NA	NA	NA	NA	NA	NA	NA	NA	NA	NA	NA	NA	NA	NA	NA	NA	NA	NA	NA	NA	NA	NA	NA	NA	NA	NA	NA	NA	NA	NA	NA
sp|Q9ERS2|NDUAD_MOUSE	sp|Q9ERS2|NDUAD_MOUSE	2	2	2	>sp|Q9ERS2|NDUAD_MOUSE NADH dehydrogenase [ubiquinone] 1 alpha subcomplex subunit 13 OS=Mus musculus GN=Ndufa13 PE=1 SV=3	1	2	2	2	0	0	0	0	0	2	0	0	0	0	0	0	0	0	1	0	0	0	0	0	1	0	0	0	0	0	0	0	1	2	0	0	0	0	0	0	0	0	1	0
						NA	NA	NA	NA	NA	NA	NA	NA	NA	NA	NA	NA	NA	NA	NA	NA	NA	NA	NA	NA	NA	NA	NA	NA	NA	NA	NA	NA	NA	NA	NA	NA	NA	NA	NA	NA	NA	NA	NA	NA	NA	NA	NA	NA
sp|Q9ES97|RTN3_MOUSE	sp|Q9ES97|RTN3_MOUSE	3	3	3	>sp|Q9ES97|RTN3_MOUSE Reticulon-3 OS=Mus musculus GN=Rtn3 PE=1 SV=2	1	3	3	3	0	0	0	0	0	0	0	0	0	0	0	0	0	0	0	0	0	0	0	0	1	0	1	0	0	0	0	0	1	1	0	0	0	0	0	0	0	0	1	0
						NA	NA	NA	NA	NA	NA	NA	NA	NA	NA	NA	NA	NA	NA	NA	NA	NA	NA	NA	NA	NA	NA	NA	NA	NA	NA	NA	NA	NA	NA	NA	NA	NA	NA	NA	NA	NA	NA	NA	NA	NA	NA	NA	NA
sp|Q9ESW4|AGK_MOUSE	sp|Q9ESW4|AGK_MOUSE	2	2	2	>sp|Q9ESW4|AGK_MOUSE Acylglycerol kinase, mitochondrial OS=Mus musculus GN=Agk PE=1 SV=1	1	2	2	2	0	0	0	0	0	0	0	0	0	0	0	0	0	0	0	0	0	0	0	0	0	0	0	0	0	0	0	0	0	0	0	0	0	0	0	0	0	0	0	0
						NA	NA	NA	NA	NA	NA	NA	NA	NA	NA	NA	NA	NA	NA	NA	NA	NA	NA	NA	NA	NA	NA	NA	NA	NA	NA	NA	NA	NA	NA	NA	NA	NA	NA	NA	NA	NA	NA	NA	NA	NA	NA	NA	NA
sp|Q9JHG6|RCAN1_MOUSE	sp|Q9JHG6|RCAN1_MOUSE	4	4	4	>sp|Q9JHG6|RCAN1_MOUSE Calcipressin-1 OS=Mus musculus GN=Rcan1 PE=1 SV=1	1	4	4	4	0	0	0	0	0	0	0	0	0	0	0	0	0	0	0	0	0	0	0	0	0	2	3	0	0	0	4	0	0	0	0	0	0	0	0	0	0	0	0	0
						NA	NA	NA	NA	NA	NA	NA	NA	NA	NA	NA	NA	NA	NA	NA	NA	NA	NA	NA	NA	NA	NA	NA	NA	NA	NA	NA	NA	NA	NA	NA	NA	NA	NA	NA	NA	NA	NA	NA	NA	NA	NA	NA	NA
						NA	NA	NA	NA	NA	NA	NA	NA	NA	NA	NA	NA	NA	NA	NA	NA	NA	NA	NA	NA	NA	NA	NA	NA	NA	NA	NA	NA	NA	NA	NA	NA	NA	NA	NA	NA	NA	NA	NA	NA	NA	NA	NA	NA
sp|Q9JIA1|LGI1_MOUSE	sp|Q9JIA1|LGI1_MOUSE	4	4	4	>sp|Q9JIA1|LGI1_MOUSE Leucine-rich glioma-inactivated protein 1 OS=Mus musculus GN=Lgi1 PE=1 SV=1	1	4	4	4	0	0	0	0	0	0	0	0	0	0	0	0	0	0	0	0	0	0	0	0	0	0	0	0	0	0	1	0	1	1	1	0	0	0	0	0	0	0	1	0
						NA	NA	NA	NA	NA	NA	NA	NA	NA	NA	NA	NA	NA	NA	NA	NA	NA	NA	NA	NA	NA	NA	NA	NA	NA	NA	NA	NA	NA	NA	NA	NA	NA	NA	NA	NA	NA	NA	NA	NA	NA	NA	NA	NA
						NA	NA	NA	NA	NA	NA	NA	NA	NA	NA	NA	NA	NA	NA	NA	NA	NA	NA	NA	NA	NA	NA	NA	NA	NA	NA	NA	NA	NA	NA	NA	NA	NA	NA	NA	NA	NA	NA	NA	NA	NA	NA	NA	NA
sp|Q9JJ57|KCIP1_MOUSE	sp|Q9JJ57|KCIP1_MOUSE	1	1	1	>sp|Q9JJ57|KCIP1_MOUSE Kv channel-interacting protein 1 OS=Mus musculus GN=Kcnip1 PE=2 SV=2	1	1	1	1	0	0	0	0	0	0	0	0	0	0	0	0	0	0	0	0	0	0	0	0	1	1	1	0	0	0	0	0	0	0	0	0	0	0	0	0	0	0	0	0
						NA	NA	NA	NA	NA	NA	NA	NA	NA	NA	NA	NA	NA	NA	NA	NA	NA	NA	NA	NA	NA	NA	NA	NA	NA	NA	NA	NA	NA	NA	NA	NA	NA	NA	NA	NA	NA	NA	NA	NA	NA	NA	NA	NA
sp|Q9JJV2|PROF2_MOUSE	sp|Q9JJV2|PROF2_MOUSE	1	1	1	>sp|Q9JJV2|PROF2_MOUSE Profilin-2 OS=Mus musculus GN=Pfn2 PE=1 SV=3	1	1	1	1	0	0	0	0	0	0	0	0	0	0	0	0	0	0	0	0	0	0	0	0	0	1	0	0	0	0	0	0	0	1	0	0	0	0	0	0	0	0	0	0
						NA	NA	NA	NA	NA	NA	NA	NA	NA	NA	NA	NA	NA	NA	NA	NA	NA	NA	NA	NA	NA	NA	NA	NA	NA	NA	NA	NA	NA	NA	NA	NA	NA	NA	NA	NA	NA	NA	NA	NA	NA	NA	NA	NA
sp|Q9JJY3|NSMA2_MOUSE	sp|Q9JJY3|NSMA2_MOUSE	11	11	11	>sp|Q9JJY3|NSMA2_MOUSE Sphingomyelin phosphodiesterase 3 OS=Mus musculus GN=Smpd3 PE=1 SV=1	1	11	11	11	0	0	0	0	0	0	0	0	0	0	0	0	0	0	0	0	0	0	0	0	0	0	0	0	0	0	1	0	1	0	0	0	0	0	0	0	0	0	0	0
						NA	NA	NA	NA	NA	NA	NA	NA	NA	NA	NA	NA	NA	NA	NA	NA	NA	NA	NA	NA	NA	NA	NA	NA	NA	NA	NA	NA	NA	NA	NA	NA	NA	NA	NA	NA	NA	NA	NA	NA	NA	NA	NA	NA
sp|Q9JJZ2|TBA8_MOUSE	sp|Q9JJZ2|TBA8_MOUSE	13	1	1	>sp|Q9JJZ2|TBA8_MOUSE Tubulin alpha-8 chain OS=Mus musculus GN=Tuba8 PE=1 SV=1	1	13	1	1	5	6	6	9	2	9	7	11	1	4	4	4	1	0	2	0	2	3	5	4	6	5	7	9	8	12	8	6	9	9	10	11	1	5	7	7	3	0	8	1
						NA	NA	NA	NA	NA	NA	NA	NA	NA	NA	NA	NA	NA	NA	NA	NA	NA	NA	NA	NA	NA	NA	NA	NA	NA	NA	NA	NA	NA	NA	NA	NA	NA	NA	NA	NA	NA	NA	NA	NA	NA	NA	NA	NA
sp|Q9JK42|PDK2_MOUSE	sp|Q9JK42|PDK2_MOUSE	1	1	1	>sp|Q9JK42|PDK2_MOUSE [Pyruvate dehydrogenase (acetyl-transferring)] kinase isozyme 2, mitochondrial OS=Mus musculus GN=Pdk2 PE=1 SV=2	1	1	1	1	0	0	0	0	0	0	0	0	0	0	0	0	0	0	0	0	0	0	0	0	0	0	0	0	0	0	0	0	0	0	0	0	0	0	0	0	0	0	0	0
						NA	NA	NA	NA	NA	NA	NA	NA	NA	NA	NA	NA	NA	NA	NA	NA	NA	NA	NA	NA	NA	NA	NA	NA	NA	NA	NA	NA	NA	NA	NA	NA	NA	NA	NA	NA	NA	NA	NA	NA	NA	NA	NA	NA
sp|Q9JKK0|RCAN3_MOUSE	sp|Q9JKK0|RCAN3_MOUSE	3	3	3	>sp|Q9JKK0|RCAN3_MOUSE Calcipressin-3 OS=Mus musculus GN=Rcan3 PE=2 SV=1	1	3	3	3	0	0	0	0	0	0	0	0	0	0	0	0	0	0	0	0	0	0	0	0	2	3	2	0	0	0	0	0	0	0	0	0	0	0	0	0	0	0	0	0
						NA	NA	NA	NA	NA	NA	NA	NA	NA	NA	NA	NA	NA	NA	NA	NA	NA	NA	NA	NA	NA	NA	NA	NA	NA	NA	NA	NA	NA	NA	NA	NA	NA	NA	NA	NA	NA	NA	NA	NA	NA	NA	NA	NA
sp|Q9JKK7|TMOD2_MOUSE	sp|Q9JKK7|TMOD2_MOUSE	1	1	1	>sp|Q9JKK7|TMOD2_MOUSE Tropomodulin-2 OS=Mus musculus GN=Tmod2 PE=1 SV=2	1	1	1	1	0	0	0	0	0	0	0	0	0	0	0	0	0	0	0	0	0	0	0	0	0	0	0	0	0	0	0	0	0	0	0	0	0	0	0	0	0	0	0	0
						NA	NA	NA	NA	NA	NA	NA	NA	NA	NA	NA	NA	NA	NA	NA	NA	NA	NA	NA	NA	NA	NA	NA	NA	NA	NA	NA	NA	NA	NA	NA	NA	NA	NA	NA	NA	NA	NA	NA	NA	NA	NA	NA	NA
sp|Q9JKK8|ATR_MOUSE	sp|Q9JKK8|ATR_MOUSE	1	1	1	>sp|Q9JKK8|ATR_MOUSE Serine/threonine-protein kinase ATR OS=Mus musculus GN=Atr PE=1 SV=2	1	1	1	1	0	0	0	0	0	0	0	0	0	0	0	0	0	0	1	0	0	0	0	0	0	0	0	0	0	0	1	0	0	0	0	0	0	0	0	0	0	0	0	0
						NA	NA	NA	NA	NA	NA	NA	NA	NA	NA	NA	NA	NA	NA	NA	NA	NA	NA	NA	NA	NA	NA	NA	NA	NA	NA	NA	NA	NA	NA	NA	NA	NA	NA	NA	NA	NA	NA	NA	NA	NA	NA	NA	NA
						NA	NA	NA	NA	NA	NA	NA	NA	NA	NA	NA	NA	NA	NA	NA	NA	NA	NA	NA	NA	NA	NA	NA	NA	NA	NA	NA	NA	NA	NA	NA	NA	NA	NA	NA	NA	NA	NA	NA	NA	NA	NA	NA	NA
sp|Q9JKY5|HIP1R_MOUSE	sp|Q9JKY5|HIP1R_MOUSE	8	8	8	>sp|Q9JKY5|HIP1R_MOUSE Huntingtin-interacting protein 1-related protein OS=Mus musculus GN=Hip1r PE=1 SV=2	1	8	8	8	0	0	0	0	0	7	0	4	0	0	0	0	0	0	0	0	0	0	0	0	0	0	0	0	0	0	0	0	0	0	0	0	0	0	0	0	0	0	0	0
						NA	NA	NA	NA	NA	NA	NA	NA	NA	NA	NA	NA	NA	NA	NA	NA	NA	NA	NA	NA	NA	NA	NA	NA	NA	NA	NA	NA	NA	NA	NA	NA	NA	NA	NA	NA	NA	NA	NA	NA	NA	NA	NA	NA
sp|Q9JLM8|DCLK1_MOUSE	sp|Q9JLM8|DCLK1_MOUSE	8	8	8	>sp|Q9JLM8|DCLK1_MOUSE Serine/threonine-protein kinase DCLK1 OS=Mus musculus GN=Dclk1 PE=1 SV=1	1	8	8	8	0	0	0	0	0	0	0	0	0	0	0	0	0	0	0	0	0	0	0	0	0	0	0	0	0	0	5	0	0	0	7	1	0	0	0	0	0	0	0	0
						NA	NA	NA	NA	NA	NA	NA	NA	NA	NA	NA	NA	NA	NA	NA	NA	NA	NA	NA	NA	NA	NA	NA	NA	NA	NA	NA	NA	NA	NA	NA	NA	NA	NA	NA	NA	NA	NA	NA	NA	NA	NA	NA	NA
sp|Q9QVP9|FAK2_MOUSE;sp|P34152|FAK1_MOUSE	sp|Q9QVP9|FAK2_MOUSE	33;1	33;1	33;1	>sp|Q9QVP9|FAK2_MOUSE Protein-tyrosine kinase 2-beta OS=Mus musculus GN=Ptk2b PE=1 SV=2	2	33	33	33	0	0	0	0	0	0	0	0	0	0	0	0	0	0	0	0	0	0	0	0	0	0	0	0	0	0	18	0	3	0	0	0	0	0	0	0	0	0	0	0
						NA	NA	NA	NA	NA	NA	NA	NA	NA	NA	NA	NA	NA	NA	NA	NA	NA	NA	NA	NA	NA	NA	NA	NA	NA	NA	NA	NA	NA	NA	NA	NA	NA	NA	NA	NA	NA	NA	NA	NA	NA	NA	NA	NA
						NA	NA	NA	NA	NA	NA	NA	NA	NA	NA	NA	NA	NA	NA	NA	NA	NA	NA	NA	NA	NA	NA	NA	NA	NA	NA	NA	NA	NA	NA	NA	NA	NA	NA	NA	NA	NA	NA	NA	NA	NA	NA	NA	NA
sp|Q9QWK4|CD5L_MOUSE	sp|Q9QWK4|CD5L_MOUSE	2	2	2	>sp|Q9QWK4|CD5L_MOUSE CD5 antigen-like OS=Mus musculus GN=Cd5l PE=1 SV=3	1	2	2	2	0	0	0	0	0	0	0	0	0	0	0	0	0	0	0	0	0	0	0	0	0	0	0	0	0	0	0	0	0	0	0	0	0	0	0	0	1	0	0	0
						NA	NA	NA	NA	NA	NA	NA	NA	NA	NA	NA	NA	NA	NA	NA	NA	NA	NA	NA	NA	NA	NA	NA	NA	NA	NA	NA	NA	NA	NA	NA	NA	NA	NA	NA	NA	NA	NA	NA	NA	NA	NA	NA	NA
sp|Q9QXX4|CMC2_MOUSE	sp|Q9QXX4|CMC2_MOUSE	4	1	1	>sp|Q9QXX4|CMC2_MOUSE Calcium-binding mitochondrial carrier protein Aralar2 OS=Mus musculus GN=Slc25a13 PE=1 SV=1	1	4	1	1	1	1	2	1	0	3	0	0	0	0	2	2	0	0	4	0	0	0	1	0	2	1	2	0	1	2	2	0	1	2	1	0	0	1	2	3	1	0	2	0
						NA	NA	NA	NA	NA	NA	NA	NA	NA	NA	NA	NA	NA	NA	NA	NA	NA	NA	NA	NA	NA	NA	NA	NA	NA	NA	NA	NA	NA	NA	NA	NA	NA	NA	NA	NA	NA	NA	NA	NA	NA	NA	NA	NA
sp|Q9QYC0|ADDA_MOUSE;sp|Q9QYB8|ADDB_MOUSE	sp|Q9QYC0|ADDA_MOUSE	5;1	5;1	5;1	>sp|Q9QYC0|ADDA_MOUSE Alpha-adducin OS=Mus musculus GN=Add1 PE=1 SV=2	2	5	5	5	0	0	0	0	0	0	0	0	0	0	0	0	0	0	0	0	0	0	0	0	0	0	0	0	0	0	0	0	1	2	0	0	0	0	0	0	0	0	0	0
						NA	NA	NA	NA	NA	NA	NA	NA	NA	NA	NA	NA	NA	NA	NA	NA	NA	NA	NA	NA	NA	NA	NA	NA	NA	NA	NA	NA	NA	NA	NA	NA	NA	NA	NA	NA	NA	NA	NA	NA	NA	NA	NA	NA
sp|Q9QYJ0|DNJA2_MOUSE	sp|Q9QYJ0|DNJA2_MOUSE	3	3	3	>sp|Q9QYJ0|DNJA2_MOUSE DnaJ homolog subfamily A member 2 OS=Mus musculus GN=Dnaja2 PE=1 SV=1	1	3	3	3	0	0	0	0	0	0	0	0	0	0	0	0	0	0	0	0	0	0	0	0	0	0	0	0	0	0	0	0	0	0	1	0	0	0	0	0	0	0	0	0
						NA	NA	NA	NA	NA	NA	NA	NA	NA	NA	NA	NA	NA	NA	NA	NA	NA	NA	NA	NA	NA	NA	NA	NA	NA	NA	NA	NA	NA	NA	NA	NA	NA	NA	NA	NA	NA	NA	NA	NA	NA	NA	NA	NA
sp|Q9QYR6|MAP1A_MOUSE	sp|Q9QYR6|MAP1A_MOUSE	7	6	6	>sp|Q9QYR6|MAP1A_MOUSE Microtubule-associated protein 1A OS=Mus musculus GN=Map1a PE=1 SV=2	1	7	6	6	0	0	0	0	0	0	2	0	0	0	0	0	1	0	0	0	0	0	0	0	0	0	0	0	0	1	2	0	0	0	3	0	0	0	0	0	1	0	0	0
						NA	NA	NA	NA	NA	NA	NA	NA	NA	NA	NA	NA	NA	NA	NA	NA	NA	NA	NA	NA	NA	NA	NA	NA	NA	NA	NA	NA	NA	NA	NA	NA	NA	NA	NA	NA	NA	NA	NA	NA	NA	NA	NA	NA
sp|Q9QYX7|PCLO_MOUSE	sp|Q9QYX7|PCLO_MOUSE	2	2	2	>sp|Q9QYX7|PCLO_MOUSE Protein piccolo OS=Mus musculus GN=Pclo PE=1 SV=4	1	2	2	2	0	0	0	0	0	0	1	0	0	0	0	0	0	0	0	0	0	0	0	0	0	0	0	0	0	0	1	0	0	0	0	0	0	0	0	0	0	0	0	0
						NA	NA	NA	NA	NA	NA	NA	NA	NA	NA	NA	NA	NA	NA	NA	NA	NA	NA	NA	NA	NA	NA	NA	NA	NA	NA	NA	NA	NA	NA	NA	NA	NA	NA	NA	NA	NA	NA	NA	NA	NA	NA	NA	NA
sp|Q9QZM4|TR10B_MOUSE	sp|Q9QZM4|TR10B_MOUSE	1	1	1	>sp|Q9QZM4|TR10B_MOUSE Tumor necrosis factor receptor superfamily member 10B OS=Mus musculus GN=Tnfrsf10b PE=2 SV=3	1	1	1	1	0	0	0	0	0	0	0	0	0	0	0	0	0	0	0	0	0	0	0	0	0	1	0	0	0	0	0	0	0	0	0	0	0	0	0	0	0	0	0	0
						NA	NA	NA	NA	NA	NA	NA	NA	NA	NA	NA	NA	NA	NA	NA	NA	NA	NA	NA	NA	NA	NA	NA	NA	NA	NA	NA	NA	NA	NA	NA	NA	NA	NA	NA	NA	NA	NA	NA	NA	NA	NA	NA	NA
sp|Q9QZX7|SRR_MOUSE	sp|Q9QZX7|SRR_MOUSE	4	4	4	>sp|Q9QZX7|SRR_MOUSE Serine racemase OS=Mus musculus GN=Srr PE=1 SV=1	1	4	4	4	0	0	0	0	0	0	0	0	0	0	0	0	0	0	0	0	0	0	0	0	0	0	0	0	0	0	0	0	0	1	1	0	0	0	0	0	0	0	0	0
						NA	NA	NA	NA	NA	NA	NA	NA	NA	NA	NA	NA	NA	NA	NA	NA	NA	NA	NA	NA	NA	NA	NA	NA	NA	NA	NA	NA	NA	NA	NA	NA	NA	NA	NA	NA	NA	NA	NA	NA	NA	NA	NA	NA
sp|Q9R0H0|ACOX1_MOUSE	sp|Q9R0H0|ACOX1_MOUSE	2	2	2	>sp|Q9R0H0|ACOX1_MOUSE Peroxisomal acyl-coenzyme A oxidase 1 OS=Mus musculus GN=Acox1 PE=1 SV=5	1	2	2	2	0	0	0	0	0	0	1	0	0	0	0	0	0	0	0	0	0	0	0	0	0	0	1	0	0	0	0	0	0	0	0	0	0	0	0	0	0	0	0	0
						NA	NA	NA	NA	NA	NA	NA	NA	NA	NA	NA	NA	NA	NA	NA	NA	NA	NA	NA	NA	NA	NA	NA	NA	NA	NA	NA	NA	NA	NA	NA	NA	NA	NA	NA	NA	NA	NA	NA	NA	NA	NA	NA	NA
						NA	NA	NA	NA	NA	NA	NA	NA	NA	NA	NA	NA	NA	NA	NA	NA	NA	NA	NA	NA	NA	NA	NA	NA	NA	NA	NA	NA	NA	NA	NA	NA	NA	NA	NA	NA	NA	NA	NA	NA	NA	NA	NA	NA
sp|Q9R0P9|UCHL1_MOUSE	sp|Q9R0P9|UCHL1_MOUSE	1	1	1	>sp|Q9R0P9|UCHL1_MOUSE Ubiquitin carboxyl-terminal hydrolase isozyme L1 OS=Mus musculus GN=Uchl1 PE=1 SV=1	1	1	1	1	0	0	0	0	0	0	0	0	0	0	0	0	0	0	0	0	0	0	0	0	0	0	0	0	0	0	0	0	1	0	0	0	0	0	0	0	0	0	0	0
						NA	NA	NA	NA	NA	NA	NA	NA	NA	NA	NA	NA	NA	NA	NA	NA	NA	NA	NA	NA	NA	NA	NA	NA	NA	NA	NA	NA	NA	NA	NA	NA	NA	NA	NA	NA	NA	NA	NA	NA	NA	NA	NA	NA
sp|Q9R0Q6|ARC1A_MOUSE	sp|Q9R0Q6|ARC1A_MOUSE	1	1	1	>sp|Q9R0Q6|ARC1A_MOUSE Actin-related protein 2/3 complex subunit 1A OS=Mus musculus GN=Arpc1a PE=1 SV=1	1	1	1	1	0	0	0	0	0	0	0	0	0	0	0	0	0	0	0	0	0	0	0	0	0	0	0	0	0	0	0	0	0	1	1	0	0	0	0	0	0	0	0	0
						NA	NA	NA	NA	NA	NA	NA	NA	NA	NA	NA	NA	NA	NA	NA	NA	NA	NA	NA	NA	NA	NA	NA	NA	NA	NA	NA	NA	NA	NA	NA	NA	NA	NA	NA	NA	NA	NA	NA	NA	NA	NA	NA	NA
sp|Q9R0X4|ACOT9_MOUSE;sp|Q32MW3|ACO10_MOUSE	sp|Q9R0X4|ACOT9_MOUSE	5;2	5;2	5;2	>sp|Q9R0X4|ACOT9_MOUSE Acyl-coenzyme A thioesterase 9, mitochondrial OS=Mus musculus GN=Acot9 PE=1 SV=1	2	5	5	5	0	0	0	0	0	0	0	0	0	0	0	0	0	0	0	0	1	0	1	2	0	0	0	0	0	1	0	0	0	0	0	0	0	0	0	0	0	0	0	0
						NA	NA	NA	NA	NA	NA	NA	NA	NA	NA	NA	NA	NA	NA	NA	NA	NA	NA	NA	NA	NA	NA	NA	NA	NA	NA	NA	NA	NA	NA	NA	NA	NA	NA	NA	NA	NA	NA	NA	NA	NA	NA	NA	NA
sp|Q9R111|GUAD_MOUSE	sp|Q9R111|GUAD_MOUSE	1	1	1	>sp|Q9R111|GUAD_MOUSE Guanine deaminase OS=Mus musculus GN=Gda PE=1 SV=1	1	1	1	1	0	0	0	0	0	0	0	0	0	0	0	0	0	0	0	0	0	0	0	0	0	0	0	0	0	0	1	0	0	0	0	0	0	0	0	0	0	0	0	0
						NA	NA	NA	NA	NA	NA	NA	NA	NA	NA	NA	NA	NA	NA	NA	NA	NA	NA	NA	NA	NA	NA	NA	NA	NA	NA	NA	NA	NA	NA	NA	NA	NA	NA	NA	NA	NA	NA	NA	NA	NA	NA	NA	NA
sp|Q9R1V6|ADA22_MOUSE	sp|Q9R1V6|ADA22_MOUSE	3	3	3	>sp|Q9R1V6|ADA22_MOUSE Disintegrin and metalloproteinase domain-containing protein 22 OS=Mus musculus GN=Adam22 PE=1 SV=2	1	3	3	3	0	0	1	0	0	0	0	0	0	0	0	0	0	0	0	0	0	0	0	0	0	0	0	0	0	1	0	0	0	1	0	0	0	0	0	0	1	0	0	0
						NA	NA	NA	NA	NA	NA	NA	NA	NA	NA	NA	NA	NA	NA	NA	NA	NA	NA	NA	NA	NA	NA	NA	NA	NA	NA	NA	NA	NA	NA	NA	NA	NA	NA	NA	NA	NA	NA	NA	NA	NA	NA	NA	NA
sp|Q9R1V7|ADA23_MOUSE	sp|Q9R1V7|ADA23_MOUSE	2	2	2	>sp|Q9R1V7|ADA23_MOUSE Disintegrin and metalloproteinase domain-containing protein 23 OS=Mus musculus GN=Adam23 PE=1 SV=1	1	2	2	2	0	0	0	0	0	0	0	0	0	0	0	0	0	0	0	0	0	0	0	0	0	0	0	0	0	0	0	0	0	2	0	0	0	0	0	0	0	0	0	0
						NA	NA	NA	NA	NA	NA	NA	NA	NA	NA	NA	NA	NA	NA	NA	NA	NA	NA	NA	NA	NA	NA	NA	NA	NA	NA	NA	NA	NA	NA	NA	NA	NA	NA	NA	NA	NA	NA	NA	NA	NA	NA	NA	NA
						NA	NA	NA	NA	NA	NA	NA	NA	NA	NA	NA	NA	NA	NA	NA	NA	NA	NA	NA	NA	NA	NA	NA	NA	NA	NA	NA	NA	NA	NA	NA	NA	NA	NA	NA	NA	NA	NA	NA	NA	NA	NA	NA	NA
						NA	NA	NA	NA	NA	NA	NA	NA	NA	NA	NA	NA	NA	NA	NA	NA	NA	NA	NA	NA	NA	NA	NA	NA	NA	NA	NA	NA	NA	NA	NA	NA	NA	NA	NA	NA	NA	NA	NA	NA	NA	NA	NA	NA
sp|Q9WV18|GABR1_MOUSE	sp|Q9WV18|GABR1_MOUSE	1	1	1	>sp|Q9WV18|GABR1_MOUSE Gamma-aminobutyric acid type B receptor subunit 1 OS=Mus musculus GN=Gabbr1 PE=1 SV=1	1	1	1	1	0	0	0	0	0	0	0	0	0	0	0	0	0	0	0	0	0	0	0	0	0	1	0	0	0	0	0	0	0	0	1	0	0	0	0	0	0	0	0	0
						NA	NA	NA	NA	NA	NA	NA	NA	NA	NA	NA	NA	NA	NA	NA	NA	NA	NA	NA	NA	NA	NA	NA	NA	NA	NA	NA	NA	NA	NA	NA	NA	NA	NA	NA	NA	NA	NA	NA	NA	NA	NA	NA	NA
sp|Q9WV55|VAPA_MOUSE	sp|Q9WV55|VAPA_MOUSE	2	2	2	>sp|Q9WV55|VAPA_MOUSE Vesicle-associated membrane protein-associated protein A OS=Mus musculus GN=Vapa PE=1 SV=2	1	2	2	2	0	0	0	0	0	0	0	0	0	0	0	0	0	0	0	0	0	0	0	0	1	0	0	0	0	0	0	0	0	0	1	0	0	0	0	0	0	0	0	0
						NA	NA	NA	NA	NA	NA	NA	NA	NA	NA	NA	NA	NA	NA	NA	NA	NA	NA	NA	NA	NA	NA	NA	NA	NA	NA	NA	NA	NA	NA	NA	NA	NA	NA	NA	NA	NA	NA	NA	NA	NA	NA	NA	NA
sp|Q9WV60|GSK3B_MOUSE;sp|Q2NL51|GSK3A_MOUSE	sp|Q9WV60|GSK3B_MOUSE;sp|Q2NL51|GSK3A_MOUSE	2;1	2;1	2;1	>sp|Q9WV60|GSK3B_MOUSE Glycogen synthase kinase-3 beta OS=Mus musculus GN=Gsk3b PE=1 SV=2;>sp|Q2NL51|GSK3A_MOUSE Glycogen synthase kinase-3 alpha OS=Mus musculus GN=Gsk3a PE=1 SV=2	2	2	2	2	0	0	0	0	0	0	0	0	0	0	0	0	0	0	0	0	0	0	0	0	0	0	0	0	0	0	1	0	0	0	0	0	0	0	0	0	0	0	0	0
						NA	NA	NA	NA	NA	NA	NA	NA	NA	NA	NA	NA	NA	NA	NA	NA	NA	NA	NA	NA	NA	NA	NA	NA	NA	NA	NA	NA	NA	NA	NA	NA	NA	NA	NA	NA	NA	NA	NA	NA	NA	NA	NA	NA
sp|Q9WV92|E41L3_MOUSE	sp|Q9WV92|E41L3_MOUSE	2	2	2	>sp|Q9WV92|E41L3_MOUSE Band 4.1-like protein 3 OS=Mus musculus GN=Epb41l3 PE=1 SV=1	1	2	2	2	0	0	0	0	0	0	0	0	0	0	0	0	0	0	0	0	0	0	0	0	0	0	0	0	0	0	0	0	0	0	1	0	0	0	0	0	1	0	0	0
						NA	NA	NA	NA	NA	NA	NA	NA	NA	NA	NA	NA	NA	NA	NA	NA	NA	NA	NA	NA	NA	NA	NA	NA	NA	NA	NA	NA	NA	NA	NA	NA	NA	NA	NA	NA	NA	NA	NA	NA	NA	NA	NA	NA
sp|Q9WVK4|EHD1_MOUSE;sp|Q9QXY6|EHD3_MOUSE;sp|Q9EQP2|EHD4_MOUSE;sp|Q8BH64|EHD2_MOUSE	sp|Q9WVK4|EHD1_MOUSE;sp|Q9QXY6|EHD3_MOUSE;sp|Q9EQP2|EHD4_MOUSE;sp|Q8BH64|EHD2_MOUSE	2;1;1;1	2;1;1;1	2;1;1;1	>sp|Q9WVK4|EHD1_MOUSE EH domain-containing protein 1 OS=Mus musculus GN=Ehd1 PE=1 SV=1;>sp|Q9QXY6|EHD3_MOUSE EH domain-containing protein 3 OS=Mus musculus GN=Ehd3 PE=1 SV=2;>sp|Q9EQP2|EHD4_MOUSE EH domain-containing protein 4 OS=Mus musculus GN=Ehd4 PE=1	4	2	2	2	0	0	0	0	0	0	0	1	0	0	0	0	0	0	0	0	0	0	0	0	0	0	1	0	0	0	0	0	0	0	0	1	0	0	0	0	0	0	0	0
						NA	NA	NA	NA	NA	NA	NA	NA	NA	NA	NA	NA	NA	NA	NA	NA	NA	NA	NA	NA	NA	NA	NA	NA	NA	NA	NA	NA	NA	NA	NA	NA	NA	NA	NA	NA	NA	NA	NA	NA	NA	NA	NA	NA
sp|Q9WVQ0|PMFBP_MOUSE	sp|Q9WVQ0|PMFBP_MOUSE	1	1	1	>sp|Q9WVQ0|PMFBP_MOUSE Polyamine-modulated factor 1-binding protein 1 OS=Mus musculus GN=Pmfbp1 PE=2 SV=1	1	1	1	1	0	0	0	0	0	0	0	0	0	0	0	0	0	0	0	0	0	0	0	0	0	0	0	0	0	0	0	0	0	0	0	0	0	0	0	0	0	0	0	0
						NA	NA	NA	NA	NA	NA	NA	NA	NA	NA	NA	NA	NA	NA	NA	NA	NA	NA	NA	NA	NA	NA	NA	NA	NA	NA	NA	NA	NA	NA	NA	NA	NA	NA	NA	NA	NA	NA	NA	NA	NA	NA	NA	NA
sp|Q9Z0E0|NCDN_MOUSE	sp|Q9Z0E0|NCDN_MOUSE	12	12	12	>sp|Q9Z0E0|NCDN_MOUSE Neurochondrin OS=Mus musculus GN=Ncdn PE=1 SV=1	1	12	12	12	0	0	0	0	0	0	0	0	0	0	0	0	0	0	0	0	0	0	0	0	0	0	0	0	0	0	2	0	2	6	1	0	0	3	4	6	0	0	0	0
						NA	NA	NA	NA	NA	NA	NA	NA	NA	NA	NA	NA	NA	NA	NA	NA	NA	NA	NA	NA	NA	NA	NA	NA	NA	NA	NA	NA	NA	NA	NA	NA	NA	NA	NA	NA	NA	NA	NA	NA	NA	NA	NA	NA
sp|Q9Z0V2|KCND2_MOUSE;sp|Q9Z0V1|KCND3_MOUSE	sp|Q9Z0V2|KCND2_MOUSE;sp|Q9Z0V1|KCND3_MOUSE	2;1	2;1	2;1	>sp|Q9Z0V2|KCND2_MOUSE Potassium voltage-gated channel subfamily D member 2 OS=Mus musculus GN=Kcnd2 PE=1 SV=1;>sp|Q9Z0V1|KCND3_MOUSE Potassium voltage-gated channel subfamily D member 3 OS=Mus musculus GN=Kcnd3 PE=1 SV=1	2	2	2	2	0	0	0	0	0	1	0	1	0	0	0	0	0	0	0	0	0	0	0	0	0	0	0	0	0	0	0	0	0	0	0	0	0	0	0	0	0	0	0	0
						NA	NA	NA	NA	NA	NA	NA	NA	NA	NA	NA	NA	NA	NA	NA	NA	NA	NA	NA	NA	NA	NA	NA	NA	NA	NA	NA	NA	NA	NA	NA	NA	NA	NA	NA	NA	NA	NA	NA	NA	NA	NA	NA	NA
sp|Q9Z110|P5CS_MOUSE	sp|Q9Z110|P5CS_MOUSE	2	2	2	>sp|Q9Z110|P5CS_MOUSE Delta-1-pyrroline-5-carboxylate synthase OS=Mus musculus GN=Aldh18a1 PE=1 SV=2	1	2	2	2	0	0	0	0	0	0	0	0	0	0	0	0	0	0	0	0	0	0	0	0	0	0	0	0	0	0	0	0	0	0	0	0	0	0	0	0	0	0	0	0
						NA	NA	NA	NA	NA	NA	NA	NA	NA	NA	NA	NA	NA	NA	NA	NA	NA	NA	NA	NA	NA	NA	NA	NA	NA	NA	NA	NA	NA	NA	NA	NA	NA	NA	NA	NA	NA	NA	NA	NA	NA	NA	NA	NA
sp|Q9Z140|CPNE6_MOUSE	sp|Q9Z140|CPNE6_MOUSE	9	9	8	>sp|Q9Z140|CPNE6_MOUSE Copine-6 OS=Mus musculus GN=Cpne6 PE=2 SV=1	1	9	9	8	0	0	0	0	0	0	0	0	0	0	0	0	0	0	0	0	0	0	0	0	0	0	0	0	0	0	3	0	0	2	3	0	0	0	0	0	0	0	0	0
						NA	NA	NA	NA	NA	NA	NA	NA	NA	NA	NA	NA	NA	NA	NA	NA	NA	NA	NA	NA	NA	NA	NA	NA	NA	NA	NA	NA	NA	NA	NA	NA	NA	NA	NA	NA	NA	NA	NA	NA	NA	NA	NA	NA
sp|Q9Z1G3|VATC1_MOUSE	sp|Q9Z1G3|VATC1_MOUSE	1	1	1	>sp|Q9Z1G3|VATC1_MOUSE V-type proton ATPase subunit C 1 OS=Mus musculus GN=Atp6v1c1 PE=1 SV=4	1	1	1	1	0	0	0	0	0	0	0	0	0	0	0	0	0	0	0	0	0	0	0	0	0	0	0	0	0	0	0	0	0	1	0	0	0	0	0	0	0	0	0	0
						NA	NA	NA	NA	NA	NA	NA	NA	NA	NA	NA	NA	NA	NA	NA	NA	NA	NA	NA	NA	NA	NA	NA	NA	NA	NA	NA	NA	NA	NA	NA	NA	NA	NA	NA	NA	NA	NA	NA	NA	NA	NA	NA	NA
						NA	NA	NA	NA	NA	NA	NA	NA	NA	NA	NA	NA	NA	NA	NA	NA	NA	NA	NA	NA	NA	NA	NA	NA	NA	NA	NA	NA	NA	NA	NA	NA	NA	NA	NA	NA	NA	NA	NA	NA	NA	NA	NA	NA
sp|Q9Z1R2|BAG6_MOUSE	sp|Q9Z1R2|BAG6_MOUSE	16	16	16	>sp|Q9Z1R2|BAG6_MOUSE Large proline-rich protein BAG6 OS=Mus musculus GN=Bag6 PE=1 SV=1	1	16	16	16	0	0	0	0	0	12	3	12	0	0	0	0	0	0	0	0	0	0	0	0	0	0	0	0	0	0	0	0	0	8	0	0	0	0	0	0	3	0	0	0
						NA	NA	NA	NA	NA	NA	NA	NA	NA	NA	NA	NA	NA	NA	NA	NA	NA	NA	NA	NA	NA	NA	NA	NA	NA	NA	NA	NA	NA	NA	NA	NA	NA	NA	NA	NA	NA	NA	NA	NA	NA	NA	NA	NA
						NA	NA	NA	NA	NA	NA	NA	NA	NA	NA	NA	NA	NA	NA	NA	NA	NA	NA	NA	NA	NA	NA	NA	NA	NA	NA	NA	NA	NA	NA	NA	NA	NA	NA	NA	NA	NA	NA	NA	NA	NA	NA	NA	NA
						NA	NA	NA	NA	NA	NA	NA	NA	NA	NA	NA	NA	NA	NA	NA	NA	NA	NA	NA	NA	NA	NA	NA	NA	NA	NA	NA	NA	NA	NA	NA	NA	NA	NA	NA	NA	NA	NA	NA	NA	NA	NA	NA	NA
sp|Q9Z268|RASL1_MOUSE	sp|Q9Z268|RASL1_MOUSE	6	6	6	>sp|Q9Z268|RASL1_MOUSE RasGAP-activating-like protein 1 OS=Mus musculus GN=Rasal1 PE=2 SV=2	1	6	6	6	0	0	0	0	0	0	0	0	0	0	0	0	0	0	0	0	0	0	0	0	0	0	0	0	0	0	0	0	0	0	3	0	0	0	0	0	0	0	0	0
						NA	NA	NA	NA	NA	NA	NA	NA	NA	NA	NA	NA	NA	NA	NA	NA	NA	NA	NA	NA	NA	NA	NA	NA	NA	NA	NA	NA	NA	NA	NA	NA	NA	NA	NA	NA	NA	NA	NA	NA	NA	NA	NA	NA
sp|Q9Z277|BAZ1B_MOUSE	sp|Q9Z277|BAZ1B_MOUSE	1	1	1	>sp|Q9Z277|BAZ1B_MOUSE Tyrosine-protein kinase BAZ1B OS=Mus musculus GN=Baz1b PE=1 SV=2	1	1	1	1	0	0	0	0	0	0	0	0	0	0	0	0	0	0	0	0	0	0	0	0	0	0	0	0	0	0	0	0	0	0	0	0	0	0	0	0	0	0	0	0
						NA	NA	NA	NA	NA	NA	NA	NA	NA	NA	NA	NA	NA	NA	NA	NA	NA	NA	NA	NA	NA	NA	NA	NA	NA	NA	NA	NA	NA	NA	NA	NA	NA	NA	NA	NA	NA	NA	NA	NA	NA	NA	NA	NA
						NA	NA	NA	NA	NA	NA	NA	NA	NA	NA	NA	NA	NA	NA	NA	NA	NA	NA	NA	NA	NA	NA	NA	NA	NA	NA	NA	NA	NA	NA	NA	NA	NA	NA	NA	NA	NA	NA	NA	NA	NA	NA	NA	NA
sp|Q9Z2H5|E41L1_MOUSE	sp|Q9Z2H5|E41L1_MOUSE	1	1	1	>sp|Q9Z2H5|E41L1_MOUSE Band 4.1-like protein 1 OS=Mus musculus GN=Epb41l1 PE=1 SV=2	1	1	1	1	0	0	0	0	0	0	0	0	0	0	0	0	0	0	0	0	0	0	0	0	0	0	0	0	0	0	0	0	0	1	0	0	0	0	0	0	0	0	0	0
						NA	NA	NA	NA	NA	NA	NA	NA	NA	NA	NA	NA	NA	NA	NA	NA	NA	NA	NA	NA	NA	NA	NA	NA	NA	NA	NA	NA	NA	NA	NA	NA	NA	NA	NA	NA	NA	NA	NA	NA	NA	NA	NA	NA
sp|Q9Z2I0|LETM1_MOUSE	sp|Q9Z2I0|LETM1_MOUSE	1	1	1	>sp|Q9Z2I0|LETM1_MOUSE LETM1 and EF-hand domain-containing protein 1, mitochondrial OS=Mus musculus GN=Letm1 PE=2 SV=1	1	1	1	1	0	0	0	0	0	0	0	0	0	0	0	0	0	0	0	0	0	0	0	0	0	0	0	0	0	0	0	0	0	0	0	0	0	0	0	0	0	0	0	0
						NA	NA	NA	NA	NA	NA	NA	NA	NA	NA	NA	NA	NA	NA	NA	NA	NA	NA	NA	NA	NA	NA	NA	NA	NA	NA	NA	NA	NA	NA	NA	NA	NA	NA	NA	NA	NA	NA	NA	NA	NA	NA	NA	NA
						NA	NA	NA	NA	NA	NA	NA	NA	NA	NA	NA	NA	NA	NA	NA	NA	NA	NA	NA	NA	NA	NA	NA	NA	NA	NA	NA	NA	NA	NA	NA	NA	NA	NA	NA	NA	NA	NA	NA	NA	NA	NA	NA	NA
sp|Q9Z2P8|VAMP5_MOUSE	sp|Q9Z2P8|VAMP5_MOUSE	1	1	1	>sp|Q9Z2P8|VAMP5_MOUSE Vesicle-associated membrane protein 5 OS=Mus musculus GN=Vamp5 PE=1 SV=1	1	1	1	1	0	0	0	0	0	1	0	0	0	0	0	0	0	0	0	0	0	0	0	0	0	0	0	0	0	0	0	0	0	0	0	0	0	0	0	0	0	0	0	0
						NA	NA	NA	NA	NA	NA	NA	NA	NA	NA	NA	NA	NA	NA	NA	NA	NA	NA	NA	NA	NA	NA	NA	NA	NA	NA	NA	NA	NA	NA	NA	NA	NA	NA	NA	NA	NA	NA	NA	NA	NA	NA	NA	NA
						NA	NA	NA	NA	NA	NA	NA	NA	NA	NA	NA	NA	NA	NA	NA	NA	NA	NA	NA	NA	NA	NA	NA	NA	NA	NA	NA	NA	NA	NA	NA	NA	NA	NA	NA	NA	NA	NA	NA	NA	NA	NA	NA	NA
sp|Q9Z2W8|GRIA4_MOUSE	sp|Q9Z2W8|GRIA4_MOUSE	6	3	3	>sp|Q9Z2W8|GRIA4_MOUSE Glutamate receptor 4 OS=Mus musculus GN=Gria4 PE=1 SV=2	1	6	3	3	0	0	0	0	0	0	0	0	0	0	0	0	0	0	0	0	0	0	0	0	0	3	0	0	0	0	1	0	0	0	0	0	0	0	0	0	2	0	0	0
						NA	NA	NA	NA	NA	NA	NA	NA	NA	NA	NA	NA	NA	NA	NA	NA	NA	NA	NA	NA	NA	NA	NA	NA	NA	NA	NA	NA	NA	NA	NA	NA	NA	NA	NA	NA	NA	NA	NA	NA	NA	NA	NA	NA
sp|Q9Z2W9|GRIA3_MOUSE	sp|Q9Z2W9|GRIA3_MOUSE	8	6	5	>sp|Q9Z2W9|GRIA3_MOUSE Glutamate receptor 3 OS=Mus musculus GN=Gria3 PE=1 SV=2	1	8	6	5	0	0	0	0	0	0	0	0	0	0	0	0	0	0	0	0	0	0	0	0	0	1	0	0	0	0	1	0	0	0	0	0	0	0	0	0	6	0	0	0
						NA	NA	NA	NA	NA	NA	NA	NA	NA	NA	NA	NA	NA	NA	NA	NA	NA	NA	NA	NA	NA	NA	NA	NA	NA	NA	NA	NA	NA	NA	NA	NA	NA	NA	NA	NA	NA	NA	NA	NA	NA	NA	NA	NA
					NA	NA	NA	NA	NA	NA	NA	NA	NA	NA	NA	NA	NA	NA	NA	NA	NA	NA	NA	NA	NA	NA	NA	NA	NA	NA	NA	NA	NA	NA	NA	NA	NA	NA	NA	NA	NA	NA	NA	NA	NA	NA	NA	NA	NA
P02769;CON__P02769	P02769;CON__P02769	56;56	56;56	50;50	>P02769 SWISS-PROT:P02769 (Bos taurus) Bovine serum albumin precursor;>P02769 SWISS-PROT:P02769 (Bos taurus) Bovine serum albumin precursor	2	56	56	50	37	35	36	43	40	33	33	36	31	45	48	44	38	37	40	47	46	36	47	36	36	41	42	47	48	51	38	26	36	38	33	27	24	46	46	47	37	22	40	43
					55809000	6258400	11720000	41992000	15626000	50773000	6306600	3971800	29020000	38100000	29273000	8106100	16272000	22040000	29090000	26338000	13010000	54574000	15504000	22041000	37633000	150990000	1152200	31733000	50772000	31305000	1156100	1312400	19653000	36078000	28203000	19521000	602380	39438000	12293000	18340000	24857000	40016000	22286000	39670000	26663000	43533000	29092000	F 4 -1.3 7.7	F 3 -3.6 6.8
36860;36861;36862;36863;36864;36865;36866;36867;36868;36869;36870;36871;36872;36873;36874;36875;36876;36877;36878;36879;36880;36881;36882;36883;36884;36885;36886;36887;36888;36889;36890;36891;36892;36893;36894;36895;36896;36897;36898;36899;36900;36901;36902;36903;36904;36905;36906;36907;36908;36909;36910;36911;36912;36913;36914;36915;36916;36917;36918;36919;36920;36921;36922;36923;36924;36925;369…	658;659;660;661;662;663;664;665;666;667;668;669;670;671;672;673;674;675;676;677;678;679;680;681;682;683;684;685;686;687;688;689;690;691;692;693;694;695;696;697;698;699;700;701;702;703;704;705;706;707;708;709;710;711;712;713;714;715;716;717;718;719;720;721;722;723;724;725;726;727;728;729;730;731;732;733;734;735;736;737;738;739;740;741;742;743;744;745;746;747;748;749;750;751;752;753;754;755;756;757…
;36851;36852;36853;36854;36855;36856;36857;36858;36859;36860;36861;36862;36863;36864;36865;36866;36867;36868;36869;36870;36871;36872;36873;36874;36875;36876;36877;36878;36879;36880;36881;36882;36883;36884;36885;36886;36887;36888;36889;36890;36891;36892;36893;36894;36895;36896;36897;36898;36899;36900;36901;36902;36903;36904;36905;36906;36907;36908;36909;36910;36911;36912;36913;36914;36915;36916;36…
;57825;57826;57827;57828;57829;57830;57831;57832;57833;57834;57835;57836;57837;57838;57839;57840;57841;57842;57843;57844;57845;57846;57847;57848;57849;57850;57851;57852;57853;57854;57855;57856;57857;57858;57859;57860;57861;57862;57863;57864;57865;57866;57867;57868;57869;57870;57871;57872;57873;57874;57875;57876;57877;57878;57879;57880;57881;57882;57883;57884;57885;57886;57887;57888;57889;57890;57…
[truncated: 403 more columns]

## Sheet: IP_stable interactors
Protein.IDs	Fasta.headers	antibody#165	antibody#292
P63328	PP2BA_MOUSE Serine/threonine-protein phosphatase 2B catalytic subunit alpha isoform OS=Mus musculus GN=Ppp3ca PE=1 SV=1	4/4 7.3	3/3 8.2
Q61165	SL9A1_MOUSE Sodium/hydrogen exchanger 1 OS=Mus musculus GN=Slc9a1 PE=1 SV=1	4/4 6.7	3/3 7.7
Q99JP6	HOME3_MOUSE Homer protein homolog 3 OS=Mus musculus GN=Homer3 PE=1 SV=2	4/4 6.4	3/3 7.6
P61022	CHP1_MOUSE Calcineurin B homologous protein 1 OS=Mus musculus GN=Chp1 PE=1 SV=2	4/4 6.2	3/3 7.5
P39053	DYN1_MOUSE Dynamin-1 OS=Mus musculus GN=Dnm1 PE=1 SV=2	4/4 6.1	3/3 7.2
Q9JKL5	CHP3_MOUSE Calcineurin B homologous protein 3 OS=Mus musculus GN=Tesc PE=1 SV=2	4/4 6.1	3/3 7.1
P16858	G3P_MOUSE Glyceraldehyde-3-phosphate dehydrogenase OS=Mus musculus GN=Gapdh PE=1 SV=2	4/4 5.8	3/3 6.8
Q9D051	ODPB_MOUSE Pyruvate dehydrogenase E1 component subunit beta, mitochondrial OS=Mus musculus GN=Pdhb PE=1 SV=1	4/4 5.8	3/3 6.8
Q02105	C1QC_MOUSE Complement C1q subcomponent subunit C OS=Mus musculus GN=C1qc PE=2 SV=2	4/4 5.7	3/3 6.7
Q8BMF4	ODP2_MOUSE Dihydrolipoyllysine-residue acetyltransferase component of pyruvate dehydrogenase complex, mitochondrial OS=Mus musculus GN=Dlat PE=1 SV=2	4/4 5.6	3/3 6.7
D3YZU1	SHAN1_MOUSE SH3 and multiple ankyrin repeat domains protein 1 OS=Mus musculus GN=Shank1 PE=1 SV=1	4/4 5.5	3/3 6.6
Q61625	GRID2_MOUSE Glutamate receptor ionotropic, delta-2 OS=Mus musculus GN=Grid2 PE=1 SV=1	4/4 5.4	3/3 6.5
Q7TMM9	TBB2A_MOUSE Tubulin beta-2A chain OS=Mus musculus GN=Tubb2a PE=1 SV=1	4/4 5.4	3/3 6.5
Q9D6F9	TBB4A_MOUSE Tubulin beta-4A chain OS=Mus musculus GN=Tubb4a PE=1 SV=3	4/4 5.4	3/3 6.5
P35486	ODPA_MOUSE Pyruvate dehydrogenase E1 component subunit alpha, somatic form, mitochondrial OS=Mus musculus GN=Pdha1 PE=1 SV=1	4/4 5.3	3/3 6.4
Q6P4S6	SIK3_MOUSE Serine/threonine-protein kinase SIK3 OS=Mus musculus GN=Sik3 PE=1 SV=3	4/4 5.3	3/3 6.4
Q8VEM8	MPCP_MOUSE Phosphate carrier protein, mitochondrial OS=Mus musculus GN=Slc25a3 PE=1 SV=1	4/4 5.3	3/3 6.3
P39054	DYN2_MOUSE Dynamin-2 OS=Mus musculus GN=Dnm2 PE=1 SV=2	4/4 5.2	3/3 6.3
Q9R0K7	AT2B2_MOUSE Plasma membrane calcium-transporting ATPase 2 OS=Mus musculus GN=Atp2b2 PE=1 SV=2	4/4 5.2	3/3 6.3
P47857	PFKAM_MOUSE ATP-dependent 6-phosphofructokinase, muscle type OS=Mus musculus GN=Pfkm PE=1 SV=3	4/4 5.1	3/3 6.2
Q8VDN2	AT1A1_MOUSE Sodium/potassium-transporting ATPase subunit alpha-1 OS=Mus musculus GN=Atp1a1 PE=1 SV=1	4/4 5.0	3/3 6.2
Q91V14	S12A5_MOUSE Solute carrier family 12 member 5 OS=Mus musculus GN=Slc12a5 PE=1 SV=2	4/4 5.0	3/3 6.2
Q91VR2	ATPG_MOUSE ATP synthase subunit gamma, mitochondrial OS=Mus musculus GN=Atp5c1 PE=1 SV=1	4/4 5.0	3/3 6.1
O35544	EAA4_MOUSE Excitatory amino acid transporter 4 OS=Mus musculus GN=Slc1a6 PE=2 SV=1	4/4 4.9	3/3 6.1
P97772	GRM1_MOUSE Metabotropic glutamate receptor 1 OS=Mus musculus GN=Grm1 PE=1 SV=2	4/4 4.9	3/3 6.1
Q80Z38	SHAN2_MOUSE SH3 and multiple ankyrin repeat domains protein 2 OS=Mus musculus GN=Shank2 PE=1 SV=2	4/4 4.9	3/3 6.0
Q9D6M3	GHC1_MOUSE Mitochondrial glutamate carrier 1 OS=Mus musculus GN=Slc25a22 PE=1 SV=1	4/4 4.8	3/3 5.9
Q8BH59	CMC1_MOUSE Calcium-binding mitochondrial carrier protein Aralar1 OS=Mus musculus GN=Slc25a12 PE=1 SV=1	4/4 4.7	3/3 5.9
Q68FD5	CLH1_MOUSE Clathrin heavy chain 1 OS=Mus musculus GN=Cltc PE=1 SV=3	4/4 4.6	3/3 5.9
O88343	S4A4_MOUSE Electrogenic sodium bicarbonate cotransporter 1 OS=Mus musculus GN=Slc4a4 PE=1 SV=2	4/4 4.5	3/3 5.9
Q63810	CANB1_MOUSE Calcineurin subunit B type 1 OS=Mus musculus GN=Ppp3r1 PE=1 SV=3	3/4 6.5	3/3 5.9
P62204	CALM_MOUSE Calmodulin OS=Mus musculus GN=Calm1 PE=1 SV=2	3/4 6.4	3/3 5.8
P68372	TBB4B_MOUSE Tubulin beta-4B chain OS=Mus musculus GN=Tubb4b PE=1 SV=1	3/4 6.2	3/3 5.8
P28652	KCC2B_MOUSE Calcium/calmodulin-dependent protein kinase type II subunit beta OS=Mus musculus GN=Camk2b PE=1 SV=2	3/4 6.1	3/3 5.8
P56480	ATPB_MOUSE ATP synthase subunit beta, mitochondrial OS=Mus musculus GN=Atp5b PE=1 SV=2	3/4 5.8	3/3 5.8
P63017	HSP7C_MOUSE Heat shock cognate 71 kDa protein OS=Mus musculus GN=Hspa8 PE=1 SV=1	3/4 5.6	3/3 5.7
O08599	STXB1_MOUSE Syntaxin-binding protein 1 OS=Mus musculus GN=Stxbp1 PE=1 SV=2	3/4 5.4	3/3 5.7
P62984	RL40_MOUSE Ubiquitin-60S ribosomal protein L40 OS=Mus musculus GN=Uba52 PE=1 SV=2;>sp|P62983|RS27A_MOUSE Ubiquitin-40S ribosomal protein S27a OS=Mus musculus GN=Rps27a PE=1 SV=2;>sp|P0CG49|UBB_MOUSE Polyubiquitin-B OS=Mus musculus GN=Ubb PE=2 SV	3/4 5.4	3/3 5.7
P63101	1433Z_MOUSE 14-3-3 protein zeta/delta OS=Mus musculus GN=Ywhaz PE=1 SV=1	3/4 5.4	3/3 5.7
Q04447	KCRB_MOUSE Creatine kinase B-type OS=Mus musculus GN=Ckb PE=1 SV=1	3/4 5.3	3/3 5.6
P51881	ADT2_MOUSE ADP/ATP translocase 2 OS=Mus musculus GN=Slc25a5 PE=1 SV=3	3/4 5.2	3/3 5.6
P05213	TBA1B_MOUSE Tubulin alpha-1B chain OS=Mus musculus GN=Tuba1b PE=1 SV=2;>ENSEMBL:ENSBTAP00000016242 (Bos taurus) similar to alpha-tubulin I isoform 1	3/4 5.1	3/3 5.5
P46460	NSF_MOUSE Vesicle-fusing ATPase OS=Mus musculus GN=Nsf PE=1 SV=2	3/4 5.1	3/3 5.5
O55143	AT2A2_MOUSE Sarcoplasmic/endoplasmic reticulum calcium ATPase 2 OS=Mus musculus GN=Atp2a2 PE=1 SV=2	3/4 4.9	3/3 5.5
P11881	ITPR1_MOUSE Inositol 1,4,5-trisphosphate receptor type 1 OS=Mus musculus GN=Itpr1 PE=1 SV=2	3/4 4.7	3/3 5.4
P16125	LDHB_MOUSE L-lactate dehydrogenase B chain OS=Mus musculus GN=Ldhb PE=1 SV=2	3/4 4.7	3/3 5.4
P46097	SYT2_MOUSE Synaptotagmin-2 OS=Mus musculus GN=Syt2 PE=1 SV=1	3/4 4.7	3/3 5.4
Q8BZ98	DYN3_MOUSE Dynamin-3 OS=Mus musculus GN=Dnm3 PE=1 SV=1	3/4 4.7	3/3 5.4
P15105	GLNA_MOUSE Glutamine synthetase OS=Mus musculus GN=Glul PE=1 SV=6	3/4 4.6	3/3 5.4
Q8CAQ8	MIC60_MOUSE MICOS complex subunit Mic60 OS=Mus musculus GN=Immt PE=1 SV=1	3/4 4.6	3/3 5.3
O08553	DPYL2_MOUSE Dihydropyrimidinase-related protein 2 OS=Mus musculus GN=Dpysl2 PE=1 SV=2	3/4 4.5	3/3 5.3
Q8BKZ9	ODPX_MOUSE Pyruvate dehydrogenase protein X component, mitochondrial OS=Mus musculus GN=Pdhx PE=1 SV=1	3/4 4.5	3/3 5.3
P61982	1433G_MOUSE 14-3-3 protein gamma OS=Mus musculus GN=Ywhag PE=1 SV=2	3/4 4.4	3/3 5.2
P63318	KPCG_MOUSE Protein kinase C gamma type OS=Mus musculus GN=Prkcg PE=1 SV=1	3/4 4.4	3/3 5.2
P50516	VATA_MOUSE V-type proton ATPase catalytic subunit A OS=Mus musculus GN=Atp6v1a PE=1 SV=2	3/4 4.3	3/3 5.2
Q9ERD7	TBB3_MOUSE Tubulin beta-3 chain OS=Mus musculus GN=Tubb3 PE=1 SV=1	3/4 4.3	3/3 5.2
P62259	1433E_MOUSE 14-3-3 protein epsilon OS=Mus musculus GN=Ywhae PE=1 SV=1	3/4 4.2	3/3 5.1
P00405	COX2_MOUSE Cytochrome c oxidase subunit 2 OS=Mus musculus GN=Mtco2 PE=1 SV=1	2/4 6.2	3/3 5.0
P62874	GBB1_MOUSE Guanine nucleotide-binding protein G(I)/G(S)/G(T) subunit beta-1 OS=Mus musculus GN=Gnb1 PE=1 SV=3	2/4 5.6	3/3 5.0
P68134	ACTS_MOUSE Actin, alpha skeletal muscle OS=Mus musculus GN=Acta1 PE=1 SV=1;>sp|P68033|ACTC_MOUSE Actin, alpha cardiac muscle 1 OS=Mus musculus GN=Actc1 PE=1 SV=1;>sp|P63268|ACTH_MOUSE Actin, gamma-enteric smooth muscle OS=Mus musculus GN=Actg2 P	2/4 5.4	3/3 5.0
754 SW	SS-PROT:P02754 Beta-lactoglobulin - Bos taurus (Bovine).;>P02754 SWISS-PROT:P02754 Beta-lactoglobulin - Bos taurus (Bovine).	2/4 5.3	3/3 4.9
Q62425	NDUA4_MOUSE Cytochrome c oxidase subunit NDUFA4 OS=Mus musculus GN=Ndufa4 PE=1 SV=2	2/4 5.2	3/3 4.8
P68368	TBA4A_MOUSE Tubulin alpha-4A chain OS=Mus musculus GN=Tuba4a PE=1 SV=1	2/4 4.9	3/3 4.7
Q7TME0	LPPR4_MOUSE Lipid phosphate phosphatase-related protein type 4 OS=Mus musculus GN=Lppr4 PE=2 SV=2	2/4 4.9	3/3 4.6
P14231	AT1B2_MOUSE Sodium/potassium-transporting ATPase subunit beta-2 OS=Mus musculus GN=Atp1b2 PE=1 SV=2	2/4 4.8	3/3 4.6
P43006	EAA2_MOUSE Excitatory amino acid transporter 2 OS=Mus musculus GN=Slc1a2 PE=1 SV=1	2/4 4.7	3/3 4.6
Q9DB77	QCR2_MOUSE Cytochrome b-c1 complex subunit 2, mitochondrial OS=Mus musculus GN=Uqcrc2 PE=1 SV=1	2/4 4.7	3/3 4.4
P18760	COF1_MOUSE Cofilin-1 OS=Mus musculus GN=Cfl1 PE=1 SV=3	2/4 4.6	3/3 4.4
P11499	HS90B_MOUSE Heat shock protein HSP 90-beta OS=Mus musculus GN=Hsp90ab1 PE=1 SV=3	2/4 4.5	3/3 3.8
P99024	TBB5_MOUSE Tubulin beta-5 chain OS=Mus musculus GN=Tubb5 PE=1 SV=1	2/4 4.5	2/3 6.0
Q99KI0	ACON_MOUSE Aconitate hydratase, mitochondrial OS=Mus musculus GN=Aco2 PE=1 SV=1	2/4 4.5	2/3 5.9
G5E829	AT2B1_MOUSE Plasma membrane calcium-transporting ATPase 1 OS=Mus musculus GN=Atp2b1 PE=1 SV=1	2/4 4.4	2/3 5.8
Q91V61	SFXN3_MOUSE Sideroflexin-3 OS=Mus musculus GN=Sfxn3 PE=1 SV=1	2/4 4.4	2/3 5.8
P10126	EF1A1_MOUSE Elongation factor 1-alpha 1 OS=Mus musculus GN=Eef1a1 PE=1 SV=3	2/4 4.3	2/3 5.7
O55131	SEPT7_MOUSE Septin-7 OS=Mus musculus GN=Sept7 PE=1 SV=1	2/4 4.2	2/3 5.5
P20029	GRP78_MOUSE 78 kDa glucose-regulated protein OS=Mus musculus GN=Hspa5 PE=1 SV=3	2/4 4.0	2/3 5.2
Q64521	GPDM_MOUSE Glycerol-3-phosphate dehydrogenase, mitochondrial OS=Mus musculus GN=Gpd2 PE=1 SV=2	2/4 3.9	2/3 5.1
Q8JZQ2	AFG32_MOUSE AFG3-like protein 2 OS=Mus musculus GN=Afg3l2 PE=1 SV=1	2/4 3.6	2/3 5.0
Q9JHU4	DYHC1_MOUSE Cytoplasmic dynein 1 heavy chain 1 OS=Mus musculus GN=Dync1h1 PE=1 SV=2	2/4 2.7	2/3 5.0
